# Supplementary material for: THAP1 is a maternal effect factor required for the first cell cycle via Rrm1 in early mouse embryos
Source: EMBO Rep. 2026 Feb 23;27(7):1813–29. doi: 10.1038/s44319-026-00712-9 (PMC13077089; doi:10.1038/s44319-026-00712-9)
Supplement: Supplementary file 4 — Data Set EV1 [file 44319_2026_712_MOESM4_ESM.xlsx]

## Sheet: Dataset EV1
Dataset EV1. Gene expression in oocytes, embryos, mESCs and somatic tissues (FPKM)
Gene	D7 oocyte	D10 oocyte	D14 oocyte	D60 oocyte	MII oocyte	PN5 one-cell embryo	early two-cell embryo	late two-cell embryo	4-cell	8-cell	ICM	mESC	Adrenal gland	Brain	Forestomach	Heart	Kidney	Liver	Large intestine	Lung	Muscle	Ovary	Small intestine	Spleen	Stomach	Thymus	Uterus	Vesicular gland
0610005C13Rik	0.00527098	0	0.00127414	0	0.00268103	0	0.818902	5.71522	7.73159	9.96778	1.03127	1.11888	0.426053	0.695841	0	1.59728	103.417	85.7145	9.08611	0.2436	1.07345	0.335665	28.8015	0	0.884203	0.694323	0.238106	0.438874
0610009B22Rik	74.9497	128.425	136.205	171.841	11.9992	121.594	88.5199	20.9867	17.3075	34.1032	41.1192	18.5938	38.8554	19.886	23.2654	45.0179	46.5553	44.8363	29.5303	19.1287	58.4635	28.3104	27.6587	9.21265	33.0934	12.0104	25.7765	31.1759
0610009L18Rik	4.23466	3.85081	3.5943	5.07247	4.85452	3.9844	6.9826	7.26157	0.00146034	1.69108	4.48514	0.773641	2.1172	0.689831	2.63476	5.6759	4.23854	0	1.30092	0.930611	15.5135	1.89758	0.458885	2.28679	4.07242	1.21787	1.87701	6.74288
0610010F05Rik	9.15661	4.3285	3.35862	2.62277	4.907	3.99788	4.96473	2.87931	1.5903	1.24301	2.69645	0.818108	5.49449	10.8542	2.91764	5.149	4.64889	11.0465	4.37099	4.95773	10.413	3.69448	2.74427	3.04142	4.82879	4.15764	2.35268	2.57488
0610010K14Rik	197.832	82.8621	94.7697	106.128	22.4375	57.7445	52.8966	44.6255	57.0938	94.1468	122.675	142.054	13.4292	11.3625	16.7512	22.0548	15.5712	7.03989	10.6713	19.1209	18.2536	18.8412	17.4801	40.6981	12.4088	41.895	21.589	35.3518
0610012G03Rik	97.7161	25.4853	23.4434	29.6232	7.85243	6.0114	24.1917	55.6084	45.5726	40.9723	11.547	33.2087	8.86024	16.9448	31.6779	37.2239	33.7408	15.0502	17.3861	6.16815	31.0283	15.3941	26.1313	11.98	30.7767	16.4387	21.3972	26.2634
0610030E20Rik	3.70833	2.93874	2.74486	2.86825	6.1895	3.79137	2.78584	2.69145	7.2196	9.66198	7.26043	4.7006	9.06487	2.90113	7.52356	6.75947	7.16344	14.2667	7.40051	10.4739	6.9594	5.64245	9.00058	15.8396	5.64964	15.3202	5.60182	11.5087
0610030E20Rik	3.70833	2.93874	2.74486	2.86825	6.1895	3.79137	2.78584	2.69145	7.2196	9.66198	7.26043	4.7006	0	0	0	0	0	0	0	0	0	0	0	0	0	0	0	0
0610031O16Rik	0.00527098	0	0.00127414	0	0.00268103	0	0	0	0.00146034	0.00189138	0.00136207	0	0.885535	0.0751154	2.26722	0	0.211304	32.3911	0	0.143409	0	0.141195	0	0	0.480976	0.27762	0.106936	0
0610038B21Rik	4.3842	0.530694	0.598558	1.60212	1.76136	1.09252	0.174847	0.0997755	2.56911	1.79859	1.48237	0.605496	1.7451	0.120114	1.17315	1.54568	1.44721	0	0.179193	0.256451	1.50666	0.80499	0	0.118024	0.69145	1.16797	0.9166	0.614329
0610039K10Rik	0.53641	0	0.00127414	0	0.00268103	0	0	0	1.20006	1.00531	0.732717	0.115437	0.271787	0.0778954	0.425711	0.325854	0.747133	0.472764	0.10411	0.600436	0.183416	0.411006	0.398348	0.621676	0.224529	0.82074	0.4879	0
0610040B10Rik	11.7395	9.95294	9.70656	8.90329	0.00268103	1.8804	1.35905	3.20513	7.36252	2.83837	6.06321	3.50854	1.24847	1.31246	1.10595	5.23073	0.767421	2.04464	0.483674	0.825036	6.21121	0.199881	0.940152	1.04408	0.828453	1.12188	0.179463	3.59915
0610040F04Rik	9.65348	18.9653	19.2086	34.4559	11.6398	18.5191	22.4809	20.1247	4.53985	0.931572	1.24249	3.54939	0	0.150787	0	0.208977	0.348898	0	0	0	0	0	0	0	0	0.0400155	0.0678671	0
0610040J01Rik	0.00527098	8.35917	6.4944	14.9535	10.0034	14.8787	21.7061	30.9871	3.82666	4.58617	1.4416	2.0555	0.308946	0.780742	0.507286	0.575615	16.9448	20.1627	24.5599	2.78968	1.81287	0.633181	21.425	0.778131	37.4887	0.363533	27.3055	18.4135
0610043K17Rik	0.00527098	0	0.00127414	0	0.00268103	1.03782	0	0.399566	0.00146034	0.00189138	0.00136207	0.187206	0	0	0.141822	0	1.74357	2.93503	0.138584	0.515449	0.364725	0.112231	0	0	0	0.13249	0.37047	0
1110002L01Rik	2.24428	0.111436	0.324301	0.186875	0.00268103	0.31248	0.273711	2.10277	3.73992	3.81579	1.71719	2.73774	4.12676	14.591	2.50356	5.27357	3.59257	3.85833	2.4006	2.75005	6.14551	3.51116	2.19473	5.80239	3.64382	9.08611	3.87705	2.68208
1110004F10Rik	117.219	37.0714	29.7877	14.4628	13.6326	12.9476	14.0951	21.945	27.0172	57.695	135.765	44.1836	60.5407	51.3099	34.138	32.3911	32.8564	26.6979	32.4269	40.3932	34.6978	50.5642	26.0469	41.4068	31.6077	56.814	44.6042	36.147
1110008P14Rik	64.6865	18.9865	23.2437	15.8809	7.1023	13.6014	22.9809	38.5448	41.14	53.9132	46.2464	52.5378	117.482	209.03	65.2769	26.3103	39.2054	22.3982	19.3747	26.2242	22.5938	35.7958	12.2533	19.7054	57.2687	14.1943	58.3254	94.9043
1110012L19Rik	61.6105	85.9523	88.1898	121.324	46.022	94.1468	127.089	19.6048	12.1975	15.634	20.3927	20.8623	12.4393	6.49784	8.77274	9.22425	10.0699	11.4472	11.6249	10.3911	25.9862	9.34619	6.91924	8.76878	9.19687	8.47202	8.73532	21.7161
1110015O18Rik	0.00527098	0	0.00127414	0.152922	0.00268103	0	0.25069	0	0.00146034	0.00189138	0.00136207	0	0	1.48676	0	0	0	0	0	0	0.461833	0	0	0	0	0	0	0
1110017D15Rik	0.00527098	0	0.00127414	0	0.00268103	0	0.480976	0.33518	1.94195	3.63568	1.14375	0.466575	0	1.51308	0	0.718808	0	0.415423	0	4.66289	0	19.2672	0	0	0.121899	0.299739	0	1.02028
1110019D14Rik	3.71344	6.01493	6.21121	5.09415	10.2303	7.99693	5.85029	1.08748	1.96905	1.59336	3.24199	2.445	2.42137	0.763039	0.88833	2.58899	3.75207	3.88446	3.13334	2.5318	5.21366	1.2416	2.5609	1.07961	3.20285	0.911919	1.17835	2.41043
1110020A21Rik	9.28031	40.9164	46.2464	53.2575	4.49213	13.0486	8.4794	11.1889	7.74721	3.51637	2.39783	0.723873	0.13894	0.381174	0.329702	0.675496	1.41533	2.83582	0.48544	0.551631	1.43179	0.208618	0.696201	1.07567	0.354652	0.58219	0.232276	2.12015
1110025L11Rik	0.00527098	0	0.00127414	0	0.00268103	0	0	0	0.00146034	0.00189138	0.00136207	0	0	0	0	0	0	0	0	0	0	0	0	0	0	0	0	0
1110028F11Rik	0.00527098	0	0.225895	0.283715	0.00268103	0	0.258395	1.29088	1.55175	0.963732	0.00136207	0	0	0	0	0	0	1.4974	0.112557	0	0	0	0.427419	0.293751	0.105546	0	0	0.308946
1110028F18Rik	0.00527098	0.876763	0.636033	0.54589	0.963212	1.99095	1.75775	0.494961	0.00146034	0.421165	0.527472	0.147255	0	0	0	0	0	0	0	0	0	0	0	0	0	0	0	0
1110032A03Rik	30.1151	8.61733	8.01061	5.86288	3.4934	5.31218	6.50255	5.53297	4.69096	5.83722	8.31522	1.80796	31.8702	20.2639	12.8807	11.5955	42.4181	36.5667	20.6112	46.9967	30.4646	36.6665	19.0479	7.43689	37.369	6.72365	7.98981	38.9071
1110032F04Rik	1.30383	0.817076	0.232665	0	0.00268103	0	0.0993948	0.0169447	0.00146034	0.265747	0.226238	0.840175	0.0603319	3.43749	0.15194	0.187821	1.56637	0	0.141282	0.0770976	0.100996	22.3427	0.223295	0.509756	0.0468624	1.41173	0.0637898	0
1110036E04Rik	0.00527098	0	0.00127414	0	0.00268103	0	0	0.395442	0.00146034	0.00189138	0.00136207	0	0	0	0	0	0	0	0	0	0	0	0	0	0	0	0	0
1110038B12Rik	11.4019	2.11541	6.90613	3.66735	2.23538	4.98565	11.7958	21.7516	46.703	76.5272	104.893	193.119	26.0982	9.20161	25.3197	3.58137	14.5363	16.3933	41.0213	7.40199	13.7904	38.3825	33.8626	21.5196	18.8341	32.0862	44.4225	35.5607
1110038F14Rik	24.6738	24.0483	28.2454	22.1498	9.42611	15.5818	14.5416	80.2543	95.7971	54.2247	36.3673	32.0039	11.1576	5.76098	9.05907	7.33228	8.64226	5.69169	8.73197	12.8039	8.47454	17.4279	9.31558	13.0742	10.2596	11.6398	12.8265	22.3533
1110046J04Rik	2.29241	0	0.00127414	0	0.00268103	0	0	0	0.00146034	0.00189138	0.00136207	0.798137	7.15087	2.21865	0.862892	1.91824	0.463828	0.561947	1.11044	2.02214	2.31245	2.17037	2.57578	0.600789	1.1931	0.691639	1.24098	1.32392
1110051M20Rik	10.5723	4.14982	4.62439	5.21366	8.27736	6.36639	8.59937	3.02067	1.91824	0.833909	1.54463	7.93382	24.0109	50.7729	21.101	17.2598	30.4352	36.7502	14.8366	25.6625	46.5293	32.9954	9.92418	15.7471	23.9394	22.3343	13.5081	26.4123
1110059E24Rik	26.7677	39.5183	31.7131	34.0085	17.8888	38.1941	49.0747	33.8626	15.9069	28.7127	40.3932	6.47847	20.7012	9.9647	12.4165	9.41139	9.87666	20.1312	43.1815	22.4375	11.1096	16.6879	34.1241	25.4853	11.5839	11.4019	24.5774	15.9163
1110059G10Rik	20.2695	20.7012	25.0603	26.1578	38.4032	18.082	8.3304	11.8577	16.5871	15.3835	7.25371	2.42673	8.12067	4.58021	6.12157	10.4804	8.99699	8.30064	7.99449	10.2564	11.7203	10.2852	14.0503	10.7304	5.60512	9.74994	6.43674	15.3526
1110065P20Rik	31.9016	11.5715	11.8424	8.03215	4.47173	3.66735	5.05808	4.75928	7.12953	6.03291	14.4817	37.3877	15.4778	24.1706	13.4668	10.3093	18.2098	18.559	13.6825	10.2084	18.5191	24.8555	7.92793	6.34847	10.6605	5.0183	8.60638	41.8766
1190005I06Rik	42.699	76.6628	83.1347	82.1941	185.906	83.8355	157.574	105.359	19.3053	0.82205	2.81843	12.8181	0	1.32392	4.67246	0.774428	0.433	6.76619	0.353724	0.26262	0.507448	1.20475	0.812347	0.309694	1.1072	0.117928	0.198291	1.58291
1190007I07Rik	20.2639	28.2454	27.1411	28.0081	39.3799	23.4849	57.8354	40.6981	1.15076	17.786	51.7081	28.7805	17.2777	5.29543	8.36757	21.1353	13.3224	13.5838	11.6333	5.6612	41.1609	11.8712	13.2271	7.85916	9.76182	13.9071	6.33937	13.5781
1300002E11Rik	83.0389	65.0912	87.7135	85.7145	30.2839	96.6746	67.5888	14.0435	10.3256	5.91408	10.0175	6.43069	8.96696	2.74338	9.08405	10.7452	9.74021	9.71005	11.5549	12.4565	6.29518	4.53655	10.0736	10.1306	12.6328	48.1985	4.81544	29.1194
1300017J02Rik	2.7656	1.11703	0.656626	0.44813	0.00268103	0.870699	0.0106858	1.78342	6.78509	2.07682	0.00136207	0.36554	0.156224	1.88306	0.356501	0.175108	0	210.956	0.0505494	0.267722	0	0.0543126	0.0485887	2.49592	0	0.146683	0	0.407671
1500004A13Rik	0.5285	1.18038	0.597521	0.914095	1.35826	0.731892	0.880462	0.549235	0.678606	1.73832	2.30517	1.5188	3.64805	29.6756	2.26601	4.75055	1.56186	2.82856	1.57655	2.52014	1.17542	1.57243	2.42805	3.51498	1.30976	3.66017	1.96832	1.25153
1500009C09Rik	0.00527098	0	0.345376	0.564942	0.852555	0.839467	0.512277	0.184175	1.23455	0.371581	0.00136207	1.54331	0.191059	43.6578	0.0615255	0	0.120399	0	0	0	0	0.0146426	0	0.0944569	5.34548	0	0	0.164375
1500009L16Rik	0.00527098	0	0.430935	0.491359	1.40051	0.425387	1.32523	0.196	0.00146034	14.1321	59.8774	29.2172	9.5732	7.29056	1.36483	2.9671	0.891236	0.445379	4.23854	0.76124	2.19254	1.28007	2.21484	0.552111	0.583678	9.84269	0.433693	1.65095
1500011B03Rik	39.1443	23.5648	25.6005	37.058	69.8714	61.3377	63.7719	19.9413	26.7098	16.778	14.4368	20.3309	16.0937	70.8625	3.25343	3.20875	6.9594	1.78793	4.56109	3.79641	3.08086	9.76182	5.03419	7.52958	5.15402	9.95868	3.0229	24.8358
1500012K07Rik	0.00527098	0	0.00127414	0	0.00268103	0	0	0.411597	0.00146034	0.00189138	0.00136207	0	0	0	0	0	0	0	0	0	0.0987209	0.00961037	0	0.0750251	0	0.0284314	0.0565371	0
1500015A07Rik	3.4294	2.27333	2.36614	4.44942	7.73958	6.38709	8.23893	5.69522	9.22067	3.57264	3.0304	3.80395	2.38713	2.07171	1.31246	1.71093	1.79581	1.87335	1.3605	1.94973	1.547	1.15715	1.7033	3.55719	1.16158	4.8138	1.03202	1.56431
1500015L24Rik	0.00527098	0	0.00127414	0	0.00268103	0	0	0	0.00146034	0.00189138	0.00136207	0	0	0.174533	0	0	0	0	0	0	0	0	0	0	0	0	0	0
1600002D24Rik	5.92384	20.3004	23.9121	26.1468	8.0134	17.2851	13.8008	4.53985	0.23829	0.00189138	0.00136207	0	0	0	0.0482386	0	0	0	0.318782	0	0	0.178033	0	0	0	0.12941	0.0574135	0
1600002K03Rik	17.2661	5.78441	6.51136	5.71758	1.23959	1.624	0.825036	56.6805	87.9858	48.4607	18.3742	13.8492	13.6211	2.59192	14.1461	4.38969	2.76217	6.37463	9.40707	7.43961	7.22306	2.54959	6.55721	7.79024	8.46361	5.62542	7.11823	23.8017
1600010M07Rik	0.00527098	0	0.00127414	0	0.00268103	0	0.241536	18.2991	27.3934	31.9167	9.9968	0	0	0.126064	0	0.535201	0	0	0.0743524	1.28365	0	0.224895	0.437591	6.72098	0	0.186802	0.333051	0.460708
1600012H06Rik	4.41512	1.65391	1.77526	1.61092	1.65704	1.04301	2.79684	27.0937	37.694	15.9889	10.798	6.46136	30.7188	6.08881	30.1288	12.6194	13.5492	17.5565	24.0607	22.6802	17.1642	28.8986	17.6847	14.7303	29.4456	18.1531	20.8725	22.3889
1600014C10Rik	0.00527098	0.816542	1.99509	0.854595	0.00268103	0.184731	0.315057	0.227209	1.6834	3.60027	3.25453	3.91198	15.3271	8.89421	21.3317	21.2291	17.6777	75.6054	4.28175	7.29706	15.727	9.32483	13.444	17.719	5.83183	14.696	5.85029	3.77043
1600014C23Rik	3.53739	1.60813	0.00127414	1.83521	0.00268103	1.39113	0.392095	0	0.00146034	1.35093	0.00136207	0.619827	0	0.184078	0	0	0	0	0	0	0	0	0	0	0	0	0	0.642132
1600019K03Rik	0.00527098	0	0.00127414	0	0.00268103	0	0	0	0.00146034	0.00189138	0.00136207	0	0	0	0	0	0	0	0	0	0	0	0	0	0	0	0	0
1600020E01Rik	31.3971	4.21621	2.88216	2.90884	1.42446	1.88551	3.63067	19.4612	21.257	19.9021	13.279	11.4289	5.31218	2.38143	4.78142	4.87791	11.4323	10.3577	6.32815	7.32442	8.0134	7.13992	5.1478	17.5747	4.7063	19.1209	2.91764	22.5938
1600025M17Rik	0.00527098	0	0.00127414	0	0.00268103	0	0.33518	214.579	193.119	18.322	2.43343	0.575209	0	0	0	0	0	0	0	0	0	0	0	0	0	0	0	0
1600029I14Rik	0.00527098	0	0.00127414	0	0.00268103	0	0	0	0.00146034	0.00189138	0.00136207	0	0	0.0763469	0	0	0	0	0.110133	5.33204	0	10.6484	0.279005	0.416973	0	0.102008	0	0.310293
1600029O15Rik	0.00527098	0	0.00127414	0	0.00268103	0	0.120825	0	0.00146034	0.729436	1.86107	0.0750463	0	0.209495	0.409498	0.188731	0	0	0	0	0.342013	0	0	0	0	0	0	0
1700001C02Rik	0.00527098	0	0.00127414	0	0.00268103	0	0	0	0.00146034	0.00189138	0.625828	0	0.194342	0.248401	0	0	0	0	0	2.19561	0	7.21545	0	0	0	0	0	0
1700001C19Rik	0.00527098	0	0.00127414	0	0.00268103	0.414558	1.15143	1.88469	3.06132	0.517304	0.00136207	0.35955	0	0.0807409	0.121639	0	0.224043	6.25618	0	0	0	0.128336	0.0717974	0	0.111403	0	0.160141	0.418086
1700001D01Rik	0.00527098	0	0.00127414	0	0.00268103	0	0	0	0.00146034	0.00189138	0.881355	0	0	0	0	0	0	0	0	0	0	0	0	0	0	0	0	0
1700001F09Rik	0.00527098	0	0.749885	0.572207	0.887692	0	0.284244	1.35007	0.00146034	0.00189138	0.00136207	0	0	0.0538214	0	0	0	0	0	0	0	0	0	0	0	0	0	0
1700001G11Rik	0.00527098	0.58299	1.12688	4.43315	2.54491	1.31305	3.20724	0.253941	0.00146034	0.00189138	0.00136207	1.01255	0.523742	0.110768	0	0	0.274743	0	0	0.107588	0	0.245996	0	0.490893	0.133112	0.89443	0	0
1700001J03Rik	0.00527098	0	0.00127414	0	0.00268103	0	0	0.710096	0.00146034	0.00189138	0.00136207	0.142579	1.2898	0	0.495298	0.439968	0.827216	0.604122	0.141195	0.363628	0.504205	0.227722	0.516347	0.356068	0	0.885734	0.388412	1.34018
1700001J11Rik	0.00527098	0.406461	0.00127414	0.171217	0.00268103	0.36635	0	0.0173966	0.00146034	0.00189138	0.230844	0	0.0436685	0.042251	0.139156	0.249237	0.0873849	0.21157	0.101272	0.104451	0.0807409	0.142277	0	0.062157	0.0654578	0.407082	0.0473735	0.103699
1700001K19Rik	0.00527098	0.989311	0.00127414	0	0.00268103	0	0	1.27149	0.00146034	0.00189138	0.451716	0	0.234846	0.224043	0.20279	0.298246	0	0	0	0.0791254	0	0	0	0.259169	0	0.0893717	0	0.268456
1700001L05Rik	10.054	13.3277	10.9162	10.8808	18.3681	15.9949	17.5305	9.48203	5.84832	2.35152	3.02174	3.82281	0.374654	0.764046	0.439968	0.176874	1.13413	5.14092	1.23455	1.68206	0.172698	0.936688	2.05445	0.773641	2.29765	0.862892	1.2416	1.13483
1700001L19Rik	4.17374	0.395099	0.650866	2.44184	2.44412	3.12457	3.46516	0.716346	0.00146034	0.53847	0.764679	0.1095	0.167551	3.23316	0	0	0	0.460301	0.0536547	0.742707	0	0.416743	0	0.0821151	0.0482868	0.0360528	0	0.13515
1700001O22Rik	0.00527098	0	0.00127414	0.803208	0.00268103	0	0.222118	5.97142	6.10625	3.18226	0.650866	3.16291	0	2.1172	0.550932	0	0.558568	0	0.394866	0.102875	0	1.19441	0.331905	0	0.694153	1.1592	0.635287	7.60174
1700001P01Rik	0.00527098	0.771186	1.45744	0.82205	0.00268103	1.02316	0.230931	0.630066	1.44374	0.00189138	0.00136207	0.765903	0	0	0.200178	0	0	0	0	0	0	0.0809598	0.223081	0	0	0.205796	0	0
1700003C15Rik	0.00527098	0	0.00127414	0	0.00268103	0	0	0.130736	0.00146034	0.00189138	0.00136207	0	0	0	0	0	0	0	0	0	0	0	0	0.256451	0	0	0	0
1700003D09Rik	0.00527098	0.512834	0.00127414	0.305847	0.00268103	0	0	0	0.00146034	0.00189138	0.00136207	0	0	0.088553	0	0	0.53219	0	0.410555	0.0988984	0.126512	0.17091	1.99579	0	0.412218	0	0	0
1700003E16Rik	0.00527098	0	0.00127414	0	0.00268103	0	0.269603	1.52807	3.95306	0.482562	0.00136207	0.744639	0.0579219	4.22067	0.568347	0.262355	1.39049	0.404269	0.44813	0.704671	0.146117	0.925854	0.472379	0.0770698	0.274843	0.0800267	0.103173	1.61928
1700003F12Rik	0.00527098	0	0.00127414	0	0.00268103	0	0	0	0.00146034	0.00189138	0.00136207	2.65029	0	0.540637	0	0	0.307971	0	0	0.122865	0.574811	0	0	0.861817	0.153633	0.77979	0	0
1700003G18Rik	0.00527098	0	0.915577	0	0.00268103	0	0.575209	0	0.00146034	0.00189138	0.00136207	0	0	0	0	0	0	0	0	0	0	0	0	0	0	0	0	0
1700003H04Rik	0.00527098	0	0.00127414	0	0.00268103	0	0	0	0.00146034	0.00189138	2.73059	0	0	0	0	0	0	0	0	0	0	0	0	0	0	0	0	0
1700003L19Rik	2.76432	0	0.00127414	0	0.00268103	0	0	0	0.00146034	0.00189138	0.00136207	0	0	0	0	0	0.24641	0	0	0	0	0	0	0	0	0	0	0
1700003M07Rik	0.00527098	0	0.00127414	0	0.00268103	0	0.542735	1.51163	0.00146034	0.310941	0.263799	1.28861	0.536053	4.36047	0.185705	0	0	0	0	0	0	0.0759609	0.258913	0	0	0	0.348139	0.496374
1700003P14Rik	0.00527098	0	0.00127414	0.249179	0.00268103	0	0	0.0701683	0.00146034	0.00189138	0.00136207	0	0	0	0	0	0.148543	0	0	0	0	0	0	0	0	0	0	0
1700006A11Rik	0.00527098	0	0.00127414	0	0.00268103	0	0	0	0.00146034	0.00189138	0.00136207	0	0	0	0	0	0	0	0	0	0	0	0	0	0	0	0	0.120467
1700006F04Rik	0.00527098	0	0.00127414	0	0.00268103	0	0	0	0.00146034	0.00189138	0.00136207	0	0	0	0	0	0	0	0	0	0	0	0	0	0	0	0	0
1700006H21Rik	0.00527098	1.23775	0.00127414	0	0.00268103	0	0	0	0.586502	0.00189138	0.00136207	0	0	0	0	0	0	0	0	0	0	0	0	0	0	0	0	0
1700007F19Rik	0.00527098	0	0.00127414	0	0.00268103	0	0	0	0.00146034	0.00189138	0.00136207	0	0	0.0812197	0	0	0	0	0	0	0	0	0	0	0	0	0	0
1700007J10Rik	0.00527098	0.376594	0.460553	2.67332	2.58505	1.17913	2.45096	0.836428	0.00146034	0.51096	0.00136207	0.09684	0	0	0.0837404	0	0	0	0	0.0627437	0	0	0.206392	0	0	0.0692496	0.0940317	0
1700007K13Rik	0.00527098	0.547542	0.662772	0	0.00268103	0	0.982463	0.948487	0.00146034	7.96015	23.5835	25.8285	0.202618	1.46764	2.34063	0.533194	0.800114	0	0	3.08727	0	18.801	0	0	0.164929	0.715408	0.324301	0.331194
1700007L15Rik	20.0784	4.51307	4.85452	4.77109	2.18166	2.87931	2.57664	2.94864	9.42949	12.9041	21.4074	8.01889	1.83755	0.104451	0.546746	1.33014	1.31246	3.43866	0.780742	0.391867	0.988899	0.712631	1.18469	0.64633	0.61666	0.738103	0.401851	2.70996
1700007P06Rik	0.00527098	0	0.00127414	0	0.00268103	0	0	0	0.00146034	0.00189138	0.00136207	0	0	0.182231	0	0	0	0	0	0	0	0	0.103609	0	0	0	0	0
1700008J07Rik	1.77416	2.08112	2.51378	1.82198	3.62032	2.95596	3.75643	8.1238	6.84768	3.71101	5.6709	1.28311	0.624426	0.162857	0.605873	0.394506	1.43964	0.692186	0.399391	0.326191	0.875032	0.252752	0.750993	1.06453	0.475002	0.477031	0.500754	0.334921
1700008K24Rik	0.00527098	0	0.00127414	0	0.00268103	0	0	0	0.00146034	0.00189138	0.00136207	0	0.192429	0	0	0	0.531331	0	0	0	0	0	0	0	0	0	0	0
1700008O03Rik	0.00527098	0.475984	0.00127414	0	0.00268103	0	0	0.0819441	0.00146034	0.00189138	0.478455	4.3246	0	0.588531	0.0421677	0.416743	0.231081	0	0.152479	0.303269	0.537593	0.519771	0.1535	0.0676747	0	0.320308	0.371492	0.110768
1700008P02Rik	0.00527098	0	0.00127414	0	0.00268103	0	0	0	0.00146034	0.00189138	0.00136207	0	0	0	0	0	0	0	0	0	0	0	0	0	0	0	0	0
1700009C05Rik	0.00527098	0	0.00127414	0	0.00268103	0	0.565524	0	0.00146034	0.00189138	0.00136207	0	0	0	0	0	0	0	0	0	0	0	0	0	0	0	0	0
1700009J07Rik	0.00527098	0	0.00127414	0	0.00268103	0	0	0	0.00146034	0.00189138	0.00136207	0	0	0	0	0	1.50108	0	0	0.142086	0	0.0285854	0.121129	1.00322	0	0.0873624	0	0
1700009N14Rik	0.00527098	0	0.00127414	0	0.00268103	0	0	0	0.00146034	0.00189138	0.00136207	0.29159	0	0.0435395	0.0726521	0.247906	0.140722	0	0	0	0	0	0	0	0	0	0	0.186525
1700010B08Rik	0.00527098	0.485198	2.33176	0.493154	1.801	0	0	0	0.00146034	0.00189138	0.00136207	0	0	0	0	0	0	0	0	0	0	0	0	0	0	0.0960267	0	0.279999
1700010D01Rik	0.00527098	20.7321	18.5459	19.0312	1.74256	1.47339	11.8385	31.3176	17.6904	7.82812	0.00136207	0	0	0	0	0	0	0	0	0	0	0	0	0	0	0	0	0.503072
1700010I02Rik	0.00527098	0	0.00127414	0	0.00268103	0	0	0	0.00146034	0.00189138	0.00136207	0	0	0	0	0	0	0	0	0	0	0	0	0	0	0	0	0
1700010I14Rik	4.53476	8.13724	9.94407	13.5167	28.0175	20.1013	18.278	5.27723	0.409744	0.873322	1.87701	0.2387	0.341292	0.193188	0.116275	0.150787	0.100303	0.241303	0.359789	0.340343	0.123104	0.551817	0.293524	0.749885	0.141282	2.1045	0.501673	0.343316
1700010J16Rik	0.00527098	0	0.00127414	0	0.00268103	0	0	0	0.00146034	1.08021	0.00136207	0	0	0	0	0	0	0	0	0	0	0	0	0	0	0	0	0
1700010K23Rik	6.68989	0	0.00127414	0	0.00268103	0	0	0	0.00146034	0.00189138	0.00136207	0	0	0.563539	0	0	0	0	0	0	0	0	0	0	0	0	0	0
1700011B04Rik	0.00527098	0	0.00127414	0	0.00268103	0.970526	0.524293	0	0.00146034	0.00189138	0.00136207	0	0	0	0	0	0	0	0	0	0	0	0	0	0	0	0	0
1700011L22Rik	0.00527098	0	0.00127414	0	0.00268103	0	0	0	0.00146034	0.00189138	0.00136207	0	0	0	0	0.294953	0	0	0	0.0698931	0	0	0	0	0	0	0	0.245937
1700011M02Rik	0.00527098	0	0.00127414	0	0.00268103	0	3.27136	0	2.21484	1.99662	0.00136207	0	0	0	0	0	0	0	0	0	0	0	0	0	0	0	0	0
1700012A03Rik	0.00527098	3.26044	2.27805	4.36379	0.00268103	2.81195	0.96085	0	0.00146034	0.00189138	0.00136207	0	0	0	0	0	0	0	0	0	0	0	0	0	0	0	0	0
1700012B07Rik	0.00527098	1.5888	1.6834	0	0.00268103	0	0	0	0.00146034	0.612157	0.45812	0	0	0	0	0	0	0.415423	0	0	0	0	0	0.12941	0	0.0796647	0.102603	0
1700012B09Rik	0.00527098	0	2.61631	1.61155	0.00268103	1.53388	0.180049	0	0.00146034	0.00189138	0.00136207	0.309513	0	0.345927	0	0	0.265459	0	0	0.461833	0	0.353935	0	0	0	0	0	0
1700012I11Rik	0.00527098	1.35978	1.06629	1.33923	0.739651	0.505425	0.337025	0.0634272	0.00146034	0.00189138	0.00136207	0	0	0	0	0	0	0	0	0	0	0	0	0	0	0	0	0
1700012P22Rik	0.00527098	0	0.00127414	0	0.00268103	0	0	0.073273	0.00146034	0.00189138	0.00136207	0	0	0	0.188282	0	0	0	0	0	0	0.20891	0	0	0	0.0861786	0	0
1700013F07Rik	0.00527098	0	0.00127414	0	0.00268103	0	0	0	0.634125	0.00189138	0.00136207	0.523203	0.714568	0.103944	0.283507	0	0	0	0	1.44618	0	2.01602	0	0	0	0	0	0.384951
1700013G24Rik	0.00527098	0	0.00127414	0	0.00268103	0	0	0	0.00146034	0.00189138	1.69473	0.191489	0	0	0	0	0.186802	0	0.0886356	0	0	0	0	0	0	0	0	0
1700013H16Rik	0.00527098	0	0.00127414	0	0.00268103	0.413595	2.51378	41.895	17.1642	3.0844	1.59529	0	0	0	0	0	0	0	0	0.0485887	0	0	0	0	0	0	0	0
1700015F17Rik	0.00527098	0	0.00127414	0.384843	0.00268103	0	0	0.130315	0.00146034	0.00189138	0.00136207	0	0	0	0	0	0	0	0	0	0	0	0	0	0	0	0	0
1700015G11Rik	0.00527098	1.77744	0.00127414	11.8385	2.79467	0	1.94195	0	1.60813	0.00189138	0.00136207	0	0	0	0	0	0	0	0	0	0	0	0	0	0	0	0	1.17677
1700016C15Rik	0.00527098	0	0.00127414	0	0.00268103	0.786138	0	0	0.00146034	0.00189138	0.59203	0	0.283245	0	0	0	8.62173	0	0.121129	0.177966	0.447686	0.0429761	2.30423	0	0.368093	0	0	0
1700016D06Rik	0.00527098	0	0.409498	0	0.00268103	0	0.463828	0.461547	3.25453	1.01008	8.27956	0	0	0	0	0	0	0	0	0	0	0	0	0	0	0.0543515	0	0
1700016G22Rik	0.00527098	0	0.00127414	0	0.00268103	0	0.268875	0	0.00146034	0.00189138	0.00136207	0.197338	0	0	0	0	0	0	0	0	0	0	0	0	0	0	0	0
1700016H13Rik	24.8649	4.907	4.0204	4.85285	12.098	7.44977	13.0614	10.8935	2.67868	0.752458	1.24669	0	0	0	0.346375	0	0	0	0.0819441	0.301611	0	0.12425	0	0	0	0	0	0.511874
1700016K19Rik	11.2576	3.02067	3.57337	3.06132	0.00268103	0.601252	1.27954	1.45612	6.62816	9.9712	5.223	2.05695	0	0.667739	0.102859	0	0.191161	0	0.292553	2.97139	0	9.64657	0.116275	0	5.573	0	0.567761	1.4282
1700016L21Rik	0.00527098	0	0.00127414	0	0.00268103	0	0	0	0.00146034	0.00189138	0.00136207	0	0	0	0.155566	0	0	0.677497	0	0	0	0	0	0	0	0.167091	0	0
1700016P04Rik	0.00527098	0	0.00127414	0	0.00268103	0	0	0	0.00146034	0.00189138	0.00136207	0	0	0	0	0	0.510015	0	0	0	0	0	0	0	0	0	0	0.765903
1700017B05Rik	5.97677	17.3861	12.3673	15.724	10.7024	12.9528	13.7857	17.845	38.8339	6.99994	11.008	14.8994	2.42332	0.88833	1.71056	2.48046	1.68875	2.33649	1.17994	1.0993	1.0447	6.48667	3.79198	3.34214	1.63573	5.00879	9.49918	3.03478
1700017D01Rik	0.00527098	0	0.00127414	0.491359	0.00268103	0	0.14371	0	0.612157	0.00189138	0.00136207	0	0	0	0	0	0	0	0	0	0	0	0	0	0	0	0	0
1700017G19Rik	0.00527098	0	0.00127414	0	0.00268103	0	0	0	0.00146034	0.274441	0.00136207	0	0.0468624	0	0	0	0	0	0	0	0	0	0	0	0	0	0	0
1700017J07Rik	0.00527098	0	0.00127414	0	0.00268103	0	0	0	0.00146034	0.00189138	0.00136207	0.705632	0.326306	0	0	0	0	0	0	0	0	0	0	0	0	0	0	0
1700017N19Rik	0.00527098	0	0.00127414	0	0.00268103	0	0	0	0.00146034	0.00189138	0.00136207	0	0.102041	0	0	0	0	0	0	0	0	0	0	0	0	0	0	0.257369
1700018A04Rik	0.00527098	0	0.00127414	0	0.00268103	0	0	0	0.00146034	0.00189138	0.00136207	0	0.0828934	0	0	0	0	0.55889	0.0743524	0.116892	0	0.252387	0.0837809	0	0.149371	0	0	0
1700018B08Rik	0.00527098	17.1204	16.3079	17.786	12.4643	10.8874	14.0239	5.59955	1.19698	1.45168	4.2035	0.0990314	0	0	0	0	0	0	0	0	0	0.0371618	0	0.152922	0	0	0	0.442432
1700018B24Rik	6.57026	17.1642	22.8552	21.6436	8.33511	17.5827	19.0216	12.5881	4.04348	5.64964	0.404438	0.0409596	0	0	0	0	0	0	0	0	0	0.309898	0	0	0	0	0	0
1700018F24Rik	0.00527098	0	0.00127414	0	0.00268103	0	0.0152314	0.214056	0.316888	0.50761	0.831968	0	0	0	0	0	0	0	0	0	0	0	0	0	0	0	0	0
1700018L02Rik	4.80235	0.247515	0.00127414	0.061295	0.00268103	0	0.134112	0.0472359	0.00146034	0.181646	0.511751	0.306879	1.63967	0.751338	1.32668	1.2364	2.2967	4.48049	1.19619	0.834519	0.958626	0.667897	2.2577	0.772592	2.37227	1.08803	0.805276	1.50666
1700019A02Rik	0.00527098	0.765625	0.00127414	0.816071	0.00268103	0	0	0.175866	0.00146034	0.00189138	6.36639	0.184394	0	0.0781182	0	0	0	0	0	0	0	0	0	0	0	0	0	0
1700019D03Rik	0.00527098	8.52475	8.81578	15.6898	26.6611	17.9025	15.2256	8.87907	4.66977	3.35974	29.9073	6.55099	0.354652	3.54345	5.16645	2.01602	0.619429	0.183918	8.36154	0.267996	7.76926	0.158492	3.35697	0.454479	2.20733	3.18339	0.123035	4.61699
1700019E08Rik	0.00527098	0	0.00127414	0	0.00268103	0	0.548806	0.169084	0.567947	0.00189138	0.00136207	0	0	0	0	0	0	0	0	0	0	0	0	0	0	0	0	0
1700019G24Rik	0.00527098	0	0.00127414	0	0.00268103	0	0	0	0.00146034	2.84265	0.00136207	0	0	0	0	0	0	0	0	0	0	0	0	0	0	0	0	0
1700019M22Rik	0.00527098	0	0.00127414	0	0.00268103	0	0.985768	2.46486	4.81544	1.75775	0.00136207	0	0	0	0	0	0	0	0	0	0	0	0	0	0	0	0	0.841263
1700019N19Rik	0.00527098	0	0.00127414	0.27762	0.00268103	0	0	0.0799359	0.00146034	0.00189138	0.00136207	0	0	0.138327	0	0	0	0	0	0	0	0	0	0	0	0	0.553475	0.264084
1700020A23Rik	0.00527098	0	0.00127414	0	0.00268103	0	0	0	0.00146034	0.00189138	0.990894	0	0	0.384004	0.333249	0.667897	0	0	0	0	0.464169	0	0	0.411701	0	0	0	0
1700020D05Rik	0.00527098	0.41421	0.00127414	0	0.00268103	0	0.65991	0.1535	0.00146034	0.00189138	0.00136207	0.953448	0.779012	1.16457	0.516767	0.514208	0.332575	0.752143	0.0898066	0.494202	0.308946	0.411494	0.218486	0.787423	0.182352	1.62156	0.4069	0
1700020G17Rik	0.00527098	0.799852	0.00127414	0	0.00268103	0	0	0	0.00146034	0.00189138	0.00136207	0	0	0	0.129976	0	0	0	0	0	0	0	0	0	0	0.274644	0	0
1700020L24Rik	0.00527098	0	0.00127414	0	0.00268103	0	0.241798	0	1.82368	0.00189138	0.00136207	2.06995	1.10043	0.16487	2.43679	1.12127	0	0	0.496026	2.96134	0.52332	0.192991	1.41997	0.701231	2.73312	1.25179	0.224895	7.46254
1700020M21Rik	0.00527098	0	0.00127414	0	0.00268103	0	0	0	0.00146034	0.00189138	0.00136207	0	0	0	0	0	0	0	0	0	0	0	0	0	0	0	0.206046	0
1700020N01Rik	0.00527098	0	0.00127414	0.560258	0.00268103	0	0.471149	0	0.00146034	0.00189138	0.00136207	0.564942	0	0	0	0	0.367182	0	0	0.0845502	0	0	0.273525	0	0	0	0	0
1700020N15Rik	0.00527098	0	0.00127414	0	0.00268103	0	0	0	0.00146034	0.00189138	2.25575	0.748503	0	0	0	0	0	0	0	0	0	0	0	0	0	0	0	0
1700020N18Rik	0.00527098	0	0.00127414	0	0.00268103	0	0	0	0.00146034	0.00189138	0.00136207	0	0	0	0	0	0	0	0	0	0	0	0	0.249296	0	0.202186	0	0
1700021F05Rik	111.357	21.0939	24.8555	21.257	5.27723	7.46254	6.92856	59.3744	107.806	184.977	39.9641	72.5819	24.4577	12.7855	16.119	50.3536	30.84	16.6654	22.2855	7.0544	47.6293	14.6403	16.7616	5.63653	25.308	9.50482	10.2238	33.5764
1700021F07Rik	0.00527098	27.0327	43.4958	13.6211	1.26553	3.05118	3.68283	3.0844	3.53739	1.61236	0.00136207	0	0	0	0	0	0	0	0	0	0	0.0631412	0	0	0	0	0	0
1700021N21Rik	0.00527098	0	0.00127414	0	0.00268103	0	0.0914954	1.02316	1.888	0.00189138	0.00136207	0	0	0	0	0	0.198065	0	0	0	0	0	0	0	0	0	0	0
1700022A21Rik	0.00527098	0	0.00127414	0	0.00268103	0	0	0.204307	0.00146034	2.59263	0.794124	0	0	0	0	0	0	0.402743	0	0	0	0	0	0	0.236927	0	0	0
1700022A22Rik	0.00527098	0	0.00127414	0	0.00268103	0	0	0	0.00146034	0.00189138	0.00136207	0	0	0	0	0	0	0	0	0	0	0	0	0	0	0	0	0
1700022E09Rik	0.00527098	0	0.00127414	0	2.84813	2.50937	0	0	0.00146034	2.37227	0.00136207	0	0	0	0	0	0	0	0	0	0	0	0	0	0	0	0	0
1700022H16Rik	0.00527098	0	0.00127414	0	0.00268103	0	0	0	0.00146034	0.00189138	0.00136207	0	0	0	0	0	0	0	0	0	0	0	0	0	0	0	0	0
1700022I11Rik	0.00527098	0	0.00127414	0	0.319839	0	0.00686957	0.0209971	0.186078	1.02758	0.646873	0	0	0	0	0	0	0	0	0	0	0	0	0	0.0845502	0.0829785	0	0
1700023C21Rik	0.00527098	0	0.00127414	0	0.00268103	0	0	0	0.00146034	0.00189138	0.00136207	0	0	0	0	0	0	0	0	0	0	0	0	0	0	0	0	0
1700023F02Rik	0.00527098	0	0.00127414	0	3.67565	0	1.53231	0	0.00146034	0.00189138	0.00136207	0	0	0	0	0	0	0	0	0	0	0	0	0	0	0	0	0
1700023F06Rik	0.00527098	0	0.00127414	0.201351	0.00268103	0	0	0	0.00146034	1.06453	0.00136207	5.83555	0.105643	0.255212	0.4251	0	0	0	0.169517	0.0696799	0	0	0	0	0.175256	0	0	0.240445
1700024B18Rik	0.00527098	0	0.00127414	0	0.00268103	0	0	0	0.00146034	0.00189138	0.00136207	0	0	0	0	0	0	0	0	0	0	0	0	0	0	0	0	0
1700024G13Rik	0.00527098	0	0.00127414	1.16028	0.00268103	0	0.913037	1.32316	0.00146034	0.00189138	0.00136207	0.342501	0	0.850706	0	0	0	0	0	4.27689	0	19.1716	0	0	0	0	0	0
1700024P04Rik	0.00527098	0	0.00127414	0	0.00268103	0	0	0.354542	0.00146034	3.18105	1.93372	0	0	0	0	0	0	0	0	0	0	0	0	0	0	0	0	0
1700025B11Rik	0.00527098	0	0.00127414	0	0.00268103	0	0	0	0.00146034	0.00189138	0.00136207	0	0	0	0	0.620338	0	0	0	0	0	0	0	0	0	0	0	0
1700025C18Rik	0.00527098	0	1.23182	0.69327	1.77837	0	0.170028	0	0.00146034	0.00189138	0.00136207	0	0	0	0	0	0	0	0	0	0	0	0	0	0	0	0	0
1700025F22Rik	0.00527098	0.754767	1.4282	2.76958	0.00268103	0	7.07779	9.89273	10.4323	0.00189138	0.00136207	0	0	0	0	0	0	0	0	0	0	0	0	0	0	0	0	0
1700025F24Rik	0.00527098	0.487256	1.22942	0.494961	0.00268103	0	0.264347	0.198123	0.00146034	0.651176	0.00136207	0	0	0	0	0	0	0	0	0	0	0	0	0	0	0	0.114573	0
1700025G04Rik	2.57261	3.49034	3.2669	3.80975	6.37288	4.27009	4.41512	1.29593	0.817076	2.01979	2.84265	1.66506	27.3934	8.93463	8.51745	20.4756	2.60344	2.21484	4.09529	3.6179	29.4016	3.3513	8.01061	4.83484	20.0003	15.2856	10.0963	1.80697
1700025K24Rik	0.00527098	0.615522	0.00127414	0	0.00268103	0	0	0	0.00146034	0.00189138	0.00136207	0	0	0	0	0	0	0	0	0	0	0	0	0	0	0	0	0
1700025M24Rik	0.00527098	0	0.00127414	1.04139	0.00268103	0	0.512834	0.354762	0.00146034	0.00189138	0.00136207	0	0	0	0	0	0	0	0	0	0	0	0	0	0	0	0	0
1700025N23Rik	0.00527098	0	0.00127414	0	0.00268103	0	0	0.0834069	0.00146034	0.00189138	0.00136207	0	0.119181	0	0	0	0	0	0.218181	0.292973	0.197253	0	0.129462	0	0.100833	0.0975724	0.119869	0
1700026D11Rik	0.00527098	0	0.00127414	0	0.00268103	0	0	0	0.4033	0.00189138	0.00136207	0	0	0	0	0	0	0	0	0	0	0	0	0.135727	0	0.202729	0	0.130943
1700026F02Rik	0.00527098	0	0.00127414	0	0.00268103	0	0	0	0.00146034	0.00189138	0.00136207	0	0	0	0	0	0	0	0	0	0	0	0	0	0	0	0	0
1700027A15Rik	0.00527098	0	0.00127414	0	0.00268103	0	0	0	0.00146034	0.00189138	0.00136207	0	0	0	0	0	0	0	0	0	0	0	0	0	0	0	0	0
1700027F09Rik	0.00527098	0	0.00127414	0	0.00268103	0	0	0	0.00146034	0.00189138	0.00136207	0	0	0	0.162244	0	0	0.519072	0.111742	0	0	0	0.494343	0	0	0	0	0
1700027H10Rik	0.00527098	0	0.00127414	0.915211	0.00268103	0	0	0	0.00146034	0.00189138	0.00136207	0	0	0.417781	0	0	0	0	0	0	0	0	0	0	0	0	0	0
1700027I24Rik	0.00527098	1.07104	0.00127414	0	0.00268103	0	0	0	0.00146034	0.00189138	2.06386	0	0	0	0	0	0	0	0	0	0	0	0	0	0	0	0	0
1700028B04Rik	0.00527098	0.922244	0.00127414	0	0.00268103	0	0.327614	0	0.00146034	0.00189138	1.54331	0.740109	0	0	0	0	0	0	0	0.0838848	0	0	0	0	0	0	0	0
1700028D13Rik	0.00527098	1.44886	1.72602	0.561947	0.00268103	0	0	0	0.00146034	0.00189138	0.00136207	0.215203	0	0	0	0	0	0	0	0	0	0	0	0	0	0	0	0
1700028E10Rik	1.87291	2.53511	2.22709	1.64449	1.25246	1.41239	1.5903	0.749885	0.562875	0.00189138	0.00136207	0.38522	0.262149	0	0.537263	0.334921	0.10781	1.04903	0.14731	0.109876	0	0.115802	0.0604142	0.73924	0.171155	0.677224	0.189618	0.241455
1700028I16Rik	4.03428	10.8613	14.4219	8.99699	6.03631	8.67044	7.11308	1.79935	1.23493	0.00189138	1.94116	1.50186	0.230931	0.0668325	0	0	0	0	0	0.0776048	0	0	0	0	0	0	0	0
1700028J19Rik	3.64382	6.255	7.22672	8.31218	7.74948	7.50829	8.76292	3.14837	2.13275	2.47243	0.00136207	1.11128	0.434011	0.132969	0	0.324997	5.06294	0	0.589119	0.13547	0.20754	0.0758618	0.216522	0.440109	0.381903	0.812347	0.105931	0
1700028K03Rik	10.9968	18.5938	18.7488	18.9469	21.8644	16.8552	12.2486	3.29257	2.59626	5.18616	1.52522	0.0951271	0.565524	0.698324	0.405576	0.686065	0.296312	0.479683	0.332188	0.271049	0.400359	0.232929	0.0814662	0.556978	0.194131	0.373856	0.293751	0.29307
1700028M03Rik	0.00527098	0	0.00127414	0	0.00268103	0	0	0	0.00146034	0.00189138	0.00136207	0	0	0	0	0	0	0	0	0	0	0	0	0	0	0	0	0
1700028P14Rik	17.4958	5.71936	4.98256	3.07239	0.00268103	1.13324	0.853173	0.327614	1.60143	1.10179	0.00136207	0	0.128087	0.451566	0	0	0	0	0	1.11993	0	3.05802	0	0	0	0	0.217947	0
1700028P15Rik	0.00527098	0	0.00127414	0	0.00268103	0	0	0	0.00146034	0.00189138	0.00136207	0	0	0	0	0	0	0	0	0	0	0	0	0	0	0	0	0
1700029B22Rik	0.00527098	0	0.00127414	0	0.00268103	0	0	0	0.00146034	0.00189138	0.00136207	0	0	0	0	0	0	0	0	0	0	0	0	0	0	0.191944	0	0.394628
1700029F12Rik	0.00527098	6.48484	6.38709	6.57205	7.27601	10.6768	15.634	11.2312	3.42845	1.67646	0.437698	0	0	0.0565798	0	0	0.312368	0	0	0	0	0	0	0	0	0.0774489	0	0
1700029H14Rik	0.00527098	0	0.00127414	0	0.00268103	0	0	0	0.00146034	0.00189138	0.00136207	0.146975	0	0	0.111742	0	0	0	0	0	0	0	0	0.10575	0	0	0	0
1700029I15Rik	0.00527098	0	0.00127414	0	0.00268103	0	0	0	1.90334	0.00189138	0.00136207	0.398686	1.801	3.20064	2.00309	0.572431	1.20206	2.64527	0.943484	0.684658	0	0.589297	2.11921	0.882699	0.916311	2.17719	0.537781	2.15753
1700029J03Rik	0.00527098	0	0.00127414	0	0.00268103	0	0.127872	0.540637	0.00146034	0.00189138	0.00136207	0	0	0	0	0	0	0	0	0	0	0	0	0	0	0	0	0
1700029J07Rik	8.48677	3.24091	4.05791	3.05513	0.865493	1.62477	1.59253	1.12854	2.62065	2.48329	0.541886	1.17994	1.40815	1.10941	0.746225	2.17568	2.66413	1.16566	0.249179	2.51479	0.624595	3.54345	0.487598	1.07205	0.876763	0.720446	0.562577	7.96015
1700029M20Rik	0.00527098	0	0.220327	0	0.00268103	0	0.925421	0.286302	0.00146034	0.00189138	0.00136207	0.131102	0.0424181	0	0.22536	0	0	0	0	0	0	0	0	0	0	0.103544	0	0
1700029N11Rik	0.00527098	0	0.00127414	0	0.00268103	0	0.307253	0	0.00146034	0.00189138	0.00136207	0	0	0	0	0	0.284244	0	0	0	0	0	0	0	0	0	0	0
1700029P11Rik	0.00527098	3.50217	3.21253	10.2596	28.6319	22.3777	27.4743	12.0725	12.4129	19.4891	43.9874	7.51041	0	0	0	0	0	0	0	0	0	0	0	0	0	0	0	0.269137
1700030A11Rik	0.00527098	6.90613	3.84816	4.47914	3.38852	2.12255	6.47847	2.3	1.55064	0.00189138	0.00136207	0.12398	0	0	0	0	0	0	1.0827	0	0	0.0409785	1.54858	0	0.112796	0	0	0
1700030C10Rik	7.07628	13.8951	14.3464	11.3301	9.8959	11.0616	13.7904	8.05575	9.36948	8.93463	28.8711	18.8084	4.41512	0.12556	11.4985	0	0.202852	0.898443	0	0.359231	0	0.171217	0.201292	0.380193	0.10051	0.178374	0.0997254	0
1700030F04Rik	0.00527098	0	0.00127414	1.03202	0.00268103	0	0	0	0.00146034	0.00189138	0.00136207	0	0	0	0	0	0	0	0	0	0	0	0	0	0	0	0	0
1700030J22Rik	7.29706	7.09199	9.70401	8.99163	10.6839	11.7838	15.4508	4.85944	4.68531	2.89275	2.32299	1.27427	0.175659	1.01008	0.152994	0.213365	0.352132	0.527275	0.149148	0.13249	0.1535	0.533463	0.220052	0.234846	0.0859496	0.468185	0.652072	0.161655
1700030K09Rik	3.1559	27.7508	23.8401	24.6487	8.78913	14.6896	11.0616	6.56486	6.07075	2.8891	2.18388	6.6581	2.28738	3.499	1.80377	1.46764	1.46036	1.00725	0.749885	2.16441	1.52603	1.87216	1.03753	4.177	1.82198	2.18524	1.66146	2.31337
1700030L20Rik	0.00527098	0	0.00127414	0	0.00268103	0	0	0	0.00146034	0.00189138	0.00136207	0	0	0	0	0	0	0	0	0	0	0	0	0	0	0	0	0
1700030M09Rik	0.00527098	0	0.00127414	0	0.00268103	0	0	0	0.00146034	0.00189138	0.446813	0	0	0	0	0	0	0	0	0	0	0	0	0	0	0	0	0
1700030N03Rik	0.00527098	0	2.08112	0	0.00268103	0	0.944199	1.35444	0.00146034	0.00189138	0.00136207	0	0	0	0	0	0	0	0	0	0	0.258131	0	0	0	0	0	0.195504
1700030O20Rik	1.25817	2.049	0.980183	12.2604	7.94786	10.7304	7.64599	1.43312	0.00146034	0.00189138	0.00136207	0	0	0	0	0	0	0	0	0	0	0	0	0	0	0	0	0
1700031A10Rik	0.00527098	0	0.00127414	1.28861	1.92289	0.947119	1.12512	0	0.00146034	0.00189138	0.00136207	0	0	0	0	0	0	0	0	0	0	0	0	0	0	0	0	0
1700031F05Rik	0.00527098	0	0.00127414	0	0.00268103	0	0.00992665	0	0.00146034	0.00189138	0.00136207	0	0	0	0	0	0	0	0	0	0	0	0	0	0	0	0	0
1700031M16Rik	0.00527098	0	0.00127414	1.29739	2.37571	1.20475	1.49217	0	0.00146034	0.00189138	0.00136207	0	0	0	0	0	0	0	0	0	0	0	0	0	0	0	0	0
1700031P21Rik	0.00527098	0	0.00127414	0	0.00268103	0	0	0	0.00146034	0.00189138	0.00136207	0	0	0	0	0	0	0	0	0	0	0	0.754991	0	0	0	0	0
1700034E13Rik	0.00527098	0	0.00127414	0	0.00268103	0	0.506376	0	0.00146034	0.00189138	0.00136207	0	0	0	0	0	0	0	0	0	0	0	0	0	0	0	0	0
1700034G24Rik	0.00527098	0	0.00127414	0	0.00268103	0	0	0	0.00146034	0.00189138	0.00136207	0	0	0.48293	0	0	0	0	0	0	0	0	0	0	0	0	0	0
1700034H15Rik	0.974927	1.06227	0.514973	0.0702813	0.306682	0.307614	0.119512	8.08062	13.7054	4.91237	0.485198	0.0732178	0.0354115	0.947626	0.768298	0.350258	0.799076	0.848126	0.397202	0.175325	0	0.346844	0.724103	0.247906	0.227776	0.0538512	0.375885	0.982094
1700034I23Rik	0.00527098	0	0.00127414	0	0.00268103	0.157134	0	0	1.01412	0.00189138	0.23732	0	0	0.112196	0.0825375	0.292191	0	0.2302	0.0449506	0.0631875	0.0877044	0	0	0	0.0393443	0.0262222	0	0.113371
1700034J05Rik	0.00527098	0.221194	0.00127414	0	0.00268103	0	0.0137804	0	0.00146034	0.00189138	0.00136207	0	0	0	0	0	0	0	0	0	0	0	0	0	0	0	0	0.119788
1700034K08Rik	0.00527098	7.01284	5.45659	13.1663	11.4584	10.8808	6.72974	1.34058	0.00146034	0.00189138	0.00136207	0	0	0	0	0	0	0	0	0	0	0	0	0	0	0	0	0
1700034P13Rik	1.83888	0.112081	0.970526	0.534256	1.83804	1.22881	1.9201	0.81059	1.60466	2.33414	2.20635	0.0279078	1.90492	1.76597	0.80876	0.550932	1.86281	4.40743	1.49014	1.952	1.22701	22.456	3.90039	2.58433	1.28007	3.13848	12.7559	2.22986
1700036G14Rik	0.00527098	0	0.00127414	0	0.00268103	0	0	0	0.00146034	0.00189138	0.00136207	0	0	0	0	0	0	0	0	0	0	0	0	0	0	0	0	0
1700037C18Rik	2.66077	1.21695	1.21817	0.390321	0.00268103	0	0	0.0571193	1.17315	1.67927	1.43828	4.09305	2.46388	2.38067	1.55886	2.75837	5.36191	4.76212	3.12353	2.22921	1.39972	1.48499	3.28167	4.83697	2.55306	3.22185	1.90178	5.46085
1700037H04Rik	23.1563	5.3716	5.74627	6.1739	18.4421	16.2623	16.1805	27.0172	21.415	13.0984	16.6151	95.7239	7.94657	26.1777	12.103	5.72429	14.2865	2.76432	9.29338	4.60606	4.69933	13.0649	8.34047	9.90757	12.9647	8.7487	22.5666	14.2189
1700039E22Rik	0.00527098	0	0.00127414	0	1.01636	0	0	0	0.00146034	0.00189138	0.00136207	0	0	0	0	0	0	0	0	0	0	0	0	0	0	0	0	0.810111
1700041C23Rik	0.00527098	0	0.00127414	0	0.00268103	0	0	0	0.00146034	0.00189138	0.00136207	0	0	0	0	0	0	0	0	0	0	0	0	0	0	0	0	0
1700041M19Rik	0.00527098	0	0.00127414	0	0.00268103	0	0	0	0.00146034	0.00189138	0.00136207	0	0	0	0	0	0	0	0	0	0	0	0	0	0	0	0	0
1700042G07Rik	0.00527098	0	0.00127414	0	0.00268103	0	0	0	0.00146034	0.00189138	0.00136207	0	0	0	0	0	0	0	0	0	0	0.169866	0	0	0	0	0	0.954597
1700042G15Rik	0.00527098	0	0.00127414	0	0.00268103	0.452504	1.95331	7.89592	15.8809	7.25371	3.54596	0	0	0	0	0	0	0	0	0	0	0	0	0	0	0	0	0
1700042O10Rik	0.00527098	0	0.00127414	0	0.00268103	0	0	0.13809	0.00146034	0.00189138	2.06802	1.29335	0	0	0	0	0	0	0	0	0	0	0	0	0	0	0	0
1700044C05Rik	0.00527098	0	0.588736	0	0.00268103	0	0.0939127	0	0.00146034	0.00189138	0.00136207	0	0	0	0	0	0	0	0	0	0	0	0	0	0	0	0	0
1700044K03Rik	0.00527098	0	0.00127414	0	0.00268103	0	0	0	0.00146034	2.48046	0.00136207	0	0	0	0	0	0	0	0	0	0	0	0	0	0	0	0	0
1700045H11Rik	0.00527098	0	0.00127414	0.503287	0.00268103	0	0	0	0.00146034	0.00189138	0.00136207	0	0	0	0	0	0	0	0	0	0	0	0	0	0	0	0	0
1700046C09Rik	0.00527098	0	0.00127414	0	0.00268103	0	0	0	0.00146034	0.00189138	0.00136207	0	0	0	0	0	0	0	0	0	0	0	0	0	0	0	0	0
1700047G03Rik	0.00527098	0	0.00127414	0.531638	0.00268103	0.677224	0	0.479318	0.666142	0.00189138	2.43558	0	0	0	0	0	0	0	0	0	0	0	0	0	0	0	0	0
1700047L14Rik	0.00527098	0	0.00127414	0	0.00268103	0	0	0	0.00146034	0.00189138	0.00136207	0	0	0	0	0	0	0	0	0	0.371108	0	0	0	0	0	0	0
1700047M11Rik	0.00527098	4.84348	3.86185	3.91198	3.2753	2.00514	1.52021	0	1.23122	0.89443	0.00136207	0	0.084203	4.96632	0.574177	0.548806	0	1.08707	0.077211	0.219444	0.0860739	0.0186881	0.0478882	0.198561	0.101114	0.0226976	0	0
1700048M11Rik	0.00527098	4.3576	3.33832	3.95011	0.00268103	2.50153	1.07848	0.748064	0.00146034	0.00189138	0.00136207	0	0	0.180598	0.708419	1.1851	0	1.60027	0	0.654873	0.410875	0.443328	0.310293	1.01494	0.506376	0.610266	0	0
1700048O20Rik	3.98301	3.9629	5.16156	2.64096	3.29611	3.07773	4.58746	3.73053	8.7169	4.1803	1.17146	0.242729	1.0469	2.88322	0.950417	0	0.389521	2.73774	0.247906	0.64143	0.353438	1.26101	0.523964	2.27948	0.111866	2.14147	0.971897	0.304089
1700049E15Rik	0.00527098	3.13334	3.57337	1.52021	0.00268103	1.06021	0.0886356	1.45612	0.00146034	0.00189138	0.00136207	0	0	0	0	0	0	0	0	0	0	0	0	0	0	0	0.694323	0
1700049E22Rik	0.00527098	0	0.00127414	0	0.00268103	0	0	0	0.00146034	0.00189138	0.00136207	0.24374	0	0	0	0	0	0	0	0	0	0	0	0	0	0	0	0
1700049L16Rik	0.00527098	0	0.00127414	0	0.00268103	0	0	0	0.00146034	0.00189138	0.00136207	0.133958	0	0.160141	0	0	0	0	0	0	0	0	0	0	0	0	0	0
1700051A21Rik	0.00527098	0	0.00127414	0	0.00268103	0	0.0360003	0	0.00146034	0.00189138	0.684658	0	0	0	0	0	0	0	0	0	0	0	0	0	0	0	0	0
1700052I22Rik	0.00527098	0	0.00127414	0	0.00268103	0	0	0	0.00146034	0.00189138	0.00136207	0	0	0	0	0	0	0	0	0	0	0	0	0	0	0	0	0
1700052K11Rik	0.00527098	0.623507	0.381174	0.3112	0.00268103	0	0.670155	1.95967	1.96351	1.08463	3.19333	1.09759	0.803733	0.517769	0.940381	0.746723	1.59693	1.40917	0.445379	0.69145	0.811163	0.492147	0.558568	0.968	0.405385	1.55541	0.786929	1.01961
1700054A03Rik	0.00527098	0	0.00127414	0	0.00268103	0	0	0	0.00146034	0.00189138	0.00136207	0	0	0	0	0	0	0	0	0	0	0	0	0	0	0	0.300068	0.442937
1700054K19Rik	0.00527098	0	0.00127414	0	0.00268103	0	0	0	0.00146034	0.00189138	0.00136207	0	0	0	0	0	0	0	0	0	0	0	0	0	0	0	0	0
1700054M17Rik	1.70571	2.08773	0.00127414	0	0.00268103	0	0	0	0.00146034	0.00189138	0.00136207	0	0	0	0	0	0	0	0	0	0	0	0	0	0	0	0	0
1700055C04Rik	0.00527098	0	0.00127414	0	0.00268103	0	0	0	0.00146034	0.00189138	0.00136207	0	0	0	0	0	0	0	0	0	0	0	0	0	0	0	0	0
1700056E22Rik	0.00527098	4.97881	4.15916	4.45774	2.35152	1.96058	5.13454	1.64858	1.1709	0.592904	3.81888	1.08803	0.158393	0.0937661	0	0	0	0.483674	0.224703	0.0938533	0.315665	0.415057	0.553614	0.679271	0.278262	1.61442	0.133539	1.35617
1700057G04Rik	0.00527098	0	0.00127414	0	0.00268103	0	0	0	0.00146034	0.00189138	0.00136207	0	0.166192	0	0	0	0	0	0.153066	0	0	0	0	0	0	0	0	0
1700057H15Rik	0.00527098	0	0.00127414	0	0.00268103	0	0	0	0.00146034	0.00189138	0.00136207	0	0	0	0	0	0	0	0	0	0	0	0	0	0	0	0	0
1700060C16Rik	0.00527098	0	0.00127414	0	0.00268103	0	0	0	0.00146034	0.00189138	0.00136207	0	0	0	0	0	0.294073	0	0	0	0	0	0	0	0	0	0	0
1700060C20Rik	0.00527098	0	0.00127414	0	0.00268103	0	0	0	0.00146034	0.00189138	0.00136207	0	0	0	0	0	0	0	0.212484	0.153338	0	0	0	0	0	0	0	0
1700061F12Rik	0.00527098	2.47766	2.00309	4.68261	9.8304	9.72341	8.24159	2.81258	0.00146034	0.00189138	0.00136207	0	0	0	0	0	0	0	0	0	0	0	0	0	0	0	0	0
1700061G19Rik	0.00527098	0.777084	0.726381	0.58219	0.00268103	0	0.199951	6.01959	9.34041	8.44165	11.705	6.97786	0.115889	0.14058	0.65879	0.145523	0.0870613	0	0.0373066	0.0263542	0	0.0157429	0.0415396	0.137544	0.0621032	0.199294	0.0781182	0.175186
1700061I17Rik	0.00527098	0	0.00127414	0	0.00268103	0	0.0548637	0	0.00146034	0.00189138	0.00136207	0	0.122093	0	0	0	0	0.37647	0.0421967	0	0	0.00886019	0	0	0	0	0	0
1700063A18Rik	0.00527098	0	0.00127414	0	0.00268103	0	0	0	0.00146034	0.00189138	0.00136207	0	0	0	0	0	0	0	0	0	0	0	0	0	0	0	0	0
1700063D05Rik	0.00527098	0	0.00127414	0.386371	0.00268103	0	0.968246	0	0.00146034	1.41459	0.00136207	0	0	0.107694	0	0	0	0	0.152479	0	0	0	0	0.207843	0	0.154571	0	0
1700063O14Rik	0.00527098	0	0.00127414	0.722988	0.00268103	0	1.02707	1.78424	0.00146034	0.00189138	0.00136207	0	0	0	0	0	0	0	0	0	0	0	0	0	0	0	0	0
1700064J06Rik	0.00527098	0	0.00127414	0	0.00268103	0	0	0	0.00146034	0.00189138	0.00136207	0	0	0	0	0	0	0	0	0	0	0	0	0	0	0	0	0
1700064M15Rik	2.75708	0.730178	0.873322	0.437016	0.00268103	0	0	0.162614	0.00146034	0.00189138	0.00136207	0.179001	0	0	0	0	0	0	0	0.141195	0	0.0810944	0	0	0	0	0	0
1700065D16Rik	0.541538	0	0.00127414	0.652882	0.00268103	0	0.00468276	0.937411	0.00146034	1.34354	1.22347	0	0	0	0	0	0.0895073	0	0	0.0474948	0	0.0167702	0.0724657	0.0616495	0	0.171695	0	0
1700065I16Rik	0.00527098	0	0.653191	0.437231	0.00268103	0	0	0	0.00146034	0.00189138	0.00136207	0	0	0	0	0	0	0	0	0	0	0	0	0	0	0	0	0
1700065J18Rik	0.00527098	0	0.00127414	0	0.00268103	0	0	0	0.00146034	0.00189138	0.00136207	0	0	0	0	1.1651	0	0	0	0	0	0	0	0	0	0	0	0
1700065O20Rik	0.00527098	0	0.00127414	0	0.00268103	0	0	2.02388	1.81287	3.99563	0.00136207	0	0	0	0	0	0	0	0	0	0	0	0	0	0	0	0	0
1700066B17Rik	0.00527098	0	0.00127414	0	0.00268103	0	0	0	0.00146034	0.00189138	0.00136207	0	0	0	0	0.848875	0	0	0	0	0	0.289245	0	0	0	0	0	0
1700066B19Rik	0.00527098	0.400666	0.238106	0.0984025	0.00268103	0	0.00958161	0	0.274843	0.00189138	0.416302	0.180856	0.0446996	0	0.13515	0.229673	0.137428	0	6.12157	0.119031	0.22049	0.0120969	3.4476	0.182352	0.209405	0.357487	0.620919	0
1700066M21Rik	11.4116	31.9167	18.2458	16.952	46.9562	20.3144	31.2745	11.8186	9.98704	6.41561	4.18231	0.471366	4.27538	11.3625	2.95705	2.75932	3.58137	19.6269	2.5188	2.06676	1.85599	1.59976	2.33061	4.54709	3.9629	5.94795	2.72067	2.95596
1700066N21Rik	0.00527098	0	0.00127414	0	0.00268103	0	0	0	0.00146034	0.00189138	0.00136207	0	0	0	0	0	0	0	0	0	0	0	0	0	0	0	0	0
1700066O22Rik	0.00527098	0	0.00127414	0	0.00268103	0	0	0	0.00146034	0.00189138	0.00136207	0	0.493505	0	0.120019	0.507087	0	0	0	0	0.210992	0	0.144716	0	0	0	0	0
1700067G17Rik	0.00527098	0	0.00127414	0	0.00268103	0	0	0	0.00146034	0.00189138	0.00136207	0.358847	0	0	0	0	0.388258	0	0	0	0	0	0	0	0	0	0	2.23538
1700067K01Rik	8.42143	84.9697	86.4375	61.0775	13.1424	21.9649	20.2573	11.1059	3.34583	1.18425	0.638057	1.96988	0	0.213754	0	0.453025	2.26781	0.386919	0	0.439153	0.675496	0.465176	0.194993	0.220327	0	0.109258	0.310054	0
1700067P10Rik	0.00527098	0	0.00127414	0	0.00268103	0	0.1254	1.9201	0.428473	0.00189138	0.00136207	0	0.147576	0	0	0	0	0	0	0.0954672	0	0	0	0	0	0	0	0
1700069L16Rik	0.00527098	1.05556	0.773987	2.70542	1.12379	1.94788	1.23493	13.5595	11.4957	1.88961	1.05936	0	0	0	0	0	0	0	0	0	0	0	0	0	0	0	0	0
1700071K01Rik	0.00527098	0	0.00127414	0	0.00268103	0	0	0	0.00146034	0.00189138	0.00136207	0	0	0	0	0	0	0	0	0	0	0	0	0	0	0	0	0
1700071M16Rik	0.00527098	0	0.00127414	0	0.00268103	0	0	0	0.00146034	0.00189138	0.599215	0.0274891	0	2.49019	0.11196	0.822293	0.0943205	0.598735	0.325313	0.547257	1.4833	0.0386415	0.0923306	1.27793	0.0376079	0.113019	0.212565	0
1700072B07Rik	0.00527098	0	0.00127414	0	0.00268103	0	0	0	0.00146034	0.00189138	0.00136207	0	0	0	0	0	0	0	0	0	0	0	0	0	0	0	0	0
1700073E17Rik	0.00527098	0	0.00127414	0	0.00268103	0	0	0	0.00146034	0.00189138	0.00136207	0.051859	0.1323	0	0	0	0	0	0	0	0	0	0.137099	0	0	0	0	0.206124
1700074P13Rik	0.00527098	0	0.00127414	0	0.00268103	0	0	0.0721866	0.00146034	0.00189138	0.00136207	0	0.0737495	0	0	0	0.132969	0	0	0	0	0	0	0	0	0	0	0.541538
1700080N15Rik	0.00527098	0	0.00127414	0	0.00268103	0	0	0	0.00146034	0.00189138	0.00136207	0	0	0.0454203	0	0	0	0	0	0	0	0	0	0	0	0	0	0
1700080O16Rik	14.4529	0.492147	0.59203	0.294261	0.00268103	0.888751	2.91911	3.50485	4.75814	8.00531	1.59253	0	0	0	0	0	0	0	0	0	0	0	0	0	0	0	0	0.174258
1700081H04Rik	0.00527098	0	0.00127414	0	0.00268103	0	0	0	0.00146034	0.00189138	0.00136207	0	0	0	0	0	0	0	0	0	0	0	0.0913666	0	0	0	0	1.23559
1700084E18Rik	0.00527098	0	2.61955	4.75814	0.00268103	0	1.40815	13.2633	1.16955	6.07807	3.55293	2.77874	0	0.200699	0	1.46635	0.718311	0.613181	0	0.327166	0	0.0261864	0.215714	0.413975	0	0.221929	0.202359	0.216436
1700084F23Rik	0.00527098	4.64028	4.90105	7.08343	1.20206	7.35796	6.91701	1.65905	0.00146034	0.00189138	0.00136207	0	0	0	0	0	0	0	0	0	0	0	0	0	0	0	0	0
1700084J12Rik	0.00527098	0.62655	0.00127414	0	0.00268103	0	0.152922	2.35553	0.787423	0.00189138	0.609949	1.18266	0	0	0	0	0	0	0	0	0	0	0.0564948	0	0	0	0	0
1700085C21Rik	0.00527098	0	0.00127414	0	0.00268103	0	0	0	0.00146034	0.00189138	0.00136207	0	0	0	0	0	0	0	0	0	0	0	0	0	0	0	0	0
1700086L19Rik	0.00527098	0	0.649394	0.77662	0.00268103	0	9.03116	7.85002	0.00146034	0.00189138	0.00136207	0	3.94114	14.5624	0	0	0.233572	0	0	0.0927271	0	2.93156	0.455228	0	1.01412	0	1.44788	0.363848
1700086O06Rik	5.51952	4.10833	5.11371	3.50485	1.90597	2.74338	2.2577	3.49762	3.84816	2.34896	1.7652	2.66413	0.853173	1.0827	0.767936	1.22984	1.52807	0.732201	0.628336	0.48293	0.367562	0.748064	0.562875	0.715408	4.54262	0.408214	0.47951	1.59944
1700088E04Rik	8.48188	2.00893	1.80552	2.37464	1.33846	1.02028	1.69691	1.72763	7.59206	1.48499	0.553153	0.952871	17.6475	9.43889	20.0587	21.7916	12.4306	3.51681	4.30146	19.5047	6.32426	18.5132	4.96835	5.87222	15.9671	4.12209	14.5306	22.7035
1700091H14Rik	0.00527098	1.84213	1.1622	1.42993	1.91888	0.931135	2.11541	2.45908	0.331692	0.986136	2.92768	0	0	0	0	0	0	0	0	0	0	0	0	0	0	0	0	0
1700092C02Rik	0.00527098	0	0.00127414	0	0.00268103	0	0	0	0.00146034	0.00189138	0.00136207	0	0	0	0	0	0	0	0	0	0	0	0	0	0	0	0	0
1700092C10Rik	0.00527098	0	0.00127414	0	0.00268103	0	0.300502	0	0.00146034	0.00189138	0.00136207	0.20891	0	0	0	0	0	0	0	0	0	0	0	0	0	0	0	0
1700092E19Rik	0.00527098	0	0.00127414	0	0.00268103	0	0	0	0.00146034	0.00189138	0.00136207	0	0	0	0	0	0	0	0	0	0	0	0	0	0	0	0	0
1700092K14Rik	0.00527098	0	0.00127414	0	0.00268103	0	0	0	0.00146034	0.00189138	0.00136207	0	0	0	0	0	0	0	0	0	0	0	0	0	0	0	0	0
1700092M07Rik	0.00527098	1.86862	2.2599	3.51637	2.93156	4.09186	5.78142	4.15601	9.95581	4.72744	2.99504	1.771	0	0	0	0	0	0	0	0.221071	0	0	0.27648	0.381755	0.321585	1.73832	0.53847	0.609307
1700093K21Rik	0.00527098	6.79392	7.06749	8.15191	4.44214	6.00319	5.72743	11.605	5.01273	0.952871	0.433693	0	0.236357	0.0837404	0	0	0.283507	0	0	0.0641234	0	0	0	0	0	0	0	0.444538
1700094J05Rik	0.00527098	0.425387	0.847468	0.248056	0.00268103	0	0.0747625	0	0.00146034	0.00189138	0.445119	0	0	0	0	0.88833	0	0.426305	0.0925855	0.197068	0.29159	0.0725486	0	0.131331	0.355622	0.433411	0.186941	0
1700095A21Rik	0.00527098	0.39335	0.00127414	0	0.00268103	0	0	0	0.326928	0.532731	1.54417	0	0	0	0	0	0	0	0	0	0	0	0	0	0	0.0833379	0.104146	0
1700095B10Rik	0.00527098	0	0.00127414	0	0.00268103	0	0	0	0.00146034	0.00189138	0.00136207	0	0	0	0	2.50865	0	0	0	0	2.61817	0	0	0	0	0	0	0.576118
1700096J18Rik	0.00527098	0	0.00127414	0	0.00268103	0	0	0	0.00146034	0.00189138	0.00136207	0	0	0	0	0	0	0	0	0	0	0	0	0	0	0	0	0
1700096K18Rik	1.55838	0.816071	0.783599	0.294684	1.64071	0	3.54026	7.1937	4.5086	8.16671	5.40904	1.0954	1.68875	0.870699	1.47096	2.84463	1.2852	1.60897	1.6878	1.12962	3.44423	0.934453	1.55447	1.40571	2.57395	1.85374	0.773201	0.781951
1700097N02Rik	0.00527098	4.53324	7.40839	17.2087	9.10205	11.5027	16.408	5.28449	1.03443	1.15197	2.83582	2.02978	0	0	2.14235	0.367939	0	0.551631	0.258395	0.444176	0	0.0500252	1.34622	0.841608	0.122386	10.5991	0.141343	0.356727
1700100L14Rik	3.03722	0.685002	0.805562	0.98086	0.00268103	0	0	0	0.00146034	0.00189138	0.00136207	0	0	0	0	0	0	0	0	0	0	0	0	0	0	0	0	0
1700101I11Rik	0.00527098	0	0.00127414	0	0.00268103	0	0.120678	0	0.00146034	0.00189138	0.00136207	0	0	0.623507	0.214264	1.09315	1.52161	0	0.105643	0.0850817	0.210178	0.0907281	0	0.287595	0.891078	0	0	0
1700101O22Rik	0.00527098	0	0.00127414	0	0.00268103	0	0	0	0.00146034	0.00189138	0.00136207	0	0	0	0	0	0	0	0	0	0	0	0	0	0	0	0	0
1700102P08Rik	0.00527098	0.652315	0.00127414	0.535936	0.694735	0.862346	0.444176	0.58219	0.00146034	1.89758	1.43752	1.44539	0.725471	0.439715	0.294579	0.437955	0.274215	0.929116	0.339021	0.424884	0.251747	0.206046	0.371581	0.703232	0.0750809	0.47651	0.367182	0.424061
1700105P06Rik	0.00527098	0	0.00127414	0	0.00268103	1.23613	0	4.43315	5.71758	2.5609	5.16999	1.0538	0.142827	0.22783	0.12324	0.344268	0.129915	0	0.173743	0.131713	0	0.187206	0.205796	0.16647	0.170769	0.967754	0.130778	0.15569
1700108F19Rik	0.00527098	0	0.00127414	0	0.90231	0	0	0	0.00146034	0.00189138	1.62544	1.46315	0.278799	0	1.14742	0	0.756751	0	0.24813	0.915577	0	2.49215	0.605873	0.117591	0.165261	0.0702813	0.439841	0
1700108J01Rik	0.00527098	0	0.00127414	0	0.00268103	0	0	0	0.00146034	0.00189138	0.00136207	0	0	0	0	0	0	0	0	0	0	0	0	0	0	0	0	0
1700109G14Rik	0.00527098	0	0.00127414	0.329037	0.00268103	0	0	0	0.00146034	0.00189138	0.00136207	0	0.130529	0.0919336	0	0	0	0	0	0	0	0	0	0	0	0	0	0
1700109G15Rik	0.00527098	0	0.00127414	2.09816	0.00268103	0	0	0	4.61529	0.00189138	0.00136207	0	0	0	0	0	0	0	0	0	0	0	0	0	0	0	0	0
1700109H08Rik	0.00527098	0	0.00127414	0	0.00268103	0	0	0	0.00146034	0.00189138	0.00136207	0	0.588531	0.0775073	0.792088	1.13324	0	0	0.552251	0.172178	1.65229	0.46597	0.308321	0.620149	0	2.38849	0.130573	0.311899
1700109I08Rik	0.00527098	0	0.00127414	0	0.00268103	0	0	0	0.00146034	0.00189138	0.00136207	0	0	0	0	0	0	0	0	0	0	0	0	0	0	0	0	0
1700110C19Rik	0.00527098	0.636399	0.00127414	0	1.73058	0	0	0.456399	0.00146034	0.00189138	0.00136207	0	0	0.503871	0	0.837407	0	0	0	0.297831	0.247709	0	0	0	0	0.561051	0.164675	0
1700110K17Rik	0.548508	0	0.00127414	0	0.00268103	0	0.165643	0	0.490335	0.00189138	0.00136207	0.168461	0.931572	0.0655327	0	0	0.484931	0	0.196	0	0.49541	0.0299914	0.926402	0.140167	2.67332	0.110558	0	0
1700111N16Rik	0.00527098	0.841263	0.747811	0.213214	0.00268103	0	0.0547521	0	0.00146034	0.501106	0.00136207	0	0	0	0	0	0	0	0	0	0	0	0	0	0	0	0	0
1700112H15Rik	0.00527098	5.30922	4.24806	4.45277	2.51173	4.76681	3.46054	0.248535	0.00146034	0.76124	0.00136207	0	0	0	0	0	0	0	0	0	0	0	0	0	0	0	0	0
1700113A16Rik	21.5618	3.72846	2.95066	3.27136	2.86258	1.64233	3.00306	2.27055	2.0307	4.98864	3.76664	5.8249	4.75366	6.30792	3.54462	11.9379	5.44905	3.38017	3.48887	3.87572	13.3137	2.79299	3.83236	9.06487	4.80507	10.1826	2.4606	15.5712
1700113H08Rik	0.00527098	0	0.00127414	0	0.00268103	0	0	0.0416174	0.00146034	0.00189138	0.00136207	0	0	0	0	0.466954	0	0	0	0	1.02028	0	0	0	0.0738433	0	0	0
1700119H24Rik	0.00527098	0	0.00127414	0	0.00268103	0	0	0	0.00146034	0.00189138	0.00136207	0	0	0	0	0	0.519896	0.692186	0.168129	0	0	0	1.19023	0	0	0	0	0
1700120C14Rik	5.42643	2.73774	2.17181	6.16216	2.79467	2.45202	2.68841	3.35862	8.96481	6.10921	0.00136207	3.21793	1.70494	0.270128	0.275093	7.06654	1.35764	0.351244	0.0736963	0.105546	25.6625	1.15522	0.593354	1.78519	0.531331	1.1851	0.683316	0.730178
1700120E14Rik	0.00527098	0.850269	0.286777	0.12324	0.00268103	0.465704	0	0.0553208	0.00146034	0.316811	0.509164	0	0	0	0	0	0	0	0	0	0	0	0.164066	0	0	0	0	0
1700120G07Rik	0.00527098	0	0.00127414	0	0.00268103	0	0	0	0.00146034	0.00189138	0.490893	0	0	0	0	0	0	0	0	0	0	0	0	0	0	0	0	0
1700120K04Rik	1.35704	0	0.00127414	0	0.00268103	0	0	1.71293	3.49504	3.13082	1.58363	0.909226	0.285887	0.178283	0.656358	0.621442	1.8028	0.85667	0	0.468684	0	0	0	0.518926	1.50698	1.14279	0	0.615522
1700121L16Rik	0.00527098	0	0.00127414	0	0.00268103	0	0	0	0.00146034	0.00189138	0.00136207	0	0	0	0	0	0	0	0	0	0	0	0	0	0	0	0	0
1700121N20Rik	0.00527098	0	0.00127414	0	0.00268103	0	0	0.0648096	0.00146034	0.00189138	1.34747	0.105043	0	0	0	0	0	0	0	0	0	0	0	0	0	0	0	0
1700122O11Rik	0.00527098	0	0.00127414	0	0.00268103	0	0	0	0.00146034	0.00189138	0.00136207	0.14382	0	0	0	0	0	0	0	0	0	0	0	0	0	0	0	0
1700123K08Rik	0.00527098	0	0.00127414	0.233001	0.00268103	0	0.0648543	0	0.00146034	0.00189138	0.00136207	0	0	0	0	0	0	0	0	0	0	0	0	0	0	0	0	0
1700123L14Rik	0.00527098	0	0.00127414	0	0.00268103	0	0	0	0.00146034	0.00189138	0.00136207	0	0	0.023037	0	0	0	0	0	0	0.0811415	0	0	0	0	0	0	0.130943
1700123M08Rik	0.00527098	1.55224	2.56911	3.44875	1.17677	0.89443	0.609133	0.231657	1.57478	2.17037	0.00136207	0.831084	0.363942	0.900452	0.571048	4.43478	0	1.94934	0.123172	0.486465	6.89517	1.17542	0.239998	0.396384	0.59203	1.25417	0.373094	4.83054
1700123O12Rik	0.00527098	0	1.0469	0	0.00268103	1.95616	0	0	0.00146034	0.00189138	0.00136207	0	0	0	0	0	0	0	0	0	0	0	0	0	0	0	0	0
1700123O20Rik	11.2046	8.18082	6.12587	2.12141	1.72199	2.16224	3.51725	26.2371	25.3644	20.6409	29.1194	20.386	20.1789	7.02364	14.1528	5.40128	17.1042	20.7877	16.9448	12.6194	9.77054	12.7642	19.7841	16.5871	20.1849	19.9736	21.3317	13.5902
1700123O21Rik	0.00527098	0	0.00127414	0	0.00268103	0	0.186525	0	0.00146034	0.00189138	0.00136207	0	0	0	0	0	0	0	0	0	0	0	0	0	0	0	0	0
1700125G02Rik	0.00527098	0	0.00127414	0	0.00268103	0	0	0	0.00146034	0.00189138	0.00136207	0	0	0.166026	0	0	0	0	0	0	0	0	0	0	0	0	0	0
1700125G22Rik	0.00527098	0.505102	0.00127414	0.912521	1.44539	1.5597	1.06711	0.455404	0.00146034	0.00189138	0.00136207	0	0	0	0	0	0.368093	0	0	0	0	0.0358961	0	0	0	0.0977412	0.118861	0
1700125H03Rik	0.00527098	0	0.00127414	0	0.00268103	0	0	0	0.00146034	0.00189138	0.00136207	0	0	0.112796	0	0	0	0	0	0.117307	0	0	0	0	0	0	0.225998	0
1700125H20Rik	0.00527098	0.968246	1.37154	0.441111	0.00268103	0.987803	0	2.57942	5.84565	2.13176	6.5745	0	0.940609	0.0931718	0	0	0	0	0	0	0	0	0	0	0	0.295321	0	0
1700126H18Rik	0.00527098	0	0.00127414	0	2.58899	2.24115	1.71975	0.602707	5.38899	0.00189138	0.00136207	0	0	0	0	0	0	0	0	0	0	0	0	0	0	0	0	0
1700128A07Rik	0.00527098	0	0.00127414	0.302436	0.00268103	0	0	0	0.00146034	0.00189138	0.00136207	0	0	0	0	0	0	0	0	0	0	0	0	0	0	0	0.204444	0
1700128F08Rik	0.00527098	0	0.00127414	0	0.00268103	0	0.057091	0	0.00146034	0.00189138	0.00136207	0	0	0	0	0	0	0	0.0907935	0	0	0	0	0	0	0	0	0
1700129C05Rik	0.00527098	0	0.00127414	0	0.00268103	0	0	0	0.00146034	0.00189138	0.408468	0	0.15926	0	0	0	0	0	0	0	0	0	0	0	0	0	0	0
1810006J02Rik	0.00527098	0	0.00127414	0	0.00268103	0	0	0	0.00146034	0.00189138	0.00136207	0	0	0	0	0.733411	0	0	0.236357	0.160704	0	0	0.879491	1.54999	0.479597	0.95392	0.77662	0.160317
1810007C17Rik	0.00527098	1.36483	0.766909	2.68553	0.00268103	0	0.165643	0	0.00146034	0.00189138	0.00136207	0	0	0	0	0	0	0	0.371581	0	0	0	0	0	0	0	0	0
1810007D17Rik	0.00527098	0	0.00127414	0	0.00268103	0	0.14731	0	0.00146034	0.00189138	0.00136207	0	0	0	0	0	0	0	0.284473	0	0	0	0	0	0	0	0	0
1810008I18Rik	0.00527098	0	0.789198	1.19619	0.00268103	2.39189	2.31742	0	0.00146034	0.00189138	0.00136207	0	0	0.288157	0.0424977	0	0	61.0775	2.80926	0.443124	0.21555	0.181054	1.20475	0.320787	1.01008	0	0.366553	0.340637
1810009A15Rik	125.261	38.5911	42.9061	43.0789	23.3288	29.6756	66.4824	160.654	150.631	162.278	240.109	237.895	28.8156	4.44346	25.1427	11.7718	22.8151	19.43	19.4978	22.4167	8.76878	22.2578	24.5983	31.5206	18.4598	24.2821	32.2395	20.087
1810009J06Rik	0.00527098	0	0.376594	0	0.00268103	0	0	0	0.00146034	0.00189138	0.00136207	0	0	0	0	0	0	0	0.121417	0	0	0	0	0	0	0	0	0
1810010H24Rik	7.49692	5.21131	5.71936	6.66012	3.60791	4.82728	7.41853	1.71658	0.491827	1.1709	0.853173	3.41144	0.339735	0.552729	1.38078	1.92217	0.497342	1.74152	0.559712	16.9361	0.754767	0.646536	0.452001	0.455404	0.180516	0.594052	0.865493	0.928167
1810012K16Rik	0.00527098	0	0.00127414	0.589605	0.00268103	0	0	0	0.73407	0.00189138	1.58791	0.22379	0	0	0	0	0	0	0	0	1.28494	0	0.559282	0	0.223543	0	0	0.59203
1810013L24Rik	14.191	6.58716	5.46446	11.6922	14.0184	18.6551	21.945	29.944	19.437	13.5207	6.68584	9.82445	14.2285	10.8117	18.9865	24.8481	11.1412	13.9	11.534	15.9358	25.6808	10.6906	10.7746	12.1538	13.6865	14.1667	12.3124	16.0412
1810014B01Rik	5.74853	1.86037	1.83063	0.259339	0.00268103	0	0.147471	0.169267	1.17278	3.04142	3.81431	3.09925	1.76597	0.554159	0.865493	4.4066	1.69539	1.81287	1.3865	0.505907	7.8672	0.649741	1.86779	1.69751	0.958626	2.09331	0.68831	0.769289
1810018F18Rik	0.00527098	0	0.00127414	0	0.00268103	0	0	0	0.00146034	0.00189138	0.00136207	0	0	0	0	0	0	0	17.656	0.0528151	0.493154	0	0	0.483305	0	0	0	0
1810019D21Rik	3.67923	8.48677	9.78823	5.57108	2.52679	5.12317	5.01516	5.98732	15.0222	19.43	1.76239	5.57489	0.654482	0	7.48756	0.597306	11.6295	15.981	7.13349	15.0616	0.193268	2.40792	4.95476	0.154934	17.0737	1.49696	7.31017	15.0502
1810020O05Rik	9.22067	1.58038	1.87634	0.726381	0.00268103	0.907752	0.633538	0.23732	2.30423	6.59798	0.415821	0	0	0.251408	0	0	0	0.401305	0.516063	0.335665	0	0.355263	0	0.120019	0.240677	0.0702813	0.0947398	0.229769
1810021B22Rik	0.00527098	0	0.00127414	0	0.00268103	0.952871	0	0	1.33413	0.00189138	0.00136207	0	1.51029	0.777084	2.63879	2.42913	2.16918	1.43828	1.12512	0.772173	1.72361	1.00365	0.828453	0.817452	1.3155	0.72964	1.16852	7.82136
1810024B03Rik	0.00527098	0	0.00127414	0.189261	0.00268103	0	0.232165	0.317603	0.00146034	0.446007	0.00136207	0.0856236	0.65879	0.100772	0.320961	0.162997	0.66149	1.15715	0.215714	0.269603	0.502954	0.17782	0.452651	0.38703	0.159591	0.660125	0.385455	0.886449
1810026B05Rik	1.32246	0.341652	0.224703	0.0717974	0.460022	0.280126	0.347384	0.458709	3.34459	3.07897	4.86708	2.47848	3.02413	0.548806	1.47404	4.59406	1.6058	2.17988	1.22347	2.53033	2.04829	1.33555	1.69988	4.27153	1.03501	7.44977	1.13258	2.00794
1810030O07Rik	26.6293	1.55064	1.94003	1.09252	0.00268103	0.652559	0.0303056	2.23688	3.82924	9.86106	16.2371	11.6495	11.7158	4.97349	9.3721	8.52215	6.43674	4.20262	6.64591	11.8308	8.44719	8.20147	9.83673	13.1574	7.84778	13.1479	9.66643	13.2902
1810034E14Rik	4.69776	0.990298	0.304289	0.646536	0.00268103	1.08803	0.185199	0.417781	2.91317	3.46388	2.08773	0.15816	1.53171	0.0548637	1.26471	3.25595	7.31451	3.06916	1.99509	0.349132	0.724902	0.754401	3.21387	1.3045	1.79581	0.949955	1.23775	0.470226
1810037I17Rik	20.6934	9.44483	14.5457	21.1982	35.5607	20.5869	54.782	19.2447	9.81743	11.0797	43.7828	76.3669	50.138	41.583	233.588	46.3105	39.2702	25.7564	93.3675	75.875	33.7408	49.6173	47.3479	36.0265	130.203	29.7469	72.3489	37.2026
1810044D09Rik	69.6136	8.87907	12.421	10.7711	1.83335	6.97469	6.20542	15.305	23.7343	28.7259	21.9263	7.68851	1.26394	0.191613	0.242373	1.7807	2.89483	2.70173	1.82198	0.515852	2.24673	1.05323	1.46572	1.02907	1.98295	2.07435	1.80474	11.6462
1810046K07Rik	0.00527098	1.40988	3.23037	2.63523	3.12457	2.17907	3.25343	1.49341	0.00146034	0.427112	0.00136207	0	0	0	0	0	0	1.08606	0.583343	0.0572276	0	0	3.82869	1.6834	0.456674	0.567947	0.156703	0
1810053B23Rik	0.00527098	0.58607	1.37678	1.20475	1.99798	3.40679	1.09034	0.0522227	0.00146034	0.00189138	0.00136207	0	0	0.353724	0	0	0	7.23196	3.78439	0	0	0.251747	0.0819064	0.182027	0	0.303958	0	0
1810055G02Rik	58.0025	50.2865	51.0612	40.5589	17.0322	29.2273	32.6034	44.1836	40.8639	11.7395	18.9087	22.0716	6.86056	3.67452	5.10326	3.26338	2.15797	13.7336	5.85029	1.34653	5.52108	4.47468	33.8396	1.60078	3.21793	1.48499	6.78072	5.48217
1810058I24Rik	77.7809	29.7877	30.0858	40.3932	20.975	25.3536	46.5029	40.9953	25.9661	23.7156	45.4168	98.9857	27.5618	6.19345	56.4237	81.5161	44.7297	73.4192	19.9337	20.9588	53.2109	50.5997	20.9588	42.822	21.8321	24.4669	26.2997	44.4537
1810062G17Rik	1.98612	2.12611	1.20563	2.61955	6.67737	3.78781	5.74454	2.19561	0.37899	0.00189138	0.00136207	0.669563	0.252591	0.159304	0.319478	0	0.206392	0.841263	0.336517	0.367182	0.177591	0.141467	0.407671	0.722095	0.331692	0.679569	0.401109	2.12255
1810062O18Rik	0.00527098	0.601894	0.721671	0.867639	0.00268103	0	0	0	0.455836	0.79959	0.00136207	0	0.480976	1.00365	0.608778	0.399891	0.458709	0	0.265509	0.383596	0	0.432846	1.01768	1.05613	0	2.65557	0.270128	1.14239
1810064F22Rik	0.00527098	0	0.00127414	0	0.00268103	0	0.0105135	0	0.00146034	0.00189138	0.623894	0	0.455053	0	0.0470404	0	0.292751	0.603047	0.389975	1.94116	0.104753	1.18346	0	0.351863	2.52679	0	0.309796	2.33529
1810065E05Rik	0.00527098	0.468068	0.00127414	0.669563	0.00268103	0.597521	0.0882717	0	0.00146034	0.00189138	0.00136207	0	0	0	0	0.363437	0	0	927.548	0.0873849	46.1645	0.0394865	26.5411	0.294684	0.919668	1.28598	1.3373	0.289969
2010003K11Rik	2.73142	0.988899	0.439715	0	0.00268103	0.439153	0.274644	0.051551	0.00146034	0.00189138	0.00136207	0.170679	11.8785	0.1779	0.459338	0	0.854139	10.1146	29.9739	0	0.503502	0.101378	101.671	0.118441	1.52603	0.26729	0.171808	0
2010009K17Rik	0.00527098	0	0.00127414	0	0.00268103	0	0	0	0.00146034	0.00189138	0.86889	0	0	0	0	0	0.301013	0	0	0.129873	0.505425	0.0687705	0	0	0	0.180598	0.456869	0
2010010A06Rik	1.18667	0	0.00127414	0	0.00268103	0.976804	0	3.89635	2.95919	0.881759	5.77923	3.26867	0	0	0	0	0.303509	0	1.57153	0	0	0	14.6526	0	0	1.14742	0	0
2010016I18Rik	0.00527098	0	0.00127414	0	0.00268103	0	0	0	0.00146034	0.00189138	0.00136207	0	0.545106	0.199201	12.108	0	0	1.03065	6.63984	5.15092	0.390762	0.422435	6.19846	23.3695	2.69765	8.95043	2.15369	3.79076
2010106C02Rik	0.00527098	0	0.00127414	0	0.00268103	0	0	0	0.00146034	0.00189138	0.00136207	0	0	0	0	0.451287	0	0	0.156661	0.119276	0	0	0.395099	0	0	0	0	0
2010106E10Rik	0.00527098	0.339263	0.00127414	0.713475	2.09605	1.92637	0.351692	0.044927	0.00146034	0.00189138	0.00136207	0	0	0	0	0	0	0.413018	1.68875	0	0	0	236.303	0	0.0763469	0.503072	0	0.411006
2010109A12Rik	2.09331	3.52468	5.27234	7.70951	3.12353	4.22539	4.20042	0.240535	0.720094	0.00189138	0.00136207	0	0.20754	0	0	0.520846	0	0	0	0.138995	0	0.075397	0	0.24672	0	0.452504	0.191416	2.48252
2010204K13Rik	11.3143	1.47404	1.1014	3.17106	0.00268103	1.25817	1.56186	2.44794	6.00991	8.34047	10.6593	82.1941	39.9641	8.43328	2.67135	2.30144	12.3673	1.00504	2.18904	1.17315	1.43542	2.95705	2.10277	1.30869	1.44951	1.63357	2.82077	2.2449
2010300C02Rik	1.18266	0.536169	0.794124	0.802192	1.36395	1.05016	0.245402	0.333051	4.38969	4.12831	0.876763	0.947119	0.570053	41.1916	2.88216	0.310421	0.124451	0.420066	7.36045	4.24983	0.206985	3.81431	7.66118	0.221878	7.49692	2.09605	3.0625	10.1372
2010308F09Rik	0.00527098	0	0.920427	0.786138	3.01152	1.63689	1.65806	3.71101	0.966647	5.74853	0.756467	0.898671	0	0	0	0	1.08307	0	0	0	0	0	1.71131	0	0	0	0	0
2010310C07Rik	0.00527098	0	0.00127414	0	0.00268103	0	0.107455	0	0.00146034	0.00189138	0.00136207	0	0	0	0	0	0.0993582	0	0	0.0351807	0	0	0	0.0753354	0.0414364	0.0298152	0	0
2010320M18Rik	15.1183	7.295	7.70031	5.1324	1.05869	2.55646	4.86248	26.1891	29.312	17.3587	13.3018	16.1474	9.5496	1.49696	3.17593	4.47468	7.09525	6.38043	5.01065	4.45774	6.43287	4.91874	3.53854	3.68937	5.00738	3.6493	5.00209	10.3676
2200002D01Rik	2.28091	0	0.00127414	0	0.00268103	0	0	3.72953	7.81863	16.1935	38.1052	34.2932	1.35177	1.1749	5.3107	1.73565	7.68851	3.98701	269.907	6.63833	7.55428	0.73993	450.025	1.69836	67.7058	3.0304	9.51741	4.85452
2200002J24Rik	4.30306	0.799852	0.943484	0.850706	0.00268103	0	0.249453	0.89024	2.56455	14.9535	15.6278	0.924999	1.11265	0	1.25001	0	0.725097	0	1.57734	0	0	0.197168	1.55603	0	70.2082	0.541538	0	0
2210010C04Rik	0.00527098	0	0.00127414	0.112266	0.00268103	0	0	0	0.00146034	0.00189138	0.00136207	0	0	0	0.685442	0.683795	0	0	2057.16	18.5851	194.245	0.195764	1.13873	382.091	8.55049	0.635676	0.563322	0
2210016F16Rik	30.9128	11.2046	11.7239	8.50138	1.45656	3.09817	4.09843	21.153	35.618	31.6779	29.3572	13.8362	9.19687	2.14614	7.0188	7.95052	15.8809	14.5805	19.0156	6.83924	6.35917	6.60351	67.6491	9.66917	10.588	9.68654	10.8702	11.4499
2210016L21Rik	23.2051	6.6017	6.68778	3.12828	1.53615	0.386702	0.216284	32.6822	72.1538	68.4476	29.0705	48.5199	6.43069	24.4669	5.25704	4.85944	13.3181	5.97142	8.56572	4.28054	3.36367	5.64464	6.5906	8.90947	8.7545	6.73549	4.01588	16.2623
2210407C18Rik	0.00527098	0	0.00127414	0	0.00268103	0	0	0	0.00146034	0.00189138	0.00136207	0	0.129701	0.167031	28.8711	18.1825	0.713475	1.2416	47.3101	0.240175	2.48046	0.6318	153.232	0.517304	3660.83	5.09218	1.40917	19.8793
2210408F21Rik	0.00527098	0	0.00127414	0	0.00268103	0	0	0	0.00146034	0.00189138	0.00136207	0.878119	3.92556	6.36072	2.65107	22.1851	6.221	12.4393	0.835072	2.34896	38.7342	0.676431	1.21029	1.3326	8.02431	2.52504	4.13557	9.62825
2210408I21Rik	2.92546	10.515	10.9127	11.6535	13.2682	8.15488	5.85299	2.21958	7.37325	3.03853	6.60537	0.507286	1.2994	1.37678	0.367562	0.553475	1.64944	0.937411	0.405194	0.759894	1.03393	0.886449	0.346844	0.394866	0.310421	0.408912	0.619061	1.49696
2210409E12Rik	66.5435	11.4786	13.8091	18.4959	4.51782	8.35917	15.1481	657.535	678.78	650.33	1447.49	20.603	0	0	0	0	0	0	0	0	0	0.168129	0	0	0.392537	0.467952	0	5.24675
2210414B05Rik	0.00527098	0	0.00127414	0	0.00268103	0	0.0987209	0	0.00146034	0.00189138	0.00136207	0	0	0	0	0	0	0	0	0	0	0	0	0.153706	0	0	0	0
2210417A02Rik	0.00527098	5.36702	5.573	5.79006	5.99524	6.86056	7.77142	0.825512	0.00146034	0.00189138	0.00136207	0.405194	0	0	0	0	0	3.64805	0.190905	0	0	0.0798591	1.18266	0	0.381435	0	0.199881	0
2210420H20Rik	0.00527098	0	0.00127414	0	0.00268103	0	0	0	0.00146034	0.00189138	0.00136207	0	0	0	0	0	0	0	0	0	0	0	0	0	3.84121	0	0	0
2300002M23Rik	0.00527098	5.61874	7.46917	14.2667	18.0355	11.7958	10.1347	8.99699	14.0338	5.88355	0.00136207	0.296109	0	0	0.468547	0	0	0	0	0	0	5.63781	0.0971656	0	4.25449	0.0750251	0	1.57419
2300003K06Rik	0.00527098	0	0.00127414	0	0.00268103	0	0	0	0.00146034	0.00189138	0.00136207	0	0	0	0	0	0	0	0	0	0	0	0	0	0	0	0	0
2300009A05Rik	20.4491	3.80975	5.19014	3.35697	2.16733	1.09759	3.87069	0.199018	0.00146034	0.00189138	2.47243	7.3356	7.68598	4.14834	4.2191	13.8649	18.9027	8.61733	6.54937	3.51915	8.50675	3.6571	4.18909	5.3063	4.91591	4.93262	4.94758	19.2881
2310001H17Rik	0.00527098	0	0.00127414	0	0.00268103	0	0	0	0.00146034	0.00189138	1.90597	0.209495	0.946516	0.647539	3.19333	5.40664	8.14704	24.1482	7.47639	6.25356	56.2768	1.82198	13.1574	15.3001	4.97211	8.93803	3.42236	109.042
2310001K24Rik	0.00527098	0	0.00127414	1.39174	2.02905	0	1.23122	0.390472	0.00146034	0.00189138	0.00136207	0	4.06095	1.36556	1.14358	9.40162	0.982094	1.67927	0	0.933656	2.85959	0.369553	0.451566	0.25883	0.845705	0.988899	0.202186	0
2310002L09Rik	0.00527098	0	0.00127414	0.123515	0.80459	0	0	0	0.00146034	0.00189138	0.00136207	0	0	0	0	30.9404	0	0	0	0	137.076	0.0119834	0	0	0	0	0	0
2310005A03Rik	0.00527098	0	0.00127414	0	0.00268103	0	0	0.0922091	0.00146034	0.691181	0.00136207	0	0	0	0.218809	0	0	0	0	0	0	0	0	0.113097	0	0	0	0
2310005E17Rik	0.00527098	0	0.00127414	0	0.00268103	0	0.146031	0	0.00146034	0.00189138	0.00136207	0	0.090751	0	0	0	0	0	0	0	0	0	0	0	0	0	0	0
2310008N11Rik	0.00527098	1.83521	1.05556	4.20597	0.00268103	2.57578	1.47986	0.226662	0.00146034	0.00189138	0.00136207	0	0	0	0	0	0.308549	0	0	0	3.26731	0	0	0.417705	0.164375	0	0	0.472978
2310009B15Rik	27.3826	5.68979	6.10921	4.75055	2.96026	1.17994	1.78519	1.02563	0.00146034	5.60746	19.9736	12.0325	7.00166	6.66012	3.96435	3.77615	3.87069	5.90779	5.3765	3.48764	8.08062	7.89858	3.60791	4.35933	2.19769	9.21778	2.38949	5.34109
2310010J17Rik	6.61867	1.88469	0.00127414	1.31869	0.00268103	0	0	0	0.00146034	2.45504	5.93164	6.35512	0.319926	0.455053	0	0	7.38431	5.16999	0.286777	0.699166	2.11677	0.364943	0.662503	1.94116	2.16654	1.03812	0.673184	0
2310011J03Rik	53.8087	18.0593	21.3659	15.3355	4.26169	5.89038	4.36047	22.4271	33.6915	26.4123	16.1935	30.1974	13.3137	7.76008	11.7082	8.13425	11.7284	7.04246	11.8492	11.5918	7.85795	8.40201	15.9286	14.744	15.6968	13.6904	8.4149	23.3588
2310015A10Rik	1.41043	0.127123	0.176874	0.164675	0.467952	0	0.0169597	0.0169597	0.00146034	0.265913	1.35651	1.09601	2.03241	1.04778	4.65972	4.55765	1.03932	1.49883	1.38296	2.30144	3.47655	1.55541	1.50799	4.80507	1.55541	2.01935	1.54999	3.8051
2310015D24Rik	0.00527098	0	0.00127414	0	0.00268103	0	0	0	0.511529	0.00189138	0.00136207	0	0	0	0	1.08307	0	0	0	0.023026	3.56539	0.00794495	0	0	0	0	0	0
2310016D03Rik	0.00527098	0	0.00127414	0	0.00268103	0	0	0	0.00146034	0.00189138	0.00136207	0	0	0	0	0	0	0	0	0	2.2331	0	0	0	0	0	0	0
2310020H05Rik	0.00527098	0	0.00127414	0	0.00268103	0	0.159996	0.126743	0.00146034	0.00189138	0.00136207	0	0	0.0868462	0	0.977329	0	0	0	0	1.21144	0.0465315	0	0	0	0	0	0
2310022A10Rik	20.5156	16.7313	19.0312	13.504	15.08	13.8492	18.0167	17.4167	22.6283	20.6545	22.1498	26.8798	2.68841	4.52823	2.97139	24.1917	2.95596	2.34458	2.96134	3.08641	24.6146	2.67415	4.06515	4.01796	2.44794	7.41207	2.65557	6.62358
2310022B05Rik	1.28806	0.788253	1.04354	1.09759	3.76227	1.74749	2.85583	1.40656	0.508837	1.13441	0.652882	20.0129	10.2109	19.1716	25.8285	24.6567	12.1654	7.64394	7.68598	14.6896	7.94246	19.6523	6.78744	12.49	9.21265	3.4476	44.8649	19.7775
2310030A07Rik	0.00527098	0	0.00127414	0	0.00268103	0	0	0	0.00146034	0.00189138	0.00136207	0.189955	0	0	0	0	0	0	0	0	0	0	0	0	0	0.227269	0	0
2310030G06Rik	2.98019	0	0.00127414	0	0.00268103	0	0.2436	0.0477407	0.00146034	0.00189138	6.48052	5.30379	2.65354	0.373856	3.12885	3.70763	21.8321	16.5815	13.1951	19.6919	4.05939	4.16204	15.4243	0.458709	22.6462	1.34683	11.7869	22.6009
2310033P09Rik	22.3195	27.7169	32.9332	38.0817	75.0032	39.3238	17.1204	3.72438	11.681	28.5755	18.2316	20.798	6.14159	2.59831	4.91417	2.89377	4.12965	3.22048	1.13957	2.42332	0.899188	4.89172	5.13887	6.64412	3.34092	4.80235	3.94541	9.30152
2310034C09Rik	0.00527098	0	0.00127414	0	0.00268103	0	0	0	0.00146034	0.00189138	0.00136207	0	0	0	0	0	0	0	0	0	0	0	0	0	0	0	0	0
2310034G01Rik	4.8138	1.90684	2.68631	2.22921	0.997338	0.739651	1.78615	0.839467	0.00146034	1.24098	1.23559	2.87628	0.533463	0.0594837	0.21109	1.10066	0.963212	0	1.28598	0.614164	0.624595	1.33077	0.299848	0.410226	0.160571	0.0755628	0.317269	2.2287
2310034O05Rik	0.00527098	0	0.00127414	0	0.00268103	0	0	0	0.00146034	0.862346	0.00136207	0	0	0	1.88961	0	0	0.391867	0	0	0	0	0	0.120947	0.0756678	0	0	0
2310039H08Rik	27.0601	5.806	5.00055	6.6511	0.00268103	2.44038	3.54733	2.93041	4.6434	6.63833	19.886	17.2029	26.7796	1.54788	6.75728	8.91856	29.9739	34.3557	18.4669	4.79301	17.9233	12.4165	12.9275	7.62739	16.4824	7.64845	12.2604	38.7719
2310039L15Rik	0.00527098	0	0.00127414	0	0.00268103	0	0.535596	2.08	1.90261	2.12845	4.83484	1.00006	0.193268	0	0	3.84066	0	0	0	0	0.27762	0	0	0	0	0	0	0
2310040G24Rik	0.00527098	2.94256	1.09832	2.8882	0.00268103	2.62618	12.9041	104.408	90.5651	111.533	3.70429	5.60904	0.850706	0.280807	0.578322	7.78117	0.904343	2.86193	1.37362	0.630413	108.153	0.886911	2.34646	1.6802	0.901564	1.55276	0.410018	5.64464
2310043L19Rik	0.00527098	0	0.00127414	0	0.00268103	0	0.17209	0.134973	0.00146034	0.876763	0.00136207	0	0	0	0	0	0.550445	0	0	0	0.197784	0.0401551	0	0	0.107455	0.108527	0.129255	0
2310043O21Rik	0.00527098	0	0.00127414	0	0.00268103	0	0	0	1.02506	0.00189138	0.00136207	0	0	0	0	0	0	0	0	0	0.271049	0	0.395897	0	0	0	0	0.418634
2310050C09Rik	0.00527098	0	0.00127414	0	0.00268103	0	0	0	0.00146034	0.00189138	0.00136207	0	0	0	264.293	0	0	0	0	0	0.348898	0	0.222118	0	3.99788	0	0	0
2310057J18Rik	0.00527098	0	0.00127414	0	0.00268103	0	0	0	0.00146034	0.00189138	0.00136207	0	0	0	0	0	0	0	0	0	0	0	0	0	0	0.210112	0	0
2310057M21Rik	16.9786	26.0873	28.0787	32.7625	18.2458	24.339	6.63411	21.7916	26.9046	16.6747	16.0527	6.04367	3.37686	6.04367	4.62439	4.63114	2.30843	2.39372	1.64667	2.02978	11.3979	1.59587	2.59049	2.60902	2.07588	4.37456	2.21575	2.13837
2310057N15Rik	0.00527098	0	0.00127414	0	0.00268103	0	0	0	0.00146034	0.00189138	0.00136207	0	0	0	0	0	0	0	0	0	0	0	0	0	0	0	0	0
2310061I04Rik	109.193	59.7354	55.3599	48.3775	159.165	137.747	177.115	207.926	22.8645	19.1716	29.0022	39.0015	19.324	46.1645	10.0337	93.0726	47.4357	19.8451	36.1673	8.61733	48.5992	15.6731	29.5754	9.99331	28.7028	15.3588	9.93039	25.7064
2310061N02Rik	0.00527098	0	0.00127414	0	0.00268103	0	0.126743	0	0.00146034	0.00189138	0.00136207	0	0	0	0	0	0	0	0	0	0	0	0	0	0	0	0	0
2310065F04Rik	0.00527098	0	0.00127414	0	0.00268103	0	0.00895463	0.016411	0.00146034	0.00189138	0.00136207	0	0	0.113097	0	0	0	0.450669	0	0	43.7828	0	0	0	0	0	0	0
2310068J16Rik	0.879058	3.07773	2.8891	2.48046	4.37776	2.80209	2.82077	4.25944	4.29281	5.19102	3.85214	2.20068	0.559712	0.080203	0.323585	1.3983	0.906743	0.451566	0.205599	0.232761	0.861205	0.203906	0.502511	0.403798	0.555335	0.828131	0.801621	1.41695
2310069B03Rik	0.00527098	0.389631	0.00127414	0	0.00268103	0.278799	0.0614115	0	0.00146034	0.00189138	0.00136207	0	0.181001	0	0.0870613	0.474355	0	0	0.728842	0	0.60754	0	0.127622	0	0	0	0.475237	0
2310069G16Rik	35.433	4.89636	9.30152	18.8084	32.0537	23.9027	35.8841	22.2578	4.65801	0.00189138	0.00136207	0.973303	0	2.44277	0.147576	4.9174	0.262713	1.49161	0.632678	0	0	0.0558189	0.17859	0	0.444538	0	0	0
2310079G19Rik	0.00527098	0.494485	1.25671	0.886449	0.00268103	0	1.03223	0	0.00146034	0.00189138	0.00136207	0	0	0	0	0	0	0	0	0	0	0	0	0	0	0	0	0
2410002F23Rik	40.8876	19.7441	14.3588	6.85237	5.32863	4.5086	5.40336	17.4038	28.2024	33.5965	23.5124	30.671	51.9892	28.971	15.0056	17.6233	13.4183	16.9448	19.8588	11.2169	9.40275	53.7371	18.4959	37.1645	18.0242	31.4945	41.7191	25.6808
2410003L11Rik	0.00527098	1.26234	3.02174	0	0.00268103	1.05686	0	4.24401	11.326	8.92181	10.5388	54.6168	0	0	0	0	0.822536	1.28833	0	0.127416	0	0	0	0.225443	0	0.408468	0	0
2410004B18Rik	29.2992	21.2977	20.89	19.7617	22.4064	18.7855	31.7638	92.2594	70.9901	49.9296	40.0826	16.2087	11.929	14.0087	5.76566	12.54	6.91701	8.588	8.46521	11.2119	11.9746	5.47621	12.7204	11.9746	11.2401	11.6535	6.23074	8.10562
2410004I01Rik	0.00527098	0	0.883698	1.0954	0.80943	0.566735	1.35518	3.54596	0.776398	0.00189138	0.00136207	1.24771	0.0933724	0.0522745	0.310941	0.274644	0	0	0.165574	5.37818	0	0.100996	0.0968744	0	0.15767	0	0.171629	0.218659
2410004P03Rik	0.00527098	0	0.00127414	0.407082	0.752143	0.292751	0.837786	1.47215	1.35704	0.00189138	0.00136207	1.69108	0	0.175186	0.112685	0.656912	0.199248	0.465704	0.0988674	3.42749	0.162795	10.9162	0.0940317	0.0880765	0.0284088	0.615721	0.0414613	0.0863278
2410006H16Rik	74.4626	13.5081	15.038	27.0601	45.6595	34.7742	27.7508	80.9047	106.39	149.575	234.353	310.57	48.9592	27.6688	71.9456	12.8954	17.3861	26.0982	42.3052	59.2737	25.2106	117.436	29.8155	174.757	22.7408	133.358	88.6751	231.765
2410012E07Rik	0.00527098	1.25931	0.630066	3.47655	1.95895	2.97139	2.24825	0.833909	0.00146034	0.00189138	3.51637	0.145094	0	0	0	0	0	0	0	0	0	0	0	0	0	0	0	0
2410017I17Rik	0.00527098	0	0.00127414	0	0.00268103	0	0	0	0.00146034	0.00189138	0.762754	2.75324	0	0	0	0	0	0	0	0	0	0	2.14426	0	0	0.132969	0	0
2410018L13Rik	1.20972	0.301318	1.28245	0	0.00268103	0	0.0319861	0.599502	0.00146034	3.4294	4.66153	3.70509	2.21246	2.73862	0.348898	0.871695	0.261145	0.357976	0.232761	0.685442	0.24374	0.519771	0.518582	0.277083	0.942454	0.917245	0.391176	0.279697
2410021H03Rik	9.73398	5.45277	5.23257	9.30453	4.47173	5.89384	8.21932	8.8853	6.08146	3.43866	5.0518	0.273525	0	0.0950243	0	0	0	0	0	0	0	0.0499264	0.521936	0.1884	0.128675	0.14011	0	0
2410124H12Rik	2.0925	0	0.772173	0.389225	0.00268103	0	0	0.132181	1.17214	0.00189138	0.00136207	2.49215	0	0	0	0	0	0	0	0	0	0	0	0	0.728074	0	0	0
2410131K14Rik	6.14159	13.4706	11.8949	11.1804	6.63984	4.66289	5.19943	3.14984	7.19819	5.65168	10.5528	11.4584	2.09816	3.3935	1.84136	5.10475	2.5179	2.47286	1.73565	1.38362	2.32374	1.82539	1.60466	2.1172	2.56348	2.44972	2.42673	3.01641
2410137M14Rik	1.71327	2.94499	2.81735	4.89086	1.44374	3.89478	2.40106	0.452504	0.00146034	0.00189138	2.00997	1.31246	0	0.159807	0	0.601252	0	0	0	0.161179	0.394147	0	0	0	0	0	0	0
2410141K09Rik	0.00527098	6.18643	0.410226	0.736164	0.85667	0.847881	11.0987	5.51355	10.3803	12.8348	17.2342	12.5534	0	0	0	0	0	0	0	0	0	0.00815574	0	0	0.576828	0	0	0
2500004C02Rik	7.59922	2.49019	2.39783	1.55175	1.64765	1.73315	1.81234	2.93735	3.57264	2.86434	2.70648	1.49975	2.08112	3.14338	1.14628	3.48495	1.92155	2.35421	2.45403	1.43752	0.528278	2.45772	1.44374	2.21484	1.06275	2.90884	1.61298	1.91163
2510002D24Rik	18.7649	1.72287	0.687989	0.473216	0.00268103	0	0	11.2169	25.2695	24.3509	21.5339	11.6333	9.05907	5.97466	10.2626	15.5753	14.696	9.85815	11.3642	11.8712	15.981	8.83845	12.0052	10.5281	19.7539	12.0364	8.60638	26.0091
2510009E07Rik	0.00527098	0	0.00127414	0.0667533	0.00268103	0	0.0259741	0.0454203	0.424884	0.00189138	1.40184	0.155358	4.53655	10.101	6.32426	7.81863	6.68391	4.20153	6.46608	6.85237	11.1323	9.21778	2.1872	2.82158	3.87572	3.38487	10.3763	4.82535
2510039O18Rik	13.7953	3.04877	2.19254	1.14573	1.00935	0.204025	1.06184	6.15842	9.74577	6.0546	5.52108	21.357	13.7857	5.63496	20.378	14.2714	17.1832	16.8552	31.7921	15.8336	10.3397	19.886	39.0313	23.2149	24.203	26.0469	25.9862	24.2533
2610001J05Rik	9.59353	10.665	11.2611	15.7755	35.6995	26.5728	39.5629	11.5027	2.96816	10.5688	17.4228	9.32483	40.6138	22.535	39.1671	48.1672	38.6845	27.9435	38.53	57.3491	51.9356	29.648	18.4897	41.1192	29.3302	29.917	43.1015	24.4037
2610002M06Rik	8.51618	6.44504	5.92775	4.88722	6.5745	6.61867	7.29909	5.25374	5.98564	4.00531	0.845125	1.59587	4.15601	11.8577	2.13275	4.92216	3.82924	9.1424	7.82691	4.14352	3.16736	4.55289	6.3648	4.96632	4.5964	7.52448	5.07463	7.88654
2610005L07Rik	2.46571	1.26553	1.07721	0.257794	0.315242	0.44025	0.381174	0.71782	3.38984	5.22897	7.34356	0.419295	5.35914	9.61032	3.01758	4.75928	2.95919	6.34429	3.78176	7.82691	5.07055	5.85512	6.72761	4.28655	3.8027	7.01062	3.9542	2.39486
2610008E11Rik	2.85333	1.18425	0.712986	0.539957	0.407573	0.234244	0.148765	0.450208	0.00146034	0.595854	4.49581	0.228168	6.98871	5.27538	4.29429	9.03116	2.91707	4.28737	2.61465	6.81237	8.89421	9.20992	2.80107	4.57396	2.75256	6.70226	3.77473	3.5695
2610016A17Rik	0.00527098	0	0.00127414	0	0.00268103	0	1.13525	0	0.00146034	0.00189138	0.00136207	0	0.689305	0	0.273711	0	1.55224	0	0	0	2.24212	0.386702	0	0	0	4.30961	0.66463	1.48175
2610020C07Rik	4.9987	2.28474	1.84052	1.57478	2.04759	1.50666	1.80009	5.81002	3.83108	2.8915	2.34458	0.700022	0.491827	0.2332	0.26617	0.160636	0.276634	0.45418	0.228279	0.224703	0.260414	0.389631	0.401968	0.634565	0.273136	2.47616	0.409187	0.24374
2610028E06Rik	0.00527098	0.51096	0.00127414	0.453933	0.451566	0.76441	0.0817316	0.276634	0.655264	0.855289	0.00136207	0.103439	0	0	0	0	0.0784988	0	0	0	0	0.423071	0	0	0	0	0	0
2610028H24Rik	0.537405	0	0.00127414	0.235762	0.00268103	0.356662	0.128049	5.10676	4.94376	1.5331	0.156661	0.155566	0	0.0385492	0	0	0	0	0	9.70128	0.203906	2.3602	0	0	0	0.0471571	0.0757958	0.171695
2610035D17Rik	11.806	6.47624	6.94046	7.03767	3.40047	5.99918	5.23073	0.829413	0.238405	0.882699	0.00136207	1.5073	3.89259	6.58912	3.36599	3.17462	3.44628	0.785149	6.90362	2.47616	6.18643	3.41748	3.6586	7.01284	3.47655	7.28006	2.60851	7.77374
2610035F20Rik	0.00527098	0	0.00127414	0	0.00268103	0	0.0536547	0	0.00146034	0.00189138	0.00136207	0.523964	0	0.221497	0	0	0	0	0	0	0	0	0	0	0	0	0	0
2610037D02Rik	0.00527098	2.75932	2.84265	4.43478	3.66155	5.14476	5.5079	1.18088	0.721274	0.589605	0.917756	7.98497	1.65391	0.462672	0.963732	1.49835	0.881759	1.26234	1.00343	1.32523	1.33555	1.18168	1.03393	1.60466	0.833909	5.24119	1.31782	0.0944569
2610044O15Rik8	0.900452	1.88396	1.39347	0.665748	1.22398	0.514671	0.343731	0.672691	8.66451	9.84269	3.84011	1.03393	9.2771	7.83248	7.99353	18.066	6.16394	7.12756	5.74099	10.8502	20.7418	6.07526	3.43457	8.34047	4.47081	13.8091	6.03488	2.48329
2610203C22Rik	0.00527098	3.12457	3.30419	6.9452	13.0926	11.4151	17.1832	10.5019	2.72618	1.68933	0.00136207	0	1.4833	0.47951	1.67043	2.72927	2.13742	1.10846	0	2.47485	2.65029	0.506376	0.203228	0.582598	0.467215	0.183156	1.45744	1.01083
2610206C17Rik	1.54264	0	0.00127414	0	0.00268103	0.297431	4.79779	9.47024	0.248401	0.76188	0.00136207	0	0.127753	0	0	0.230359	0	0	0.110558	0.0444081	0.215755	0.0651186	0.132036	0.0925855	0	0.0425817	0.12386	1.29054
2610301B20Rik	5.6031	0.213499	0.00127414	0	0.00268103	0	0	0.114663	0.00146034	0.636399	6.79392	3.94721	13.2474	16.8938	4.45535	4.36047	5.92775	6.08634	3.38613	12.0565	6.63517	14.0239	2.03404	3.59545	2.99504	4.72393	7.3769	9.09768
2610306M01Rik	5.55463	9.94407	11.8153	15.7186	2.22371	4.81832	5.4199	6.33402	3.40434	6.95206	4.03182	6.35317	2.56223	2.25131	2.41425	4.47914	4.03061	2.25472	2.15925	1.7571	2.47328	1.49696	1.26155	1.92217	2.03978	3.46762	1.71258	3.24963
2610307P16Rik	4.20597	1.80659	1.66146	2.05886	1.83411	2.01891	1.87379	0.413018	0.215894	0.269908	0.426305	0.332104	0.402084	0.0226685	0.0473422	1.83804	2.81258	0	0	1.41997	0.436729	1.7269	0	0.372469	0.349132	31.365	0.659273	1.37487
2610316D01Rik	1.61236	10.3076	14.828	14.862	22.9654	19.3116	20.9507	5.11829	1.25246	1.03668	0.00136207	0	0.367479	1.97045	0.10815	0	0	0	0	0	0.274328	0.156164	0	0	0	0	0	0
2610318N02Rik	0.00527098	0	0.00127414	0	0.00268103	0	1.51415	11.2215	13.2397	5.03419	7.44473	19.9021	0	0.04405	0	0	0	0.341539	0.420799	0.368587	0	0.179193	1.56273	1.54417	0.0657258	6.56144	0.313439	0.373856
2610507B11Rik	5.27538	9.34285	5.99148	4.98256	9.72764	6.34071	8.26019	9.48781	12.6741	11.1377	17.9985	32.9169	51.5307	48.4607	27.6246	65.7535	62.8312	34.3853	39.3624	31.8189	68.1572	40.6477	37.5908	38.5691	64.7373	45.4815	59.155	49.4271
2610507I01Rik	5.73519	3.01262	3.50605	3.50347	7.51667	4.3111	5.79806	3.17462	4.71836	5.24592	2.76343	1.90926	6.46136	3.56851	3.83108	5.87432	1.801	7.21298	1.64387	11.3374	3.2789	12.654	2.39917	2.73668	3.35043	4.40743	2.35152	5.81284
2610524H06Rik	45.268	37.0958	34.138	31.9659	17.1311	32.1161	51.9356	24.3649	22.7618	19.2199	20.2855	25.7465	2.73142	6.52846	3.48887	1.2389	2.30067	1.22912	2.64613	1.90178	2.89275	6.14159	0.681855	4.97349	2.469	5.96982	6.79843	10.3465
2610528A11Rik	0.00527098	0	0.00127414	0	0.00268103	0	1.0954	2.50793	4.76508	3.68049	2.11111	0.27648	0.138554	0.276222	1.00558	0.371962	0.415535	0	267.887	0.0916249	6.53346	0.213667	4.00275	1.9173	1.70571	0.576118	0.236927	0.995343
2610528J11Rik	16.3846	3.46896	4.58021	1.29021	2.13938	2.81195	3.14338	5.83319	3.48347	13.1424	25.1427	19.0008	0.663127	0.177755	27.2722	0	62.5322	7.20285	51.9356	4.7343	1.07848	4.5555	65.2287	1.08606	38.1052	1.16852	21.6436	11.2979
2700038G22Rik	4.03061	0.528782	0.6226	0.541886	2.91566	0.960234	3.81888	23.2931	40.7383	22.4894	10.0674	8.28162	3.31822	0.247186	1.58445	0.738271	0.412639	0.971897	0.902798	0.543595	0.632252	2.11111	2.18166	4.36233	1.00772	5.91408	1.46699	2.00689
2700046A07Rik	0.00527098	0	0.00127414	0	0.00268103	0	0	0	0.00146034	0.295128	0.00136207	0	5.33204	0.378624	0.112796	0	0	0.232761	0.104842	0.350084	0.16487	0.911919	0.051684	0	0.102892	0	0.426053	40.6728
2700046G09Rik	2.38143	0.435428	0.325441	0.441545	0.00268103	0	0.219234	0.36835	0.00146034	0.00189138	3.58989	0.827216	2.00654	0.608778	0.184175	1.41239	2.95066	0.969657	0.674231	0.378303	1.29239	0.987064	0.534256	0.322432	0.835943	0.0519311	0.356727	2.67663
2700049A03Rik	4.92365	49.209	45.4455	48.2483	124.408	99.8139	68.6822	15.3271	10.4772	4.84177	5.83011	4.52662	2.5609	1.03991	1.222	1.46572	1.39749	2.18989	0.699166	0.911919	1.222	2.91764	1.39206	2.6898	1.58108	4.22288	1.70385	2.71329
2700062C07Rik	56.6509	139.434	138.389	118.695	41.0422	75.0032	104.036	54.6168	86.7219	85.1949	21.8047	21.1436	6.52846	5.50369	4.44487	2.50481	5.61706	4.62005	5.68979	3.89478	2.60615	7.35009	5.68979	4.24098	4.4119	7.13349	5.54566	13.9785
2700069I18Rik	0.00527098	0.932739	0.683795	4.57075	2.88422	3.0287	6.08289	2.63614	0.00146034	0.00189138	0.00136207	0	0.552111	0.425244	0	0	0	1.45656	0.104146	0	0.683316	0	0	0	0	0	0	0
2700081O15Rik	0.789339	0.126132	0.175421	0	0.00268103	0	0.124735	0.796769	1.83626	0.765348	1.24301	3.0844	7.21849	8.48188	8.03544	9.90757	3.36367	1.85936	1.77837	7.05874	4.7063	25.8963	2.20684	3.37804	3.67565	22.7493	12.4165	3.41445
2700089I24Rik	0.00527098	0	0.00127414	0	0.00268103	0	0	0	0.00146034	0.00189138	0.00136207	0	0	0	0	0	0	0	0	0	0	0	0	0	0	0	0	0
2700097O09Rik	6.33937	7.80126	9.35476	10.4009	4.40743	10.1796	5.20278	12.4246	16.8307	29.7877	29.2033	12.8478	11.3423	5.25942	6.15842	16.2021	8.3447	15.4843	4.09963	4.9394	17.6153	5.24452	6.10796	5.02725	8.87907	6.49244	5.19276	8.72679
2700099C18Rik	14.187	5.94497	6.40833	7.95818	17.9618	10.4866	14.0087	9.20616	9.556	7.51279	11.5715	4.98448	1.25817	0.351441	0.38736	0.966647	0.42684	0.882446	1.02123	0.95764	0.623894	1.2079	3.35395	1.87766	0.354917	7.61722	1.4206	0.753148
2810001G20Rik	8.52215	3.40568	3.50347	3.751	4.2517	2.61955	3.93844	7.85916	7.58757	7.64845	4.89086	8.20953	3.41892	6.74863	3.81155	7.11308	3.35781	3.56539	4.21621	3.82813	1.15417	2.77874	2.62419	5.93711	5.62403	9.99331	2.20301	10.0564
2810002D19Rik	11.041	6.21883	5.85767	10.0418	12.2571	10.7157	14.7083	5.58107	1.90597	2.30423	1.19172	4.91591	3.34918	1.26155	2.22921	3.26549	3.43866	1.0921	1.45474	2.5188	2.50573	2.13938	1.02563	3.31222	1.50348	5.51529	2.75005	1.76728
2810004N23Rik	67.9295	15.981	13.6904	13.9421	6.88719	6.17709	9.20014	32.4774	41.3853	41.8222	53.0021	94.9043	14.3682	4.14982	10.0963	24.9316	13.0926	17.3861	9.3102	5.56424	12.1853	11.5876	11.7631	11.0616	11.8186	11.0903	13.7857	12.8909
2810006K23Rik	5.77275	5.40904	5.54059	2.76217	2.83495	3.2985	6.17709	8.68308	2.5784	5.86003	8.17828	9.96778	5.67755	4.42766	3.03478	7.94246	5.74627	6.11975	3.36543	3.33031	4.41689	4.28327	3.04259	4.65646	4.44942	3.68157	3.45612	5.0318
2810013P06Rik	7.05061	2.55512	2.65765	2.91764	4.48049	4.09843	4.01897	21.5196	25.6203	9.9616	4.78761	4.79301	10.723	6.99692	5.90141	6.98871	6.82794	2.92051	5.72109	7.37102	4.4228	3.96162	6.17191	5.89695	4.67919	7.66955	2.93041	5.87809
2810021J22Rik	3.39823	3.51256	3.3935	2.98272	3.43348	3.33365	1.14961	4.64627	4.44804	6.09287	4.14658	1.8519	1.77161	1.19172	0.693983	0.83666	1.45876	2.81494	1.14413	1.72124	0.568668	1.8586	1.37302	1.83249	1.09106	6.75525	1.42188	1.3772
2810025M15Rik	24.6487	7.90397	9.77919	12.6572	10.769	8.75129	20.798	13.6987	18.3286	29.3887	62.0869	68.6381	5.07802	6.61773	9.66038	31.5586	18.7649	13.0228	5.93505	35.542	4.38856	9.60017	3.88191	6.35131	2.69086	3.37505	4.64028	9.41139
2810029C07Rik	4.38586	1.53231	0.982094	1.79859	0.925421	1.68206	2.87817	4.29991	1.29021	0.00189138	1.11509	0.977772	0.458709	2.02214	0.345704	0	1.63626	0	0.089631	0.391176	0.515852	0.21702	0.0567474	0.42905	0.0443705	1.05556	0.144428	0.944199
2810032G03Rik	16.7512	3.77425	2.99504	3.38487	1.33321	1.2866	1.81369	0.465704	1.79331	0.00189138	0.00136207	0.180598	1.54417	1.53539	0.291932	0	0.4879	0.210937	0.0881855	0.279591	0.518262	0.0907281	0.104889	0.403188	0.121582	0.57501	0.332272	0.589297
2810047C21Rik1	0.00527098	0.375297	0.705632	0.86048	0.00268103	0.920427	0.708419	0.669088	1.05172	3.09925	4.24277	0.0926193	0	0	0	0	0	0	0	0	0	0	0	0	0	0	0	0
2810047C21Rik1	0.00527098	0.375297	0.705632	0.86048	0.00268103	0.920427	0.708419	0.669088	1.05172	3.09925	4.24277	0.0926193	0	0	0	0	0	0	0	0	0	0	0	0	0	0	0	0
2810047C21Rik1	0.00527098	0.375297	0.705632	0.86048	0.00268103	0.920427	0.708419	0.669088	1.05172	3.09925	4.24277	0.0926193	0	0	0	0	0	0	0	0	0	0	0	0	0	0	0	0
2810049E08Rik	0.00527098	0	0.00127414	0	0.00268103	0	0	0	0.00146034	0.00189138	0.00136207	0.0977909	0	2.07682	0	0	0	0	0	0	0	0	0	0	0	0	0	0
2810403D21Rik	10.084	3.73801	6.36297	5.39119	12.7937	8.93087	9.84832	3.47306	1.83033	3.89031	0.432234	0.451867	0.747557	0.0762325	1.85293	3.3171	2.41538	1.15784	1.12663	1.1651	4.0259	1.40113	1.80009	1.3165	1.01695	1.06275	2.17037	4.7063
2810404M03Rik	0.00527098	0.768862	0.00127414	0.933192	1.01896	0.755492	0.242162	0	0.00146034	0.00189138	0.00136207	0	0	0.0508445	0	0	0	0	0	0	0	0	0	0	0	0	0	0
2810408A11Rik	0.00527098	1.24919	0.693666	0.846666	0.00268103	0	0.212645	0.0708315	0.940609	0.00189138	2.54087	8.86675	0	0.0766095	2.32299	0.542735	0.461055	0.577876	0.870302	0.168887	0.284783	0.582598	3.85517	0.68831	0.481405	5.08291	0.346156	0.969376
2810408I11Rik	24.8555	74.2263	76.7439	110.555	424.588	336.737	534.283	632.767	32.569	14.4107	27.532	13.6458	1.04778	0	1.16747	0	0.261551	5.54938	1.58038	0	0.277846	0.328524	3.21793	1.79018	1.3165	3.03722	0.957868	0.399891
2810410L24Rik	0.00527098	0	0.00127414	0	0.00268103	0	0.019313	0	0.00146034	0.00189138	0.00136207	0.523437	5.72743	1.14806	1.14279	1.7252	1.66542	5.15736	1.58698	1.97423	1.53615	3.14338	3.38487	0.371836	2.12015	3.37686	0.678789	1.93372
2810429I04Rik	0.00527098	2.1045	0.00127414	3.84227	2.89014	5.33729	6.15656	8.24784	4.02886	4.907	6.74495	5.94288	0.267486	1.47732	0.488896	0.51096	0.398813	0	0.0498031	0.1535	0	3.07773	0.581758	0.648115	0.0303056	0.559712	0.69145	0
2810433D01Rik	0.00527098	0.318213	0.00127414	0.316578	0.581035	0	0	0	0.00146034	0.423385	0.00136207	0.453414	0.208731	0.0582007	2.83582	0	1.07143	0	0.644134	1.67767	0.475237	0.778785	0	0.234533	0.98965	0.188282	1.83135	0.474528
2810442N19Rik	0.00527098	0	0.916023	2.10094	0.00268103	0.603747	0.0892137	0	0.00146034	0.00189138	0.00136207	0	0.10685	0	0.0967135	0	0.183246	0.441328	0.195553	0	0	0.028726	0	0	0	0	0.10811	0
2810454H06Rik	1.41173	0.624426	0.736164	0.509497	0.360217	0.71168	1.22347	1.08227	1.75775	0.494722	0.533194	0.0768575	0.332575	0.0167972	0.276222	0.232761	0.122967	0.308068	0.114919	0.111999	0.323459	0.109876	0.182105	0.235503	0.0548079	1.31782	0.131102	0.154188
2810459M11Rik	0.00527098	0.155566	0.00127414	0	0.00268103	0	0.0170077	1.32735	2.41908	0.00189138	0.472894	1.7943	0	1.63778	0.0359593	0	0.121471	32.4269	5.44736	0.0231288	0.236822	0.217578	4.40392	0.162339	4.06095	0.0167858	11.3465	0
2810468N07Rik	1.03876	1.89377	1.33181	3.72562	3.36915	3.62653	3.66402	0.418634	3.3935	0.00189138	0.00136207	2.54293	0.746723	19.621	0.652882	1.78246	0	0	0.654873	0.410743	2.76043	0.533915	0.366626	0.878119	0.826309	0.257794	0.416743	1.35518
2810471M01Rik	0.00527098	0	0.00127414	0	0.00268103	0	0	0	0.00146034	0.00189138	0.00136207	0	0	0	0	0	0	0	0	0	0	0.0143649	0	0	0	0	0	0
2900005J15Rik	3.50485	0.357783	0.275093	0	0.00268103	0	0	0	0.00146034	0.661909	0.00136207	0.181108	4.51557	0.735725	0.814162	0.421539	0.879274	1.47807	0.422186	0.794338	0.548806	1.52213	0.490692	0.933192	0.933656	0.773641	1.04958	1.77526
2900009J06Rik	9.0993	8.10208	9.85535	16.6272	1.98785	4.22837	4.98256	5.72975	2.43158	1.64163	0.00136207	3.14984	0.288157	1.13258	0.932739	0	0.410226	1.58291	0	0.333816	0.412479	0.443591	0.301186	0	0.239514	0.272797	0.238786	1.32316
2900026A02Rik	2.55646	2.08515	1.85374	4.21765	2.82733	4.04054	4.38586	1.32523	0.80499	0.293367	0.812347	5.18762	2.16565	4.84177	4.51923	7.3896	4.22288	18.3148	12.8807	4.19064	8.44165	1.8914	30.3106	1.99205	7.02675	1.61782	5.17576	4.49095
2900041M22Rik	0.00527098	0	0.00127414	0	0.00268103	0	0.419012	0.0414613	0.00146034	0.00189138	1.16797	7.09363	0.259717	0.307614	0.977772	0.214264	0	0	0.357154	0.0455063	0.676431	0.145571	0.0704904	0.473371	0.336517	0.179917	0.66149	0.871258
2900052N01Rik	1.3929	0	0.00127414	0	0.00268103	0	0.0298465	0.060117	0.00146034	0.00189138	0.00136207	0	0	20.386	0	0.167645	0.0964291	0.237428	0.115262	0.24374	0	0	0.0471965	6.15656	0	0.865493	0.0543515	0.117928
2900076A07Rik	6.00135	0	1.84843	2.16342	0.00268103	1.15715	2.02822	9.75564	5.41158	5.65771	1.40571	4.23854	7.04419	5.04872	5.27234	52.2679	3.62285	2.96816	4.2973	9.98704	37.6349	7.55428	3.9542	9.95294	6.20947	24.3782	6.9357	7.33842
2900079G21Rik	0.00527098	0	0.215359	0	0.00268103	0	0.00886724	1.7364	0.00146034	0.00189138	0.00136207	0	0	3.52211	0	0	0	0	0	0	0.328524	0.00851346	0	0.290994	0	6.08289	0	0
2900092C05Rik	0.00527098	1.11509	1.00486	1.00725	1.46572	0.666622	0	0	0.400908	0.00189138	0.00136207	0	0	0	0	0	0	0	0	0	0	0	0	0	0	0	0	0
3000002C10Rik	7.32869	3.78655	3.03853	2.27139	2.06456	2.23416	2.76677	4.73556	2.21575	1.44539	3.77168	4.13314	1.71805	0.4069	0.358118	1.17365	0.743913	0.92521	0.350518	0.451049	0.334158	1.20006	1.05445	1.05686	0.479597	1.74965	0.900903	2.09816
3010001F23Rik	0.00527098	0.504739	0.00127414	0.514973	0.00268103	0	0	0.437016	0.396515	0.00189138	0.00136207	0	0.140799	1.89987	0.778558	0.609133	0.284473	0.693825	0	0.254133	0.385574	0.442582	0	0.573712	0.420628	0.391867	0.738586	0.800715
3100003L05Rik	0.00527098	0	0.00127414	0	0.00268103	0	0.196	0	0.00146034	0.00189138	16.025	0	0	0.113849	0	0	0	0	0.896193	0	0.290821	0.425387	0	0	0	0	0	1.23455
3110009E18Rik	23.6369	38.2617	57.7445	89.5954	145.005	134.357	196.711	38.6318	15.9791	19.736	11.5876	12.6448	1.46944	0.55061	1.75935	3.54345	2.40106	2.16441	1.96141	1.27651	1.01768	1.25246	1.71514	3.44362	2.42233	6.76926	1.95117	1.39174
3110021A11Rik	0.00527098	0.534256	0.645137	0	0.95316	0	0	0	4.35497	1.18736	0.00136207	0.133434	0.95764	0.111742	0	0.388412	0	0	0.14011	0	0.468547	0.751338	0.163868	0.511996	0	0	0.284901	0
3110039M20Rik	0.00527098	0	0.00127414	0	0.00268103	0	0	0	0.00146034	0.00189138	0.00136207	0.44275	0	2.30571	0	0	0	0	0	0	0	0.130819	0	0	0	0.735725	0	0
3110040N11Rik	17.8309	23.3112	23.9554	28.0561	20.2639	17.8205	22.6627	15.556	19.5408	23.0459	39.9091	25.1103	27.7742	4.19474	27.9302	18.5938	26.6293	19.1287	25.6715	12.1975	20.938	14.8677	19.0878	23.1384	15.1769	20.0934	28.5566	36.6441
3110045C21Rik	4.70783	8.68308	7.47453	4.81832	4.01493	5.82739	10.6166	8.61022	4.61242	1.83521	3.96162	2.03317	1.08307	0.22842	0.226238	0.503687	5.12317	0.943704	1.09034	0.319645	1.85105	0.128675	0.930611	0.32303	0.154294	0.290907	0.380036	0.20344
3110056K07Rik	5.74454	0.920038	0.00127414	0.210045	0.817452	0.825512	1.49835	13.5688	20.9867	7.39707	2.90884	2.50404	11.4193	4.61077	5.14027	4.82155	5.59815	3.06811	4.55178	6.81843	4.5682	5.66788	3.74093	10.214	5.11189	21.1436	4.25608	9.51152
3110070M22Rik	0.00527098	4.18448	4.1636	3.85214	2.53967	0.460553	5.243	1.41648	0.00146034	1.38751	0.388412	0.983334	0.330442	0.137241	0.182182	0.90231	1.14341	0.411101	0.375297	0.197954	0.165109	0.158038	0.933192	0.518582	0.0888287	0.188083	0.337746	0.245402
3110082I17Rik	19.1384	17.5305	18.8833	25.7564	24.3222	21.5806	28.1836	10.693	7.05874	14.6162	35.5607	50.3807	5.11371	1.68272	4.69474	1.96905	2.12845	3.16035	3.75947	3.00572	2.17374	4.43315	3.05513	3.67309	4.87791	3.31477	3.83506	4.61371
3110082J24Rik	0.00527098	0	0.00127414	0	0.00268103	0	0	0.408006	0.00146034	0.00189138	0.00136207	0.710533	0	0	0	0	0	0	0	0	0	0	0	0	0	0	0	0
3110099E03Rik	0.00527098	1.66146	1.86195	2.31337	4.87867	3.73053	1.81038	0.0848164	0.00146034	0.00189138	0.00136207	0	0.826786	0	0.213365	0	3.46762	0	0	0	0	0.0195138	0.0934528	0	0	0.0559805	0.0526694	0.282654
3300002I08Rik	2.26781	0.324507	0.00127414	0.77915	1.24847	0	1.66732	1.94714	1.70769	1.59197	0.440828	0.99167	4.20495	0.891457	0.445697	0.931572	0.936688	0.608955	0.807073	1.57796	0.694323	1.21758	1.34747	2.02151	1.42907	2.85333	1.60287	0.58351
3300005D01Rik	0.00527098	0	0.00127414	0	0.00268103	0	0.133697	0	0.00146034	0.00189138	0.00136207	1.45405	0	0	2.68289	0	0.273451	0	0.215009	0.45418	0.363628	0.0193813	4.10412	3.40783	0	0.0632338	0.0897704	0
3425401B19Rik	0.00527098	0	0.00127414	0	0.291932	0	0	0	0.00146034	0.24867	0.00136207	0.0462233	0	0.0318883	0.0267385	17.5056	0	0.178774	0.0574284	0.122242	38.1664	0.00662747	0.0520729	0.118441	0.0416174	0.0120069	0.0351807	0
3632454L22Rik	0.00527098	0	0.00127414	0	0.00268103	0	0	0	0.00146034	0.00189138	0.00136207	0.28208	0.135061	0.531638	0.041872	0	0.123515	0	0	0.0984025	0	0.149818	0	0.290538	0	0.195116	0	0.0907935
3830403N18Rik	0.00527098	0	0.00127414	0	0.00268103	0	0	0	0.00146034	0.562726	1.36395	0	0.082571	0.1025	0.0752067	1.49975	0	0	0.322038	0.162339	0.471149	0.0901925	0.392902	0.59618	0.364035	1.0371	0.559282	0
3830406C13Rik	22.2932	15.556	15.0502	13.5127	12.0725	15.9358	19.6705	12.2942	2.06913	4.07113	6.87031	0.682353	9.44198	6.77668	10.588	8.6879	13.6987	8.16427	14.74	10.687	11.228	9.46796	8.96481	8.3304	13.8554	5.68145	11.0156	13.1803
3830408C21Rik	0.732201	0.377627	0.88465	0.748503	0.00268103	1.03006	1.24249	1.20563	2.72259	2.28474	0.394866	0.471773	0.480718	0.284901	0.0561521	0.224529	0.117928	0.296842	0	0.194529	0.111999	0.109995	0	0.0898439	0.0513777	0.318336	0.354542	0.146567
3830417A13Rik	0.00527098	0	0.00127414	0	0.00268103	0	0.218181	0	0.00146034	0.980183	0.00136207	7.12444	0.0669164	0	0	0	0	0	0	0	0	0	0	0	0	0.0429761	0.124926	0
3930402G23Rik	0.00527098	0	0.00127414	0	0.00268103	0	0	0	0.00146034	0.00189138	0.00136207	0	0	0.039095	0	0	0	0.545106	0.091779	0.0941441	0.0720625	0.0603105	0.077825	0.0577686	0.0887223	0	0	0
4430402I18Rik	7.6557	3.22285	3.75947	2.5578	2.02978	2.56223	5.25374	0.83838	0.00146034	0.00189138	0.00136207	0.0922091	1.07317	9.81049	0.832891	8.8406	27.0172	4.0259	2.08227	2.40106	1.31604	2.53033	8.61326	1.00816	0.407172	0	3.02546	2.01329
4632415L05Rik	0.912521	0.13515	0.284901	0.0714413	0.00268103	0.4033	0.80393	0.526449	3.20724	3.1908	3.48887	2.3568	3.72176	5.223	2.27333	2.73059	3.48495	2.44586	2.84137	1.57478	0.745226	1.50348	2.27333	2.5129	2.13009	4.95614	2.55512	1.94003
4632427E13Rik	5.40336	1.4716	0.00127414	1.00847	0.00268103	1.57951	1.83033	13.3098	9.9647	11.9992	11.6212	0.171217	2.76958	0.207676	0.498384	0.964923	1.00749	1.45333	0.580621	0.638057	0.534401	0.67219	1.11128	0.886449	0.424884	2.32789	0.805276	0.215894
4632428C04Rik	0.00527098	0	0.00127414	0	0.00268103	0	0.0354925	0	0.00146034	0.00189138	0.513769	0	0.0810473	0.120596	0.0403333	2.88865	0.392702	0.349234	0.803208	1.43446	0.881557	0.00871238	0.432486	1.17021	0.655264	0	0.0844571	1.21486
4732471J01Rik	1.28598	1.16904	1.26328	1.40184	2.00174	2.05382	1.69289	0.430935	0.502511	2.9496	0.981533	0.77979	2.5348	0	0.630413	0.863521	0	0	0	0	0.642586	0.146829	0.749503	0	0.337746	0.83838	0.311666	0
4732490B19Rik	0.928439	1.6137	0.728508	0.307614	0.00268103	1.18425	0.153066	0.121328	0.00146034	0.00189138	0.00136207	0	0	0	0.0460831	0	0	0	0.492418	0	0	0.850706	0.206202	0.0742436	0.160258	0	0.977772	0.316694
4732491K20Rik	3.8799	0.917756	1.5331	1.3326	1.5182	0.521655	1.14467	0.04633	0.00146034	0.00189138	0.208977	0.290199	0.433411	0.44275	0.0905194	2.16654	1.27262	0.527275	0.308946	0.227209	1.49341	0.218659	0.369196	0.0952407	0.358847	0.0807409	0.282269	0.539506
4831440E17Rik	3.91636	0.128463	0.00127414	0.136824	0.752812	0.364035	0.563322	2.41043	5.36978	4.39784	2.30571	0.202729	1.58445	0.438874	0.82205	1.58363	0.207676	1.21695	0.358047	0.650866	1.11044	0.139791	0.68588	0.508837	0.548806	1.12854	0.408468	0.80499
4833412C05Rik	0.00527098	0.38522	0.473062	1.58791	3.46896	0.878119	2.13742	0.314382	0.00146034	0.00189138	0.00136207	0.626075	0	0.0773366	1.63805	0.402743	0	0	2.32457	0.242663	1.17297	0.039836	0.68743	0	0.715105	0.880157	0.229576	0
4833417C18Rik	0.816306	0	0.39335	0.321272	0.00268103	0	0.433	3.83723	7.03767	5.12159	2.24428	3.44628	0.477707	0	0.165971	0.762896	0.295321	0	0	0.342289	0	0.258579	0.319281	0.732924	0.241374	1.90684	0.17782	0.630917
4833418N02Rik	0.00527098	0.779012	0.567575	0.279485	1.12188	0	1.72199	0.883698	0.00146034	0.374654	0.00136207	0.536169	0.433264	0.214264	1.2196	0.850706	1.47986	2.72516	1.58215	1.31055	1.51483	0.327907	3.48002	1.05556	0.95764	1.08567	0.856169	1.92637
4833420G17Rik	25.9073	29.2273	23.9027	33.042	68.8583	64.6472	79.1746	29.5754	20.898	17.0219	7.46759	11.6462	12.4435	8.7487	9.19169	9.18634	8.21932	11.0987	9.84269	15.3963	10.4499	15.684	9.60017	22.5938	7.3203	35.0348	11.3187	18.0459
4833422C13Rik	0.517304	0.241798	0.147576	0.0555263	0.254133	0.120467	0.00449655	0.00946025	0.00146034	0.00189138	0.00136207	0	0.855732	7.8672	1.66378	2.33786	0.866294	1.68933	0.603283	0.866294	0.891677	0.880835	0.818108	0.628336	0.597926	2.86323	0.488657	0.173637
4833423E24Rik	0.00527098	0	0.00127414	0.766656	0.00268103	0.97252	0.601439	0	0.934453	0.00189138	0.00136207	0	0.124451	0.019926	221.505	0	0	0	0.113811	0.0872498	0.269603	41.5154	0.188341	0	11.6369	1.26954	137.547	0.200099
4833427F10Rik	0.00527098	0	0.00127414	0.289969	0.00268103	0.630413	0	6.37463	1.99873	2.77984	0.00136207	0	0	0.0335485	0.271331	0.332005	0	0	0	0.0449506	0.28788	0	0.071395	0	0.0546123	0	0	0.310518
4833427G06Rik	0.00527098	0	0.00127414	0	0.00268103	0	0	0	0.00146034	0.00189138	0.00136207	0	0.241536	0	0	0	0	0	0	3.56395	0	2.45616	0	0	0	0	0	0
4833428L15Rik	0.00527098	0	0.00127414	0	0.00268103	0	0.131233	0	0.00146034	0.00189138	0.00136207	0	0	0	0	0	0	0	0	0	0	0.153136	0	0	0	0.0599347	0	0
4833439L19Rik	77.0482	11.5876	9.1692	7.57356	16.3045	12.9878	18.4897	16.5018	19.3918	24.7978	39.2054	46.9562	60.5836	54.658	53.5056	61.5117	284.343	34.7969	61.7506	36.0439	89.9468	37.0958	59.3299	17.7123	78.6651	22.1215	41.0911	34.7742
4921504E06Rik	0.00527098	0	0.00127414	0	0.00268103	0	0.0999502	0.558568	5.4928	0.00189138	0.00136207	0	0	0	0	0	0	0	0.0422885	0	0	0	0	0	0	0	0	0
4921507P07Rik	2.5289	1.16098	1.12639	1.38362	0.794552	1.46232	1.17146	2.06386	1.02028	0.426305	0.00136207	0.508531	0.169267	0.25004	0.338016	0.376078	0.210671	0.371403	0.18743	0.328169	0.145571	0.0732454	0.228073	0.196218	0.133539	0.396858	0.155218	0.568347
4921508D12Rik	0.00527098	0	0.475984	0	0.00268103	0.885122	0	0	0.00146034	0.00189138	0.00136207	0	0	0	0	0	0	0	0	0	0	0	0	0	0	0.0537681	0	0
4921509C19Rik	0.00527098	0	0.00127414	0	0.00268103	0	0	0	0.00146034	0.00189138	0.00136207	0	0	0	0	0	0	0	0	0	0	0	0	0	0	0	0	0
4921511C20Rik	0.00527098	0	0.00127414	0	0.00268103	0	0	0	0.00146034	0.00189138	0.00136207	0	0	0	0	0	0	0	0	0	0	0	0	0	0	0	0	0
4921513I03Rik	0.00527098	0	0.545732	0	0.00268103	0.32303	0.421823	0	0.366221	0.00189138	0.00136207	0	0.0661805	0	0	0.219733	0	0	0	0	0	0.0127032	0	0	0	0	0	0
4921515E04Rik	0.00527098	0	0.00127414	0.181443	0.00268103	0	0.010425	0.0189617	0.00146034	0.00189138	0.00136207	0	0	0	0	0	0	0	0	0	0	0	0	0	0	0	0	0
4921517D22Rik	0.00527098	0.160376	0.209495	0.546746	1.24919	0.752812	0.629683	0.445379	0.00146034	0.00189138	0.00136207	0.0386324	0	0	0	0	0	0	0	0	0	0	0	0	0	0	0	0
4921524J17Rik	98.9857	148.019	151.193	153.86	192.179	197.832	149.575	42.587	37.5371	36.5238	43.8684	5.98564	26.5135	4.58462	6.28081	21.1982	7.57356	10.1626	5.89384	9.44198	14.6001	9.44483	4.37601	8.81872	4.23759	10.4259	8.96696	6.70023
4921524L21Rik	0.00527098	0	0.00127414	0	0.00268103	0	0	0	0.00146034	0.00189138	0.00136207	0	0	0	0	0	0	0	0	0	0	0	0	0	0	0	0	0
4921531C22Rik	3.47027	1.63805	1.76997	1.10232	2.36096	2.73397	4.29991	12.8423	7.76704	1.99983	1.92155	0.396252	0.618669	0.294261	4.23976	2.56223	1.25931	1.84915	0.987586	0.521936	1.57243	0.4033	1.81161	1.82059	2.27948	1.2156	0.622969	1.65391
4921536K21Rik	0.00527098	4.17936	4.14352	4.61699	12.864	11.2611	13.9326	3.92416	1.54655	1.624	0.560258	0.743155	0.13304	0.0204113	0	0	0.384004	0	0.898216	0.194993	0.226931	0.255395	0.238993	0	0.0390217	0.0246849	0.167031	0.299321
4921539E11Rik	0.686249	0.198065	0.00127414	0	0.00268103	0	0	0	0.00146034	0.00189138	0.00136207	0.0522745	0	0	0.0993217	0	0	0	0.0400155	0	0	0	0	0	0.033485	0	0	0
4922502D21Rik	0.00527098	0.272891	0.00127414	0	0.83838	0.325184	0.0861786	0.0324018	0.00146034	0.00189138	0.00136207	0	0.0575783	0	0	0	0	0	0	0	0	0	0	0	0	0.0908359	0	0.26583
4930401O10Rik	0.00527098	0	0.00127414	0	0.00268103	0	0	0	0.00146034	0.00189138	0.00136207	0	0	0	0	0	0	0	0	0	0	0	0	0	0	0	0	0
4930401O12Rik	0.00527098	0	0.00127414	0	0.00268103	0	0	0	0.00146034	0.00189138	0.00136207	0	0	0	0	0	0	0	0	0	0	0	0	0	0	0	0	0
4930402F06Rik	0.00527098	0	0.662234	0	0.00268103	0	0.0404896	0	0.00146034	0.00189138	0.00136207	0	0	0	0	0	0	0	0	0	0	0	0	0	0	0.0583848	0	0
4930402H24Rik	4.9394	14.6119	15.529	18.3499	32.6822	18.2838	13.3277	12.4838	23.6864	20.7136	5.45503	1.9902	5.68979	20.4866	9.71005	18.2809	19.3691	8.60542	9.58241	7.80551	4.27819	9.86364	4.35933	3.17106	8.994	6.20129	11.2902	3.00837
4930402K13Rik	0.00527098	0	0.00127414	0	0.00268103	0	0	0	0.00146034	0.00189138	0.415535	0	0	0	0	0	0	0	0	0	0	0	0	0	0	0	0	0
4930404I05Rik	0.00527098	0.435945	0.00127414	0	0.00268103	0	0	0	0.959218	0.00189138	2.65107	0.111236	1.04068	0.466765	0.597091	1.20142	0.356501	0.449895	0.752458	0.774954	0.492821	0.501673	0.590452	1.42096	0.269908	2.58469	0.372763	1.00103
4930404N11Rik	1.11945	0	0.00127414	0	0.00268103	0	0	0.314569	1.55276	3.77168	1.07995	0.0288046	3.47514	6.67322	4.2973	2.54834	1.33181	0.902798	3.76664	9.12664	1.03753	2.94362	2.56911	3.0799	32.0711	8.85392	2.81494	8.1728
4930405A21Rik	2.39276	1.9666	2.91566	9.73748	4.09963	2.70435	1.54185	0.06994	0.00146034	1.28311	0.00136207	1.06121	0.782527	0.0699868	0	0	0	0	0.239881	0.157722	0.176874	0.129255	0.495298	0	0.203294	0	0	0
4930405D11Rik	0.00527098	0	0.00127414	0.776177	0.00268103	0.968246	0	0	0.00146034	0.00189138	0.00136207	0	0	0	0	0	0	0	0	0	0	0	0	0	0	0	0	0
4930406D18Rik	0.00527098	0	0.00127414	0	0.00268103	0	0.1762	0	0.00146034	0.00189138	0.00136207	0	0	0	0	0	0	0	0	0	0	0	0.349336	0	0	0	0	0
4930407I10Rik	0.00527098	0	0.00127414	0	0.300729	0.151487	0.0878877	0.293167	0.616195	0.00189138	0.00136207	0	0	0	0	0	0	0	0	0	0	0	0	0	0	0	0	0.0721457
4930412B13Rik	0.00527098	0.553752	1.06845	0.911919	1.00365	1.70769	1.31604	0.104984	0.00146034	0.00189138	0.00136207	0	0	0	0	0	0	0	0	0	0	0	0	0	0	0	0	0
4930412C18Rik	0.00527098	0	0.48544	0.477031	1.38362	1.33793	0.309694	0.0126291	0.00146034	0.00189138	0.00136207	0.0764034	1.30015	0.439968	3.66086	0.357487	1.83249	1.70571	0.288675	0.971336	1.40113	0.399566	0.11026	0.264347	0.173337	0.033703	0.521936	1.82608
4930412O13Rik	0.00527098	0	0.00127414	0	0.00268103	0	0.0119275	0.0125557	0.00146034	0.00189138	0.00136207	0	0.708824	0.0522227	0.197338	0	0.161179	0	0	0.0602139	0	0	0	0	0	0	0	11.6495
4930415L06Rik	0.00527098	0	0.00127414	0	0.00268103	0	0	0	0.00146034	0.00189138	0.00136207	0	0	0	0	0	0	0	0	0	0	0	0	0	0	0	0	0
4930415O20Rik	0.00527098	0	0.00127414	0	0.00268103	0	0	1.05079	2.10094	0.00189138	0.00136207	0.71702	0	0	1.13645	0	0.820286	0	6.95206	0.130091	0.584563	0.467794	1.91559	0	4.09305	0.182804	3.65556	5.19543
4930417O22Rik	0.853655	2.48816	1.83249	1.77526	1.40698	2.5609	3.83909	0.268257	0.00146034	1.07205	0.784214	0	0	0	0	0	0	0	0	0	0	0	0	0	0	0	0	0
4930419G24Rik	0.00527098	0	0.00127414	0	0.00268103	0	0	0	0.00146034	0.00189138	0.00136207	0	0	0.0480738	0	0	0	0	0	0	0	0	0	0	0	0	0	0
4930423M02Rik	0.00527098	3.41279	1.93721	4.70356	5.69169	4.4865	4.54533	1.45333	0.00146034	0.00189138	0.00136207	0	0	0	0	0	0	0	0	0	0	0	0	0	0	0	0	0
4930426D05Rik	0.00527098	0	0.00127414	0	0.00268103	0	0	0	0.00146034	0.00189138	0.00136207	0.0704904	69.5602	0.607186	0.0858009	0.405194	3.9837	0	0.0689243	0.777084	0	11.3535	0	14.862	0	0.162705	2.29241	1.41459
4930426L09Rik	0.00527098	0	0.356662	0	0.00268103	0.339353	0	0	0.00146034	0.00189138	0.00136207	0	0.169139	0.0464326	0.650866	0	0	0	0.294953	0.154294	0.154571	0.527472	0.260593	1.15076	0.284244	0.819932	1.83888	0.180434
4930429F24Rik	0.00527098	0	0.00127414	0.154446	0.00268103	0.613379	0.0256187	0	0.482562	0.00189138	0.00136207	0	4.49405	0.127368	3.09259	22.4894	0.394866	0.326527	0.458709	0.489838	25.2817	0.3112	0.686571	0.23829	0.604501	0.0493101	0.744226	0.6226
4930430A15Rik	0.00527098	0.241027	0.00127414	0	0.00268103	0	0	0.229478	0.00146034	0.00189138	0.00136207	0	0	0	0	0	0	0	0	0	0	0	0	0	0	0	0	0
4930430F08Rik	8.09659	2.1335	2.46802	0.392095	0.261611	0.126864	0.0770976	0.554658	1.01205	6.26936	6.17709	2.08304	4.18599	4.64498	5.56714	2.46388	3.60281	5.31582	2.13742	3.44167	9.74577	2.39642	1.3605	2.59413	2.9235	3.84011	1.96587	1.88396
4930431F12Rik	0.00527098	0	0.00127414	0	0.00268103	0	0	0	0.00146034	0.00189138	0.540316	0	0	0	0	0	0	1.07961	0	0	0	0	0	0	0.324997	0.80876	0	0
4930431P03Rik	0.00527098	0	0.00127414	0	0.00268103	0	0	0	0.00146034	0.00189138	0.00136207	0	0.0352313	0.0149692	0	0	0.0718835	0.165971	0.0288046	0.516767	0	0.0710728	0.0577134	0.514671	0	0.139469	0.0390473	0
4930432K21Rik	15.5937	27.8954	26.7373	25.2591	13.6494	12.7988	11.0222	26.9902	54.868	37.4486	1.24605	2.73397	0.0791254	0.274542	0.0419992	0.149371	0.0932213	0	0.412218	0.117462	0.249697	0.449333	0.0487402	0.333816	0.0384727	0.76124	0.344954	0.210045
4930432M17Rik	0.00527098	0	0.00127414	0	0.00268103	0	0	0	0.00146034	0.00189138	0.00136207	0	0	0	0	0	0	0	0	0	0	0	0	0	0	0	0	0
4930433I11Rik	0.00527098	0	0.00127414	0	0.437016	0	0	0.0864157	0.00146034	0.00189138	0.00136207	0	0	0	0	0	0	0	0	0	0	0	0	0	0	0	0	0
4930433N12Rik	0.00527098	0	0.816071	1.66732	3.97047	2.79429	1.10568	0.685002	0.00146034	0.00189138	1.41607	0.0790644	0	0	0	0	0	0	0.0830608	0	0	0	0	0	0	0	0.0928266	0
4930438E09Rik	0.00527098	0	0.00127414	0	0.00268103	0	0	0	0.00146034	0.00189138	0.00136207	0	0	0	0	0	0	0	0	0	0	0	0	0	0	0	0	0
4930440C22Rik	0.00527098	0	0.00127414	0	0.00268103	0	0.0864405	0	0.00146034	0.00189138	0.00136207	0	0	0	0	0	0	0	0	0	0	0	0	0	0	0	0	0
4930441J16Rik	0.00527098	0	0.00127414	0	0.00268103	0	0	0	0.00146034	0.00189138	0.00136207	0	0	0	0	0	0	0	0	0	0	0	0	0	0	0	0	0
4930442J19Rik	0.00527098	0	0.00127414	0	0.00268103	0	0	0	0.00146034	0.00189138	0.00136207	0	0	0	0	0	0	0	0	0	0	0	0	0	0	0	0	0
4930442L01Rik	2.47056	2.11111	2.16441	1.61782	0.434135	1.62156	0.206837	0	0.00146034	0.00189138	0.00136207	0	0	0	0	0	0.837786	0	0	0	0	0	0.219083	0	0	0	0	0
4930443O20Rik	0.00527098	0	0.36635	0.164375	0.00268103	0	0.18123	0.0369465	0.00146034	0.00189138	0.00136207	0	0.0702813	0.036227	0	0	0	0	0	0.132813	0	0	0	0	0	0	0	0
4930444G20Rik	0.00527098	0	0.00127414	0	0.00268103	0	0	0	0.00146034	0.00189138	0.320961	0	0	0	0	0	0	0	0	0	0	0	0	0.0723249	0	0	0	0
4930444M15Rik	0.760453	1.1634	0.996179	0.994421	0.7935	0.306151	0.373656	0.364943	0.353935	2.11198	3.562	5.06921	0	0.115492	0	0	0	0	0	0	0	0	0	0	0	0	0	0
4930444P10Rik	0.00527098	0	0.00127414	0.378624	0.00268103	0	0.420903	3.6985	13.8607	27.9184	3.4618	0.10811	0.107203	0.150499	0	0	0.0981921	0	0	0.150499	0	0.178865	0	0	0	0	0	0
4930447A16Rik	0.00527098	0	0.00127414	0	0.00268103	0	0	0	0.00146034	0.00189138	0.00136207	0	0	0	0	0	0	0	0.172904	0	0	0	0	0	0	0	0	0
4930447C04Rik	6.255	0.2332	0.00127414	0.218809	0.45232	0	0.569316	2.97503	1.4974	1.77526	1.32735	2.32207	0	9.40387	0.350258	0.257479	0	0	0.240355	0	0.754401	0.0571193	0	0	0	0.407888	0.356501	0.296413
4930448H16Rik	0.00527098	0	0.00127414	0	0.00268103	0	0	0	0.00146034	0.00189138	0.00136207	0	0	0	0	0	0	0	0	0	0	0	0	0	0	0	0	0
4930448K20Rik	0.00527098	0	0.00127414	0	0.00268103	0	0	0	0.00146034	0.00189138	0.00136207	0	0	0	0	0	0	0	0	0	0	0	0	0	0	0	0	0
4930449E01Rik	0.00527098	0	0.00127414	0	0.00268103	0	0	0	0.00146034	0.00189138	0.789933	0	0	0	0	0	0	0	0	0	0	0	0	0	0	0	0	0
4930449I24Rik	11.0965	0.127416	0.00127414	0	0.00268103	0	0	0	0.308946	0.00189138	0.00136207	0	0	0	0	0	0	0	0	0	0	0	0	0	0	0	0	0
4930451G09Rik	3.24199	1.2661	1.40988	1.14279	0.00268103	0.467635	0.411701	6.00319	5.35564	4.81832	2.8585	0.373656	0.211495	0.244644	0.221404	0.410743	0.471773	0.36872	0.106491	0.207269	0.0763752	0.175031	0.131282	0.397655	0.0724162	0.564942	0.246215	0.299629
4930451I11Rik	5.31218	18.4811	19.5708	20.5031	5.76098	16.5081	22.0548	3.66017	0.952871	0.00189138	0.00136207	0	0	0	0.281824	0	0	0	0	0	0	0	0	0	0	0	0	0
4930452B06Rik	6.18132	5.23557	4.82323	4.85452	10.0102	4.88182	9.04525	5.02442	0.265025	2.70089	4.07644	5.03419	0.239625	1.71093	0.124536	1.2327	0.490335	0.636399	0.183352	0.330442	0.0680786	0.619429	0	0.056278	2.71329	1.10758	0.104304	0.0938097
4930452N14Rik	0.00527098	0	0.00127414	0	0.00268103	0	0	0	0.00146034	0.00189138	0.00136207	0	0	0	0.174383	0	0	0	0	0	0	0	0	0	0	0	0	0
4930453H23Rik	0.00527098	0	0.00127414	0	0.00268103	0	0	0.108409	0.00146034	0.00189138	0.00136207	0	0	0.13249	0	0	0	0	0	0	0	0	0	0	0	0	0	0
4930453N24Rik	31.5206	84.8344	75.875	76.2076	34.7461	60.7906	114.646	244.503	214.579	59.1202	68.7276	20.5156	13.9326	5.85512	8.2867	17.5495	11.4639	17.9549	11.0903	8.41978	28.4824	7.17647	7.97365	10.638	6.9661	13.8008	6.13192	16.8769
4930455B14Rik	0.00527098	0	0.00127414	0	0.00268103	0	0	0	0.00146034	0.00189138	0.00136207	0	0	0	0	0	0	0	0	0	0	0	0	0	0	0	0	0
4930455D15Rik	0.00527098	0.440378	0.00127414	0.146212	0.00268103	0	0.148049	2.65457	4.66634	1.4833	0.00136207	0	0	0	0	0	0	0	0	0	0	0	0	0.0971127	0	0	0	0
4930455H04Rik	0.00527098	0	0.00127414	0	0.00268103	0	0	0	0.00146034	0.00189138	0.00136207	0	0.0786845	0.0422258	0	0.257794	0	0	0	0.0536547	0	0	0	0	0	0	0	0
4930456L15Rik	0.00527098	0	0.00127414	0	0.00268103	0	0	0	0.00146034	0.00189138	0.00136207	0	0	0	0	0	0	0	0	0	0	0	0	0	0	0	0	0
4930461G14Rik	0.00527098	0	0.00127414	0.340637	0.00268103	0	0	0	0.00146034	0.00189138	3.14204	7.53371	0.128336	0	0	0	2.77874	0	0	0	0.201566	0	0	0	0.224895	0	0.220713	0
4930465K10Rik	2.37227	0.338502	0.672691	0.582598	2.71329	1.28311	1.33361	2.42551	4.20495	0.00189138	1.2327	0.0264069	0	0	0.0872763	0	0	0	0	0	0	0.0226976	0	0	0	0.0752067	0	0
4930465M20Rik	0.00527098	0	0.00127414	0	0.00268103	0	0	0	0.00146034	0.00189138	0.00136207	0	0	0	0	0	0	0	0	0	0	0	0	0	0	0	0	0
4930467D21Rik	0.646536	0.165261	0.213432	0.398348	0.00268103	0	0.541538	0.0155616	0.00146034	0.00189138	0.00136207	0.0446349	0.0694454	0	0	0	0	0	0	0	0	0	0	0	0	0	0	0
4930467E23Rik	0.00527098	0.113295	0.159807	0.0610726	0.271049	0.131166	0.00474176	0.0367459	0.00146034	0.00189138	0.158259	0	0	0	0	0	0	0	0	0	0	0	0	0	0	0	0	0
4930467K11Rik	0.00527098	0	0.00127414	0	0.00268103	0	0	0	0.00146034	0.00189138	0.00136207	0	0	0	0	0	0	0	0	0	0	0	0	0	0	0	0	0
4930470P17Rik	0.00527098	0.304024	1.15844	3.16521	7.07779	2.90514	3.56305	0.742707	0.00146034	0.00189138	0.00136207	0	0	0	0	0	0	0	0	0	0	0	0	0	0	0	0	0
4930471C04Rik	0.00527098	0	0.00127414	0	0.906044	0	0	0	0.00146034	0.00189138	0.00136207	0	0	0.22874	0.102966	0	0	0	0	0	0.18023	0	0	0	0	0	0	0
4930471M09Rik	0.00527098	0	0.00127414	0	0.00268103	0.468185	1.10501	0.21672	0.661043	0.858965	0.392702	0	0	0	0	0	0.178283	0	0	0	0	0	0	0	0	0.0874552	0.10685	0
4930473A02Rik	0.7935	5.68313	5.79364	4.45095	2.65854	4.34316	5.36075	4.94166	4.45629	2.76788	0.00136207	0	0	0.0859496	0	0.23191	0.236621	0.327292	0	0.0963673	0	0.0777295	0.0781182	0.174133	0	0.532384	0	0.34007
4930474N05Rik	0.00527098	0	0.00127414	0	0.00268103	0	0	0	0.00146034	0.00189138	0.00136207	0	0	0	0	0	0	0	0	0	0	0	0	0	0	0	0	0
4930479D17Rik	0.00527098	0.615522	0.00127414	0	1.06845	0.799076	0	0.275588	0.00146034	0.00189138	1.66234	0.15194	0	0.0798591	0	0.370594	0.219733	0	0	0.0913319	0.417358	0	0	0.167091	0	0	0.131166	0
4930480E11Rik	0.00527098	0	0.00127414	0	0.00268103	0	0	0	0.00146034	0.00189138	0.00136207	0	0	0	0	0	0	0	0	0	0	0	0	0	0	0	0	0
4930480G23Rik	0.831084	0	0.00127414	0	0.00268103	0	0	0	0.00146034	0.00189138	0.00136207	0	0.0941793	0	0	0	0	2.71443	0	0	0	0.0213568	0	0	0	0.0771543	0	0
4930480K15Rik	0.00527098	0	0.00127414	0	0.00268103	0	0	0	0.00146034	0.00189138	0.00136207	0	0	0	0	0	0	0	0	0	0	0	0	0	0	0	0	0
4930481A15Rik	25.8676	1.56103	1.39516	2.3602	0.607186	1.89883	1.36648	1.05508	0.435634	1.23667	0.00136207	1.53662	5.20278	1.36648	1.75537	9.62526	8.65009	4.9744	3.34092	3.05016	3.2753	2.21066	2.72153	2.8891	2.87142	3.64234	0.575412	12.3401
4930483J18Rik	1.95967	1.66082	0.468185	0.693983	0.00268103	1.49528	1.47475	1.13385	1.66886	0.00189138	1.61529	0.0985757	0	0	0	0	0	0	0	0	0	0	0	0	0.144336	0.0639229	0	0.4251
4930483K19Rik	0.526845	0.10811	0.418086	0.0574135	0.261814	0	0.00456897	0	0.298772	0.00189138	0.00136207	0.0275172	0	0.0917135	0.381608	0	0.455926	0	0.0727179	0.102461	0	0.0164192	0.246215	0.104017	0.128778	0	0.201566	0.367785
4930486F22Rik	0.00527098	0	0.00127414	0	0.00268103	0	0	0	0.00146034	0.00189138	0.00136207	0	0	0	0	0	0	0	0	0	0	0	0	0	0	0	0	0.173637
4930486I03Rik	0.00527098	0	0.00127414	0	0.00268103	0	0.00457586	0	0.00146034	0.753381	0.00136207	0	0	0.0951271	0	0	0.457771	0	0.138427	0	0	0	0	0	0	0	0	0
4930486L24Rik	0.00527098	1.35255	3.04142	2.41538	7.66118	2.10574	2.82856	0.688792	0.00146034	3.23764	2.58505	1.34478	68.0002	0	0.121417	2.73397	0.304189	1.11202	0.121525	2.83249	0.720899	0.151091	0.075457	1.99983	0.167551	1.03302	0.807073	0
4930488B22Rik	0.00527098	0	0.00127414	0	0.00268103	0	0	0	0.00146034	0.00189138	0.00136207	0	0	0	0	0	0	0	0	0	0	0	0	0	0	0	0	0
4930502E09Rik	4.3943	1.52671	0.716346	0.352034	0.00268103	0	0.140369	1.22347	0.00146034	0.00189138	2.11541	0	0	0	0	0	0	0.537781	0	0	0.212844	0	0.149818	0.171808	0	0	0	0
4930502E18Rik	0.00527098	0	0.00127414	0	0.00268103	0	0	0.342723	4.39279	3.46762	0.00136207	0	0.0766934	0	0	0	0	0	0	0.18863	0	0.410555	0	0.104146	0	0	0.142716	0
4930503B20Rik	0.00527098	0	0.00127414	0	0.00268103	0	0.0706198	0	0.00146034	0.00189138	0.00136207	0.305847	0.111811	0	0	0	0.15601	0.397341	0	0	0.133785	0.0993948	0	0	0	0	0.345927	1.04958
4930503E14Rik	0.00527098	0.330909	0.401305	1.08307	2.05124	3.64085	3.20347	1.85763	0.00146034	0.00189138	0.00136207	0	0	0	0	0	0	0	0	0.11294	0	0.0180022	0	0	0	0	0	0
4930503H13Rik	0.00527098	0	0.00127414	0	0.00268103	0	0	0	0.00146034	0.00189138	0.00136207	0	0	0	0	0	0	0	0	0	0	0	0	0	0	0	0	0
4930503L19Rik	7.4796	6.5906	5.0647	7.90598	14.7136	13.0424	17.7082	15.3835	7.3769	1.4282	5.14158	0.951337	1.75301	1.55224	0.936108	3.5943	1.34478	2.41227	1.00703	5.0318	2.42332	2.20635	1.15445	3.70763	0.396515	9.13492	1.88469	1.00958
4930505A04Rik	2.54293	0.468068	0.567947	0.2769	1.35007	1.0538	0.589605	0.523203	0.00146034	0.00189138	0.00136207	0	0.10177	0.200369	0	0	0.318336	0	0	0.136119	0	0.273136	0	0	0	0	0.104304	0
4930505G20Rik	0.00527098	0	0.00127414	0	0.00268103	0	0	0	0.00146034	0.00189138	0.00136207	0	0	0	0	0	0	0	0	0	0	0	0	0	0	0	0	0
4930506C21Rik	0.525259	0.437358	0.00127414	0	0.00268103	0	0	1.99737	0.964598	1.6137	1.19865	0	2.43968	2.9671	0.911919	12.208	5.6282	11.1549	1.93608	3.5695	10.3732	0.63669	1.11044	0.880462	3.84763	1.81673	1.04858	2.38604
4930507D05Rik	0.535201	0.48293	0.34478	0.405576	0.737935	2.05057	1.44086	1.3605	1.0356	2.24925	2.44688	0.0910289	0.123309	0.114759	0.0567745	0.551631	0.205057	0.463181	0.0974404	0.150868	0.0982614	0.0123958	0.438519	0.390043	0.0960869	0.507087	0.166846	0.145475
4930509E16Rik	1.09969	1.27954	0.939669	0.202359	1.67708	0.788253	0.865493	0.511751	2.1245	0.00189138	1.63491	0.753148	0	0	0.0806832	0	0.271983	0	0.505263	0	0.252752	0.0196976	0.0964291	0.384951	0.638503	0.0689748	0	0.410649
4930509K18Rik	0.00527098	0	0.00127414	0	0.00268103	0	0.0170531	1.33793	3.49171	0.00189138	0.00136207	0	0	0	0	0	0	0	0	0	0	0	0	0	0	0	0	0
4930511A02Rik	0.00527098	0	0.00127414	0.122967	0.00268103	0	0.0152564	0.171349	0.00146034	0.00189138	0.00136207	0.0604595	0	0	0.0475967	0	0	0	0	0	0	0	0	0	0	0	0	0
4930511M06Rik	3.05118	0.88465	0.591132	0.0933724	0.893823	0	0.562577	0	0.389631	0.00189138	0.00136207	0.0466414	8.91856	0.105216	2.9924	0.831968	0.753148	0.825036	0.710533	0.14168	0.554159	0.7935	1.10818	0.353262	1.03443	0.324158	0.200982	2.85904
4930512B01Rik	0.00527098	0.105312	0.00127414	0.0575176	0.258064	0.124536	0.00453103	0.0385492	0.275093	0.908379	0.00136207	0.0273644	0.0602139	0.782527	0	0	1.7033	0	0.0526981	0	0	0.375123	0	0.317991	0.0489869	0.0907052	1.05556	0
4930513N10Rik	1.1651	2.4932	1.42612	1.70859	2.75188	2.72067	4.83697	2.47056	3.70429	3.67452	2.0384	1.41173	0.172002	0.0194386	0.143897	1.28774	0.0922959	0.350084	0.338016	0.154003	0.190384	0.352229	0.167808	0.374654	0.0970809	1.34354	0.302111	0.100772
4930513O06Rik	0.00527098	0	0.00127414	0	0.00268103	0	0	0	0.00146034	0.00189138	0.00136207	0	0	0	0	0	0	0.473975	0	0	0	0	0	0	0	0	0	0
4930515B02Rik	0.00527098	0	0.00127414	0	0.00268103	0	0	0.202618	0.00146034	0.00189138	0.00136207	0	0	0	0	0	0	0	0	0	0	0	0	0	0	0	0	0
4930515G01Rik	0.00527098	0.929116	1.2562	0.716634	1.60212	2.59626	4.26832	4.36678	5.16645	0.452001	2.14235	0.47951	0.298495	0	0.168319	0	0.803535	0.656358	0.330442	0.285657	0.152922	0.144489	1.2866	0.56086	0.670863	1.31954	0.378303	0.64368
4930515L19Rik	0.00527098	0.58299	1.47944	0	0.00268103	0	0	0.11105	0.00146034	0.00189138	0.00136207	0	0	0	0	0	0	0	0	0	0	0	0	0	0	0	0	0
4930517E11Rik	0.00527098	0.491827	0.00127414	0.16245	0.00268103	0.345704	0.274215	0.25565	0.00146034	0.00189138	0.00136207	0	0	0	0	0	0	0	0	0	0	0	0	0	0	0	0	0
4930519D14Rik	0.00527098	0	0.00127414	0	0.00268103	0	0	0	0.00146034	0.00189138	0.00136207	0	0	0	0	0	0	0	0	0	0	0	0	0	0	0	0	0
4930519F16Rik	1.11703	4.48225	3.80975	2.20635	5.19943	3.69343	4.01493	3.99788	1.82059	5.53297	4.15764	0.406162	0	0.0991125	0	0	0	0	0	0.217506	0	0.16774	0	0	0	0	0	1.13258
4930519F24Rik	0.00527098	0	0.00127414	0	0.00268103	0	0	0.468185	0.00146034	0.00189138	0.00136207	0	0	0	0	0	0	0	0	0	0	0	0	0	0	0	0	0
4930519G04Rik	2.48046	3.15087	3.77168	1.46172	0.896193	1.25532	1.40245	0.612157	0.925854	4.47914	0.258995	0	0	0	0	0	0	0	0	0	0	0	0	0	0	0	0.0617189	0
4930520O04Rik	0.00527098	0	0.00127414	0	0.00268103	0	0	0.134112	1.18038	0.872899	0.00136207	0.963732	0.439715	0.905088	0.408468	1.05686	0.407172	0	0.762567	0.289564	0.123683	0.513325	0.438224	0.590822	0.391252	2.2523	0.523049	10.9343
4930521E06Rik	0.00527098	2.42013	1.50905	0.68588	0.862081	0	0	0.305663	0.00146034	0.00189138	0.00136207	0	0	0	0	0	0	0	0	0	0	0.0262749	0	0	0	0	0	0
4930522H14Rik	0.00527098	1.33077	2.56455	8.86675	20.9117	20.0667	25.0244	15.8566	3.59662	0.00189138	0.507286	0	0	0	0	0	0	0	0	0	0	0	0	0	0	0	0	0
4930522O17Rik	0.00527098	0	0.00127414	0.863521	0.00268103	0	0	0	0.00146034	0.00189138	0.00136207	0	0	0	0	0.773641	0	0	0	0.198875	0	0.116979	0	0	0	0	0	0
4930523C07Rik	0.00527098	0	0.1884	0	0.00268103	0	0.0154673	0	0.00146034	0.00189138	0.00136207	0.134427	0.952871	0.103239	3.24561	5.83319	1.48084	2.49698	2.31445	13.9751	2.42137	2.84137	0.752143	20.2469	4.96632	8.46891	5.89038	2.13275
4930524B15Rik	2.89275	0	0.00127414	0.376347	0.923519	0.261145	0.0550669	0.167551	0.473062	0.682866	0.384951	0.384951	0.0562343	0	0	0	0.17786	0	0	0	0	0	0	0	0	0	0	0
4930524N10Rik	0.00527098	0	0.571048	0.998778	0.00268103	0	1.13201	0	0.00146034	0.00189138	0.00136207	0	0	0	0	0	0	0	0	0	0	0	0	0	0	0	0	0
4930524O08Rik	0.00527098	0	0.364725	0	0.00268103	0.347235	0	0	0.00146034	0.00189138	0.00136207	0	0	0	0	0	0	0	0	0	0	0	0	0	0	0	0	0
4930525G20Rik	0.00527098	0	0.00127414	0.0859496	0.00268103	0	0	0.138466	0.752458	0.00189138	0.00136207	0	0.398015	0.331905	0.0836037	0.237601	0.405813	0.304024	0.11105	0.233001	0.215755	0.122747	0.13249	0.251267	0.435945	0.358047	0.307776	0.778558
4930526L06Rik	0.00527098	0	0.00127414	0.23994	0.00268103	0.520846	0.19911	0	0.00146034	0.00189138	0.00136207	1.22881	0	0	0	0	0	0.426053	0	0	0	0.110133	0	0	0	0	0	0.899653
4930528D03Rik	0.00527098	1.60212	1.4442	2.46486	1.61529	1.0488	2.48329	0.32917	0.00146034	0.00189138	0.00136207	0	0	0.146725	0	0	0.257166	0	0	0.251408	0	0.0174566	0.0831616	0.193349	0	0	0	0
4930528P14Rik	0.00527098	0	0.00127414	0	0.00268103	0	0	0	0.00146034	0.00189138	0.00136207	0	0	0	0	0	0	0	0	0	0	0	0	0	0	0	0	0
4930529C04Rik	0.566258	0.125084	0.00127414	0.124781	0.442282	0.258395	0.0198763	0.117067	0.831968	0.740287	0.396515	0.0477407	0	0	0	0	0	0	0	0	0	0	0	0	0	0	0	0
4930533B01Rik	0.00527098	0	0.00127414	0	0.00268103	0	0.0673909	0	0.00146034	0.00189138	0.00136207	0	0	0	0	0	0	0	0	0	0	0	0	0	0.0781182	0	0	0
4930533P14Rik	0.00527098	0	0.00127414	0.915211	0.00268103	0	0.669088	0	0.00146034	0.00189138	0.00136207	0	0	0	0	0	0	0	0	0	0	0	0	0	0	0	0	0
4930539E08Rik	1.7269	5.97903	6.55975	5.90141	8.99163	6.44504	8.09157	3.23476	2.40474	1.62477	1.16904	1.57478	0.0327826	0.568347	0.0416698	0	0.203359	0.212068	18.8341	0	0.295519	0.018749	16.6361	0.396384	3.16291	1.54655	0	0.0758288
4930539J05Rik	3.40434	1.71012	1.2898	0	0.00268103	1.50594	0.998359	0.689568	2.11634	0.00189138	0.00136207	0.257479	2.71655	1.60738	1.13201	0.555335	1.26394	2.36721	1.4206	0.360629	1.59414	1.14573	1.36483	1.42446	1.09661	2.34794	1.15344	0.564391
4930544D05Rik	0.00527098	0	0.00127414	0	0.00268103	0	0	0	0.00146034	0.00189138	2.48252	0	0	0	0	0	0	0	0	0.104146	0.628675	0	0	0	0	0	0	0
4930544G11Rik	0.00527098	2.20068	0.964272	1.73832	2.06386	1.34018	2.50104	0.141195	0.00146034	0.00189138	0.00136207	0	0	0	0	0	0	0	0	0	0	0	0	0	0	0	0	0
4930544M13Rik	0.00527098	0	0.00127414	0	0.00268103	0	0	0	0.00146034	0.00189138	0.00136207	0	0	0	0	0	0	0	0	0	0	0	0	0	0	0	0	0
4930545L23Rik	0.00527098	0	0.00127414	0.0985757	0.00268103	0	0	0.0389644	0.00146034	0.00189138	0.00136207	0	0	0	0	0	0	0	0	0.0322274	0	0.0197732	0	0.0693065	0	0	0	0
4930546C10Rik	0.00527098	0	0.00127414	0	0.00268103	0	0	0	0.00146034	0.00189138	0.00136207	0	0	0	0	0	0	0	0	0	0	0	0	0	0	0	0	0
4930547E08Rik	4.45019	0	0.00127414	0	0.00268103	0	0.798534	11.9233	1.31164	0.00189138	0.00136207	0	0	0	0	0	0	0	0	0.147366	0.373656	0.0822268	0	0	0	0.220409	0	0
4930548G14Rik	0.00527098	0	0.00127414	0	0.00268103	0.429631	0.0497835	0.198775	0.00146034	0.00189138	0.00136207	0	0	0	0	0	0	0	0	0	0	0	0	0	0	0	0	0
4930548H24Rik	0.00527098	7.83494	7.73717	10.3322	2.44688	7.23918	6.06321	24.1803	4.71696	2.2473	4.89537	5.36488	0	0	0	0	0.0985468	0	0	0	0	0.00959308	0	0	0	0	0	0
4930548K13Rik	0.00527098	0	0.00127414	0	0.00268103	0	0	0	0.00146034	0.00189138	0.00136207	0	0	0	0	0	0	0	0	0	0	0	0	0	0	0	0	0
4930550C14Rik	23.0286	18.0242	16.2741	25.3644	28.738	26.9046	33.3653	15.9889	2.93874	1.02907	1.10179	0.0874073	0.557923	0.133872	0.624763	0	1.77303	0	0.0677157	0.301186	0.112557	0.407082	0	0.317168	0.0600842	0.194436	0.436351	0
4930550L24Rik	0.00527098	5.17996	3.53854	2.48707	2.87262	3.69624	4.27417	2.36431	1.9666	0.00189138	3.24091	0.0715495	0	0	0	0	0	0	0	0	0	0	0	0	0	0	0	0
4930552N02Rik	0.00527098	0	0.00127414	0	0.00268103	0	0	0	0.00146034	0.00189138	0.00136207	0	0	0	0	0	0	0	0	0	0	0	0	0	0	0	0	0
4930552P12Rik	0.00527098	0	0.00127414	0	0.00268103	0	0.0324386	0	0.00146034	0.00189138	0.00136207	0	0	0	0	0.335331	0	0	0.0412506	0	0.0818687	0	0.226849	0.0663916	0.0377188	0	0	0
4930554C24Rik	0.00527098	0	0.00127414	0	0.00268103	0	0	0	0.00146034	0.00189138	0.00136207	0	0	0	0	0	0	0	0	0	0	0	0	0	0	0	0	0
4930555B11Rik	0.00527098	0.90231	0.748995	0.840682	0.00268103	0.842154	0.600789	0.656358	1.84652	1.04068	0.00136207	0	0	0	0	0	0	0	0	0	0	0	0	0	0	0	0	0
4930555G01Rik	0.00527098	0.218486	0.192429	0	0.317168	0	0	0.0829413	0.00146034	0.00189138	0.383259	0.0318381	0	0	0	0	0	0	0	0	0	0	0	0	0	0	0	0.115642
4930556G01Rik	0.00527098	0	0.590054	1.45258	2.20635	1.10568	3.42396	4.42513	1.07104	2.78109	1.58038	0	0	0	0	0	0	0	0	0	0	0	0	0	0	0	0	0
4930556M19Rik	3.34634	2.3026	1.25153	2.58469	4.19121	2.16864	2.8975	0.161995	0.00146034	0.00189138	2.53819	1.06352	0.832729	0.0839928	0.187106	0.288675	1.36776	1.49465	0.125302	2.61817	0.190384	0.530923	0.101733	0.370854	0.414794	0.152681	0.137428	0.168461
4930556M19Rik	3.34634	2.3026	1.25153	2.58469	4.19121	2.16864	2.8975	0.161995	0.00146034	0.00189138	2.53819	1.06352	0.0499089	0	0	0	0	0.234072	0.0839626	0.122509	0	0	0	0.0723249	0.039609	0	0	0.11196
4930558G05Rik	0.00527098	2.41132	3.20607	1.49883	0.00268103	1.87463	0	0	0.00146034	0.00189138	0.00136207	0	0	0	0	0	0	0	0	0	0	0	0	0	0	0	0	0
4930558J18Rik	4.30696	1.48773	1.68206	2.41043	1.83249	1.73832	1.81905	0.475002	0.539957	1.97749	4.17257	1.39749	0	0	0.0895073	0	0	0	0	0	0	0.10811	0.2769	0.289366	0.206651	1.11813	0.104017	0
4930558K02Rik	0.00527098	0.434802	0.525259	0	0.00268103	0	0.216436	0	0.00146034	0.00189138	0.00136207	0.106936	0	0	0	0	0	0	0	0	0	0	0	0	0	0.0813389	0	0
4930562C15Rik	104.408	18.6551	22.3195	11.6573	3.62653	7.28812	7.84143	1.28742	0.833909	0.565875	0.00136207	0	0.547826	0.0474948	2.01688	0.469511	0.149148	0.718311	0.175031	2.19769	0	0.929116	0.377999	0.24867	0.927084	0.512834	0.239213	0
4930562F07Rik	0.00527098	0	0.00127414	0	0.00268103	0	0.0792319	0	0.00146034	0.00189138	0.00136207	0	0.68588	0.379612	4.04348	2.12764	0.974432	1.13957	3.1098	7.84778	1.14341	0.399265	0.203691	13.6946	4.08936	6.2988	5.223	0.467635
4930563E18Rik	0.00527098	0	0.00127414	0.151143	0.00268103	0	0.506888	0.0788327	0.00146034	0.835501	0.3112	0	0.136903	0	0.0619218	0	0	0	0.0658052	0	0	0.0149344	0.0757604	0.0976914	0	0	0	0.157134
4930563E22Rik	2.12141	0.242939	0.204307	0.0800954	0.00268103	0.282948	0.439407	2.30309	2.90366	1.05556	0.706668	0.389906	0.38714	0.926402	0.186525	0.334047	0.343478	0.295519	0.0835555	0.249453	0.332104	0.270395	0.660649	0.470533	0.0757604	0.306682	0.146494	0.613379
4930564D02Rik	0.00527098	0.997338	0.738586	0.363437	1.69289	1.38751	1.1452	0.120825	0.00146034	0.00189138	0.00136207	0	0	0	0	0	0	0	0	0	0	0	0	0	0	0	0	0
4930565N06Rik	0.00527098	0.192429	0.244757	0	0.00268103	0.222847	0	0	0.216047	0.415057	1.37062	0	0.924021	0.0716563	0.270395	0.633538	0.423228	1.51275	0.62416	0.607186	0	0.313973	0.89236	0.284901	0.287467	1.23182	0.310421	0.103887
4930567H17Rik	0.00527098	0	0.00127414	0	0.00268103	0	0	0	0.00146034	0.00189138	0.00136207	0	0	0	0	0	0	0	0	0	0	0	0	0	0	0	0	0
4930568D16Rik	0.00527098	0.949234	1.11265	1.94858	2.36976	1.78342	3.4032	1.25989	0.00146034	0.00189138	0.00136207	0	0	0	0	0	0	0	0	0	0	0	0	0	0	0	0	0
4930570G19Rik	0.00527098	0	0.00127414	0.402084	0.00268103	0	0.179193	0	0.00146034	0.00189138	0.00136207	0	0.195294	2.78968	0.0671618	0	0.0879499	0.21157	0.15585	0.509497	0.231783	0.124876	0	0.166084	0	0	0.162394	0.425711
4930571K23Rik	0.00527098	0.211791	0.00127414	0	0.00268103	0	0	0	0.00146034	0.00189138	0.249615	0	0.0478882	0	0	0	0	0	0	0	0	0	0	0	0	0	0	0.114096
4930572O03Rik	0.00527098	0	0.00127414	0.400128	0.894935	0	1.62912	1.91824	1.47215	1.08661	1.73565	0	0	0	0	0.210257	0	0	0.0691877	0	0	0.541538	0	0	0	0.0496763	0	0
4930577N17Rik	1.5888	0.105833	0.148235	0.0555937	0.256239	0.119707	0.0440243	0.00953368	0.00146034	0.00189138	0.319478	0.175031	0.537122	0.166846	0.539957	1.14199	0.833909	0.320421	0.201351	0.571625	0.66877	0.681368	0.783252	1.09601	0.590054	1.72817	0.652882	0.556978
4930578I06Rik	0.00527098	0	0.00127414	0	0.00268103	0	0	0	0.00146034	0.00189138	0.00136207	0	0.0995561	0	0	0	0	0	0.0874073	0	0	0.0228818	0	0	0	0	0	0
4930578M01Rik	0.00527098	0	0.00127414	0	0.00268103	0	0.0912177	0	0.825512	0.00189138	0.00136207	0.119971	0	0.342501	0.320308	0.351692	0	0	0	0.157433	0	0.249935	0	0.15926	0	0	0.128011	0.278711
4930579F01Rik	0.00527098	0	0.00127414	0	0.00268103	0	0	0	0.00146034	0.00189138	0.598558	0	0	0.0255959	0	0	0.110558	0	0	0	0	0.0272542	0	0	0	0.0323843	0	0
4930579G18Rik	0.00527098	1.94559	3.05513	2.85235	0.00268103	1.32148	1.02629	5.21544	4.27417	1.62588	1.20142	0.65879	0.995343	0.401851	0.486465	0.615721	0	0.409881	0.086004	0.842154	0.573345	0.492821	0.212705	0.95764	0.166192	2.01156	0.933192	0.489728
4930579G24Rik	4.55412	1.25179	1.80943	0.514671	0.672691	1.29335	6.79127	14.3125	5.12664	4.79779	18.278	9.87275	2.01979	0.337881	0.973303	1.65391	0.83079	1.84843	1.26683	0.917756	2.45403	1.22256	1.53473	2.62151	0.721274	8.1238	5.70413	0.272891
4930579K19Rik	2.54724	1.69691	0.971336	0.507286	0.00268103	1.13139	0.792825	1.3045	2.83837	1.10043	2.60723	0.32292	0.681855	0.831968	0	0.439407	0.331316	0	0.190719	0.487027	0	0.348386	0.447785	0.405576	0.591132	0.690912	0.502511	1.79138
4930581F22Rik	0.00527098	0	0.00127414	0.1019	0.00268103	0	0	0.0409974	0.00146034	0.00189138	0.00136207	0.254928	8.84526	3.6278	1.05936	4.62439	3.20607	22.5127	5.09787	6.7117	2.12764	10.6265	5.41819	7.85673	0.701641	4.89965	1.03127	4.90557
4930583K01Rik	0.00527098	0.493154	0.00127414	0	0.887692	0	0	0.202186	1.33014	0.00189138	0.00136207	0	0	0	0	0	0	0	0	0	0	0	0	0	0.0970809	0	0.116779	0
4930583P06Rik	0.00527098	0	0.00127414	0	0.00268103	0	0	0	0.00146034	0.00189138	0.00136207	0	0	0	0	0	0	0	0	0	0	0	0	0	0	0	0	0
4930584F24Rik	1.57569	0	0.00127414	0	0.00268103	0	0	0	0.00146034	0.00189138	0.00136207	0	0	0	0	0	0	0	0	0	0	0	0	0	0	0	0	0
4930590J08Rik	0.00527098	0	0.00127414	0	0.00268103	0	0.00734743	0.741304	1.46102	0.422809	0.401851	0	0	0.0170005	0	0	0	0	0.0357952	0.024556	0	0	0	0	0	0.0469848	0.0441199	0
4930591A17Rik	0.00527098	0	0.00127414	0	0.00268103	0	0.395897	0	2.42439	0.00189138	1.91888	0.408214	0	0	0	0	0	0	0	0	0	0	0	0	0	0	0	0
4930593A02Rik	0.00527098	0	0.00127414	0	0.00268103	0	0	0	0.00146034	0.00189138	0.00136207	0	0	0.0324018	0	0	0	0	0	0	0	0	0	0	0	0	0	0
4930593C16Rik	0.00527098	0	0.00127414	0	0.00268103	0	0	0	0.00146034	0.00189138	0.00136207	0	0	0	0	0	0	0	0	0	0	0	0	0	0	0	0	0
4930594C11Rik	1.8947	1.13587	0.223543	0.153207	0.363091	0.202618	0.0897342	0.914844	0.652559	0.629683	0.00136207	0.163985	0	0	0	0	0	0	0	0.0365572	0.0864157	0	0.0570266	0.170961	0	0.117636	0.057091	0
4930595M18Rik	0.00527098	0	0.00127414	0.832566	1.16566	1.30942	0.735725	0.525259	0.209096	0.00189138	0.00136207	0	0	0	0	0	0	0	0	0	0	0	0	0	0	0	0	0
4930596D02Rik	0.00527098	0	0.00127414	0	0.00268103	0	0	0	0.00146034	0.00189138	0.00136207	0	0	0	0	0	0	0	0	0	0	0	0	0	0	0	0	0
4930598F16Rik	0.00527098	0	0.00127414	0	0.00268103	0	0	0	0.00146034	0.00189138	0.00136207	0	0	0	0	0	0	0	0	0	0	0	0	0	0	0	0	0
4930599N23Rik	2.04241	0.108527	0.154815	0.057812	0.260593	0.1262	1.39642	1.94417	0.156745	0.183246	0.156285	0.516557	1.49094	0.1849	0.247186	1.71378	0.621207	1.03393	0.183981	0.619061	0.112387	0.368093	0.497342	0.893437	0.57042	1.02456	0.981533	0.163868
4931403E22Rik	0.00527098	0	0.00127414	2.89976	1.201	0.919668	1.34058	0.541538	0.00146034	0.00189138	0.00136207	0	0.777084	0	0.306457	0.516347	0.295614	0	0.164929	0.33315	0	0.138615	0.196968	0.547542	0	0.815474	0	0
4931403G20Rik	0.00527098	0.255212	0.00127414	0	0.00268103	0	0	0.0676218	0.413314	0.34478	1.0447	0	0	0	0	0	0	0	0	0	0	0	0	0.0858009	0	0	0.0663336	0
4931406B18Rik	0.00527098	0	0.00127414	0	0.312944	0	0	0	0.00146034	0.00189138	0.190945	0	0.0558822	0	0	0	0	0	0	0	0	0	0	0	0	0	0	0
4931406C07Rik	6.27121	6.05756	8.3304	7.36252	14.7914	13.1613	12.2159	8.29051	8.02431	4.996	4.79937	7.01284	41.9225	6.10921	6.32683	4.23466	290.198	99.4085	58.7596	13.6546	9.96624	21.4503	78.1278	7.19026	17.0272	3.67923	12.4129	32.0397
4931406P16Rik	9.34285	26.7226	24.7542	23.1004	62.9339	46.047	66.5435	57.2221	19.2086	10.7397	11.6162	6.76332	7.70485	5.00382	5.78142	18.8719	7.01284	5.69898	4.02886	24.5247	12.8219	13.1424	4.6434	7.09525	4.20262	5.4984	8.38862	2.90366
4931408C20Rik	0.00527098	0	0.251267	0.070544	0.00268103	0	0	0	0.00146034	0.00189138	0.00136207	0	0	0	0	0	0	0	0	0	0	0	0	0	0	0.0353684	0.0360528	0
4931414P19Rik	4.18767	1.54185	0.781105	1.83033	3.13334	2.9496	1.77264	1.80659	2.73517	0.998359	1.21086	4.71836	1.10232	0.470797	1.21259	1.343	2.20248	2.30106	1.43696	1.10758	0.863521	1.23959	1.75218	1.68594	2.01156	1.82457	1.87941	3.15472
4931417E11Rik	0.00527098	0	0.00127414	0	0.00268103	0	0	0	0.00146034	0.00189138	0.856921	0	0	0	0	0	0	0	0	0	0	0	0	0	0	0	0	0
4931423N10Rik	0.00527098	0	0.00127414	0	0.462167	0	0.0165994	0	0.00146034	0.00189138	0.00136207	0	0.0739157	0.0396347	0	0	0	0	0	0	0	0	0.0581338	0	0	0	0	0.170679
4931428F04Rik	5.39648	5.36191	4.94166	2.14905	2.03158	3.38378	2.97503	0.08409	1.31604	3.20064	3.07137	5.55274	0.873322	5.54214	1.82277	3.94366	1.04585	1.14467	1.03668	0.989311	2.21865	2.28399	0.399038	1.43858	1.40388	3.29132	1.51415	0.803208
4931428L18Rik	0.00527098	53.1314	51.0842	117.482	114.21	86.3287	103.515	59.6534	6.6534	1.90421	1.44086	0.182281	0	0	0	0	0	0	0	0.0855517	0	0.0990314	0	0.154003	0	0	0	0
4931429L15Rik	0.00527098	0.357066	0.00127414	0	1.26815	0	0	0.0209274	0.00146034	0.00189138	0.00136207	0.139983	0	0	0	0	0	0	0	0	0	0	0	0	0	0	0	0
4931429P17Rik	0.00527098	0.817452	0.845125	0.432486	1.86447	0.97874	0.339021	0.0210378	0.00146034	0.00189138	0.00136207	0	0	0	0	0	0	0	0	0	0	0	0	0	0	0	0	0
4931431C16Rik	1.26234	1.45474	1.29466	1.45876	1.27196	1.55603	1.06275	0.0559805	0.154669	0.00189138	1.53473	0	0	0	0.0389931	0.154064	0	0	0	0	0.127453	0	0	0	0	0	0	0
4931440F15Rik	0.00527098	0.675999	0.439968	0.23191	0.00268103	0.141282	0.108702	0.0442335	0.356791	0.646873	0.600436	0.163758	0	0.0166719	0	0.130911	0	0	0.286133	0	0.100041	0.0144398	0	0.188991	0	0	0.042251	0
4931440J10Rik	0.00527098	0	0.00127414	0	0.00268103	0	0.0950243	0	0.00146034	0.652559	0.00136207	0.12324	0	0	0	0	0	0	0	0	0	0	0	0	0	0	0	0
4931440P22Rik	2.69765	0.878119	1.09252	0.627456	3.09259	0.965439	4.45961	2.95919	2.38368	1.18909	1.83521	0.196	0.199496	0.518262	0.212764	0.353262	0.473062	0.443948	0.0982614	0.233354	0.715408	0.372763	0.089631	0.89236	0.18941	0.240677	0.0876808	0.574811
4932411N23Rik	0.00527098	0.153338	0.385773	0.354917	0.00268103	0.275093	0.1779	1.17913	0.00146034	0.00189138	0.00136207	0	0	0	0	0	0	0	0	0	0	0	0	0	0	0	0	0
4932413F04Rik	0.00527098	0	0.344362	0	0.00268103	0	0.0894731	0	0.00146034	0.00189138	0.00136207	0	0	0.0181321	0	0	0	0	0	0	0	0	0	0	0	0	0	0
4932414J04Rik	0.00527098	0	0.00127414	0	0.00268103	0	0	0.0275784	0.00146034	0.243926	0.00136207	0	0	0	0	0	0	0	0	0	0	0	0	0	0.103492	0	0	0
4932414N04Rik	0.00527098	0	0.00127414	0.51256	0.00268103	0.259861	0.0542737	0.0140654	0.00146034	0.00189138	0.00136207	0	0	0	0	0	0	0	0	0	0	0.00689107	0	0	0	0	0.0367459	0
4932415M13Rik	0.00527098	0.162997	0.00127414	0.194993	0.00268103	0	0.0458604	0.33427	0.830497	0.00189138	0.00136207	0	0	0	0	0	0	0	0	0	0	0.0495526	0	0	0	0	0	0
4932429P05Rik	0.00527098	0	0.00127414	0.0838215	0.00268103	0	0	0	0.00146034	0.00189138	0.00136207	0	0	0	0	0	0	0	0	0	0	0	0	0	0	0	0	0
4932435O22Rik	5.26348	1.06046	0.768862	0.622969	0.58299	0.599959	0.145694	0.0232149	0.00146034	0.00189138	0.20196	0	0	0.0524401	0.100772	0.349336	0	0	0	0	0	0.013487	0.039836	0	0	0	0	0.087728
4932438A13Rik	6.13192	8.37486	7.09699	4.11614	7.77374	5.85299	4.87867	3.36599	3.38378	3.40194	4.14554	0.28337	13.7336	17.9118	9.24576	14.4817	9.51741	15.258	9.77054	12.9229	10.749	8.15488	19.9868	20.773	7.07779	38.8554	8.946	7.65727
4932438H23Rik	10.723	0.476696	0.243102	1.56986	3.56539	2.39677	2.40374	0.483305	0.909935	0.00189138	0.221404	0	0	0.167877	0.168834	0	0	0.226931	0.276222	0.0274273	0.420799	0.147366	0.430682	0	0.106244	0.403188	0.16585	0.107154
4932441J04Rik	0.00527098	0	0.00127414	0.372469	0.00268103	0	0	0	0.00146034	0.00189138	0.00136207	0	0	0.932739	0.0545105	1.22785	0	0	0.0504255	0	0.27221	0.0343528	0.407671	0	0.0934126	0	0.224358	0.262149
4932702P03Rik	0.543595	0.112266	0.157134	0.0600513	0.267722	0.130315	0.00467242	0.10383	0.00146034	0.00189138	0.00136207	0.0283455	0.0777031	0.273711	0.162244	0.24367	0.245212	0.800946	0	0.142716	0.126319	0.18553	0.120512	0.0593714	0.0331262	0	0.111742	0.0955646
4933400A11Rik	0.00527098	0	0.00127414	0	0.626763	0.763625	0	0	0.00146034	0.00189138	0.00136207	0	0	0	0	0	0	0	0	0	0	0	0	0	0	0	0	0
4933400C23Rik	0.00527098	0	0.00127414	0	0.00268103	0	0	0	0.00146034	0.00189138	0.00136207	0	0	0	0	0	0	0	0	0	0	0	0	0	0	0	0	0
4933400F21Rik	0.00527098	0.437016	0.00127414	0	0.322676	0	0.00701711	0.0142593	0.00146034	0.00189138	0.265747	0.0395834	0	0	0	0	0	0	0	0	0	0	0	0	0	0	0	0
4933401B06Rik	0.00527098	0	0.00127414	0	0.00268103	0	0	0	0.00146034	0.00189138	0.00136207	0	0	0	0	0	0	0	0	0	0	0	0	0	0	0	0	0
4933402C06Rik	0.00527098	0	0.00127414	0	0.00268103	0	0	0	0.00146034	0.00189138	0.00136207	0	0	0	0	0	0	0	0	0	0	0	0	0	0	0	0	0
4933402D24Rik	0.00527098	0	0.00127414	0	0.00268103	0	0	0	0.00146034	0.00189138	0.00136207	0	0.102966	0.360503	0.0490112	0	0.247981	0.261551	0	0.0381439	0	0.0961931	0	0.0796647	0	0	0.0601889	0
4933402E13Rik	0.00527098	0	0.00127414	0	0.684404	0	0.418634	0.0221311	1.13873	0.00189138	0.269137	0.646124	0	0	0	0	0	0	0	0	0	0	0	0	0.163668	0	0	0
4933402J07Rik	0.00527098	0	0.00127414	0	0.00268103	0	0	0	0.00146034	0.00189138	0.00136207	0	0	0	0	0	0	0	0	0	0	0.0878211	0	0	0	0	0	0.481522
4933402N03Rik	0.00527098	0	0.00127414	0	0.00268103	0	0	0	0.00146034	0.820987	0.00136207	0	0	0.023037	0	0	0	0	0	0	0	0	0	0	0	0	0	0
4933402N22Rik	0.00527098	0	0.759894	0.96085	4.06515	2.37865	1.86779	1.56186	3.34918	1.02839	0.00136207	0	0	0	0	0	0	0	0	0	0	0	0	0	0	0	0	0
4933403O08Rik	0.00527098	0	0.00127414	0	0.00268103	0	0	0	0.00146034	0.00189138	0.00136207	0	0.265747	0.057091	0	0	0	0	0	0	0	0	0	0	0	0	0	0
4933404K08Rik	0.00527098	0	0.00127414	0	0.00268103	0	0	0	0.00146034	0.00189138	0.00136207	0	0	0	0	0	0	0	0	0	0	0	0	0	0	0	0	0
4933404O12Rik	0.00527098	0.400359	0.189782	0.279872	0.312944	0.163211	0.699382	8.08374	5.07802	0.710896	0.851555	3.62148	0.445379	1.52478	1.10435	0.307111	1.15844	0.994421	0.876322	0.400908	0.493505	0.992735	2.79467	1.23027	0.906408	1.55603	1.54105	2.1872
4933405D12Rik	0.00527098	0.583894	0.00127414	0.344456	2.11588	1.31366	0.591132	0	0.441111	0.00189138	1.60177	0.14455	0	0	0.220327	0	0.148142	0	0.077825	0	0	0.0190431	1.7279	0	0	0	0.090751	0
4933405E24Rik	0.00527098	0	0.00127414	0	0.00268103	0	0.313322	0.0587488	0.00146034	0.00189138	0.00136207	0	0	0	0	0	0	0	0	0	0	0	0	0	0	0	0	0
4933405L10Rik	0.00527098	0	0.749503	0.379547	0.676431	0.461833	1.21029	0.212484	0.479683	0.00189138	0.389631	0.755769	0	0.0988315	0.0778954	0	0	0	0	0.0558543	0	0	0	0	0	0	0	0
4933405O20Rik	0.00527098	0.316811	1.343	1.51242	1.75129	2.43897	1.24385	0	0.00146034	0.00189138	0.00136207	0	0	0.0424711	0	0	0	0	0	0	0	0	0	0	0	0	0	0
4933406C10Rik	2.80536	1.17677	0.526449	2.49518	0.00268103	3.49504	3.94366	2.00724	0.757152	0.00189138	0.303193	0.12033	0.386811	0.35335	0.121899	0.34478	0.443591	0	0.903743	0.797091	0.469202	0.316183	1.1992	0.223081	0.234244	0.867639	0.122865	1.03127
4933406D12Rik	0.00527098	0	0.00127414	0	0.00268103	0	0	0	0.00146034	0.00189138	0.00136207	0	0	0	0	0	0	0	0	0	0	0	0	0	0	0	0	0
4933406F09Rik	0.00527098	0	0.00127414	0	0.00268103	0	0.0087993	0.0123605	0.00146034	0.00189138	0.00136207	0	0	0	0	0	0	0	0	0	0	0	0	0	0	0	0	0
4933406G16Rik	0.00527098	1.81761	2.03404	1.37362	2.29325	2.46571	2.47443	0.794552	0.00146034	0.00189138	0.00136207	0	0	0	0	0	0	0	0	0	0	0	0	0	0	0	0	0
4933406I18Rik	0.00527098	0	0.00127414	0	0.00268103	0	0	0	0.00146034	0.00189138	0.00136207	0	0	0.142992	0	0	0	0.453933	0	0.0757604	0	0.0270401	0	0.142716	0.0879499	0.332664	0	0
4933406J10Rik	0.00527098	0	0.00127414	0	0.00268103	0	0	0	0.00146034	0.00189138	1.18789	0	0	0	0	0	0	0	0	0	0	0	0.10051	0	0	0	0	0
4933406K04Rik	0.00527098	0	0.00127414	0.312029	0.00268103	0	0	0	0.00146034	0.00189138	0.00136207	0	0	0	0	0	0	0	0	0	0	0	0	0	0	0	0	0
4933406M09Rik	0.00527098	0.402084	0.00127414	0	0.476324	0	0.0666311	0	0.00146034	0.00189138	0.00136207	0	0	0	0	0.225443	0	0	0	0	0	0.0352313	0	0.0884707	0	0	0	0
4933407E24Rik	0.00527098	0	0.00127414	0	0.00268103	0	0	0	0.00146034	0.00189138	0.00136207	0	0	0.0703953	0.106114	0	0	0	0.31515	0	0	0	0	0	0	0	0	0
4933407K13Rik	0.00527098	0.412218	0.202416	0	0.00268103	0	0.00737001	0	0.00146034	0.720446	2.94612	0.613792	1.40184	1.31436	1.01361	0.554159	0.853173	1.61529	0.977329	1.28598	0.543595	1.23493	1.69196	1.46036	0.660125	3.19478	1.65431	1.44951
4933407L21Rik	0.00527098	0	0.00127414	0	0.00268103	0	0.40857	0	0.00146034	0.00189138	0.00136207	0	0.185046	1.01205	0	0	0	0	0.0845115	0	0.0786845	0.0213235	0.329702	0.0598819	0	0.818902	0.0974924	0.095292
4933408B17Rik	0.00527098	0	0.00127414	0.10329	0.00268103	0	0.0380871	2.75324	2.1935	1.06941	1.46036	0.351441	0.0848164	0.174064	0.0780789	0.345604	0.091889	0	0.0794738	0.497003	0.128336	0.159044	0.0503477	0.487598	0.102766	0.254827	0.352953	0
4933408J17Rik	1.86107	0.236822	0.294474	0.128934	0.966269	0	0.0596626	0.0585352	0.323141	0.324809	0.00136207	0.24867	0	0	0.0574434	0	0	0	0	0	0	0	0	0	0.0514824	0.0416876	0.0708554	0
4933408N05Rik	2.44794	4.67246	5.92984	8.59937	9.94707	13.39	20.9066	12.864	6.44297	5.11371	2.39124	0	0	0	0	0	0	0	0	0	0	0	0.165971	0	0	0	0	0
4933409G03Rik	0.00527098	0.316811	0.00127414	0	0.00268103	0	0	0	0.00146034	0.00189138	0.00136207	0	0	0	0	0	0	0	0	0	0	0	0	0	0	0	0	0
4933411G06Rik	0.00527098	0	0.00127414	0	0.00268103	0	0	0	0.00146034	0.00189138	0.00136207	0	0	0	0	0	0	0	0	0	0	0	0	0	0	0	0	0
4933411K16Rik	0.00527098	0	0.00127414	0	0.00268103	0	0.0323066	0	0.00146034	0.00189138	0.00136207	0.141405	0.155218	0	0.253125	0.236526	1.18736	2.84367	0.0697199	0.10057	0	0.0476589	0.0801492	0	0.127123	0	0.247186	0.553955
4933412E24Rik	0.00527098	0	0.00127414	0	0.00268103	0	0	0	0.00146034	0.00189138	0.00136207	0	0	0	0	0	0	0	0	0	0	0	0	0	0	0	0	0
4933413J09Rik	0.824525	1.91638	2.02978	1.62851	1.07483	1.09395	1.26471	0.351244	0.169517	0.278378	0.00136207	0.229673	0.361843	0.0305041	0.133539	0.687276	0.0773906	0	0.0830608	0.12033	0.0706198	0.421823	0.0654953	0.262149	0.149067	0.0688221	0.169517	0.0854452
4933413L06Rik	0.00527098	0	0.00127414	0	0.00268103	0	0	0	0.00146034	0.00189138	0.00136207	0	0	0	0	0	0	0	0	0	0	0	0	0	0	0	0	0
4933415F23Rik	0.00527098	0	0.00127414	0	0.00268103	0	0.0658052	0	0.00146034	0.00189138	0.00136207	0	0.122916	0	0	0	0	0	0	0	0.202473	0	0	0	0	0	0	0.144336
4933416E03Rik	0.00527098	0	0.00127414	0	0.00268103	0	0	0	0.00146034	0.00189138	0.00136207	0	0	0	0	0	0	0	0	0	0	0	0	0	0	0	0	0
4933416I08Rik	0.00527098	0.113486	0.159996	0.0611409	0.271331	0.131233	0.00475223	0	0.00146034	0.00189138	0.00136207	0	0	0	0	0	0	0	0	0	0	0	0	0	0	0	0	0
4933416M07Rik	8.41978	1.74357	4.47582	5.41682	5.56164	8.0942	7.95052	3.1846	1.02907	1.13139	0.493154	1.39237	0.078258	0	3.55602	0.245737	0.808259	0.556131	3.31123	6.07997	0.339902	0.535201	6.23686	0.879058	5.16466	1.12639	4.30696	2.71655
4933417A18Rik	0.00527098	0	0.00127414	0	0.733575	0	0	0	0.00146034	0.00189138	0.15194	0	0	0	0	0	0.599063	0	0	0	0	0	0.193977	0	0	0	0	0
4933417D19Rik	0.839467	0.576118	0.909512	0.344032	0.00268103	0.412639	0.362421	1.03668	4.46524	1.50348	1.11165	0.0878877	1.00725	0.226101	0.287338	0	0.277083	0.890434	0.15007	0.210881	0	0.126424	0.274843	0.370594	0.305847	0.243926	0.0898812	0.202618
4933417E11Rik	0.00527098	13.4292	12.4565	15.0962	10.0378	11.6431	17.3481	4.30696	1.18168	0.00189138	0.399391	0.0987209	0.0912177	0	0	0	0	0	0	0.223188	0	0.0968057	0	0	0	0	0.297654	0
4933417O13Rik	0.00527098	1.02456	0.568508	0.677224	1.12688	0.609949	0.0249918	0	0.00146034	0.00189138	0.00136207	0	0	0	0	0	0	0	0	0.133369	0.123683	0	0	0	0	0	0	0.321926
4933421I07Rik	0.00527098	0	0.00127414	0	0.00268103	0	0	0	0.00146034	0.00189138	0.00136207	0	0	0	0	0	0	0	0	0	0	0	0	0	0	0	0	0
4933421O10Rik	1.12854	0.216436	0.353438	0.0735189	0.00268103	0.339735	0.384735	0.265913	0.452504	0.724332	0.319645	0.497668	1.52344	1.45568	0.855732	1.0582	1.24062	1.43079	0.963212	0.940152	1.06184	1.05613	1.49341	1.36285	1.08107	0.969657	1.30175	3.26772
4933425L06Rik	0.00527098	0	0.00127414	0	0.00268103	0	0.0121826	0	0.00146034	0.00189138	0.00136207	0	0	0	0	0	0	0	0	0	0	0	0.0502075	0	0	0	0	0
4933427D06Rik	31.3309	243.6	294.231	377.126	382.091	765.557	854.881	61.6628	7.72599	2.7413	4.18599	0.0488269	0	0.0197239	0	0	0.0936059	0	0	0	0	0.53641	0	0	0	0	0	0
4933427D14Rik	2.90991	2.78968	2.71961	2.54293	4.14658	2.61382	2.34794	1.81586	2.33061	2.57664	1.61298	3.22808	2.34794	6.6794	5.149	1.71514	1.81586	2.37343	1.86979	2.05382	2.16342	7.07349	2.86434	2.67868	2.91651	4.56943	2.88216	3.58247
4933427E11Rik	0.00527098	0.347944	0.00127414	0	0.635287	0.773987	0.0470404	0	0.00146034	0.00189138	0.00136207	0	0.0905921	0	0.0812793	0	0.395572	0	0.077556	0	0	0.0200132	0.0895073	0.115701	0.543997	0.159426	0.161224	0.201841
4933427E13Rik	0.00527098	0	0.00127414	0.15735	0.00268103	0	0.0270177	0	0.00146034	0.00189138	0.00136207	0	0	0	0	0	0	0	0	0	0	0	0	0	0	0	0	0
4933427I22Rik	0.00527098	0.307971	0.00127414	0	0.00268103	0	0	0	0.00146034	0.00189138	0.00136207	0	0	0.0447852	0	0	0	0	0	0.055176	0	0	0	0	0	0.234846	0	0
4933428C19Rik	0.00527098	0	0.00127414	0.318883	0.00268103	0	0	0	0.00146034	0.00189138	0.00136207	0	0	0	0	0	0	0	0	0	0	0	0	0	0	0	0	0
4933430I17Rik	0.00527098	1.71719	1.27651	1.68452	0.740287	0.913037	1.82138	3.05802	7.69068	14.6447	13.7953	1.20644	0.18743	0.0828454	0.20279	0.161439	0.0977412	0	0.0459214	0.0649928	0	0.0629939	0.205205	0.120245	0	0.0707161	0.0538214	0
4933430M04Rik	0.00527098	0	0.00127414	0	0.00268103	0	1.54069	10.1347	0.00146034	0.00189138	0.00136207	0	0	0.0895414	0	0	0	0	0.132969	0	0	0.0471384	0.164472	0	0.249296	0	0	0
4933431E20Rik	0.529119	3.30669	2.6849	3.90203	4.15482	5.75315	4.82155	1.31055	0.924999	0.233572	0.215894	0.516972	1.47215	42.4422	4.74164	1.89061	13.0685	3.23316	19.6784	0.288157	1.93283	4.27417	24.3303	1.22881	6.72365	0.18743	2.12365	1.73109
4933433F19Rik	0.00527098	0	0.00127414	0	0.00268103	0	0	0	0.00146034	0.00189138	0.00136207	0	0	0	0	0	0	0	0	0	0	0	0	0	0	0	0	0
4933433G15Rik	0.862892	0.364943	0.447242	0.654482	0.00268103	0	0.153942	0.207404	1.26815	0.00189138	0.605873	0.390321	0.241027	0	0.0869518	0	0	0.4033	0.0826623	0.115934	0	0.182647	0.0981199	0.121582	0	0.0599347	0.0865789	0.184285
4933434E20Rik	197.201	11.8949	9.72062	12.4165	7.40839	12.103	17.2029	27.6337	23.2931	27.3621	20.9282	8.69962	47.5957	49.6173	31.8851	67.2817	50.5997	37.4741	37.6349	61.2838	77.8537	74.7462	35.3984	47.6924	51.3461	49.4916	42.281	87.6192
4933436I01Rik	0.00527098	0.497853	0.00127414	0	0.00268103	0	0.769289	0	0.00146034	0.00189138	0.00136207	0	0	0	0	0	0	0	0	0	0	0	0	0	0	0	0	0
4933438K21Rik	0.00527098	1.07595	1.70969	0.246215	0.346156	0.299848	0.137303	0.0485676	0.798534	0.00189138	2.43897	0	0	0	0	0	0	0.618669	0	0	0	0	0	0	0	0	0	0
4933439C10Rik	2.68841	0.526845	1.13587	0.616195	0.00268103	0.484144	0.114841	0.265211	0.410226	0.00189138	0.275093	2.34063	8.54242	20.7418	4.95292	3.03165	9.2963	5.30786	1.81814	7.76815	3.88784	14.3076	3.6253	5.61462	4.31862	11.8153	6.66012	13.606
4933439K11Rik	0.00527098	0	0.00127414	0	0.826309	0	0.0839626	0.0776048	0.00146034	0.00189138	0.00136207	0.398348	0.101272	0.0229435	8.83845	0	0.24735	0.246815	1.65229	0.767421	0	0.593354	0.63881	2.44038	2.13275	2.68376	0.0581673	3.12457
4933440J02Rik	0.00527098	0.367182	0.00127414	0.371403	0.00268103	0	0.0539335	0	0.00146034	0.00189138	0.382884	0	0	0	0	0	0	0	0	0	0	0	0	0	0	0	0	0
4933440M02Rik	0.937411	0.580621	0.842923	0.141822	0.493505	0.302298	0.212068	0	0.252591	0.00189138	0.00136207	0	0	0.0152314	0	0	0	0.168562	0.0511505	0	0	0	0	0.0503662	0.0465042	0.0344237	0	0
5031410I06Rik	1.24919	0	0.216284	0.429813	0.298246	0.158492	0.536169	0.163486	0.193808	0.00189138	0.171808	0	0	0	0	0	0	0	0	0	0	0.265747	0	0	0	0	0	0
5031425E22Rik	0.796769	0.296109	0.00127414	0	0.00268103	0	0.14168	0.263494	0.751338	1.48773	2.22601	2.02668	12.2365	6.57682	7.70284	9.87014	6.91098	5.3765	6.75525	11.6573	9.45092	11.2755	5.92573	12.6624	8.36459	20.3593	7.07628	12.3124
5031425F14Rik	0.00527098	0	0.00127414	0	0.00268103	0	0	0	0.00146034	0.00189138	0.00136207	0	0.0502256	0	0.0863278	0	0	0	0.0455941	0.0336061	0.13326	0.0212016	0.240535	0.217876	0	0	0.0956542	0
5031434C07Rik	0.00527098	0	0.00127414	0	0.00268103	0	0	0	0.00146034	0.00189138	0.00136207	0	0.0726521	0	0	0	0	0	0	0.0255959	0	0.0087446	0	0	0	0	0	0
5031434O11Rik	0.00527098	0	0.00127414	0	0.00268103	0	0	0	0.00146034	0.00189138	0.00136207	0.657679	2.03934	1.13385	1.0356	0.714148	0.885932	0.546096	0.397655	0.895389	0.634759	0.511751	0.466279	1.08307	1.18346	1.38042	0.618096	4.41689
5031439G07Rik	3.25343	2.95919	2.76043	2.18633	2.55886	2.85959	3.41037	4.64889	8.05402	9.73398	3.78439	10.8347	4.69096	29.9073	21.4844	7.52448	8.78913	7.31775	3.85645	5.40208	16.025	20.5374	4.24542	18.9398	5.08291	3.95736	20.4424	5.92573
5330411J11Rik	0.00527098	1.26683	1.00558	1.54331	2.76343	2.75837	0.633181	0.116779	0.00146034	2.83918	4.78062	0.173411	0.287595	0	0	0	0	0	0	0.0514153	0	0.260414	0	0	0	0	0	0
5330413P13Rik	0.00527098	0	0.00127414	0	0.00268103	0	0.00699125	0.0539335	0.00146034	0.00189138	0.00136207	0	0	0.241233	0.197698	0.194782	0	0	0	0.361175	0	0.424061	0	0	0.0418021	0.0365572	0	0
5330417C22Rik	0.746225	0.15569	0.299629	0	0.596601	0	0	0.324701	1.00103	1.41102	1.22942	0.207404	0.449683	4.49405	0.368093	0.229092	0.0846652	2.10362	51.3461	13.3948	0.816542	1.69623	10.2663	1.13083	11.6769	0.274215	0.700022	33.8057
5330434G04Rik	0.00527098	0	0.00127414	0	0.00268103	0	0.0161371	0.0145795	0.00146034	0.00189138	0.00136207	0	0.326633	2.21159	0.0325117	0	0	0	0.161439	0	0	0	0	0.0522486	0	0	0	0
5430401F13Rik	0.00527098	0	0.00127414	0	0.00268103	0	0.257929	0	0.00146034	0.00189138	0.00136207	0	0	0	0	0	0	0	0	0	0	0	0	0	0	0	0	0
5430401F13Rik	0.00527098	0	0.00127414	0	0.00268103	0	0.257929	0	0.00146034	0.00189138	0.00136207	0	0	0	0	0	0	0	0	0	0	0	0	0	0	0	0	0
5430402E10Rik	0.00527098	0	0.00127414	0	0.00268103	0	0	0	0.00146034	0.00189138	0.00136207	0	0	0	0	0	0	0	0	0	0	0	0	0	0	0.0956542	0	0
5430402O13Rik	2.23199	2.33299	2.22819	2.49138	0.827216	2.00997	1.73943	0.178283	0.00146034	0.00189138	0.00136207	0.310054	0.720899	0.232858	0	0.326633	0.781707	1.11741	0	0.219595	0.180049	0.0855517	0.12269	0.385901	0.0950757	0.371962	0.117352	1.42446
5430405H02Rik	8.22446	3.55402	2.92641	2.41908	3.70429	2.5188	2.58341	4.28818	9.70401	5.92775	2.8964	0.770357	6.48889	2.11459	2.81258	2.00997	3.22563	2.12926	2.42386	4.45095	1.12639	12.2685	2.54724	7.39455	1.61298	8.91856	5.38292	11.8903
5430416N02Rik	0.00527098	0	3.22452	1.83249	0.00268103	4.27689	5.23915	12.0325	12.4565	17.4421	42.3921	22.7408	2.97503	4.15186	3.61524	0.585657	2.44586	7.7335	1.09832	1.39972	1.98295	1.83888	3.00306	4.29875	2.17568	6.32749	2.20167	6.73549
5430419D17Rik	0.00527098	0	0.00127414	0	0.00268103	0	0	0	0.00146034	0.00189138	0.00136207	0.0321335	0	0.0168216	0	0	0	0	0.116619	0.0743966	0.073581	0.674927	0	0	0.108072	0	0	0
5430427M07Rik	0.00527098	0.412479	0.00127414	0	0.00268103	0	0	0	0.00146034	0.00189138	0.00136207	0	0	0	6.55721	0	0	0	8.96696	0	0	0	0	0	0	0	0	0
5430427O19Rik	0.00527098	1.45258	1.35177	0.355622	0.00268103	0	0.146641	0	0.00146034	0.222118	0.00136207	0	0.222118	0.0278782	0.151334	0.228073	0.113143	0.393101	0.0569906	0.813438	0.323459	0.030896	0.357976	5.05079	0.0488502	0.683795	0.338799	0.136119
5530400C23Rik	0.00527098	0.727763	0.86889	0	0.00268103	0	0	0	0.00146034	0.00189138	0.00136207	0	0	0	0	0	0	0	0	0	0	0	0	0	0	0	0	0
5530401A14Rik	0.00527098	0	0.00127414	0.130617	0.463012	0	0	0	0.00146034	0.00189138	0.00136207	0	0	0.0158223	0	0	0	0	0	0	0	0.00769081	0	0	0	0	0	0
5530601H04Rik	2.83249	2.07925	2.01891	1.70646	4.04348	2.86881	4.45277	1.23959	1.3326	3.50128	3.53289	0.998778	9.93039	9.88959	7.40199	5.85648	6.45536	7.25371	6.86056	17.1757	7.29706	11.4625	5.99918	11.9043	4.95773	14.8994	9.92733	7.43689
5730403I07Rik	0.00527098	1.35444	0.436729	3.65556	7.10695	3.97791	8.22719	3.50347	0.229256	0.4879	0.00136207	0.0976914	0	0.0700809	0.0544672	0	0.502511	0	0	0	0	0.0118159	0.0654953	0	0	0.0998338	0.0702248	0
5730405O15Rik	0.00527098	1.294	0.592904	0.707394	2.2177	1.11004	1.87463	0.315414	2.26781	1.08021	0.00136207	0.513769	1.06324	0.221404	0.121786	0.857173	0.727763	1.13022	0.485198	0.897705	0.23785	0.608336	0.454479	1.76728	0.311437	1.7486	0.627456	1.1651
5730409E04Rik	0.975881	0.749885	0.96206	0.319839	0.00268103	0.447242	0.00866425	0.953448	2.85583	0.251267	1.22808	4.26045	5.6709	23.9682	3.70253	5.44736	2.19649	2.99897	1.82006	2.33176	7.70031	3.40903	1.13385	2.12365	2.34794	1.26155	3.1908	31.248
5730412P04Rik	0.00527098	0	0.00127414	0	0.00268103	0	0	0	0.00146034	0.00189138	0.00136207	0	0	0	0	0	0	0	0	0	0	0	0	0	0	0	0	0
5730416F02Rik	0.00527098	0	1.05131	0.321684	1.99544	0	1.34683	0	0.00146034	0.00189138	0.00136207	0.467215	0	0	0	0	0	0	0	0	0	0	0	0	0	0	0	0.322798
5730420D15Rik	0.00527098	0.363628	0.00127414	1.00322	1.09315	0	0.401601	0.0521522	0.00146034	0.00189138	0.603047	0.0923652	0.0909209	0	0.232165	0	0.840682	1.14394	0.237179	0.169719	0.144428	0.207904	0.387696	0.209838	0.482263	0.16487	0.168562	0
5730435O14Rik	0.00527098	0	0.00127414	0	0.00268103	0	0	0	0.00146034	0.00189138	0.00136207	0	0	0	0	0	0.319281	0	0	0	0.279302	0	0	0.242485	0	0.193188	0.192021	0
5730455P16Rik	5.59815	3.87705	3.85517	3.92237	1.8519	2.84367	1.27427	6.36639	7.06099	5.41682	7.01704	3.75553	4.78489	19.5346	3.05067	14.4242	7.73159	6.31971	3.6571	4.50341	25.199	4.14982	3.61524	3.60027	3.04479	4.38969	4.51307	3.97047
5730460C07Rik	0.00527098	0	0.00127414	0	0.00268103	0	0	0	0.00146034	0.00189138	0.753912	0.107858	0	0	0	0	0	0.285253	0	0	0	0	0	0.0872763	0	0.163486	0	0
5730480H06Rik	2.67332	1.57243	0.958096	1.31164	0.760975	1.1256	0.801621	0.106936	1.08964	2.64337	1.35279	0.474528	1.10179	0.597926	0.800485	1.63626	0.40777	1.82238	0.400787	1.20006	1.25931	0.328352	0.844682	1.56696	0.484591	1.14375	1.25989	1.47807
5730507C01Rik	1.13525	3.16637	5.26543	6.87481	14.5416	10.6093	13.7079	9.04525	3.93844	3.64234	11.3334	0.824525	1.44086	0.915577	0.896794	2.75419	0.807567	3.4214	2.19561	1.17455	0.58299	1.70571	3.55914	0.755215	2.40374	1.97849	1.67351	0.811649
5730522E02Rik	0.773987	0.28208	0.350258	0.848371	1.38139	1.27262	0.166142	0.0334705	0.00146034	0.634565	0.00136207	0	0.689831	1.59529	0	0	0.087728	0	0.155479	0.0531352	0	0.249179	0.0451693	0	0	0.553475	0	0
5830411N06Rik	0.00527098	0.349132	0.00127414	0.0858596	0.00268103	0.191613	0	0.0155794	0.00146034	0.00189138	0.00136207	0.0446996	0.0777031	0	0	0	0	0	0	0.200369	0	0.0935646	0.0407317	0.659484	0	5.1244	0	0
5830417I10Rik	2.84945	4.92509	4.76999	4.28655	9.30808	7.02963	5.41301	3.27393	7.10046	5.63653	6.15842	3.98301	0.921095	0.673345	0.881976	1.81161	0.988021	1.9296	0.64368	0.82381	0.719528	0.966647	1.37429	1.59336	0.81778	1.89883	1.07205	0.394866
5830418P13Rik	2.15925	0.857173	1.6137	0.997338	0.266918	0.797091	1.69931	0.143409	0.00146034	0.00189138	0.247709	0.833299	0	0.225125	0.332575	0.171562	0	0	0	0.0360528	0.161179	0.0704429	0.10411	0.850706	0	13.4776	0	0
5830432E09Rik	0.00527098	0	0.00127414	0	0.533194	0	0	0	0.00146034	0.00189138	0.00136207	0.0263016	0.0372535	0.0274273	0.127416	0.131166	0.225302	0	0	0.25565	0.33518	0.173584	0.0901925	1.61092	0.193188	5.93711	0.343605	0.0833379
5830454E08Rik	6.05937	2.42913	1.54999	4.48049	0.00268103	1.82608	0.644134	2.97014	5.1784	2.78873	0.984384	2.2599	0.974927	0.451049	0.518926	0.631103	0.452651	1.35444	0.417494	0.629159	1.2472	0.361414	0.769289	1.33642	0.415915	1.60738	0.143277	2.63614
6030407O03Rik	0.00527098	0	0.00127414	0.648115	3.47147	1.25068	2.00309	0.773201	0.00146034	0.00189138	0.412639	0	0.393101	0.0473735	0	0	0	0	0	0.204138	0	0.0513075	0	0	0.200982	0.517304	0.269028	0.412559
6030458C11Rik	36.9631	60.4925	48.4029	35.0506	61.4641	73.8879	72.4069	20.2397	12.6029	12.0763	15.0442	12.2403	6.0385	7.57865	5.9672	9.13936	5.13662	8.14943	6.74495	4.54838	13.2061	6.30127	7.41323	7.92552	6.03291	8.19752	8.59115	7.11308
6030468B19Rik	0.00527098	0	0.00127414	0	0.00268103	0	0	8.9887	15.7637	3.13575	0.00136207	0	0	0	0	0	0	0	0	0.138995	0	0	0	0.716346	0	0.0839626	0	0
6030498E09Rik	0.00527098	0	0.00127414	0	0.00268103	0	0	0	0.00146034	0.00189138	0.00136207	0	0	0	0	0	0	0.60948	0	0.0570266	0	0	0	0.307433	0	0	0	0
6230400D17Rik	3.75553	0.658012	0.773201	0	0.00268103	0.48349	0.0589957	5.50369	6.64867	2.48525	2.03496	1.09106	1.00816	0.409187	0.903337	1.18346	1.34426	1.36312	0.304089	0.753912	1.75935	0.601065	0.830497	0.99648	0.59541	1.76597	0.786138	0.609949
6330403K07Rik	0.00527098	0	0.00127414	0	0.00268103	0.317603	0.563757	0.173411	0.00146034	0.00189138	0.00136207	2.64337	6.9661	154.684	0.712631	0.666809	0.248401	0.336788	2.61684	0.63705	0.965854	1.56516	1.09315	0.347944	1.6878	1.43255	0.145253	1.7571
6330409D20Rik	0.00527098	0	0.457616	0.216436	0.681855	0.464706	0	0.0555263	0.00146034	0.00189138	0.00136207	0	0.0952407	0.377109	0	0.288344	0.416743	0.40777	0.084924	0.445697	0.158393	0.0213377	0.100249	0.401109	0	0.393101	0.0981502	0
6330418K02Rik	2.43158	1.61092	0.386371	0.574811	0.00268103	0	2.27055	1.90597	2.33742	1.69751	4.43478	1.25769	1.48676	0.63881	1.2898	0.293818	0.838988	0.875315	0	0.38714	0.670155	0.454479	0.572983	1.14961	0.943263	0.530923	0.63927	1.57243
6330549D23Rik	5.85767	5.64245	5.44599	5.80239	11.5057	9.14588	7.21017	6.20229	4.80235	3.5549	2.00395	2.77092	0.292751	0.296312	0.26541	0.403949	0.313726	1.0419	0.143973	0.263587	0.18863	0.257794	0.245147	0.291932	0.272045	0.479816	0.173411	0.924021
6430531B16Rik	1.3555	0.818108	0.442582	0.207964	0.00268103	0.441681	0.152762	0.705107	0.310421	0.820987	0.377999	3.02174	0.511996	0.223081	0.0817586	0.241374	0	0	0	0.803535	0.348042	1.55603	0	0.401305	0.0599572	0.373176	0.183659	0.548226
6430548M08Rik	4.71258	1.83804	1.70494	3.53487	1.21627	1.65185	2.18989	2.53615	4.21157	1.71719	0.214588	0.315414	24.7259	39.3624	23.1004	2.86103	2.26722	3.31822	10.1555	7.40839	6.55206	3.81289	3.46388	5.81845	7.22441	1.02506	4.32047	10.6129
6430550D23Rik	0.767936	2.25879	1.2372	1.46699	0.833299	0.484719	1.16276	1.84052	2.60723	2.57261	1.91046	0.179917	0.902798	0.577876	0.98086	0.300841	2.09523	3.28017	0.81059	1.52161	0.570053	0.943704	0.792088	0.894935	1.96905	3.77378	0.612984	1.48836
6430562O15Rik	0.530694	0.108034	0.151487	0.0567202	0.258579	0.124735	0.00454483	0.10935	0.155075	0.182281	1.38195	0.0676218	2.46715	0.18743	0.24867	1.86195	0.414335	0.771645	0.310518	0.222118	0.52332	0.584563	0.154126	0.27648	0.137801	0.458709	0.857773	0.277733
6430571L13Rik	3.04259	0	0.00127414	0.0961931	0.00268103	0	0	0.0612133	0.00146034	0.00189138	0.00136207	0.931135	0.162532	0.646873	0.107455	1.8501	1.35481	0.206911	0.0396347	0.0280269	18.0459	0.0173127	0.045341	0.0631412	0.133215	0.240855	0.0845502	0.280807
6530402F18Rik	0.00527098	0	0.00127414	0.0707708	0.00268103	0	0.00564415	0.214739	0.179562	0.282654	2.16733	0.201351	2.05382	2.11968	1.18386	1.26281	1.09832	0.810111	0.395897	1.1622	1.23493	0.402743	0.293367	2.48046	0.451566	1.27559	0.771186	1.06941
6530411M01Rik	0.00527098	0	0.695841	1.05323	1.03932	0.771186	0.0464015	0.113242	0.00146034	0.00189138	0.00136207	0.0881855	0	0.0627103	0	0	0	0	0	0	0	0	0	0	0	0	0	0
6720483E21Rik	0.00527098	0	0.00127414	0	0.00268103	0	0	0.0550669	0.00146034	0.00189138	0.00136207	0.470533	0.518926	0.272891	0.0910822	0	0.174133	0.430808	0	0.132969	0.34675	0.111811	0	0.236716	0.0823557	0	0	0
6720489N17Rik	1.85667	6.21501	6.49075	16.3169	15.9771	26.3711	31.2345	21.425	18.7329	6.4259	7.2301	0.416973	0.998359	1.17994	0.401305	1.03065	1.23959	0	1.50277	1.86195	0	0.376594	1.54069	1.25179	0.43809	2.43264	1.02433	0
6820408C15Rik	1.7364	6.79843	9.17545	7.07194	7.16796	5.00382	3.84227	2.9235	1.51633	1.12188	0.00136207	1.21259	0.0943205	0.45232	0	1.68557	0.231502	0	0.0458604	1.25068	0	3.47306	0.0995136	0.221132	0.0413775	0.140296	0.205885	0.146567
7420426K07Rik	0.00527098	68.7276	52.7274	96.5967	378.824	237.004	415.174	262.104	5.80053	2.16342	2.90113	0	0	0	0	0	0	0	0	0	0	0.262073	0	0	0	0	0	0
7530416G11Rik	0.00527098	0	0.00127414	0	0.00268103	0.441681	0	0	0.00146034	0.00189138	0.00136207	0	0	0	0	0	0	0	0.0875513	0	0	0	0	0	0	0.0783163	0	0
7630403G23Rik	1.17278	0	0.00127414	0	0.00268103	0	0.0594403	0	0.00146034	0.00189138	0.00136207	0	0	0	0	0	0	0	0	0	0	0	0	0	0	0	0	0
8030423F21Rik	0.00527098	0	0.00127414	0	0.00268103	0	0	0	0.00146034	0.00189138	0.00136207	0	0	0.0172026	0.0662503	0	0	0	0.037683	0.0501381	0	0	0	0	0	0	0.0459104	0
8030423J24Rik	0.00527098	0	0.00127414	0	0.00268103	0	0	0	0.00146034	0.00189138	0.00136207	0	0	0	0	0	0	0	0	0	0	0	0	0	0	0	0	0
8030443G20Rik	0.00527098	2.68553	2.3184	3.83723	0.866518	1.48773	1.76915	0.615721	0.00146034	0.00189138	0.00136207	0	0.108702	0.0663336	0.198291	0	0	0	0	0	0	0	0.117504	0	0	0	0	0
8030462N17Rik	3.21649	7.93382	6.62145	8.52215	9.79161	14.8366	18.8084	7.74499	6.72974	3.66286	3.46516	8.57763	5.16875	5.96211	3.73801	8.27157	2.43457	3.67923	2.36096	3.16291	8.22446	3.02776	3.46678	4.22145	3.32327	6.11626	2.72422	1.21144
8430423G03Rik	0.00527098	3.89769	3.14729	5.8391	1.99205	2.65179	4.3388	0.810111	0.00146034	0.00189138	0.00136207	0.181001	0	0	0.155075	0	0	0	0	0.114427	0	0	0	0	0	0.153338	0.162795	0
8430429K09Rik	8.38862	10.3911	9.48781	11.613	18.6756	11.295	13.5781	6.6943	4.5068	1.43696	0.435031	2.69921	2.68208	1.79018	1.28245	0.554779	2.03158	1.54331	1.52021	0.765903	0.864633	2.78644	1.57569	1.07483	0.515449	3.65217	1.06453	2.05886
8430436N08Rik	0.00527098	0	0.00127414	0	0.00268103	0	0	0	0.00146034	0.00189138	0.00136207	0	0	0	0	0	0	0	0.191161	0	0	0	0	0	0	0	0.107306	0
8430437L04Rik	0.00527098	0	0.00127414	0	0.00268103	0	0.0201806	0	0.00146034	0.00189138	0.00136207	0	0	0	0	0	0	0	0	0	0	0	0	0	0	0	0	0
9030204H09Rik	0.00527098	0	0.00127414	0	0.00268103	0	0	0	0.00146034	2.8677	0.00136207	0	0	0	0	0	0	0	0.183479	0	0	0	0.214442	0	0	0	0	0
9030619P08Rik	0.00527098	0	0.00127414	0	0.00268103	0	0.288157	0.600198	0.893437	1.1256	1.6428	0	0.919255	0	0.131922	0.751338	75.5268	91.178	3.43866	0	0.253878	0	0.503871	0	0	0.486733	0	0
9030624G23Rik	0.96206	1.23027	1.37487	1.8914	3.6294	2.77599	5.38043	5.03048	3.29375	3.22563	3.46388	2.10574	1.14279	2.38498	0.640798	0.617904	0.752812	1.5444	1.64163	1.11342	0.400128	1.06629	1.05869	0.527472	1.49217	2.75525	1.40656	0
9130008F23Rik	0.00527098	0	0.00127414	0	0.418229	0	0.830113	1.29856	0.95392	0.293167	1.1851	3.57264	0.367785	0	1.84213	0.548026	1.35651	0.432486	3.43749	0.897074	0.95392	0.326633	3.97197	0.721671	6.02715	0.389906	1.34578	7.58205
9130015L21Rik	0.00527098	0	0.00127414	0	0.00268103	0	0	0	0.00146034	0.00189138	0.00136207	0	0	0	0	0	0	0	0.354372	0	0	0	0.212153	0	0.160068	0	0	0
9130019O22Rik	4.87282	2.33742	1.69473	0.486733	0.763039	0.295128	0.360629	0.712986	0.585657	0.470797	2.8545	1.294	1.0015	0.549655	0.577876	0.656358	0.959218	0.963212	0.683316	0.716346	0.930611	0.879058	2.43897	1.36216	0.847247	1.96905	0.755977	1.0921
9130019P16Rik	0.00527098	0.376347	0.327417	0.416302	0.254726	0.39379	0.0205625	0.00950532	0.152762	0.00189138	0.00136207	0.0264843	0.0348077	0.683316	0.167877	0.389412	0.266918	0.69327	0.146902	0.1524	0.0907052	0.385773	0.564611	0.275093	0.382576	0.0752067	0.212565	0.547002
9130023H24Rik	9.84269	13.2188	11.9964	9.78208	6.16815	11.5715	14.8569	9.19687	6.53346	2.8964	2.12141	0.857173	0.998778	0.468185	1.3865	1.11888	1.53539	2.04114	1.11202	0.693983	0.800114	0.839467	1.38935	1.2916	0.970931	1.33129	1.2562	1.52213
9130024F11Rik	1.51541	1.47732	1.43629	1.02563	3.29375	2.00893	3.52326	1.23559	0.461547	3.54596	3.80046	0.0870995	0	5.30211	0	0.166409	1.56273	0	2.78302	0	0.270633	0	1.21144	0	0.0380871	0.0671264	0	0
9130204L05Rik	0.00527098	0	0.00127414	0	0.00268103	0	0	0	0.00146034	0.00189138	3.69753	0	0	0	0	0	0	0	0	0	0	0	0	0	38.53	0	0	0
9130221H12Rik	0.537122	1.16747	1.86447	1.97677	0.950938	2.52597	1.43446	0.71168	1.50186	0.665748	1.97317	7.03767	3.71101	4.63893	4.30469	4.94758	3.52468	4.22412	2.70648	4.13155	4.38088	3.38194	5.43017	6.70394	4.65375	9.07301	3.02067	9.93039
9130227L01Rik	6.82312	1.49696	1.524	1.73243	3.78302	3.08537	2.22197	3.6179	0.235503	0.00189138	0.00136207	0	0	0.145324	0	0	0.13894	0	0.670515	0	0	0	0	0	0	0.111436	0	0
9130230L23Rik	0.00527098	0	0.00127414	0	0.00268103	0	0.0975724	0.8832	0.38714	0.00189138	0.324301	0.0755171	0.0368152	0	0.137708	0	0	0.316888	2.32663	1.49696	0	0.349132	10.171	0.13159	9.46084	0.278711	1.66732	14.0435
9130401M01Rik	36.0804	28.9777	25.1604	21.3527	5.44668	7.1777	6.80434	18.9363	33.7172	37.2355	30.4126	98.3298	2.13136	0.625442	0.733411	0	0.200891	0	0	0.449333	3.48188	0.184394	0	0.889328	0.80296	1.87052	0.72964	1.19262
9130401M01Rik	36.0804	28.9777	25.1604	21.3527	5.44668	7.1777	6.80434	18.9363	33.7172	37.2355	30.4126	98.3298	10.355	9.40162	13.1902	9.66643	4.94758	10.7659	7.65942	6.28314	6.69789	7.64845	3.5943	13.4909	7.32351	6.78072	8.81872	13.6494
9130409I23Rik	0.00527098	7.55907	13.7029	53.5648	46.1068	46.2464	40.3181	16.9786	1.34018	1.28742	0.272313	0	0.0664754	0.0330412	395.93	0	0	5.23557	0.112081	0.044589	0.13704	0.24302	0.486465	0	1.40245	0.180743	0.125782	0.414676
9230009I02Rik	0.865163	0	0.00127414	0	0.00268103	0	0	0	0.00146034	0.00189138	0.00136207	0	0	0	0	0	0	0	0	0	0	0	0.0997755	0	0	0	0	0
9230102O04Rik	0.00527098	0	0.00127414	0	0.00268103	0	0	0	0.00146034	0.00189138	0.994955	0	0.250489	0.160376	0.221404	0	1.84843	0	0	0	0	0	0	0	0	0	0	38.1256
9230105E05Rik	1.63357	0	0.00127414	0	0.00268103	0	0.0108104	0	0.986136	2.08967	0.543997	0	0	0	0	0	0.488457	0	0.700334	0	0.0748165	0.00920747	0.139469	0	0	0	0.293524	0
9230112D13Rik	1.04958	0	0.00127414	0	0.00268103	0	0.131807	0.248535	0.00146034	0.00189138	0.00136207	0	0	0	0	0	0	0	0	0	0	0	0.188529	0	0	0	0	0
9230114K14Rik	1.96469	2.9936	2.81131	4.03428	7.64394	4.95773	5.34734	5.64245	4.34704	3.22285	1.89235	1.46764	0.28337	0.0996258	0.710096	1.47096	1.01205	1.09395	0.353438	0.39379	0.90231	0.313726	0.231657	0.197466	0.207269	0.815072	0.275953	0.198619
9230116N13Rik	2.12926	0.794124	0.575615	0	0.428072	0.622212	0.141822	0.0204856	0.00146034	0.00189138	0.254451	0.840973	0.356068	0.0501894	0.264787	0.695395	0.342723	0	0.04633	0.199201	0	0.215359	0.196453	0.675999	0.0409003	0.775701	0.381608	0.119031
9330020H09Rik	1.12403	1.41648	1.21627	1.17677	1.27149	0.967184	1.35444	2.04241	2.96214	1.69019	1.71514	0.866742	1.15417	0.263402	0.370854	0.824525	0.90231	0.569316	0.431935	0.234072	0.408214	0.304289	0.821234	0.545574	0.279394	1.73279	0.570053	2.58113
9330111N05Rik	0.00527098	0	0.00127414	0	0.00268103	0.360297	0.190384	0.0388929	0.275327	0.400787	0.00136207	0	0.130975	0.166026	0	0.512834	0	0	0.0426929	0.0316169	0.155218	0.0395564	0	0.0681808	0	0	0.0985468	0
9330151L19Rik	3.12026	0.833909	0.625442	0.171808	0.00268103	0	0.248056	2.00794	8.946	1.4074	2.73944	1.78519	4.89259	8.00313	3.29505	3.11374	2.61465	3.69396	3.2158	3.84227	3.46896	4.72579	2.41481	3.80602	2.38209	5.03597	2.05886	8.36459
9330158H04Rik	0.00527098	0	0.00127414	0	0.00268103	0	0	0	0.00146034	0.00189138	0.00136207	0	0	0.607967	39.7017	50.5253	0	0	1.55603	0.620919	0	0	2.5278	0	13.7441	0.0197501	0	1.37302
9330159F19Rik	0.00527098	0.215203	0.00127414	0	0.290538	0	0	0	0.00146034	0.00189138	0.00136207	0.0725486	1.11561	18.8217	3.06448	0	0	0.144629	0.264524	0.934453	7.57626	0.0676952	0.160376	0	0.645472	0.0192464	0.0949062	0.843456
9330159M07Rik	1.79331	1.39453	1.7571	1.10501	2.36721	1.61691	1.66648	5.99918	9.57031	10.1146	1.12903	0.136434	3.46678	0.49887	1.25246	4.7343	2.2523	3.77615	2.20207	1.31497	6.31696	1.01205	1.16158	1.15344	1.29655	1.32599	0.935224	0.899653
9330175E14Rik	0.00527098	0	0.00127414	0	0.00268103	0	0.0244174	0	0.00146034	0.00189138	0.00136207	0	0.334047	0.0144321	0.0839626	0.273525	0.122386	1.47914	0.118594	0.408468	0.231285	0.265211	0.244644	4.2071	0.039609	2.14985	0.825512	0
9330175M20Rik	0.00527098	0	0.00127414	0	0.00268103	0	0	0	0.00146034	0.00189138	0.00136207	0	0	0.0185159	0	0	0	0	0	0	0	0.00855347	0	0	0	0	0	0
9330179D12Rik	0.00527098	0	0.00127414	0	0.00268103	0	0	0	0.00146034	0.00189138	0.00136207	0	0.513988	0.91378	0.505102	0.66463	0	0	0.0914954	0.342723	0.43523	0.211791	0.110064	0.261997	0.0925855	0.227527	0.367396	0.246312
9330182L06Rik	3.5857	13.9326	12.2226	9.8518	14.7654	4.73073	3.6493	1.4074	0.589297	0.272891	0.747133	0.216436	2.24673	17.1975	0.390623	0.163357	0.2436	0.90354	0.688792	3.24199	0.1184	0.546302	0.383259	0.357976	1.67396	0.187748	1.13022	0.239213
9330182O14Rik	0.00527098	0	0.00127414	0	0.00268103	0	0	0	0.00146034	0.00189138	0.00136207	0	0	0	0	0	0	0	0.34415	0	0	0	0	0	0	0	0	0
9430007A20Rik	0.00527098	0	0.00127414	0	0.00268103	0	0	0	0.00146034	0.00189138	0.00136207	0	0	0	0	0	0	0	0	0	0	0	0	0	0	0	0	0
9430015G10Rik	8.6939	24.036	21.9263	13.6263	19.7133	13.4292	11.7239	11.5286	17.2029	13.6263	10.1306	18.1531	5.16311	10.7157	3.72312	3.07461	2.4175	5.63167	2.34646	8.39191	3.30568	10.2824	5.92384	15.4667	3.44875	21.9356	6.96707	4.48376
9430021M05Rik	9.19687	7.5693	10.2389	4.62965	3.55207	5.28449	5.99524	2.07377	0.518582	0.293524	0.00136207	0.0566225	0	0.819474	0	0	0	0	0.0857575	0	0	0.0717974	0	0	0.262073	0	0	0
9430037G07Rik	0.976318	0.490335	0.576458	0.327614	0.287338	0.401109	0.588105	2.71443	7.57865	3.92416	1.53822	0.169896	1.2814	0.525916	0.609133	1.26553	0.777084	1.67646	0.412001	0.326928	2.38849	0.227269	0.716634	0.419012	0.321585	0.450825	0.389319	0.388258
9430038I01Rik	20.9282	16.6361	19.6784	24.1249	64.3115	25.9862	26.3213	104.036	63.1764	33.476	26.8798	8.9151	5.19693	1.45744	4.09843	3.70509	2.46486	7.07779	6.29122	2.12255	3.86248	2.99897	16.4751	5.15092	4.9105	2.12141	3.38487	5.21925
9430041J12Rik	1.07595	1.41496	0.753912	2.63306	1.43371	2.49927	3.1098	0.63073	0.00146034	0.00189138	0.239998	0	0	1.51415	0.0454667	0	0	0	0.172178	0.0371877	0	0	0	0	0	0	0	0
9430060I03Rik	1.7451	0.108783	0.152599	0.0596626	0.528056	1.22085	1.54927	1.73159	1.25126	3.40047	0.154294	0.0274597	0.220243	0.039836	0.130369	0	0.133618	0	0.307433	0.0931718	0.111436	0.04633	0.0727179	0.0996258	0	0.119328	0.134647	0.164472
9430069I07Rik	0.00527098	0	0.00127414	2.76788	0.00268103	1.17542	0	0.479949	0.00146034	0.00189138	0.00136207	0.20754	0	0	0	0	0	0	0	0	0	0	0	0.471773	0	0	0	0
9430091E24Rik	0.669563	1.801	2.32969	1.10043	1.99314	1.63357	2.00514	1.63626	5.55081	1.74807	0.80459	0.275093	0.950417	0.274542	0.653768	1.81761	0.443328	1.04778	0.68588	0.656912	1.44886	0.528782	0.222118	1.60652	0.263402	3.12942	0.607967	1.18909
9530002B09Rik	0.00527098	0	0.00127414	0	0.00268103	0	0	0	0.00146034	0.00189138	0.00136207	0	0	0.0795286	0	0	0	0	0	0	0	0	0	0	0	0.116196	0	1053.9
9530003J23Rik	0.00527098	0	0.00127414	0	0.00268103	0	0	0	0.00146034	0.00189138	0.00136207	0	2.10094	0.156703	0	0	0.177691	1.89315	0	0.225006	0	0	0	0	0	0.150868	0	2744.78
9530026F06Rik	0.00527098	0	0.00127414	0	0.00268103	0	0	0	0.00146034	0.00189138	0.00136207	0	0.264435	0	0	0	0	0	0	0	0	0	0	0	0	0	0	0
9530026P05Rik	0.00527098	0	0.00127414	0	0.00268103	0	0	0.06994	0.00146034	0.00189138	0.00136207	0	0.675333	0.229576	0.531996	1.09969	0.964923	0	0.184175	2.19649	0.924433	0.736654	0.270633	0.279394	0.304289	0.0198763	0.258579	0.399038
9530027J09Rik	2.31645	1.33487	1.37062	1.22881	2.19769	1.41821	2.44586	2.9475	4.17102	2.28028	3.41585	0.252752	1.47986	0.528782	1.71131	1.49161	0.926402	3.29664	0.550115	0.859179	0.762567	1.09428	1.48237	2.72067	1.25793	3.18676	1.62661	4.12209
9530036O11Rik	0.00527098	0.484931	0.71386	0.359341	0.00268103	0.195116	0.225244	0	0.00146034	0.24893	0.214739	0	0.196068	0.0165128	0	0	0	0	0.0885155	0.523203	0	0	0	0	0.708622	0	0	0.30185
9530051G07Rik	0.00527098	3.3935	3.06811	2.95596	6.86836	5.14316	4.84863	2.2177	1.4645	0.00189138	0.235503	0	0.136287	0.0507743	0.101114	0	0.0971656	0	0.0275784	0.191161	0.0612133	0.0829413	0	0.0733956	0.0237762	0.0141773	0.115437	0
9530052E02Rik	0.00527098	0	0.00127414	0	0.00268103	0	0	0	0.00146034	0.00189138	0.00136207	0	2.26601	0.134303	0.471366	0.454479	0.130369	0.441817	0.0684964	0.0764034	0.288251	0.0283772	0.110768	0.626075	0	0.200021	0.107455	0
9530053A07Rik	0.586502	0.117352	0.165343	0.0795835	0.593728	0.137099	0.0048897	0.0319633	0.181646	0.00189138	0.00136207	0.250489	0.366221	0.0627771	0	0	0.136603	0.536945	0.0279915	0.124182	0	0.0244775	0.0352313	0	0	0.0606106	0	1572.94
9530059O14Rik	0.00527098	0.13809	0.262355	0	0.00268103	0	0.251968	0.0126192	0.00146034	0.460553	0.897705	0.0378701	0	0.0382953	0	0	0	0	0	0	0	0.130193	0	0	0	0	0	0
9530068E07Rik	20.2573	72.1538	70.2999	81.8873	186.364	96.0851	68.0002	25.8145	27.9302	25.2817	13.7177	15.7116	79.1057	30.9404	61.8145	63.881	100.071	68.7276	45.846	65.1464	55.2143	111.154	28.0561	46.6112	42.9572	25.1103	115.45	36.4494
9530077C05Rik	2.9815	0.774954	0.903337	0.534545	0.419295	0.602263	0.831084	3.8051	1.46764	1.16904	1.10232	1.36395	1.90334	2.06386	0.85667	0.370854	0.402743	0.386919	0.864898	1.09887	0.611338	1.27196	0.29307	0.388412	0.477341	2.63614	0.513769	1.69751
9530080O11Rik	1.29021	2.91651	2.31245	3.01383	3.19747	4.51307	4.63264	1.23667	0.452798	0.00189138	0.00136207	0.80393	0.202272	0.950417	0.347714	0	0.310293	1.97597	0.341158	0.0605206	0.273136	0.138762	0.0901925	0.208844	0.0720201	0	0.181798	0.452504
9530082P21Rik	3.638	1.25417	1.68272	1.39453	0.00268103	0.295614	0.542248	3.74093	3.21793	1.67128	2.11803	0.400908	5.87611	26.8155	8.23228	6.80874	5.71309	4.27009	6.4046	6.15489	6.24078	3.91198	4.3915	3.46388	5.84832	3.48495	3.93975	5.1526
9630028B13Rik	0.00527098	0	0.00127414	0	0.331905	0	0.00730497	0	0.00146034	0.800114	0.343154	0.040866	0	0.051551	0	0	0	0	0.0593969	0	0	0	0.694323	0.0532766	0.0284538	0.0163759	0	0
9630028H03Rik	0.00527098	0.20196	0.00127414	0.105931	0.00268103	0	0	0	0.00146034	0.00189138	0.00136207	0	0.308724	0.334611	0	0	0	0	0.108219	0	0	0.0364553	0	0	0.151839	0	0	0
9830107B12Rik	0.00527098	0.229673	0.00127414	0	0.00268103	0	0.162795	0.283715	0.00146034	0.919668	0.00136207	0	0	0	0	0	0	0.173689	0.0531893	0	0	0	0	0.0816471	0	0	0.040137	0
9930012K11Rik	5.83183	5.01947	9.28329	9.42357	2.94362	6.29677	4.48961	12.7739	7.08506	1.24524	0.805562	4.48225	0.993284	0.870302	37.8765	1.13525	1.18843	0.721473	0.618669	7.8549	0.590822	0.712986	1.83249	1.66291	2.53615	5.70924	0.852026	1.56373
9930014A18Rik	0.00527098	1.66974	1.58698	1.31497	0.781105	1.28742	0.659273	0.173584	0.341426	0.183659	0.253816	0.878607	1.39347	0.998359	3.30112	2.75005	4.5229	5.28641	8.54495	15.4725	0.725939	4.49958	7.63528	1.27651	10.3076	1.50799	4.89259	4.80877
9930021J03Rik	3.80724	1.29088	0.574177	0.224703	0.772173	0.361175	0.493154	1.70133	3.42236	3.72176	3.83108	0.572983	4.07373	9.55114	6.43489	8.12698	5.07247	8.994	9.37713	4.46684	6.12363	6.62988	9.82073	5.02442	7.00495	10.927	5.92775	3.26867
9930104L06Rik	8.67557	3.24011	4.71394	2.31645	3.06811	1.82761	1.58108	10.1796	11.0868	9.31558	5.54744	7.01704	5.1835	3.99643	3.66086	3.45079	4.47468	4.39907	2.67332	2.9527	3.86675	3.12026	3.37274	3.70429	3.8051	4.0638	3.71344	5.68979
9930111J21Rik1	0.00527098	0	0.00127414	0	0.00268103	0	0.213499	0.391328	0.15926	0.00189138	0.157134	0	0.357635	0.10411	0.16867	1.14742	0.42905	0.309513	0.430072	1.30763	0.481871	0.0381439	0.166939	5.35564	0.0729803	1.10066	0.757152	0.0765187
A130010J15Rik	15.5818	6.86836	5.72288	3.07023	2.45616	2.43558	3.67309	1.12127	5.23769	4.60096	2.85583	3.6103	1.50277	0.54589	3.7449	3.63429	1.41648	3.8051	4.25608	0.951745	4.05486	0.927397	4.13447	4.65497	3.5304	4.59065	1.32599	9.11026
A1bg	0.00527098	8.25633	10.9482	23.1475	15.724	21.8644	27.105	6.84768	3.00572	0.00189138	0.281202	0	0	0	0.102859	0.197402	0	78.7577	0	0	0	0.0577519	0.0597548	0.0840229	0	0.153207	0	0
A1cf	0.00527098	0	0.00127414	0	0.00268103	0	0	0	0.00146034	0.00189138	0.320013	0	0.175186	0.224703	0	0.127392	17.0031	59.2737	7.39707	0.0201118	0.130142	0	28.6181	0.0490355	0.0422258	0.053683	0.0385018	0
A230020J21Rik	1.58698	0.47377	0.323805	0.234244	0.00268103	0	0.181001	0.919255	0.68743	0.18673	0.154064	0.138995	1.05445	1.05079	1.40656	0	2.16224	1.00343	0.613978	1.00831	1.18266	0.444176	12.0104	2.22709	1.92155	3.68461	0.417781	0
A230028O05Rik	0.00527098	0.274843	0.221659	0.151334	1.367	0.944199	0.122509	0	0.00146034	0.00189138	0.814162	0.0467207	0.113189	0.0418021	0.0388929	0	0.0876808	0	0	0.0274273	0.158099	0.0840229	0	0	0.065565	0	0.240535	0
A230056P14Rik	2.64096	0	0.608336	1.07768	1.69196	0.361414	1.33846	3.53487	0.648858	0.402185	0.15569	0.0937661	0.693983	2.63221	0.538231	1.25872	0.669088	0.778558	0.537405	0.68743	0.264885	0.550115	0.46597	0.371581	0.492821	0.34415	0.442666	0.256023
A230072C01Rik	3.64655	2.02822	3.5857	3.51498	4.5381	3.7272	4.21157	4.92648	10.5497	6.45861	1.11004	1.73315	4.41689	3.84227	2.06995	2.26231	3.10041	3.20285	0.473371	1.2079	2.84028	2.45403	0.901564	2.01891	1.18168	2.79684	0.879852	1.54145
A230072E10Rik	0.662772	0	0.406162	0	0.00268103	0	0.0432181	0.0149601	0.245402	0.337281	1.14413	0.0307213	0.0382953	0.293367	0.196799	0.509001	0.0784988	0.210488	0.0335485	0.236822	0.118765	0.0125341	0.0985178	0.252387	0.298021	0.141118	0.146902	0.086481
A230077H06Rik	0.00527098	0	0.00127414	0	0.00268103	0	0	0	0.00146034	0.00189138	0.00136207	0	0.0446349	0.89443	0	0	0	0	0	0	0	0.0614685	0	0.0630473	0.573345	0	0	0
A230108P19Rik	0.00527098	0.187893	0.00127414	0	0.00268103	0	0.00958239	0.0390217	0.00146034	0.403075	0.00136207	0	0	0	0	0	0.0930135	0	0	0	0	0	0	0	0	0	0	0
A2m	0.00527098	0	0.00127414	0	0.00268103	0	0.0880765	0.039205	0.00146034	0.00189138	0.00136207	0.464866	19.1594	0.618096	0.0397043	0.363628	0.223419	0	0.0572565	0.175031	0.134973	0.340343	0.0651899	0.229478	0.0675901	0.0388254	158.583	0
A330009N23Rik	0.00527098	3.38194	4.70783	3.45612	4.12831	5.6205	5.87991	1.14961	0.309898	1.60143	0.00136207	2.26231	1.32942	3.68537	0.218419	2.11111	0.561701	1.44618	0.075457	2.71848	0.869245	0.855289	0.0869518	0.783599	0.0708011	0.239213	0.775701	0
A330023F24Rik	0.00527098	0	0.285253	0.0908359	0.294953	0.203065	0.00538312	0.0221006	0.00146034	0.00189138	0.352592	0.090751	3.47655	16.9218	2.73059	3.07239	1.35232	1.952	1.67646	2.23804	3.463	0.95764	0.733738	0.479126	1.05323	0.159044	0.466427	2.27633
A330032B11Rik	0.00527098	0.640422	0.751338	0.217578	0.00268103	0.676728	0.0154205	0.173689	0.483674	1.15239	0.00136207	0	0	0.0333896	0.109304	0.252978	0.299848	0	0	0.0870613	0	0	0	0.0934528	0	0.0459868	0.0729038	0
A330035P11Rik	0.00527098	0.85667	0.57066	0.528056	1.59414	1.5677	1.27352	0.924433	0.484931	1.05508	1.36285	0.420457	0.504739	0.202473	0.315414	0.308549	1.24098	1.23493	1.12229	0.210178	0.321805	0.639539	1.3852	0.531638	0.655862	0.223543	0.701078	0.609307
A330040F15Rik	2.19222	5.40664	3.34214	3.82666	8.6602	4.93062	9.556	4.05656	0.00146034	0.00189138	0.00136207	0	0.534256	1.32668	0.109744	0.335331	1.49341	0.82575	0.320533	0.229864	0	0.0377546	0.12324	1.18266	0.101733	0.807073	0.398686	0
A330041J22Rik	0.00527098	0.240445	0.00127414	0	0.00268103	0	0	0	0.00146034	0.00189138	0.00136207	0.107367	0.126601	0.165261	0.166846	0.37899	0	0.510015	0.0611575	0.0880122	0.214442	0.066014	0	0.0937661	0.0524401	0	0	0
A330048O09Rik	0.00527098	0	0.00127414	0.418086	0.00268103	0	0	0	0.00146034	0.00189138	0.00136207	0.320533	0	1.48623	0.299429	0	0.279697	0	0	0	0	0.508531	0	0	0	0	0.308724	0.83838
A330069E16Rik	13.9751	2.71742	4.70356	2.68631	0.00268103	1.10307	0.642586	6.48484	5.88355	6.17024	5.19943	1.48907	0.25726	0.360217	0.328778	0.584856	0.843456	0	0	0	1.21314	0.414335	0.305193	0.760975	0.107105	0.729232	0.227978	0.626977
A330070K13Rik	0.00527098	0	0.00127414	0	0.00268103	0	0	0	0.00146034	0.00189138	0.00136207	0	0	0.10013	0	0	0	0	0	0	0	0	0	0	0	0	0	0
A330076H08Rik	0.00527098	0	0.00127414	0	0.00268103	0	0.0166835	0	0.00146034	0.00189138	0.00136207	0	0.358847	2.2633	0.108568	0	0	0	0	1.18346	0	0.144489	0	0.164743	0.207154	0	0.156554	0
A330093E20Rik	0.531331	13.1902	11.6573	21.6673	14.0904	18.263	24.5864	4.50341	1.88669	0.634954	0.233001	0.0267725	21.0281	15.2894	1.18386	1.08661	0	5.84565	0.212764	0.158099	0.384266	0.182423	0	0	0	0.241374	0.0563529	1.11265
A330102I10Rik	0.00527098	0	0.00127414	0	0.00268103	0	0	0	0.00146034	0.00189138	0.00136207	0	0	5.05879	0.300068	1.31497	0	0	0.181443	0	0.290093	0.151091	0	0	0.436228	0	0.334921	0
A3galt2	0.00527098	0	0.00127414	0	0.00268103	0.176264	0.0605206	0	0.00146034	0.00189138	0.277437	0	0	0.077825	0.0543515	0.187206	0.346042	0	0	0.297431	0.114427	0.105432	0	0.203228	0	0.149641	0.159677	1.61442
A430005L14Rik	205.337	93.7759	83.5385	77.3416	20.4866	42.7672	35.0348	53.8647	135.971	92.4837	64.8891	61.4234	13.0984	7.92949	8.01889	10.6129	14.3076	22.7999	11.9656	12.6502	14.0951	7.84143	15.1906	12.3054	11.1549	8.47454	11.2215	28.0673
A430033K04Rik	8.23893	143.682	142.81	298.886	255.073	479.607	270.932	10.8316	3.67452	2.1571	4.19064	0.767936	1.38167	2.62512	1.888	2.09523	1.57685	3.73992	1.26234	1.7269	0.86889	2.71848	1.86447	1.79581	1.62851	3.64805	2.19984	1.60738
A430035B10Rik	2.6849	0.508531	0.611338	0.676431	0.450361	0.669563	1.15607	1.47404	0.00146034	0.00189138	0.268541	0	0.932739	0.65879	0.318883	0.40811	0.726838	1.29466	0.720673	0.740764	0.384004	0.261145	1.75382	2.36198	0.445379	17.1642	0.186344	0.565875
A430093F15Rik	0.00527098	3.00177	2.69765	5.69898	3.5943	3.07897	3.97512	1.47807	0.527472	0.00189138	0.00136207	0.0572276	0	0.0617893	0.212924	0	0	0	0.180049	0.45463	0.490335	0.0277943	0.377317	3.60328	0	8.53479	0.162052	0.253396
A4galt	0.710896	42.6515	43.3975	18.9718	16.6654	13.6625	18.4669	22.4477	13.4244	5.79209	7.29706	9.54805	2.69204	0.419295	9.88675	3.499	10.8235	0.246312	4.21009	6.68778	3.46516	18.9087	2.28679	5.89573	7.59922	0.539506	38.0063	94.7697
A4gnt	0.00527098	1.07539	0.826786	2.64187	4.93454	2.74658	1.25298	0.298772	0.00146034	0.00189138	0.00136207	0	0	0.01862	0.842154	0	3.32958	0	11.5955	0	0.279485	0	1.46699	0	23.8872	0.0203659	0	0.100303
A530006G24Rik	0.00527098	0	0.00127414	0	0.00268103	0	0	0	0.00146034	0.00189138	0.00136207	0	0	0	0	0	0	0	0	0	0	0	0	0	0	0	0	0
A530013C23Rik	0.00527098	0	0.00127414	0	0.00268103	0	0	0	0.00146034	0.00189138	0.00136207	0	0.352953	0.110196	0.575615	0.269756	0	0	0.0435071	0.167031	1.46822	0.0349218	0.0502075	0	0	0.0700809	0.467215	0
A530016L24Rik	2.88422	0.178033	0.583678	0.159677	0.713475	0	0.0277943	0	0.00146034	0.00189138	0.222499	0.0482868	2.44794	0	0.0394146	13.1574	0.440828	0	0.129873	0	2.5318	0.590452	0.243242	0.103674	0.599215	0.388412	0.591132	0.180434
A530032D15Rik	9.02683	12.208	11.5027	7.24862	3.6909	3.73501	4.98565	21.685	22.5553	7.70284	0.88833	0.0411143	1.14199	1.17677	1.96351	2.76217	2.1363	3.76425	1.08684	2.57533	0.647539	0.851141	1.23667	3.10636	0.640422	1.18425	0.701078	1.62248
A530053G22Rik	0.00527098	0	0.00127414	0	0.00268103	0	0	0	0.00146034	0.00189138	0.00136207	0	0.146306	0	0	0	0	0	0	0	0.165643	0.0161971	0	0	0	0	0.209096	0
A530058N18Rik	0.00527098	0	0.00127414	0	0.00268103	0	0	0	0.00146034	0.00189138	0.00136207	0	1.14035	3.12522	0.165109	0	0	0.350518	0	0	0	0	0	0	0.0275381	0	0	0
A530058N18Rik	0.00527098	0	0.00127414	0	0.00268103	0	0	0	0.00146034	0.00189138	0.00136207	0	0	0	0.220713	23.3503	0	0	0	0	0.752812	0.0061307	0	0	0	0	0	0
A530064D06Rik	0.00527098	0	0.00127414	0	0.00268103	0.297654	0.019177	0.858965	1.09832	0.00189138	0.00136207	0.0666824	0.102875	0	0.138267	0	0	0.438696	0	0.198094	0.408912	0.0734503	0	0.97874	0	0.0916895	0.453025	0.128087
A530072M11Rik	0.00527098	0.2387	0.00127414	0.129701	0.00268103	0.275327	0.117352	0.098234	0.00146034	0.00189138	0.00136207	0.48293	0.352592	0.128778	0.30276	0	0.170859	0.251968	0.0913666	0.283245	0.158948	0.217158	0.22536	0.435945	0.220327	0.308946	0.223295	1.94751
A630001G21Rik	0.00527098	0	0.00127414	0	0.00268103	0	0.695618	9.52811	6.01959	9.14588	1.57342	0.952463	0.700022	0.216832	0.147366	2.44184	0.56947	1.15522	1.74668	4.55907	0.467215	0.827216	0.713475	59.0234	0.334921	22.3427	7.93961	0.259717
A630010A05Rik	0.951745	6.43287	5.98109	5.56424	15.2758	9.10849	10.0132	4.06947	3.22757	1.77264	0.00136207	0	0	0	0	0	0	0	0	0	0	0.0860739	0	0	0	0	0	0
A630012P03Rik	0.00527098	0	0.00127414	0	0.00268103	0	0	0	0.00146034	0.00189138	0.00136207	0	0	0	0	0	0	0.244256	0	0	0	0	0	0	0	0	0	0
A630023A22Rik	0.00527098	0	0.00127414	0	0.00268103	0	0.0378431	0	0.00146034	0.00189138	0.00136207	0	0	0	0	0	0	0	0.7827	0	0.132108	0	0	0	0.0702813	0	0.949234	0
A630072M18Rik	1.48836	1.76239	1.14961	0.400666	0.744226	0.482562	1.89235	6.78955	11.1266	1.49217	3.63179	0.79959	0.730178	0.468684	0.853655	2.41538	0.95764	1.4416	0.808259	1.16028	0.992276	0.622212	1.066	2.32969	0.510638	3.52211	0.713475	0.753912
A630073D07Rik	0.00527098	0	0.00127414	0	0.00268103	0	0	0	0.00146034	0.00189138	0.00136207	0	0	0	0	0	0	0	0	0	0	0	0	0	0	0	0	0
A630075F10Rik	0.00527098	0.236526	0.00127414	0.39335	0.00268103	0	0.313726	0.0231012	0.00146034	0.00189138	0.00136207	0	0	0.103439	0	0	0	0	0	0	0.104146	0.0563217	0.0619567	0.0826623	0	0	0.0648096	0.136751
A630076J17Rik	0.00527098	0	0.00127414	0	0.00268103	0	0	0	0.00146034	0.00189138	0.00136207	0	0	0	0	0.528951	2.93429	3.70253	0	0	0	0	0	0	0	0.858416	0	0
A630077J23Rik	0.00527098	0.445249	0.539957	0	0.00268103	0	0	0	0.00146034	0.00189138	0.00136207	0	0.1254	0	0.109611	0.882446	0.206744	0	0	0.51308	0	0.0369465	0	0	0	0	0	0
A630095N17Rik	0.00527098	0.725097	0.00127414	0.77915	0.00268103	0	1.40917	0.160376	0.00146034	0.00189138	1.67478	0	0	0	0.169324	0	0.562194	0	0	0	0	0	0	0	0	0.182905	0	0
A730017L22Rik	0.683795	0.800485	0.742707	0.314569	0.396252	1.09887	0.78948	0.125302	0.00146034	0.277268	0.524293	0.18123	2.32534	1.65312	1.73808	1.87804	3.86468	6.41561	0.969376	1.49094	1.65991	0.994955	1.53748	1.87216	0.893437	2.36976	1.30244	1.25989
A730018C14Rik	0.00527098	0	0.00127414	0	0.00268103	0	0.0185311	0	0.00146034	0.00189138	0.00136207	0	0	0	0	0	0	0	0	0	0	0	0	0	0	0	0	0
A730020E08Rik	0.00527098	0	0.00127414	0	0.00268103	0	0	0	0.00146034	0.00189138	0.571625	0	0	0.68588	0.252162	0.5796	0.315665	0	0.277437	0.449683	0.12324	0.125302	0.865163	0.241536	0.23158	0.281088	0	0.599959
A730020M07Rik	0.00527098	0	0.00127414	0	0.00268103	0	0.0737495	0	0.00146034	0.00189138	0.00136207	0	0.0926732	0.0518116	0.162614	0.673937	0.404438	0	0.0829413	0.0653528	0.532731	0.0208169	0	0.308946	0	0.169517	0.0958362	0
A730036I17Rik	0.00527098	0	0.00127414	0	0.00268103	0	0.00727475	0	0.320961	0.00189138	1.05508	0.398939	0	0.0485676	0	0	0	0	0	0.0322274	0.206046	0.00924951	0	0.16774	0	0.10815	0	0
A730046J19Rik	0.00527098	0	0.00127414	0	0.00268103	0	0.0500252	0.0118159	0.00146034	0.803208	0.00136207	0.0675584	1.63211	0.0145588	0.42905	0.260849	0	0.326928	0.0272703	0.315414	0.0979684	0.113676	0.0342819	0.145694	0.0556181	0.0267034	0	0.0756678
A730056A06Rik	0.00527098	0	0.00127414	0	0.00268103	0	0	0.0103561	0.00146034	0.00189138	0.00136207	0	0.048133	0.485198	0.460301	0.96085	0.0948519	0.227328	0.362086	0.0887223	0.765903	0.218486	0.233714	0	0.105312	0	0.814835	0
A730085K08Rik	0.00527098	0	0.00127414	0	0.00268103	1.19441	0.305453	0	0.00146034	0.00189138	0.00136207	0	6.67737	1.26328	11.6769	8.15917	8.51618	6.05937	2.78422	6.91924	8.36757	1.17214	1.96905	1.55661	4.30306	1.3242	1.69691	4.86535
A730090N16Rik	0.00527098	0.516767	1.45568	1.93445	0.00268103	1.17749	0.503502	0.406162	0.277268	0.697476	2.16342	0.265211	0	0	0	0	0	0	0	0	0.494485	0.0616208	0.198426	0.216926	0	0	0.676431	0
A830009L08Rik	0.00527098	0	0.00127414	0	0.00268103	0	0.00876064	0.0536547	0.00146034	0.00189138	0.00136207	0	0	0.114293	0	0	0.086134	0	0	0	0.0768575	0	0	0	0	0.0195909	0.111999	0
A830010M20Rik	3.59545	4.18909	4.43642	4.28054	6.87243	4.65646	3.6571	0.663699	0.944554	0.467952	1.1489	0.281202	1.45085	31.2205	0.731892	1.75628	1.02456	1.95616	1.84382	1.09709	4.05089	1.03932	1.6428	1.77625	2.20397	7.33842	1.64071	0.376078
A830018L16Rik	1.49341	0.367396	0.168781	2.29241	4.05362	3.45339	3.94721	0.862892	0.00146034	0.00189138	3.86311	1.00103	0.0412795	20.603	0.0880443	0	0.132813	0	0.063451	0.574177	0.0579219	0.132684	0.0745496	0	0.2769	0.363848	0.201841	0.0717974
A830052D11Rik	0.00527098	0.370346	0.00127414	0	0.00268103	0	0.055176	0	0.00146034	0.00189138	0.616195	0.532384	0.666142	0.207154	0	0	0.323585	0.417358	0	0	3.41748	0	0	0	0	0.317371	0	1.52102
A830082K12Rik	0.00527098	0	0.00127414	0	0.00268103	0	0.0777295	0	0.00146034	0.00189138	0.00136207	0	7.39455	10.1626	1.7033	0.471931	0.421823	0.780136	0.418086	0.935862	0.374654	0.748503	0.194682	1.35651	1.96058	0.91378	0.336047	2.17037
A930001A20Rik	0.00527098	0	0.00127414	0	0.00268103	0	0.0352313	0.0960267	0.00146034	0.00189138	0.00136207	0	0	0	0	0	0	0	0	0.218486	0	0.331438	0	0	1.52478	0	0	0.935862
A930001C03Rik	0.00527098	0	0.00127414	0.0592666	0.00268103	0	0.00465517	0.593354	0.159996	0.633538	0.474528	2.33742	0.247515	0.0467207	0.347086	0	0.258197	1.57875	0.208345	0	0.27648	0.18743	0.907752	0.189955	0.443948	0.0611936	0.183981	0.377627
A930003A15Rik	0.00527098	0	0.00127414	0.215673	0.755769	0.521936	0.65991	0	0.533915	0.00189138	0.00136207	0	0	0	0	0	0	0	0.153633	0.115341	11.6072	0.26469	0	0.203522	0.137946	27.3194	0.414335	0
A930004D18Rik	0.547826	0.549655	0.158038	0.0604142	0.339021	0.511751	0.340838	0.121079	0.159044	3.01516	6.52058	1.32316	0.253051	0.477031	0.794552	5.76766	0.911188	1.69289	0.259618	0.782872	0.955801	0.682866	0.762379	0.608778	0.752143	0.151039	2.27524	0.308164
A930005H10Rik	10.9343	2.46802	3.00019	1.95967	2.90366	1.94559	4.42591	4.72196	5.6612	3.57885	3.38984	5.82739	4.0204	5.33729	2.53304	3.41037	4.81544	9.36645	2.25378	4.5501	11.6966	1.09661	3.06614	13.5321	1.8947	5.92573	2.30211	14.7136
A930006I01Rik	0.00527098	0	0.00127414	0	0.00268103	0	0	0	0.00146034	0.00189138	0.00136207	0	0	0.0311727	0.251408	0	0	0	0	0.0421677	0	0	0	0.0895414	0.050609	0	0	0
A930007I19Rik	0.00527098	0.643246	0.648115	0	0.00268103	0	0.218659	0	0.416973	0.430072	0.239625	0	0.0532766	0.14783	0.171808	0.169778	0.315057	0	0	0.422186	0.170365	0.160506	0.101272	0.419295	0.0403803	0.864002	0.138327	0
A930009A15Rik	0.00527098	0	0.00127414	0	0.00268103	0	0	0	0.00146034	0.00189138	0.00136207	0	0	0	0	0	0	0	0	0	0	0	0	0.130975	0	0	0	0
A930011G23Rik	3.6909	1.75129	1.78139	1.20006	1.08227	0.80459	2.1045	0.187619	0.239625	0.00189138	0.00136207	0	0	0.401305	0.047938	0	0.104712	0	0.0592402	0	0	0.0100327	0	0.0658052	0.102892	0.0634272	0.0597802	0
A930012L18Rik	0.00527098	0.478	0.697861	1.13441	2.29897	1.23493	1.46232	0.255395	0.153066	0.181798	0.15007	0.044589	0.0552868	0.742052	0.665748	0.311564	0.314295	0	0.0889229	0.603283	0.174133	0.221929	0.105833	0.294261	0.0837809	0	0.618096	0.455836
A930015D03Rik	0.00527098	2.13097	3.5549	3.46388	2.0307	4.55289	2.14235	20.1312	14.8409	1.222	5.34734	1.44886	0	0	0	0	0	0	0	0	0	0	0	0	0	0	0.0831616	0
A930016O22Rik	0.00527098	0	0.00127414	0	0.00268103	0	0	0.0761298	0.00146034	0.70699	0.00136207	0.420206	0.181646	0.226238	0.718311	75.2917	0.15462	0.366626	0.714148	0.113946	549.338	0	0.782872	0.293885	0.629159	0.249779	0.0905558	2.20248
A930017M01Rik	5.51726	1.61595	1.294	2.33529	7.79822	4.38248	4.67246	0.140644	0.00146034	0.00189138	0.00136207	0	0.166409	4.196	0	0	0	0.460022	0.252672	0	0.0938533	0.253396	0	0	0.345132	0.035206	0	0
A930018P22Rik	8.06259	5.1324	5.58309	5.97903	6.30537	3.88855	8.48677	2.20733	0.692746	0.00189138	2.67415	0.25069	0	0	0	0	0	0	0	0	0.222847	0	0	0	0	0	0	0
A930019D19Rik	0.00527098	0	0.00127414	0.262969	0.00268103	0	0	0	0.00146034	0.00189138	0.00136207	0	0.110484	0	0	0	0	0	0.0986483	0.0795286	0	0	0	0.146117	0	0.0936669	0	0
A930024E05Rik	0.00527098	0.754401	0.00127414	0	0.00268103	0	0.170859	0.13242	0.00146034	0.00189138	0.273136	4.69096	0.191161	0.61666	0.652072	0.343731	0.443948	0.492821	0.586998	1.08902	0.482412	0.339443	0.77979	2.01156	0.388778	5.98732	0.686571	1.24129
A930041C12Rik	0.00527098	0	0.00127414	0	0.00268103	0	0	0.252344	0.00146034	0.00189138	0.00136207	0.226849	0	0	0	0	0	0	0	0	0.343154	0	0	0	0.191866	0.209772	0	0
AA414768	0.939669	0	0.00127414	0	0.00268103	0	0.214264	7.80805	5.63496	2.72702	6.09517	4.51557	0.378624	1.33077	0.441545	0.456869	0.245082	0	0.571048	0.71899	0.345504	0.976318	0.419154	0.974432	0.328907	0.130034	0.305453	1.14467
AA465934	0.00527098	0	0.00127414	1.23493	5.39119	2.43065	1.92155	15.0442	5.94497	2.31742	3.67452	68.0002	2.39608	2.73233	4.08936	6.85747	1.36872	0	1.9173	1.66792	1.10623	8.20392	6.25356	2.59192	2.33061	6.61867	2.7656	4.0259
AA467197	1.75583	0	0.00127414	0.443591	0.00268103	0	2.39486	17.0864	14.2382	104.893	822.468	9.14588	1.79018	0	1.73159	0	0	1.18425	412.778	2.01156	16.6	0.429942	77.9303	0.868319	166.044	12.7204	9.84832	1.3536
AA543186	1.71975	1.49014	2.02668	0.428072	0.773201	1.1489	0.759139	2.64613	1.98612	4.91417	1.65755	0.217947	0.459738	0.0766934	0.116979	0.226334	0.633538	0.507787	0.111369	0.165343	0.116196	0.280807	0.0688737	0.231285	0.159304	0.421539	0.181337	1.19023
AA792892	14.0927	46.4879	116.941	318.956	128.038	320.429	335.797	138.962	12.4779	1.52772	2.15034	0	0	0	0	0	0	0	0	0	0	0.501336	0.0648991	0	0	0	0	0
AA792892	14.0927	46.4879	116.941	318.956	128.038	320.429	335.797	138.962	12.4779	1.52772	2.15034	0	0	0	0	0	0	0	0	0	0	0	0	0	0	0	0	0
AA986860	0.00527098	0	0.00127414	0	0.00268103	0	0.150213	0.378303	0.00146034	0.249779	6.87946	1.96765	1.36129	0.131199	25.308	0.353581	1.79064	1.57624	2.68731	24.0791	0.195116	0.167031	41.2901	0.363738	21.6181	0.292553	0.448831	2.69843
AB124611	2.445	0.95764	1.12403	1.05556	0.00268103	1.79581	1.82059	4.60396	5.81284	2.09987	0.3667	0	1.6878	0.0529481	1.51512	2.06456	0.915577	5.78821	1.09185	6.71371	3.67672	1.11561	0.315834	103.515	3.28301	9.93039	1.95013	0.224043
AF366264	0.771186	0.747133	0.00127414	0.148945	0.00268103	0	0.192836	0	0.00146034	0.364943	0.306879	0	0	0	0	0	0.0810944	0	0	0.0253603	0	0.00815574	0	0	0	0	0	0
AI115009	0.00527098	0	0.00127414	0.129562	0.00268103	0	0.016411	0	0.00146034	0.00189138	0.5277	0.106635	0	0.422435	0	0	0.265747	0	0.0506369	0	0	0	0	0	0	0	0.564611	0
AI182371	0.00527098	0	0.319281	0	0.00268103	0.770357	0.0736431	0	0.00146034	0.00189138	0.00136207	0.166409	0.385515	1.18909	0.338016	0	0.116392	263.222	0.413595	1.21086	0	0.192021	0.443591	0.563322	0.142009	0.705632	0	0.141195
AI413582	52.3062	12.3089	11.3535	14.4107	15.3307	11.0797	19.7617	46.1342	20.8623	13.7336	10.0896	31.7131	5.99319	25.3425	23.3112	4.96106	10.3076	2.45096	10.8235	11.2401	6.54237	4.5229	4.0747	23.6032	11.4919	17.8586	2.05124	22.5823
AI427809	0.00527098	1.43752	0.950938	2.5997	0.897705	3.82281	2.72702	3.67309	1.93608	0.958626	1.343	0.221659	3.12696	0	0.125005	0.296968	0	0	0.844202	0.480976	0.238405	0.445697	20.0129	0.697668	0.362421	0.797091	0.905573	0.120019
AI429214	0.00527098	0	0.00127414	0.303675	0.675169	0	0.492147	0	0.00146034	0.00189138	0.384951	0.144336	1.68933	0.593354	1.16098	0.819932	1.38856	0.854595	0.322554	0.994955	0.294684	1.44721	0.217089	0.802192	0.5285	0.710896	0.933656	0.584337
AI467606	9.12918	0.855289	0.752458	0.456017	0.00268103	0	0.015448	0.216436	0.00146034	2.26601	1.0356	3.89339	0.484825	0.169267	0.936688	1.4581	0.726381	0.751338	2.79684	8.8406	3.12587	3.1846	3.08641	40.9953	1.50277	86.7219	2.96478	1.36556
AI504432	0.00527098	0	0.00127414	0	0.00268103	0	0	0	0.00146034	0.00189138	0.00136207	0.0336061	0.436729	7.33228	0.239753	0.814162	0.250489	0.328778	0.798137	10.1796	0.453219	0.60948	1.33361	15.2955	0.183156	72.8414	0.329595	0.103107
AI507597	0.00527098	0	0.00127414	0	0.00268103	0	0.284628	0	0.696201	1.49528	3.45079	2.56012	0	0.339263	0	11.4077	4.34907	6.80696	3.09556	0.200891	0.497761	0.191866	10.8466	0	1.08855	0.145633	0.1524	0
AI593442	0.00527098	0	0.00127414	0	0.00268103	0	0	0	0.00146034	0.00189138	0.00136207	0.0592666	0.0485676	29.4923	0	0.249779	0	0.317168	0	0.0195794	0	0.00711283	0.0337196	0	0	0	0	0
AI597479	6.15255	23.4636	18.7554	12.615	23.4227	26.068	28.7028	12.2685	20.3524	21.4844	9.80771	7.31451	8.31736	8.2693	7.76413	16.0937	4.68941	7.87911	8.71442	7.87911	12.0344	12.8858	6.32815	6.79392	6.92244	8.79957	9.34619	7.22672
AI606473	0.00527098	0	0.00127414	0.110558	0.00268103	0	0.0884259	0.0795835	0.00146034	0.00189138	0.00136207	0.0918444	0	0	0	0	0	0	0.0539968	0	0	0	0	0	0	0.0384873	0	0
AI646519	0.00527098	0	0.00127414	0	0.00268103	0	0	0	0.00146034	0.00189138	0.00136207	0	0	0	0	0	0	0	0	0	0	0.180434	0	0	0	1.88306	0	0
AI661453	0.00527098	0.235029	0.462167	0.254133	1.02246	0.519217	0.399138	2.43457	4.2191	2.86525	0.175866	5.80239	0.0628687	0.0427701	45.6899	0.725939	3.20408	5.72429	5.99918	4.58174	0.76441	0.537781	8.33879	0.157923	24.8358	0.351244	6.82312	7.42368
AI662270	0.00527098	0	0.00127414	0.517304	0.00268103	0	0.190141	2.16654	5.69522	9.49918	39.9818	10.0699	2.71575	0.258579	0.758429	2.85583	1.08803	3.86185	4.40086	14.187	3.40501	2.84265	6.38253	104.786	1.33793	127.273	4.00275	1.86653
AI837181	8.9151	2.02388	2.34188	1.06896	0.526449	0.332575	1.28598	0.710533	3.29505	3.16736	2.98878	31.46	15.2376	18.334	12.6194	21.4971	14.8366	9.95581	14.1998	14.6356	23.822	17.4585	11.1633	22.2991	12.9165	17.0981	18.8469	28.6181
AI847159	0.00527098	0	0.00127414	0	0.00268103	0	0.0703953	0	0.00146034	0.00189138	0.00136207	0.368093	0	0	0	0	0	0	0.108072	0.158393	0	0.0915844	0.131102	1.29787	0	3.34345	0.12324	0
AI854703	1.57419	4.47468	4.92909	2.4932	1.40491	1.24385	2.08596	2.26498	4.42436	0.405694	0.386919	1.54655	0.727763	6.33772	0.716634	0.131807	7.89138	0.179193	0.2436	0.163076	0.323805	0.97252	0.181337	0.481755	0.458709	0.358047	0.314824	0.587952
AI987944	10.0337	63.6201	61.182	108.913	295.333	281.051	230.638	85.4604	11.2245	3.05118	5.93377	0.574177	4.2973	1.52999	1.72361	4.27538	5.11642	9.22425	4.14023	4.58932	7.81627	2.86525	3.40194	6.94046	2.85583	5.7502	2.28839	3.66529
AU015228	0.583678	1.64387	2.74743	4.3285	1.40329	4.77379	9.12918	143.062	46.5293	2.28738	0.835072	0.0448654	0	0	0	0	0	0	0	0	0	0.0440243	0	0	0	0	0	0
AU015836	33.5474	32.9022	31.1373	39.1671	16.0361	57.148	87.7135	36.4317	4.3388	4.13722	1.46172	11.886	0	0	0	0	0.0900733	0	0	0.113773	0	1.46876	0	0	0	0	0	0
AU016765	7.8672	55.3081	61.5117	84.918	175.253	145.786	156.599	99.534	9.8518	1.05995	1.30695	0	0	0	0.0986483	0	0	0	0	0	0	0.296312	0	0	0	0	0	0
AU018091	1.3994	3.36686	3.20347	6.28818	10.0325	9.67808	6.827	13.397	50.1978	107.711	71.2106	19.9375	0.106284	0	0.0377546	0	0	0	0	0.0496113	0	0.0156978	0	0.0585671	0	0.0192206	0	0
AU018091	1.3994	3.36686	3.20347	6.28818	10.0325	9.67808	6.827	13.397	50.1978	107.711	71.2106	19.9375	0	0	0	0	0	0	0	0	0	0	0	0	0	0	0	0
AU019990	1.32668	3.37917	2.78968	6.26936	9.87666	6.99994	5.31413	15.8336	5.62542	3.62442	0.585657	0	0	0	0	0.221194	0	0.921095	0.233001	0.346156	0	0.031128	0	0.360629	0.227111	0	0	0
AU021092	0.00527098	0	0.00127414	0	0.00268103	0	0.0345899	0.0952407	0.00146034	6.89517	2.07255	0	17.2029	0.433337	5.33499	5.53297	7.22672	1.85472	0.886449	122.138	1.3165	22.2747	0.773814	35.4847	4.18308	0.21109	8.44719	3.92827
AU022252	13.2604	5.2824	4.69298	4.31481	3.65217	4.68097	4.36379	10.4992	13.832	14.1827	20.3524	10.4558	4.94166	3.14984	2.5289	4.80507	5.59955	24.7161	2.74427	1.60143	7.13137	3.72075	2.86323	1.6547	1.85423	4.87109	3.4214	2.22451
AU022751	25.037	794.425	723.933	899.824	1368.45	1641.58	1641.58	291.668	13.0819	8.77989	8.83532	3.07615	0	0	0.0581338	0	0	0	0	0	0	2.8964	0	0	0	0.0392829	0	0
AU022754	0.00527098	0	0.426305	0.0863278	0.00268103	0	0	0	0.00146034	0.00189138	0.00136207	0.044927	0	0.123733	0.0907052	0	0	0	0	0.110133	0	0.0241901	0	0	0	0	0.207154	2.50573
AU040320	5.67755	14.6798	18.2383	22.9726	53.105	32.8095	38.0197	23.7156	10.6484	8.53959	3.44255	3.39691	6.60729	10.737	6.79127	9.69498	16.0702	7.62739	15.2697	6.30127	6.39788	9.21265	43.0789	5.3765	10.769	5.60746	13.286	118.695
AU040972	0.00527098	0.404567	0.00127414	0	0.00268103	0	0	0	0.00146034	0.00189138	0.00136207	0	0	0.117262	0	0	0	0.409187	0.171094	3.41037	0	2.06995	0.0985178	0.119512	0	0	0	0
AU041133	2.15082	1.66648	1.29593	1.25817	0.89236	0.634565	0.220327	1.55541	3.8255	4.13155	5.0227	0.261145	0.968246	0.758026	0.989311	1.525	1.31366	2.38849	1.49883	0.953448	0.829074	0.73251	1.27149	1.32668	0.548026	2.47766	0.828131	0.98086
AV039307	0.964272	0.352592	0.15569	0.504446	0.00268103	2.08112	0.143277	1.22593	1.59253	0.798534	0.58219	0.0275381	0.185705	0.176445	0.0832689	1.38195	0	0	0	0	0.156703	0.0206525	0	0	0	0.707653	0.0950243	0.443328
AW011738	0.00527098	0.172993	0.00127414	0	0.363738	0.203294	0.383472	2.44277	0.479949	0.631103	0.685002	0.224529	0.811998	0.948143	0.702383	3.43457	0.351441	2.39642	0.885535	1.31366	1.42721	0.561456	1.41648	3.4032	0.366221	3.04259	0.609133	7.24125
AW146154	6.60729	9.50187	9.15917	14.7303	22.4271	19.3747	10.1306	4.231	2.16654	3.98055	1.85667	0.752812	2.40905	0.601439	1.65704	2.02388	1.81761	2.55306	1.55738	2.06456	2.06171	0.970232	1.82457	2.67759	1.42686	2.75837	1.39749	4.58617
AW209491	37.1811	11.3568	9.13492	8.39191	11.3979	8.1728	4.70187	13.6904	30.2356	14.4219	8.24384	12.7795	8.70616	7.91733	4.28655	7.37976	6.63239	14.6303	7.81627	4.86535	12.3989	3.79076	5.40664	2.98585	7.18175	3.99643	3.24561	8.93463
AW495222	1.26101	2.9235	4.10297	17.4624	5.55807	23.2257	30.84	9.32811	0.386919	0.632252	0.152479	0	0	1.61782	0	0	3.77615	21.2977	0.0996756	0	0	0.082763	0.216832	0	0	0.0926193	0.180743	0
AW549877	13.7904	10.8347	7.3455	4.34704	5.81284	6.51136	8.38558	3.27672	2.50037	7.13349	12.0937	2.66772	43.5201	24.9221	29.1557	35.0348	29.2273	16.0527	23.2437	49.74	28.0421	39.2054	15.3142	32.9022	23.8972	32.0273	25.4195	16.4824
AW551984	2.04759	0.965439	0.252431	3.12942	4.75814	6.255	4.3842	0.927895	0.179364	0.00189138	1.95616	0.66463	3.62442	3.78023	1.77526	0.618287	0.0706198	0	1.0954	0.238405	2.53033	4.40577	0.997769	0.122806	0.780136	0.180928	2.73668	1.28926
AW554918	3.4571	21.8644	16.1474	19.0624	22.1903	20.5945	22.9884	9.47382	3.33365	2.15082	1.96058	0.852555	1.06571	1.33793	1.76728	2.71848	1.42993	2.06386	0.867639	1.69108	2.69324	1.8477	1.37487	2.24006	0.886449	3.21793	1.41173	0.96115
AY074887	5.4984	0	0.00127414	0	0.00268103	0	0.17209	2.37963	4.00402	2.97503	0.00136207	1.55276	0	0	0.163357	0	0.5277	1.45258	0	0	0	0	0.182105	0.391666	0	0	0	0
AY358078	3.49762	3.45856	3.6909	3.18105	3.92079	3.41585	5.07247	2.18084	1.93283	0.884203	4.33001	0.939166	0	0	0	0	0	0	0	0	0	0	0	0	0	0	0	0
AY512915	3.1208	27.1411	17.5827	27.2982	36.6665	51.2091	74.0126	33.7616	7.05061	1.0473	0.607186	0	0	0	0	0	0	0	0	0	0	0.102716	0	0	0	0	0.172698	0
AY512931	0.681368	0.195294	0.384266	0	0.00268103	0	0.207269	0.0182613	0.00146034	0.419012	0.00136207	0.187007	0	0.203798	0	0	0.440506	0	0.0418198	0.0593714	0	0.234846	0.382423	0	0	0.293167	0	0
AY761184	0.00527098	0	2.04347	1.94788	0.00268103	2.35553	0.983334	0	0.00146034	0.00189138	0.00136207	0	0	0	0.408006	0	0.667581	0	13.3747	0	1.26954	0.191343	1890.05	0.49858	0.888751	4.88929	0	8.19752
AY761185	0.00527098	0	0.00127414	0	0.00268103	0	0	0.338142	0.534401	0.00189138	0.686065	0	0	0	0	0	0	0	0	0	0	0	0	0	0	0	0	0
AY761185	0.00527098	0	0.00127414	0	0.00268103	0	0	0.338142	0.534401	0.00189138	0.686065	0	0	0	0	0	0	0	0	0	0	0	0	0	0	0	0	0
Aaas	88.7672	90.9061	104.313	66.0316	42.1377	52.1332	43.0789	22.9437	20.3238	37.0146	37.8384	84.6469	3.8016	2.44741	4.9987	6.65529	6.49784	4.26169	5.18483	3.29132	3.64382	5.58965	6.67079	12.615	3.42893	12.5285	6.00831	9.32183
Aacs	2.9235	4.23854	4.65497	3.0229	2.9671	1.92367	1.67396	14.9535	32.2075	59.7019	7.53998	14.3297	14.3738	8.16427	28.2137	1.37225	22.0889	21.8321	23.9923	5.49449	8.36459	4.84687	9.1183	5.07601	18.3742	5.39119	13.8554	9.92733
Aadac	0.00527098	21.415	21.685	50.2865	12.4519	20.6112	17.3587	4.42513	2.16342	0.435945	0.896794	0.52031	2.49787	6.45741	24.5537	0	170.42	527.074	57.4635	0.0604595	3.3935	0.18067	18.7329	0	17.6233	0.796769	0.0918444	0.202122
Aadacl2	0.00527098	0	0.00127414	0	0.00268103	0	0	0	0.00146034	0.00189138	0.00136207	0	0	0	46.5553	0	0	0	0	0	0.139791	0	0.0767419	0	2.67415	0	0	0
Aadacl3	0.00527098	0.160068	0.209206	0	0.00268103	0	0	0	0.00146034	0.00189138	0.00136207	0	0	0	22.8151	0	0	0	0	0	0	0	0.0719546	0	0.158853	0	0	0
Aadat	0.00527098	1.18667	1.43828	2.96315	1.89637	2.58656	2.81005	0.424884	0.00146034	0.00189138	0.00136207	0.580621	8.44429	0.501336	0.15462	0.832566	884.183	57.0938	0.0579219	0.354202	0.221299	0.0846652	0.399729	0.274441	0.0979684	0	0.167877	0
Aagab	36.2663	27.3055	25.6942	32.2645	16.408	26.3822	27.0601	4.66977	3.70903	10.1555	12.8909	11.4884	18.1176	16.7054	18.0948	8.23893	17.2661	14.5363	19.3537	6.78955	8.37486	16.0106	14.9352	18.1971	19.5461	30.3668	10.8907	22.0716
Aak1	1.43312	1.46315	1.02758	0.975481	2.15555	1.76239	1.86281	1.75038	2.54491	2.30843	2.27736	1.83521	5.64464	61.2245	2.83019	6.92633	3.58482	2.41908	2.5578	2.55886	1.38751	3.53854	2.95705	3.84121	3.6103	9.61032	3.08818	1.3719
Aamdc	32.1275	4.04789	7.42639	10.5388	5.91644	6.34847	7.70737	23.3112	26.2371	36.0925	12.61	14.4529	21.3483	20.191	15.2459	56.2306	49.9975	31.0438	45.2922	26.3597	103.784	15.0616	70.0607	6.62625	19.3837	19.478	13.3623	41.2396
Aamp	40.6728	33.9734	35.0211	28.5566	56.7407	35.6662	44.6255	35.8343	50.4132	96.5967	109.469	139.434	90.1936	64.5475	68.2107	47.9972	80.2543	62.0396	59.5576	65.2769	48.8131	96.9051	51.2717	69.2654	67.9295	69.8103	70.2551	111.154
Aanat	0.00527098	2.10686	2.8248	2.89483	3.56305	3.17328	5.23391	2.02596	0.00146034	0.00189138	0.341652	0.075397	0	0.169866	0.163668	0	0	0	0	0	0	0.120467	0	1.38195	0	0	0	0
Aar2	13.7149	9.62825	7.1411	3.36772	1.74807	1.54788	1.7571	5.30021	13.3992	15.8234	14.9535	17.8888	8.90329	6.66445	4.57249	7.42253	6.79612	8.36154	4.84348	4.907	9.28329	5.62981	7.86463	5.31218	6.7791	5.12006	6.68584	8.60253
Aard	0.81059	0	0.00127414	0.176264	0.00268103	0	0	0.419658	0.00146034	0.71386	4.124	14.7772	0.0912971	1.94116	0.161269	0.252253	0.51096	1.95013	0.828453	5.23915	0	6.23817	0.460022	0	0.459061	0	1.8297	3.67164
Aars	9.1775	21.9095	22.2747	19.5047	8.87907	10.7436	8.84275	33.8784	37.5092	31.7006	63.7036	215.186	37.0146	23.6474	10.0275	12.5169	18.5726	39.2944	14.852	8.79957	15.08	18.895	16.9855	13.8091	21.5806	9.59045	18.3898	35.1701
Aars2	4.08936	6.04549	7.61203	6.38709	1.38597	2.53751	1.11128	0.250268	2.67663	9.97418	17.1311	18.2536	2.19049	3.61524	1.88669	5.42351	3.55207	4.57396	2.3505	1.04139	3.59915	1.73315	2.33176	2.0142	2.37105	9.6837	1.47475	2.31189
Aarsd1	68.3254	48.4607	48.8131	30.9871	3.53378	3.28907	1.67585	3.91498	14.8223	23.2051	50.3536	86.9218	19.1384	17.8364	9.77054	22.5823	17.3975	13.0102	10.054	8.00313	20.7012	15.2856	10.2852	9.89871	12.3054	14.3882	8.16963	17.1975
Aasdh	6.81843	6.30537	5.86188	7.42368	8.31986	7.45988	10.1826	8.30265	8.68308	8.03795	7.61368	7.01509	6.96341	4.53476	5.7313	18.5495	4.37601	7.10885	3.04361	9.30302	6.23213	14.2133	4.27278	10.941	6.88204	6.87481	4.44633	10.9381
Aasdhppt	15.529	16.0154	14.2571	9.71005	14.3421	12.2194	10.3357	5.70565	11.8626	12.991	31.1373	11.7431	22.0795	11.7239	11.5876	19.2748	12.3209	27.5618	9.29039	7.94246	17.6233	9.7665	6.92856	6.51759	9.82445	10.9866	7.74499	9.18634
Aass	19.5708	77.1319	64.2742	62.9339	20.0667	21.3758	11.8712	0.955225	0.946348	1.23403	0.195602	1.69019	2.06088	1.86281	0.147714	0.541186	97.7161	96.3869	0.913037	1.63573	0.634125	1.77526	0.192021	0.547257	4.52823	0.162339	0.0396564	9.99961
Aatf	35.9737	42.5569	46.5293	54.3149	7.16344	11.705	9.79865	20.773	48.1985	63.7036	47.6293	53.2575	6.61867	2.49698	4.85285	4.37099	9.62275	6.06697	5.26149	2.61382	4.82632	6.54237	6.96804	9.08874	4.6434	6.79843	5.707	16.408
Aatk	4.22539	0.172698	0.00127414	0.0666824	0.00268103	0	0	0	0.00146034	0.00189138	0.00136207	0.675999	3.26433	66.2481	2.8585	1.16457	0.684404	0.940152	1.05218	1.87216	5.24119	0.303344	0.72964	1.12188	0.735124	0.30276	0.206253	0.634954
Abat	1.42612	4.94582	6.02157	3.96937	3.35395	4.58746	3.60281	2.67663	6.17709	5.59955	1.294	0.645137	29.917	80.5243	2.17272	2.47929	105.701	66.3682	34.3853	1.67646	1.90088	21.2055	28.4061	3.86311	1.56103	3.06916	3.62285	1.83001
Abca1	2.73774	0.146829	0.221071	0.0759609	0.322432	0.170961	0.115262	0.0440243	1.81905	1.88396	5.06921	0.306457	63.4391	2.3	5.55274	5.64964	2.95238	28.7542	1.46635	13.6723	7.61203	25.5067	7.16344	9.36948	1.95967	5.26348	7.27816	2.1935
Abca12	0.962838	1.01494	0.774954	3.5198	5.58309	4.58617	3.71484	0.344954	0.255212	0.281824	0.00136207	0	0	0.0300253	90.988	0.916023	0	0	4.96306	0.0221158	0.0875513	0.00630784	0.0384873	0	3.30419	0.0204979	0.0344237	0.111436
Abca13	1.0473	4.996	4.60096	3.1613	7.59476	5.43924	4.35428	2.95066	2.51479	1.20058	4.38088	0.032095	0.0860894	0.0130397	0.0258862	0.109744	4.36551	0	0	0.0355253	0	0.00904245	0.0287849	0.102203	0.0216793	0.0948519	0.0382953	0
Abca14	0.00527098	0.269908	0.275773	0.367785	0.44025	0.655264	0.281824	0.230758	0.259717	0.20754	0.00136207	0.0342819	0.128463	0.0850817	0.11196	0	0.0668325	0.557496	0.0262043	0.32215	0	0.045278	0.375885	0	0	0	0	0
Abca15	0.00527098	0.453025	0.444176	0.939166	1.46172	0.829413	0.718311	0.0108827	0.00146034	0.00189138	0.00136207	0	0	0	0	0	0	0.227209	0	0	0	0	0	0	0	0	0	0
Abca16	0.601439	1.15197	1.18789	1.27352	1.62156	1.77744	0.774428	0.15721	0.459338	0.408672	0.00136207	0	0	0	0	0	0	0	0	0	0	0.0082629	0	0	0	0	0	0
Abca17	0.00527098	0	0.173145	0	0.00268103	0	0.00890017	1.65312	2.16733	4.44214	0.00136207	0.088764	0	0.0669164	0	0	0.164375	0.146117	0	0.278799	0	0.00685514	0	0	0	0.0124701	0	0
Abca2	5.72429	3.54596	3.64805	1.84213	4.46399	1.71449	0.933656	0.390902	0.536169	0.398686	0.477031	6.0289	6.84768	40.3932	5.06921	12.108	8.19164	12.5003	2.3687	11.7505	4.78968	6.43906	1.27914	6.13842	5.85299	6.38505	3.67618	4.60714
Abca3	4.06638	3.29375	2.9693	2.14492	1.33361	0.840682	1.06046	2.19903	4.10833	4.34316	2.88577	4.60926	3.52326	7.53586	6.19069	3.43609	54.0411	16.1063	4.84687	90.1936	2.37865	3.48635	6.01307	7.31017	8.04077	4.92909	5.99319	8.67557
Abca4	0.00527098	3.04361	2.2577	2.33299	1.57153	2.11803	2.91317	0.783599	0.436474	0.387696	0.00136207	0.0904679	1.23493	0.200021	0.968246	1.59976	2.20397	0	0.293524	1.14341	0.371708	1.5694	0.356068	0.188083	0.278623	0.0118159	0.418634	0
Abca5	3.16637	1.46572	1.21758	1.20206	2.92768	0.969938	0.834519	0.470797	1.82457	1.81038	0.83838	0.204025	1.75628	10.1989	1.17365	2.96134	2.28679	1.96058	0.336047	14.6848	3.11374	1.69836	0.459738	0.501336	1.80943	0.365176	2.67415	10.9606
Abca6	0.981533	0	0.00127414	0.296715	0.900903	0.147366	0.00883184	0	0.00146034	0.00189138	0.00136207	0	1.93855	0.505425	0.744226	4.57075	0.6226	68.0002	0.466427	1.08606	4.57857	1.61155	0.0859496	0.408912	0.340637	0.252752	1.93855	0.987064
Abca7	0.686571	0.757152	0.589297	0.244644	0.00268103	0	0.0365572	0.0865215	0.280975	0.232386	2.57261	4.20262	3.32663	1.87563	4.25608	2.59743	1.73315	1.80426	4.72662	4.90392	2.22986	1.25645	4.97119	9.63031	3.1208	9.02036	1.76338	1.23862
Abca8a	0.00527098	0.216832	0.170679	0	0.00268103	0.742237	0.129701	0	0.00146034	0.00189138	0.00136207	0.0456301	8.64479	2.71245	17.4753	37.0958	8.4942	51.43	3.86468	47.4357	48.1377	5.01273	2.13009	2.62745	7.87697	1.51203	1.05508	2.85709
Abca8b	0.695395	0.12072	0.16867	0.158393	0.477707	0.396252	0.266234	0.0948519	0.00146034	0.00189138	0.00136207	0.0604142	2.37343	2.8033	1.5444	6.05139	1.05936	24.9732	0.773201	3.41279	11.1923	0.667125	0.448831	0.605496	1.38078	0.349132	0.541712	0.566258
Abca9	1.26553	0	0.00127414	1.17913	3.9061	4.08936	1.91046	0.409498	0.00146034	0.00189138	2.32119	0.0419992	3.24777	1.35232	2.12611	9.28031	3.31123	2.77874	1.25989	2.75584	14.3588	5.4928	0.665529	5.08474	1.41316	0.801621	14.1667	1.20365
Abcb10	5.16311	2.22819	1.9201	1.76033	2.50686	1.53748	1.34841	5.1324	7.58008	20.5539	12.1495	9.68654	2.82117	4.48376	8.7238	12.9275	8.32534	9.00953	5.79572	3.33031	6.53996	3.4294	13.7208	7.38656	10.3429	1.88216	4.97689	6.00499
Abcb11	1.4974	0.179562	0.176445	0.499852	1.91046	0.76979	0.180434	0.0860894	0.00146034	0.00189138	0.00136207	0	0	1.55175	0.944199	0.117067	0	165.235	0.0738433	0.0191655	0.0575783	0.193188	0.0830157	0.0618381	0.667739	0.0569339	0.0364444	0.101835
Abcb1a	8.9863	4.2913	4.24472	3.33227	4.78968	4.11304	2.69086	0.837786	1.72602	4.51448	2.04241	0.940152	8.17828	2.69645	1.57624	5.12159	2.64613	2.36614	64.1544	7.59922	5.17311	3.89031	38.4032	3.26867	0.785644	0.49117	2.1518	1.15026
Abcb1b	1.46944	21.6181	20.0934	31.7803	51.6035	28.1135	23.2535	9.26886	4.10692	3.19859	0.798534	4.14352	212.453	0.290093	4.21621	2.12926	5.97466	0.707913	0.212924	0.912521	1.31436	5.4855	0.355622	2.18166	0.551817	0.905088	0.603934	0.408672
Abcb4	0.604501	4.57551	4.71836	12.5843	5.87222	7.33228	7.25371	3.66155	1.01173	0.759894	0.189573	0.0569906	0.11196	0.750433	0.0283455	4.18308	0.157618	63.2932	0.0821697	0.159996	26.455	0.107624	0.0510444	3.91346	0.0931232	0.931135	0	0.118664
Abcb5	0.00527098	3.01758	2.49414	4.27009	4.02703	3.21793	4.2973	5.27357	12.7795	8.2357	1.25126	0	0	0	0	0	0	0	0	0	0	0.142579	0	0	0	0	0.0785903	0
Abcb6	23.7561	12.6064	17.4228	22.1986	6.57026	10.6129	8.14132	4.89259	6.56144	18.1244	14.6526	8.77274	3.77043	2.54193	3.63708	7.09897	13.4624	29.6756	9.95581	1.65704	11.4919	2.46715	6.48889	2.08773	10.2084	1.85293	3.21143	17.3647
Abcb7	5.52108	7.60629	5.81284	10.2696	17.9683	25.2817	23.1655	6.2988	10.3676	16.0874	17.8076	2.9527	11.6966	9.69245	5.06019	19.7209	14.172	18.291	13.0293	5.67936	28.432	4.86248	16.3045	9.48058	10.3994	17.1757	6.55099	2.9693
Abcb8	15.1681	38.3106	36.6441	35.9063	17.4228	23.4064	14.8409	4.46524	2.27948	7.15331	15.4459	15.7925	10.7047	8.08374	7.74209	31.2745	18.0841	10.6713	12.3719	3.97047	16.119	9.01458	13.1951	4.45961	14.7348	7.04799	8.07122	7.82428
Abcb9	13.0102	19.2573	29.2172	19.5461	14.9691	16.2741	15.2208	6.1432	5.47621	3.06357	0.472379	0.386029	1.88961	6.61441	3.09606	2.445	1.60388	1.94195	2.09816	0.688792	2.39372	0.336517	3.54596	2.03496	5.87809	8.36459	0.774428	2.01509
Abcc1	5.13033	8.16211	9.06487	6.76141	7.12444	5.58309	3.02974	1.37487	1.19865	3.54733	9.05907	11.8186	4.01134	1.67128	14.9033	7.4318	2.78751	0.844442	6.13684	2.3973	7.18792	6.76237	2.33742	6.09517	10.2389	2.97457	8.81283	1.75628
Abcc10	3.22678	6.99117	7.5693	6.98681	4.03061	4.11614	1.19619	2.85333	5.07055	7.05874	7.01062	2.16224	2.95066	1.56373	1.99095	1.2661	2.9936	4.79301	3.96029	1.94559	0.946683	1.8297	4.54709	1.91287	3.56395	2.65251	1.57342	5.12159
Abcc12	0.00527098	0.130315	0.00127414	0	0.00268103	0	0.0711987	0.0120585	0.00146034	0.416302	0.00136207	0	0.0694454	0.0172562	0.0384727	0	0	0.198065	0	0.0499089	0	0.00834345	0.0775073	0	0.0609523	0.0184717	0	6.44097
Abcc2	0.00527098	0.123733	0.00127414	0.697476	0.358847	0.583678	0.154669	0.488258	0.975481	1.74668	0.530365	0	0.68743	0.662772	0.108329	0.130778	58.5651	112.508	0.373447	0.0534656	0.13304	0.0936669	38.53	0.276222	0	0.38067	0.0591499	1.93577
Abcc3	1.20058	10.7468	10.9666	9.7665	10.8577	7.78612	8.11513	3.81579	4.99407	6.23556	0.273711	0.425711	1.53705	0.4033	20.5809	0.808259	13.9131	45.1564	44.6042	8.58048	1.24669	1.71258	17.6777	9.21778	49.5824	1.81953	2.91165	10.41
Abcc4	2.81613	13.5207	15.5446	15.7993	21.425	14.5737	7.31775	1.93547	1.59859	1.94788	3.43749	13.5398	2.61465	0.738271	3.04712	3.02974	16.2793	0.950417	1.17278	0.89236	2.77599	1.25068	0.771645	2.61266	2.32877	2.13275	2.75708	2.02596
Abcc5	12.5718	5.4928	5.60746	4.84348	6.35512	5.55612	5.05556	11.3608	13.9565	19.8375	12.6064	9.14943	37.9163	96.8058	22.9884	41.8766	17.5565	5.85648	4.46399	85.8232	40.4836	46.8996	4.29206	24.9732	20.5869	136.729	25.5894	6.23817
Abcc6	0.00527098	0.769289	1.2196	2.18166	0.714568	0.825036	0.625828	0.594509	0.617507	0.456674	0.00136207	0.112266	0.0332536	0.338269	0.245402	0	2.50793	40.3932	0.408214	0.149939	0	0.112081	1.9273	0	0.0915399	0.0222492	0.0505207	0.0766095
Abcc8	0.00527098	0	0.176137	0.0673909	0.542248	0	0.0164311	0.0116232	0.298021	0.00189138	0.635676	1.52213	0.103887	3.25924	0.0932709	8.42925	0	0	0.15767	0.0298465	0.661043	0.0125682	0.144078	0	0.84617	0.141405	0.0368436	0.10781
Abcc9	0.71899	0	0.00127414	0.116117	0.987064	0.137946	0.0192206	0	0.00146034	0.00189138	0.00136207	0	2.87628	0.622969	14.8994	80.6225	2.02822	5.35914	5.39119	0.944199	43.2256	4.04536	5.31218	3.75553	5.47394	0.46348	3.22678	0.9599
Abcd1	2.26498	3.42749	3.75379	2.26722	1.84213	2.14614	1.77161	2.63733	6.74699	8.10208	13.7697	3.34092	4.03309	2.7992	4.53324	9.5458	3.80395	5.50073	6.05679	9.98363	8.37814	2.88096	33.4218	16.4874	2.62512	10.1555	4.996	4.7861
Abcd2	0.00527098	0	0.00127414	0.0873624	0.00268103	0	0.0366744	0	0.00146034	0.00189138	0.00136207	0.0719546	2.53615	8.22228	0.644707	1.69473	0.585657	30.0401	0.628675	7.54664	21.6181	3.46054	0.219444	1.95331	0.65879	1.14413	1.0765	0.585108
Abcd3	17.4801	34.2218	23.6658	14.5011	6.96341	14.3032	7.66118	1.36285	4.73787	10.217	27.2879	8.10712	35.6361	26.7922	120.64	64.3115	122.877	156.889	69.6136	76.0089	36.733	29.917	109.285	8.29828	133.358	11.8527	42.822	40.8227
Abcd4	4.02703	12.7138	13.4958	8.25115	4.73671	6.10417	3.84413	2.47848	3.38613	4.68097	10.0699	12.137	3.41037	2.21066	3.87891	2.6632	7.97129	4.48961	2.13176	2.80775	2.77984	1.42686	8.42925	2.62618	2.32969	2.85709	2.9936	2.4606
Abce1	24.3303	14.4978	12.4435	8.6879	9.98064	12.4519	11.4353	19.9499	76.6628	73.1214	95.7971	8.4246	66.9136	28.9563	33.6312	39.9294	27.4191	46.9291	37.9879	32.5272	45.4168	42.0678	29.3721	48.691	36.3471	49.7679	45.4455	33.7408
Abcf1	27.2408	23.0572	23.1563	22.0051	25.457	20.6238	14.4265	41.9939	89.7801	76.1397	52.2154	108.352	21.0899	13.4624	19.5546	18.5726	17.2029	20.2167	15.7925	15.0962	13.3702	21.0318	25.2256	23.5017	16.8602	29.3302	21.5806	43.5201
Abcf2	42.7378	67.4541	68.0002	73.1917	76.3669	91.105	112.215	151.756	192.529	103.146	82.1941	89.0143	39.0523	32.4269	22.1055	22.4271	17.8126	21.7343	14.9794	19.9806	38.2289	17.4421	15.8863	21.4074	23.2257	40.0172	20.4756	21.8206
Abcf3	59.0234	114.21	132.686	108.462	29.8028	64.9484	53.9888	14.828	20.2469	32.3537	24.9005	19.8717	43.1222	30.324	16.7255	29.5077	25.1103	29.9739	17.0477	21.9263	30.5561	18.5459	18.7649	24.8177	17.3724	24.6567	15.9671	26.068
Abcg1	11.7803	8.75934	8.37216	13.4347	11.1412	10.2197	5.17138	1.60078	0.931135	0.518582	8.75666	4.04152	1.89377	6.54117	1.97045	1.35978	1.80606	2.15481	0.983334	24.2704	1.4206	1.7252	1.00006	20.6409	1.33413	24.6146	1.25817	0.756184
Abcg2	11.9043	2.32299	0.985058	0.578847	0.00268103	0	0.193349	0	0.00146034	1.77931	21.3483	18.2991	21.415	5.53651	5.89573	18.7488	194.245	32.6197	62.8806	16.1866	17.067	10.2084	88.3035	11.3187	4.05656	6.53346	10.8178	6.82606
Abcg3	1.6802	0.426053	0.765903	1.1452	1.8297	0.878607	1.56431	0	0.442582	0.00189138	0.00136207	0.0441634	1.19262	0.0549558	0.298021	0.765903	0.640422	4.11762	1.25532	2.9412	0.511307	0.51256	2.54565	58.7086	0.378624	37.4486	0.549655	0.169139
Abcg4	0.00527098	0.147255	0.00127414	0	0.321926	0.170679	0.132813	1.44886	3.33104	8.52475	2.85709	0.299429	12.7007	13.2826	0.907203	0.721274	0	0	0.221743	0.158554	0.920038	1.28311	0.178328	1.41173	0.330803	0.305113	0.955801	1.70089
Abcg5	0.00527098	0	0.00127414	0	0.00268103	0	0.0408832	0	0.00146034	0.00189138	0.00136207	0.0514824	0.148765	0.734938	0.0979684	0	0	57.2221	1.22942	0.0995909	0.502511	0.2332	126.882	0	0.395205	0.428145	0.277437	0.418373
Abcg8	0.00527098	0.346375	0.418373	0.659484	0.348898	0.304089	0.533915	0.362086	0.00146034	0.00189138	0.00136207	0	0	0.0694044	0	0.162614	0	33.5618	0.0801492	0.0319633	0.0967135	0.0198677	64.8421	0.0505494	0.0389287	0.208151	0	0.137303
Abhd1	0.530365	0.324701	0.395897	0.175325	0.59203	0.122509	0.0397043	0.385455	0.1535	3.48764	6.45114	0.993284	0.186078	0.224895	0.421322	0.611193	0.748064	0.37521	0.660125	0.260414	0.410226	0.0607194	1.01255	1.0538	0.300729	0.447785	0.406162	0.764949
Abhd10	32.569	18.4959	14.3076	12.4643	27.4993	14.7973	14.1284	5.06921	9.33699	12.61	12.0905	13.006	10.2663	6.23074	2.43761	10.8731	4.97349	4.98256	5.20954	4.1101	7.67722	5.96211	4.57075	5.20278	4.23854	7.23196	3.94721	4.71983
Abhd11	25.9661	26.0281	23.2818	26.2997	75.7527	33.2552	37.3068	11.5955	19.3116	32.5408	52.6532	76.1397	22.1986	12.2226	13.8902	29.6067	25.9073	23.4849	32.3049	20.773	35.1041	18.9549	37.3877	11.2312	11.4395	9.61607	27.0601	51.6686
Abhd12	40.0371	103.515	67.2262	60.8974	28.1836	27.4743	48.5674	27.8954	16.6361	8.20953	21.7061	24.1147	18.8719	129.586	45.0179	22.24	31.7271	12.7252	17.6625	25.1759	15.6796	44.4225	40.7139	33.8057	45.7709	14.2189	15.2955	198.772
Abhd12b	0.00527098	0.385674	0.778131	1.59197	1.16098	0.881355	0.176445	0.87475	1.19698	7.73159	0.00136207	0	0	0.158038	33.7787	0	0	0	0	0.116619	0	0	0	0	0	0.294474	0	0.371255
Abhd13	8.75129	6.9661	5.64964	7.91218	18.8719	7.95621	9.27442	5.34548	4.85285	4.0747	3.31477	4.78142	10.6484	9.3607	10.1081	9.94707	7.60174	12.3089	18.3567	11.4817	8.9563	6.87031	12.513	7.9192	13.9785	14.7348	9.07579	10.5421
Abhd14a	16.7313	8.5097	7.87037	9.68973	5.04734	4.01683	2.61684	2.54565	6.04734	4.35428	6.75084	42.9795	10.9802	13.3794	8.97528	11.3672	38.9071	7.49258	6.57205	4.58617	11.2401	13.758	10.428	3.31477	5.51529	2.08227	9.19426	21.3168
Abhd14b	2.90752	0	0.58607	0.289969	0.00268103	0	0.267092	25.1663	7.96288	2.30754	0.783252	3.87705	15.4607	5.32042	19.1658	6.47624	102.292	62.9339	14.2571	18.7415	7.92793	11.2326	13.0685	2.98272	22.1575	2.72927	9.41395	27.7231
Abhd15	0.00527098	3.102	3.40783	0.763625	0.746225	0.826309	0.337281	1.01768	0.660125	0.00189138	0.00136207	0.329304	1.08728	0.376781	0.124318	0.577876	0.515449	10.2824	0.191343	0.446813	0.496374	0.275588	0.282654	0.899188	0.444821	2.55306	0.449895	0.209838
Abhd16a	54.5158	62.7888	64.6472	55.5613	75.4631	34.6826	22.9437	8.53187	8.36757	11.3301	11.0616	11.3097	27.1411	37.0146	28.5652	33.2437	36.6665	22.0889	29.3458	35.4173	45.2125	34.7742	22.9547	28.605	25.1427	27.5618	40.9429	43.5848
Abhd16b	0.00527098	0	0.00127414	0	0.00268103	0	0	0	0.00146034	0.00189138	0.899188	0.0649928	0.209838	0.0377546	0.122346	0	0.129152	0	0	0.0459214	0	0.0993217	0	0.0949062	0.0578669	0.0458994	0	0.159426
Abhd2	2.90884	5.79006	6.07526	9.31558	9.95032	11.6186	9.93583	5.21131	3.0939	3.50005	13.4872	1.60897	222.806	10.8376	9.86364	5.59646	17.7082	46.187	47.7225	38.1941	3.93213	14.997	58.7086	10.5176	70.5365	12.4435	23.6293	25.5434
Abhd3	1.3155	8.32311	8.18082	12.6448	35.6486	10.1039	10.8848	7.54664	8.51345	14.379	2.54565	0.862346	54.782	36.3673	1.2327	3.19243	51.5619	47.3101	1.84277	1.88469	0.712008	6.8367	46.8535	0.346042	11.5605	0.190945	0.612627	1.29787
Abhd4	29.3302	145.24	155.074	150.631	118.384	157.957	159.165	55.3081	3.69343	5.89573	10.2359	24.6371	192.529	20.0667	22.4375	23.4636	24.0483	14.1827	26.5728	22.6627	13.6723	62.7084	18.9171	9.45092	16.3287	4.02431	25.0451	45.9016
Abhd5	13.2902	14.2525	15.0739	16.6207	12.1654	14.0435	16.783	10.4929	9.78499	7.88437	6.14551	5.20278	25.1759	5.68677	87.9858	22.5553	24.0258	19.7054	18.5258	40.1287	25.9661	13.3702	10.7619	4.47468	32.1161	3.09817	9.63031	8.89688
Abhd6	14.0052	12.654	14.0851	22.9654	50.7099	26.5624	21.0159	175.253	255.95	79.5114	6.61441	3.95657	59.9631	23.6293	45.2922	4.46399	15.634	34.5796	30.1974	3.32327	2.30843	12.0148	78.3523	4.77693	21.0159	4.85152	9.35748	7.71172
Abhd8	3.95736	1.38751	0.856169	0.120067	0.00268103	0.452136	0.101975	1.66082	0.63705	2.37672	1.37599	16.4702	16.162	109.193	8.9151	7.58757	4.71108	3.6333	4.49581	3.53204	6.23556	6.88441	2.24344	10.279	2.98637	43.4478	4.7861	9.18008
Abi1	13.9	17.6698	21.9022	17.9299	41.8222	34.628	39.4381	19.8198	16.3955	18.5258	20.4572	6.29677	30.22	58.9337	50.7099	24.0258	24.7859	31.419	53.5056	56.6099	26.6167	41.0911	42.7672	72.2074	57.0473	79.7979	73.5068	27.0601
Abi2	16.408	12.145	7.93667	2.62859	2.09331	3.1908	4.7684	2.56795	2.37227	4.09065	7.55144	4.6771	3.73992	48.8131	6.60351	4.62817	3.89178	2.59049	1.65704	3.19333	2.50793	4.19306	1.72287	1.85763	1.06845	3.24777	2.99504	5.0183
Abi3	0.00527098	0	0.00127414	0	0.265913	0.127622	0.00821031	0.439407	1.90684	0.186875	0.155566	2.19254	5.67254	2.62859	6.72974	12.5338	3.30777	3.31222	2.12694	14.8569	18.8799	1.37678	7.22839	39.6129	1.37362	68.0002	2.2177	2.98948
Abi3bp	10.5346	10.0516	9.75884	8.39936	12.208	11.0987	14.061	6.21121	1.76419	0.721671	0.766909	0	1.49418	0.395572	72.9738	4.28054	3.67452	3.03007	5.84565	15.5937	21.5196	2.463	3.01207	3.81996	13.1247	0.746225	1.74579	4.98864
Abl1	1.74182	5.35914	4.84348	6.63239	9.75564	6.11795	5.17637	4.48049	4.12965	7.16344	12.137	13.9371	18.6079	9.57031	19.7133	12.7479	7.79822	6.75626	15.0616	16.6361	10.8502	23.4849	14.1407	16.8703	11.4499	21.661	22.2747	12.0293
Abl2	5.63653	7.78348	7.92793	10.6682	25.2256	22.8359	23.5907	26.9688	12.7479	4.51923	3.99483	7.54238	3.37274	5.67254	2.29897	4.55412	3.17462	2.53751	1.60388	2.67135	3.9542	4.38856	1.99873	4.08809	2.42805	7.27601	2.78524	2.35152
Ablim1	22.2066	15.5937	16.5142	13.4492	10.7121	12.2888	12.2365	2.75525	2.22371	4.3915	5.27357	0.647539	2.88728	19.4891	118.912	126.694	17.2197	8.7487	33.1716	34.9388	23.4364	33.0265	18.1106	83.9954	57.4306	139.549	10.8577	7.39186
Ablim2	6.87946	19.6269	23.9493	22.0716	28.0421	20.7497	17.5565	3.26338	0.27648	0.694323	1.02629	0.286976	1.33014	37.4887	1.198	8.95043	0.950938	1.66291	3.64085	0.82074	16.6207	0.539506	0.859958	1.28007	1.30383	0.38725	0.467952	1.13726
Ablim3	1.71593	3.86918	4.28655	4.30469	3.50005	3.84413	4.65497	1.03006	1.10568	0.00189138	0.00136207	0.955225	0.287083	2.63945	2.90267	23.2306	2.95482	10.6265	0.292062	8.7238	5.3716	0.740764	0.514671	0.487256	0.945555	0.376781	0.480718	0.612984
Abo	3.11648	0.429813	0.994955	0.524293	0.00268103	0.305453	0.630413	2.33529	3.04602	5.58107	2.08112	0.319099	0	0	0	0	0	0	3.76227	0	0.12072	0.0132889	0	0	0.104343	0	0	1.85472
Abr	9.6837	45.1062	37.2911	25.7867	17.5362	25.0603	26.1578	12.9878	4.91237	8.15191	9.05089	12.2194	13.7121	102.721	22.6102	7.9192	14.379	1.97677	41.5331	16.6879	7.45578	18.2033	72.5819	15.305	13.6625	16.4327	17.6625	8.63969
Abra	0.00527098	0	0.00127414	0	0.00268103	0	0.496374	0	0.00146034	0.00189138	1.42686	0	0.0577327	0.0266297	0.319926	20.0333	0	0.254037	0.0941441	0.450825	126.882	0.0104778	0.115341	0	0.182647	0.143409	0.0604595	0.139594
Abracl	6.53178	3.66529	5.65566	3.54152	0.00268103	0	0.758861	1.99205	6.92329	9.5531	17.3355	17.6475	15.2008	10.0175	61.182	30.0566	25.4333	13.8518	66.1555	56.1979	12.4088	40.9723	47.3994	98.2614	51.3099	104.036	95.3783	114.646
Abt1	10.7436	13.611	13.6865	9.86669	1.93018	5.29849	6.65529	31.6632	47.8225	28.2306	16.8552	16.8865	8.54495	6.79843	6.26099	5.59955	7.48636	11.3849	7.80805	6.34429	7.02364	8.43631	7.0656	7.29706	7.68207	12.6448	6.74052	17.6087
Abtb1	23.4434	11.5212	14.4306	12.5321	8.27157	9.44198	7.87296	2.82244	9.30152	8.38862	20.7418	24.7657	12.3926	10.3874	9.57696	10.1855	8.16963	11.7119	11.0507	13.3181	10.8994	10.681	7.78348	15.7116	11.5918	26.3982	7.23918	21.8006
Abtb2	4.7343	12.639	10.3093	4.31339	4.5302	2.83106	2.13495	5.93711	4.50341	1.3045	2.43679	2.4814	6.86285	1.66506	4.40743	5.49956	2.13009	2.21066	0.786929	0.500754	2.59831	0.89236	0.236621	2.18334	1.11993	15.1365	0.82205	0.55889
Acaa1a	39.5183	12.8478	12.5321	3.3935	0.00268103	1.63941	0.148543	1.92217	4.00143	7.35009	52.4733	23.4636	38.1941	33.8995	101.818	33.664	62.0396	61.7506	36.4317	60.1914	26.0573	55.7742	96.1744	47.8225	71.0385	26.2371	36.3673	65.5015
Acaa1b	5.99148	8.72679	10.4587	4.19306	0.784214	0.877627	0.346375	1.19441	1.17994	4.32527	15.4778	1.68594	1.73495	2.82733	10.8433	0.530923	99.534	211.662	1.07483	3.74859	0.17786	0.231285	3.68537	0.410875	0.288157	1.30559	0.222847	0.763625
Acaa2	5.90284	7.01062	7.49258	7.78348	3.61141	4.67396	3.40194	2.39372	7.41091	16.7118	94.9043	17.9025	103.417	14.8409	187.363	412.778	197.832	557.424	76.4605	89.7	88.3753	116.005	64.7802	28.9563	134.625	56.3079	32.8356	53.0616
Acaca	1.62851	0.805562	0.659696	0.521655	0.850269	0.514973	0.181798	0.46348	1.79661	3.02974	3.08818	7.47639	25.3425	8.37216	12.8219	2.56012	2.74085	29.1557	4.05486	11.0465	8.95043	9.18276	3.56539	3.58701	5.40664	5.1478	9.17545	2.45616
Acacb	2.51679	6.30321	7.14267	3.58701	5.55975	4.24098	3.60909	0.98965	3.27136	4.39279	2.70173	5.16156	4.80373	0.231502	1.2416	38.7863	2.02481	10.3286	1.73717	0.735311	19.6705	1.97045	0.639539	1.68452	7.79262	0.736164	2.64441	0.71782
Acad10	6.91701	2.70089	2.59413	1.42907	2.18633	1.43889	0.239213	0.911188	0.518262	1.68117	7.4796	3.06036	2.43457	0.355622	1.16566	2.2599	16.7255	9.19169	1.53349	1.40815	2.25575	1.38967	1.49975	1.46232	1.93721	1.4157	0.819932	9.1692
Acad11	6.30321	11.8988	12.9647	11.3465	8.69962	8.64774	4.80235	4.7943	5.57108	9.7665	14.105	7.39707	11.517	6.221	18.0743	50.3807	69.6136	125.459	44.0751	5.91644	27.1541	7.80388	35.4467	2.96026	29.8028	6.60729	7.28593	11.5577
Acad12	6.13842	5.56879	6.0405	4.82535	4.1607	2.80775	1.39049	0.57066	0.412218	2.01509	4.00956	2.78422	2.58173	0.302111	1.61691	23.3588	13.8536	3.23889	1.95967	1.28192	5.96022	1.17677	2.13097	1.42993	2.97734	0.906408	0.752143	2.35421
Acad8	11.7838	2.0307	1.39972	0.649741	0.00268103	0	1.24018	6.39788	24.1363	22.9809	12.2457	17.719	43.6312	10.5806	20.3524	26.8586	34.705	50.5997	21.3392	14.4679	23.4508	35.3022	15.1525	8.21317	45.1062	9.1183	33.3653	30.6444
Acad9	7.31017	6.78072	8.19952	8.40981	11.1096	6.73549	2.29241	4.53476	13.0486	13.8362	20.9197	12.2571	9.556	7.94527	47.935	15.6051	22.5127	15.6112	10.3042	5.96595	11.7803	14.5363	8.44429	6.44504	17.0162	7.62245	10.1555	5.42842
Acadl	24.1917	2.67759	1.58643	3.85517	6.12755	4.57249	4.83054	2.42233	10.153	107.323	108.153	21.9263	89.7	15.5135	30.9667	443.404	122.138	102.889	50.452	36.6037	96.8058	60.1914	43.7275	34.1737	90.8157	18.7252	35.5028	31.9534
Acadm	41.0422	16.8979	15.1959	18.1011	49.5447	36.8847	50.7099	62.1476	65.3157	138.389	69.6136	18.2707	205.337	16.4751	45.6288	497.011	632.767	150.324	66.286	42.2374	120.239	62.7358	65.853	26.6167	69.1653	31.2205	28.971	28.0881
Acads	11.2506	2.03241	1.8804	0.760975	0.459338	0.272891	0.0591499	2.67759	9.45748	17.2722	21.1436	40.6138	30.3995	1.66792	9.17209	80.4272	59.9239	55.7742	63.0655	5.18762	32.6368	21.0627	31.8399	7.4318	28.7805	8.63639	10.0564	19.1209
Acadsb	9.53992	12.2159	12.4029	10.9127	18.3436	16.0937	17.0322	10.9941	6.61228	3.5304	11.7158	3.41748	180.802	29.0297	22.3889	88.0856	63.3256	72.2794	17.948	61.3842	70.6046	55.9825	7.64845	11.9321	107.806	10.6617	37.6349	59.7354
Acadvl	20.378	6.22715	5.11036	7.26891	1.87463	4.30469	1.99205	1.66291	5.91644	11.5212	55.0469	21.3838	76.0089	23.2931	95.7971	394.431	123.213	173.558	80.9047	38.7863	129.586	49.3696	83.426	31.9659	96.1744	32.4127	38.8101	57.2687
Acan	0.00527098	0.14168	0.00127414	0	0.00268103	0	0.00508249	0	0.00146034	0.428768	1.16405	1.94788	0.0351095	0.18457	0	0	0	0	0	0	0.099433	0.00839565	0	0	0	0.175917	0.056012	0
Acap1	0.00527098	0.604122	0.988899	1.9201	1.36483	0.80393	0.448831	3.25108	4.92365	4.55907	1.52671	6.08881	0.258995	0	0.254726	0.352592	0.415184	2.86881	1.83626	6.01959	0.309154	2.01688	2.32457	121.778	0.268626	195.391	0.987064	0.771416
Acap2	6.36871	9.61032	8.50138	8.49244	22.3195	12.2226	10.4532	3.33227	4.6771	4.06947	6.48667	2.33061	9.02683	20.1117	36.925	8.75666	7.14798	6.40833	11.234	17.4546	8.9151	13.9326	10.4558	14.1461	7.58205	9.93399	11.9896	5.76566
Acap3	2.71245	4.56109	4.48225	3.48764	3.04712	2.97014	3.36599	2.61148	6.2133	4.63394	1.77416	3.77168	3.99182	23.5124	21.153	7.84143	2.37865	3.76664	3.78023	7.79822	7.76413	4.69298	2.71575	4.77379	5.00055	6.98871	5.69332	4.48961
Acat1	84.1655	56.9965	60.0525	56.3537	115.634	103.515	103.146	45.5443	31.6632	13.832	8.99699	10.3429	56.4591	37.5371	33.678	196.711	133.78	188.258	69.5602	24.7161	73.6556	48.9238	42.8449	22.913	122.877	25.2817	48.1377	26.6979
Acat2	17.0596	4.75814	5.75177	5.63653	4.00531	7.69702	8.4843	16.9218	23.3848	20.938	26.7226	43.8415	11.3849	10.1347	19.6428	1.76997	40.5335	34.643	11.827	11.4848	5.06019	4.38586	8.29475	3.20724	10.7619	7.14798	13.7441	5.35914
Acat3	4.37099	1.11741	1.75775	1.42538	0.828131	0.9599	2.29133	2.66557	5.78821	6.32683	5.97903	0.73407	11.0125	7.03767	12.7479	9.48537	17.067	91.8839	9.30808	6.68989	11.0719	6.00831	7.49258	8.46521	10.1146	10.6713	10.5043	16.7722
Acbd3	7.6797	15.1481	15.7426	20.2573	38.6528	37.5764	37.5908	13.8738	7.85673	7.52448	5.52521	5.44905	16.2793	9.23224	19.43	10.7789	8.90329	9.92733	23.094	11.0965	7.26573	14.1619	14.7083	12.4565	13.4817	12.3169	17.778	11.6095
Acbd4	0.00527098	0	0.269387	0.115759	0.430682	0	0.0126338	1.33321	3.82422	11.0987	3.50965	5.92052	17.8762	11.4436	21.2121	15.1278	44.1552	31.7006	7.51041	14.3588	9.63736	7.53586	80.7925	11.065	17.152	7.83248	5.17996	38.7524
Acbd5	13.2682	22.4672	23.2051	29.9892	58.9337	54.9074	52.6123	54.4424	46.8996	27.2539	15.2758	1.1709	33.5764	25.1103	17.2851	14.4529	33.8784	84.4596	22.2932	31.2634	16.6151	16.2323	22.3427	9.51741	47.1028	12.0016	11.4786	17.6698
Acbd6	104.893	15.7584	14.187	13.8518	14.0435	12.9647	28.5755	12.7515	4.98256	16.1747	8.51618	60.5836	18.7726	26.8313	27.0601	23.7947	23.9554	17.0103	15.7527	14.0289	17.0981	34.3853	10.2757	21.2291	13.015	21.8534	22.2123	77.2437
Acbd7	19.3837	9.23903	10.665	7.0357	16.8602	11.9896	22.6709	31.5766	12.2365	4.45095	2.89014	2.89275	0.430682	0.299629	0	0	0	0	0	0.270018	0	0.158209	0	0.252387	0	0.452136	0	3.56395
Accs	1.26904	1.90088	2.25879	2.19649	0.638503	1.14075	0.368587	0.384004	1.88396	3.2729	0.191161	1.524	2.99897	1.28069	2.73668	2.4487	2.69765	2.80536	1.70769	2.9496	1.71258	4.70187	1.57153	2.74545	1.46036	6.02157	3.36367	2.92441
Accsl	7.11308	475.879	362.458	678.78	1447.49	1264.25	1293.66	650.33	49.7679	4.5682	7.21298	2.71167	0	0.288795	0	0	0.34544	0	0	0	0.615721	2.82353	0	0	0.0372801	0.219083	0	0
Acd	51.43	112.107	110.374	113.057	63.1764	102.072	130.203	71.3703	10.9343	23.3112	31.2634	28.8866	5.49613	10.0865	6.99692	6.19846	10.2852	6.57773	4.94758	6.59371	4.32047	7.52264	4.55289	14.3076	6.44097	16.5752	6.20765	12.5321
Ace	0.848371	0.160772	0.225723	0.139983	0.00268103	0.18597	0.100772	0.130193	0.00146034	0.703733	1.39113	0.375613	2.20733	1.79503	1.35826	15.8117	21.1106	0.640029	2.18989	139.095	37.058	4.22956	148.954	5.09218	3.7609	1.04858	2.32969	88.6751
Ace2	0.00527098	0.458474	0.96145	1.36483	2.59743	2.33649	1.63626	0.821234	0.00146034	0.798137	0.00136207	0	7.23196	0.237537	57.7445	1.67767	22.6009	1.0123	3.10339	3.53739	1.63211	0.723873	456.634	0.142579	3.15212	1.26904	0.152539	0.774954
Ace3	0.00527098	0	0.00127414	0	0.00268103	0	0	0	0.00146034	0.00189138	0.646124	0	0.0492078	0	0	0	0.157134	0	0	0.670155	0	0	0	0	0.0396782	0	0	0
Acer1	1.77625	0.308946	0.500243	0.652072	0.389906	0.222039	0.203522	2.35152	9.88354	2.19903	0.00136207	1.01083	0.144589	0	48.2207	0	0.166532	0	33.664	0	0.880835	0.0457774	4.88722	0.0741106	9.54805	0.0777295	0.137653	0.117211
Acer2	0.00527098	0.700334	1.0827	0.851141	1.58108	1.11128	2.90621	21.079	28.472	54.658	32.5272	42.1132	5.75099	0.913037	14.037	12.7007	5.84832	9.2663	3.50347	79.5819	3.61919	0.880462	3.10339	1.01818	6.81449	1.33642	2.95066	8.1238
Acer3	10.0418	4.51557	4.00531	2.3591	4.69185	4.9394	3.62653	2.09164	4.43151	7.68207	3.30419	2.41819	4.3576	2.23804	18.4084	4.3111	5.24452	12.3763	5.77923	15.2459	4.75366	5.33204	5.42842	7.45988	10.9703	3.7366	16.7669	2.51008
Ache	0.00527098	0	0.00127414	0	0.00268103	0	0.0426929	0	0.294684	0.449333	0.00136207	0.3112	1.64071	24.5774	1.51242	0.362892	2.21336	0.176726	1.59414	0.156285	7.71884	0.0744797	1.06711	2.47526	0.955801	10.2389	0.479683	0
Acin1	10.8808	3.19624	3.22757	3.1208	6.23817	5.24759	4.15332	4.76999	10.175	12.2486	10.0593	114.369	66.6705	70.0194	55.7261	38.8554	31.9659	27.2722	43.0789	85.2662	33.9202	135.765	38.1052	140.406	37.8765	151.756	81.0493	56.814
Acly	32.7452	17.0322	14.5416	13.4909	17.4753	17.948	15.258	18.665	16.3911	25.2695	45.1564	69.2654	377.126	34.8603	86.7219	15.2376	53.8087	64.4535	54.4424	66.0316	21.9095	74.8185	19.6919	65.0912	42.3921	55.8574	61.7506	28.8711
Acmsd	0.00527098	0	0.00127414	0.105101	0.00268103	0.231081	0.0780395	1.09395	1.72361	0.430682	0.00136207	0.0271539	1.16797	0.362693	0.0912971	0.321272	106.01	20.0097	0	0.0370504	0.178865	0.0246417	0	0.576118	0.12324	0	0	0
Acnat1	0.00527098	0	0.00127414	0	0.00268103	0	0	0.141042	0.523437	0.00189138	0.00136207	0.0353057	1.62059	0.0839928	0	0	48.4943	55.0087	10.8577	0.176874	0.115701	0	9.12918	0.0999502	4.2035	0.426053	0.38736	0.170679
Acnat2	0.00527098	0	0.00127414	0	0.00268103	0	0	0.0496113	0.00146034	0.00189138	0.00136207	0	0.938005	0.194782	0	0	88.1898	87.2049	0	0.0424977	0	0	0	0	0	0	0	0
Aco1	13.3747	21.7266	21.7965	21.9957	6.52678	15.6278	13.271	4.26045	4.51557	5.86188	36.9631	22.8359	35.9737	6.48667	14.74	11.8492	97.1324	73.7983	23.0459	17.3282	12.1618	34.2786	51.6337	10.4359	26.3822	8.78671	17.8076	6.24638
Aco2	16.5142	26.079	28.8866	35.5607	20.7877	18.8719	26.9432	9.89871	10.687	32.7332	74.5232	81.6151	110.228	200.302	63.2932	638.4	259.583	68.0471	138.829	49.843	351.043	94.1468	155.642	48.9026	197.201	80.2906	84.8344	66.4824
Acot1	6.21121	0.552729	0.221404	0.306879	0.00268103	0.45478	3.26338	3.20607	1.14199	2.80775	1.19505	20.2775	0.657123	2.14905	108.002	8.09157	51.8539	46.3747	0.873917	9.2663	0.656912	19.2817	1.51937	1.82457	3.28649	1.16457	1.96141	17.1832
Acot10	4.89809	5.62679	6.18643	7.38215	7.69366	9.75235	4.54709	2.95207	3.6541	8.25633	7.17893	9.23224	0	0.0798062	0	0	0	0	0	0	0	0	0	0	0	0	0	0
Acot11	0.532731	0.275327	0.497003	0.375613	0.751338	0.449683	0.119328	0.512834	3.77473	5.27357	0.640029	1.57685	1.50158	7.83494	4.78761	6.07075	23.6369	2.46486	18.3286	1.84524	1.85667	3.29257	37.5371	2.46715	8.07332	0.645137	5.81002	2.13136
Acot12	0.00527098	0	0.00127414	0	0.00268103	0	0	0	0.00146034	0.00189138	0.00136207	0	0.502835	0.373551	0.544711	0	38.6528	65.1464	0.119328	0	0.128336	0.0590384	28.3104	0	0	0.0815412	0	0.0907052
Acot13	105.823	78.0268	87.5202	143.062	7.04554	39.5345	19.2086	114.646	109.723	46.9291	44.7558	43.3975	27.6688	63.7719	34.842	295.333	152.264	70.5365	47.665	36.7502	117.482	34.1562	44.7995	17.9549	92.2594	28.432	21.8321	49.7084
Acot2	23.3848	2.14985	2.22073	2.8002	3.26338	3.58012	3.22452	2.62859	0.862346	0.831418	2.00794	3.41279	0.970232	1.30869	5.78441	33.3653	12.8384	2.73903	1.50666	2.84813	3.07239	2.1172	1.03636	3.15943	2.53819	1.66506	1.49217	3.53378
Acot3	0.705632	10.954	9.39833	8.80596	8.46361	11.9964	26.4638	8.57279	1.86862	0.462167	0.324016	0.511307	0.566959	0.478	0	0.675999	21.153	35.1701	0	0	0	0.284244	0	0	0	0.0402184	0	0
Acot4	1.37787	4.21503	4.28496	3.55207	6.4046	4.83195	3.97366	1.01205	0.482263	0.280807	0.185199	0.123378	1.06629	0.236716	1.49189	0.967184	22.2932	25.0904	1.32148	0.29159	0.173584	0.0248551	5.74853	0.0769788	0.197253	0.0817857	0.0579219	0
Acot5	0.728074	2.65457	2.68208	1.79331	5.35748	2.20635	4.87282	1.65991	1.5095	1.65312	0.00136207	0.227904	0	0.752143	0	0	0	0	0.159044	0	0	0.023182	0	0	0	0.354542	0	0.224799
Acot6	0.776177	0.228279	0.00127414	0	0.297654	0	0.177401	0.334611	0.169719	0.00189138	0.00136207	0.151143	3.04479	0.802192	1.1014	1.7587	4.02431	0.901234	0.927895	0.469931	1.78424	1.02316	0.747133	0.530808	0.6226	0.499562	1.18168	5.81674
Acot7	74.874	47.5286	53.8647	70.5365	20.6409	33.3044	30.7372	22.3683	24.0109	26.5983	15.3886	101.329	10.6265	133.609	54.7444	27.5115	17.0796	12.6937	48.6367	60.4925	8.48677	13.2061	25.6005	14.755	11.3898	28.8866	6.9804	4.98565
Acot8	34.0085	19.5047	20.386	29.0297	7.22072	12.5624	10.687	24.7376	61.9404	48.287	28.9157	18.1106	15.73	8.97035	16.0769	5.73812	26.746	16.8769	31.4338	5.92984	6.87946	8.01889	31.8079	16.1935	15.1681	20.4756	12.7103	10.3763
Acot9	13.4668	19.9245	22.5938	26.0873	27.2002	39.0313	20.8448	10.175	12.4838	27.8954	21.6748	11.7553	28.9563	9.44758	6.6943	23.5274	25.8568	5.46826	14.401	33.3805	43.3398	11.3608	16.8938	20.5223	16.3424	16.7167	31.5206	12.7204
Acox1	3.69224	11.8785	8.93803	6.79392	10.6303	9.1692	11.3493	16.2741	13.4183	7.1937	13.3224	7.65126	61.2838	58.278	58.5033	97.2586	166.411	322.702	97.1324	35.1701	49.4271	25.6203	139.549	9.98704	165.663	12.0763	19.5047	33.5965
Acox2	0.00527098	0	0.00127414	0	0.00268103	0	0.00981696	0	0.00146034	0.00189138	0.00136207	0	1.26155	0.261491	31.1876	0.754401	50.5642	93.4656	1.18545	1.66447	0.549655	3.12828	2.45313	0.28337	8.30265	0	0.443591	0.343731
Acox3	5.10676	43.4478	45.0179	35.6361	28.7028	30.5855	25.1208	7.41853	2.55425	0.376347	3.96029	2.83837	15.66	5.63653	5.35155	9.45342	56.1319	13.1752	12.0565	17.2851	9.05907	9.70128	15.7875	31.2205	11.98	14.8677	9.61886	8.88405
Acoxl	3.59915	5.243	4.8335	10.4041	14.8409	9.57696	12.4565	2.39038	4.04789	6.04928	1.66146	0.344456	0.0394146	0.0333896	0.592408	0.204138	0	0.181054	0.0562343	40.5335	0.377317	0.277846	0.437955	0.410018	0.0965195	0.755769	0.0657655	0
Acp1	20.0934	17.1757	19.5805	19.8137	3.93376	8.86024	8.8853	4.04536	6.06889	19.2512	32.5408	16.6747	22.8552	16.162	19.3116	15.4296	18.9398	38.7055	22.8842	15.8502	24.1706	18.5191	21.0159	13.0567	23.6759	10.1113	23.5648	17.3724
Acp2	4.79779	2.07171	2.44688	2.03748	4.73556	2.89976	1.74435	4.04054	2.27333	4.69096	8.00313	4.36929	21.0159	17.4228	5.95716	11.7239	9.2663	22.0978	8.82161	12.7692	11.806	14.771	13.8444	20.4866	9.58241	9.59353	12.9437	7.80551
Acp5	2.58656	19.3463	22.359	11.4919	5.40208	6.33772	5.03048	2.5345	3.80724	40.0826	60.2504	9.34041	14.0503	0.715256	23.4747	1.63491	34.0341	65.853	90.1936	18.2383	12.4724	6.6581	65.3834	184.405	39.2702	75.942	29.2172	3.49504
Acp6	49.228	31.4338	33.2552	41.9225	27.2279	30.1706	19.7919	7.84332	2.40609	7.48285	37.9163	45.268	27.4874	7.77142	16.9585	29.0297	38.8554	28.4258	19.8793	22.0978	20.2167	26.3437	38.7719	23.9867	9.63736	15.5342	11.6966	23.981
Acpp	0.00527098	13.4042	13.4872	12.7451	22.5062	17.7449	16.5871	3.2985	2.5578	11.0222	6.91098	0.206202	5.01516	0.0519511	10.054	0	1.47475	1.46572	3.13575	0.778558	0.136119	0.811163	5.2824	1.00611	0.937411	2.8677	5.16645	0.646124
Acr	0.00527098	0	0.00127414	0	0.00268103	0	0.109744	0	0.00146034	0.00189138	0.00136207	0	0.226546	0.192021	0	0.243102	0	0.329304	0	0.182905	0.130677	0.0471384	0	0.100386	0	0	0	0
Acrbp	0.00527098	0.823573	0.00127414	0.712008	0.614494	0	1.14573	2.23416	3.08196	5.39119	16.9585	17.0864	3.71953	3.6985	1.99509	3.04877	3.69343	3.70703	1.47644	6.26348	2.0925	3.02067	2.80209	6.21883	1.57875	8.67991	3.68937	27.646
Acrv1	0.00527098	0.38273	0.00127414	1.37599	4.28655	3.28017	3.55719	2.18633	0.00146034	0.518262	1.74435	0.097906	0	0	0	0	0	0	0	0.0209971	0	0	0	0	0	0	0	5.84565
Acsbg1	0.00527098	0.464866	0.222039	0.836893	0.525667	0.201566	0.424884	0.73696	3.23889	5.76982	2.13176	0.628336	52.1055	50.2865	127.727	0.136751	0.175968	0.305663	0.186941	0.274441	0.200982	266.186	1.37678	1.23493	7.33842	0.72452	0.102812	0.169719
Acsbg2	0.00527098	0.179364	0.00127414	0	0.00268103	0	0	1.67043	2.9924	5.3873	1.20058	0.377813	0	0.016889	0	0	0.082763	0	0	0.0244174	0	0.00808804	0	0	0.0315042	0	0	0
Acsf2	0.945097	1.98517	1.38006	0.650473	2.07255	0.766909	1.0015	0.654078	3.02413	6.23074	7.63002	3.42845	41.0213	1.88396	11.0521	7.61203	11.4708	43.5201	23.1221	6.24638	1.81586	39.9294	10.638	16.8244	6.59566	4.41801	1.7974	3.02546
Acsf3	8.36459	4.01897	4.5302	4.6518	4.49405	3.33832	2.4606	0.213214	0.295128	3.60791	6.25886	10.7157	3.70121	2.66557	3.87208	5.66551	21.1174	10.723	4.52662	2.30972	4.51377	3.18905	11.2374	3.1613	7.80805	2.45313	3.22757	4.66153
Acsl1	12.3926	30.2839	30.2662	22.9884	26.068	27.532	21.8906	9.26047	6.11975	5.34372	4.97881	6.13493	39.7438	10.6415	73.5068	221.505	133.101	203.477	4.52495	9.34285	110.555	9.94407	9.65663	5.88868	42.3471	4.40925	7.51986	30.7983
Acsl3	9.42611	48.2483	59.155	45.2125	95.7239	58.1973	54.6168	30.84	28.2137	28.5059	12.2115	9.36948	9.90182	105.498	5.19943	4.81234	11.9253	17.6847	57.0938	5.7859	23.1475	10.5528	12.6791	4.27819	44.5301	11.5638	34.047	29.0876
Acsl4	11.5251	11.8108	8.24159	5.89923	8.74516	8.56572	7.98981	15.1681	50.5253	74.1734	8.87072	3.65217	216.511	19.7133	5.43605	5.45503	14.1188	22.4978	4.26107	55.4465	10.175	23.0572	1.52102	9.31329	3.89031	11.6612	22.9241	5.86863
Acsl5	1.47884	0	0.00127414	0.240355	0.343478	0.523964	0.470797	0.269603	0.00146034	0.241027	5.79572	13.1752	24.243	18.1176	59.8774	8.64774	26.455	160.881	33.9395	88.0856	10.4068	10.4009	408.332	42.0924	59.8285	24.8889	31.8399	28.7681
Acsl6	0.00527098	0	0.00127414	0.506376	2.1872	0.497853	0.561456	0.261491	0.00146034	0.671469	1.34919	2.34369	1.13385	76.0089	0.292751	1.15497	0	0.143277	0.290199	0.115845	4.62005	0.0575176	0.667581	0.683316	0.755977	0.086481	0.431331	0.567761
Acsm1	0.00527098	0	0.00127414	0	0.00268103	0	0	0	0.00146034	0.00189138	0.00136207	0	1.62803	1.06845	0.0412506	0.180928	143.682	166.411	0	1.05936	0	0.0520525	0	0.110133	0	0.0324386	0	0
Acsm2	0.00527098	0	0.00127414	0.449895	1.49014	1.15417	0.728508	0.482263	0.389225	0.2769	0.168002	0	6.05937	0.0359798	0.210671	0.519896	617.528	1.78615	0.0894731	0.155358	0.0669562	0	0.030896	0.370346	0.229864	0.10815	0.115845	0.165019
Acsm3	0.536169	0.200699	0.643246	2.49592	4.34045	3.3354	3.98818	2.82733	0.156661	2.12141	0.153066	0	7.25929	0.25565	13.4624	0.273525	2.59192	75.4631	44.8928	0.853414	1.22114	0.230359	6.39788	0.311437	9.3102	0.0582555	1.89637	0.763039
Acsm4	5.01648	1.49161	2.2473	3.46896	1.21211	3.32852	0.488657	0.0800267	0.00146034	0.00189138	0.00136207	0	0	0.019926	0	0	0	0	0	0	0	0	0	0	0	0	0	0
Acsm5	0.00527098	0.1884	0.00127414	0.783599	2.5997	1.99798	1.17749	0.181646	0.00146034	0.00189138	0.00136207	0	0.726838	0.221132	0	0.39357	37.8172	52.9696	0	0.0860894	0.105216	0.0636157	0.727763	0	0.053308	0.0162559	0.121328	0.0887964
Acss1	1.30092	0	0.00127414	0	0.00268103	0	0.22379	0.674684	1.64667	6.89771	14.9476	1.74256	4.31339	3.73348	5.92573	118.912	133.961	0.651473	29.3302	14.7083	13.9785	6.06321	20.5634	21.101	36.6037	17.8953	15.1481	23.5274
Acss2	11.3849	3.31822	4.63597	1.69196	1.10623	1.2389	0.32594	4.10833	10.9162	7.59206	9.22715	4.95965	21.8047	27.4743	18.6551	20.5031	69.4609	62.7888	27.1663	9.87666	20.4326	6.95368	10.4238	8.04558	14.914	15.1681	8.99699	7.11995
Acss3	0.00527098	0.212764	0.00127414	0.196616	0.00268103	0	0.367562	0.18907	0.00146034	0.00189138	0.00136207	0.0508835	1.95701	0.238993	1.38471	1.75301	5.78142	22.1903	0.441111	8.92181	4.99225	2.42805	0.412218	0.273969	0.645137	0.395205	4.05939	0
Acta1	1.72602	0	0.357783	0	0.00268103	0.628675	0.728842	1.0471	1.30015	0.00189138	0.00136207	6.83072	2.27139	6.09287	0.69327	74.6045	2.64441	8.08374	4.03923	0.816542	6135.88	0.325605	2.8964	1.06227	10.8235	0.968779	95.6108	336.737
Acta2	2.93503	0	0.00127414	0	0.00268103	0	0	0	0.00146034	0.00189138	0.00136207	100.326	18.7291	2.67868	2190.46	90.7154	20.9667	3.37917	668.014	30.8059	89.5052	972.798	224.52	52.173	972.798	7.68359	2513.95	786.903
Actb	1770.2	246.188	220.34	53.6474	30.3106	62.7084	62.5322	82.2966	143.981	596.46	6135.88	1957.4	450.025	527.074	794.425	215.731	275.986	145.005	632.767	991.467	300.234	794.425	1408.85	1770.2	884.183	1408.85	1072.28	367.926
Actbl2	0.00527098	0	0.00127414	0	0.00268103	0	0.166243	0	0.00146034	0.00189138	0.00136207	0	0	0	0	0	0	0	0	0	0	0	0	0	0	0.0224354	0.087728	0
Actc1	0.00527098	0	0.00127414	0	0.00268103	0	0.393101	0	0.00146034	0.00189138	0.00136207	0.758861	0.617904	0.989311	3.17718	7501.05	1.1709	4.05656	1.68206	5.12159	803.6	2.02253	1.28245	1.15522	2.79429	4.53655	0.783599	8.50138
Actg1	147.087	251.725	196.711	77.8537	16.6991	51.3099	38.6318	32.9169	30.1482	95.7971	780.392	359.068	375.619	522.908	810.377	209.696	436.496	70.2082	622.368	519.694	269.907	737.507	786.903	527.074	1137.06	459.724	951.831	364.294
Actg2	2.11541	5.67755	3.43348	5.15736	4.35933	6.21689	7.86248	1.22228	0.00146034	0.00189138	0.00136207	12.1853	0.879852	0.296514	1447.49	1.54105	0.372279	0.586502	730.118	2.28622	29.6756	207.926	182.396	4.02311	534.283	1.25989	591.833	385.879
Actl10	0.00527098	0	0.00127414	0	0.00268103	0	0.0922959	0	0.00146034	0.00189138	0.917245	0.131331	0.0869797	0.647253	0	0.220784	0	0	0	0.151411	0.117307	0	0	0	0	0.778558	0.147366	0
Actl11	0.00527098	0.137801	0.00127414	0	0.00268103	0	0	0	0.00146034	0.00189138	0.00136207	0	0	0	0	0	0	0	0	0	0	0	0	0	0	0	0	0
Actl6a	74.1055	56.3537	55.3081	53.0616	30.3506	69.397	61.3377	53.4207	97.4895	72.3489	106.39	87.423	26.6716	4.71983	16.0412	13.5398	15.4667	16.4594	16.6991	20.686	13.8649	25.5434	21.5264	28.0673	19.3382	46.1068	23.3391	9.3721
Actl6b	0.00527098	0	0.00127414	0	0.00268103	0	0	0	0.00146034	0.00189138	0.00136207	0.127368	1.15784	39.6129	0.274843	0	0	0.296413	0.0607604	0	0	0	0.132969	0	1.00413	0	0	0
Actl7a	0.00527098	0	0.00127414	0	0.00268103	0	0	0	0.00146034	0.00189138	0.00136207	0	0	0.0367101	0	0	0	0.307614	0	0	0	0	0	0	0	0.0450991	0	0
Actl7b	0.00527098	0.499562	0.370854	0.168002	0.00268103	0.356791	0.862346	0.0383572	0.00146034	0.00189138	0.811649	0.917245	0	0	0	0	0	0	0	0	0	0	0	0	0	0	0	0
Actl9	0.00527098	0	0.00127414	0	0.00268103	0	0	0	0.00146034	0.00189138	0.00136207	0	0	0	0.0780789	0	0.0945026	0	0	0.0566225	0	0	0	0	0	0	0	0.0684964
Actn1	1.65704	5.58745	4.60606	4.94977	10.9768	7.12444	4.41689	3.20875	2.31946	8.62529	19.2374	48.287	5.36702	10.8347	66.4824	7.78348	8.08627	9.66917	40.9429	34.7742	5.19102	59.2254	21.685	39.7209	40.2715	34.494	74.1734	26.8798
Actn2	0.00527098	0.165506	0.213667	0.200532	0.644707	0.192429	1.41906	6.82794	14.3682	15.6164	2.80536	1.97597	0	0.876763	0.675496	288.9	0.118121	0.26617	0.70699	0.275093	157.957	0.155075	0.318509	0.450825	0.812803	0.773201	0.221659	0.22258
Actn3	5.87991	31.6515	27.9548	24.2136	6.63833	15.4843	11.7869	3.83396	0.883698	2.1172	1.80659	14.7862	0.42945	0.799076	0.318213	0.47038	0.298134	1.45168	0.216436	0.125084	1447.49	0.244644	0.106159	0.155358	0.380882	2.76958	1.19505	6.50879
Actn4	42.7177	40.8639	35.433	31.8702	71.5061	36.5431	26.5983	14.9594	19.6302	45.6899	80.1386	151.424	52.2679	37.428	115.45	40.8417	95.2497	47.1705	151.756	90.7154	30.1873	84.3685	198.414	56.5059	138.207	48.0711	122.491	95.3783
Actr10	14.1461	12.2012	12.2533	13.1863	12.6572	14.4529	9.45092	3.84951	12.4306	24.8057	19.4204	18.1608	25.0807	36.5238	14.5947	20.5115	16.256	15.7116	15.1049	14.5668	24.6883	15.3655	12.3258	12.0763	15.258	20.2397	13.7697	17.3975
Actr1a	30.2839	70.2999	69.6136	63.5843	82.8621	99.534	112.508	56.814	23.3976	40.0172	34.047	42.6515	41.0911	64.0223	63.7036	42.3052	33.9734	27.2279	56.3537	58.1614	45.3733	45.7971	58.9337	46.187	47.4993	67.4541	60.0888	42.0924
Actr1b	26.2822	11.8819	11.7803	8.42718	5.11371	4.1649	3.63568	2.30144	8.84275	18.7252	39.9964	52.8009	47.5286	92.9468	29.6903	37.0302	35.3984	23.9027	37.3459	27.7997	50.6677	31.8079	22.1498	22.4064	36.0682	32.0988	36.8847	35.3754
Actr2	20.5945	11.8032	12.145	17.3004	32.363	29.2033	41.0718	26.7098	20.686	25.5141	40.1493	19.0479	79.5114	139.434	74.2263	60.9819	62.9339	58.9337	105.359	129.586	49.6436	72.2074	90.9061	191.084	105.701	157.574	112.36	39.8857
Actr3	54.4123	33.5139	30.6327	28.0787	26.1313	40.1877	55.4465	42.9795	17.6369	23.6864	49.843	24.6965	66.4399	106.672	119.04	75.5268	71.8266	54.075	166.876	123.8	58.2351	106.557	192.179	395.93	161.602	278.554	161.602	54.8268
Actr3b	15.831	7.61722	7.78612	5.26933	8.08374	6.87481	8.38862	3.95578	2.63614	3.31376	8.99163	12.4868	1.85667	41.4068	0.319926	20.3144	0.293367	0.870045	0.167877	0.239213	1.4282	9.70401	0.130736	0.60948	0.330803	0.240355	0.845705	0
Actr5	0.941563	1.74749	1.57624	1.36968	0.779539	0.225244	0.684151	3.64805	9.53446	8.86311	2.16565	14.7682	2.79429	1.56431	3.03243	1.77342	2.07316	4.68531	2.39547	2.19254	1.13413	2.20733	2.78524	5.56424	2.08773	8.02683	2.21958	5.78821
Actr6	18.7118	7.41853	8.21566	5.52309	10.7526	8.84526	7.78117	23.6369	67.7058	29.6756	20.3458	2.32457	12.5088	12.1288	2.48329	10.0175	5.10676	14.9308	2.13837	5.43372	8.4554	4.12965	2.12926	6.83924	3.15836	9.15289	3.6985	4.17257
Actr8	85.9523	57.2221	64.3115	72.2074	42.5569	41.895	36.0925	11.1763	10.9802	21.6258	23.0011	26.6062	16.7255	15.0913	9.01724	13.3623	12.5659	11.9511	7.38215	10.6906	13.5167	10.7711	7.10479	10.515	10.4499	14.9991	8.81578	15.067
Actrt1	0.00527098	0	0.00127414	0	0.00268103	0	0.0374429	0.790558	0.00146034	0.00189138	0.00136207	0	0	0	0	0	0	0	0	0	0	0	0	0	0	0	0	0
Actrt2	0.00527098	0	0.00127414	0	0.00268103	0	0	0	0.00146034	0.00189138	0.00136207	0	0	0	0	0	0	0	0	0	0	0	0	0	0	0	0	0
Actrt3	0.00527098	0	0.00127414	0.126601	0.00268103	0	0.0582007	0	0.00146034	0.00189138	0.00136207	0.937411	0	0.267092	0	0	0	0	0.0547266	0	0	0	0	0.0851044	0	0	0	0
Acvr1	0.00527098	1.13258	1.58108	2.83582	5.47836	1.93372	3.05118	2.71848	0.705632	1.62912	1.86037	4.0747	7.73717	7.5716	5.93711	5.08474	4.34045	9.25779	5.46446	5.76766	6.14159	10.7157	3.93975	2.29561	5.12159	1.23862	7.20285	3.75207
Acvr1b	1.367	1.88669	2.28839	2.5278	3.91422	3.1532	1.59414	0.281666	0.880649	0.237601	1.2416	7.11995	2.01329	21.0244	16.5549	4.28985	9.18634	4.11475	19.1941	10.8035	21.7434	5.32449	14.3977	5.16875	9.88354	5.56879	19.4695	4.18909
Acvr1c	0.00527098	0	0.00127414	0	0.00268103	0	0.00560588	0.0153238	0.00146034	0.311564	0.183066	0	1.81673	1.11945	0.0368651	0.111564	0.102859	0.164194	1.03443	0.0750809	1.51709	0.224195	1.61529	0.101541	1.38967	0.323805	0.414558	0.123035
Acvr2a	4.10833	4.37099	3.08818	2.6849	4.27689	1.45333	1.43696	2.34646	5.54938	5.99918	6.59798	0.992735	4.84177	10.217	9.72553	9.35476	5.7502	10.1826	7.68359	8.40413	11.326	4.68531	10.1855	2.1915	8.26598	1.4716	3.80602	2.52597
Acvr2b	3.45215	2.43158	1.93145	2.44412	6.19345	3.3935	1.8519	1.34216	4.28985	1.70089	5.46826	8.63969	1.05613	0.825987	0.330698	0.414446	1.42788	1.11265	0.396858	1.85472	1.13413	0.969376	0.695058	0.405194	0.457945	1.39909	0.435031	1.06515
Acvrl1	0.542735	0.23058	0.608778	0.413864	0.00268103	0.265913	0.0330119	0.977772	2.54293	0.99648	0.00136207	1.82368	3.49034	1.15522	7.00864	14.862	8.09659	2.02715	4.67396	119.506	9.9968	4.91591	3.41585	9.95032	3.98628	3.29316	16.5376	4.43642
Acy1	18.8217	4.29572	5.56879	5.24119	3.72176	4.36233	2.445	1.45023	4.66807	11.3233	10.9127	51.1241	9.06967	3.91636	5.18925	8.01572	81.7087	33.1716	13.1121	3.58867	6.09287	5.67936	92.4837	4.69776	12.8348	3.85214	4.98864	7.87697
Acy3	9.20308	4.98072	6.61867	5.50369	2.04347	5.17637	5.0318	0.487598	0.00146034	3.30568	6.58252	6.13005	6.34071	0.987064	0.392702	5.31582	295.333	37.2911	3.97366	1.66291	0.525916	0.968779	13.6773	1.47884	1.91163	0.666142	1.03876	4.35216
Acyp1	73.7271	14.2189	17.0162	15.7819	1.952	3.75207	2.97014	36.3673	28.8252	27.7169	25.7867	17.8635	23.4227	22.5938	6.91098	17.8888	23.7653	15.529	8.87072	15.3963	48.3775	14.6872	6.27447	14.7772	11.4584	35.7306	8.19164	27.2722
Acyp2	0.00527098	0	0.824048	0.414085	0.00268103	0	0	0.740287	4.77109	14.2344	8.92789	4.84348	36.8129	18.6433	5.32694	89.3173	30.9667	3.09556	6.27447	13.2744	150.961	5.55975	1.87766	2.00724	8.31629	1.80765	5.69522	3.35697
Ada	27.3725	14.7973	30.0274	49.1346	12.5659	44.5503	43.5607	6.98503	3.97791	1.95013	5.75479	14.061	1.14573	0.104578	231.765	0.513325	1.23559	2.44412	4.61077	0.749503	1.2445	6.11626	145.457	3.29505	10.8808	26.5411	9.36321	0.865163
Adad1	1.66886	0.366891	0.00127414	0	0.00268103	0	0	0	0.00146034	0.00189138	0.00136207	0.382423	0	0	0	0	0	0	0.0381155	0	0	0	0	0	0	0	0.0460179	0
Adad2	16.7549	7.51041	9.74994	1.84652	3.1098	2.32663	0.297193	0.516347	0.567575	1.97677	3.35043	7.07194	0	0	0	0	0	0	0	0	0	0.0904936	0.185364	0	0	0	0	0
Adal	8.65319	4.15764	4.54709	6.44097	4.83054	6.66919	7.53586	2.90884	7.86463	11.8226	13.0567	4.00275	10.6303	8.36757	3.38194	9.09147	6.83483	11.0582	3.78781	3.52753	15.7925	4.72196	4.00143	5.69332	3.31123	7.40199	4.19715	5.5023
Adam10	17.2598	12.8095	12.0565	11.6699	21.1862	11.4919	12.4353	13.5321	14.7654	14.696	12.0725	2.83019	19.3307	19.7441	25.7682	22.3683	20.4956	14.9535	34.1891	31.0022	16.0991	45.268	37.9879	35.78	46.082	33.2087	55.0469	23.6658
Adam11	0.00527098	0	0.00127414	0	0.00268103	0	0.00554336	0.0174256	0.349851	0.339263	0.334047	1.07995	1.02409	35.1701	3.05513	1.94003	0.963732	4.58174	1.31782	0.51256	0.485319	0.511307	0.599215	3.37148	1.45876	3.22678	0.267092	1.90926
Adam12	9.07924	1.5903	1.79503	1.67306	1.38006	1.13022	1.25246	0.888751	0.785644	0.197168	0.218181	0.209096	0.519217	0.353081	0.158209	0.497668	1.52522	0.205205	0.217158	0.244109	1.45568	1.67216	0.195294	0.425387	0.448406	5.06019	34.528	0.180434
Adam15	1.60652	0.792088	0.922244	0.351441	0.358346	0	0.324016	0.652072	3.00721	5.62403	21.072	11.7869	21.4503	38.8101	40.1877	38.7055	25.6715	3.81996	20.1394	45.5726	27.1778	26.3711	10.5209	10.3465	21.4334	3.93376	26.079	39.1671
Adam17	10.7659	38.3825	38.8713	54.5158	46.6437	43.6817	31.1067	30.3839	51.6686	38.2861	13.2188	5.42195	22.5216	3.23206	19.0694	18.9653	8.67557	11.6162	11.0342	25.7138	22.7493	21.7434	11.2722	33.664	19.0694	24.8649	27.105	9.21265
Adam18	0.821825	0	0.00127414	0	0.00268103	0	0.0381439	0	0.00146034	0.00189138	0.00136207	0	0	0.479126	0	0	0	0	0.11992	0.0617893	0	0	0	0	0.0383304	0	0	0
Adam19	3.54345	0	0.00127414	0.0649928	0.00268103	0	0.110133	0.285657	4.53655	7.295	12.5659	12.6682	0.694735	1.68875	1.93041	6.18832	0.708419	0.443948	2.9539	14.666	2.86193	2.62419	2.14147	11.8454	3.06132	3.04361	6.19846	1.30175
Adam1a	0.00527098	0.935224	0.830497	0.708419	1.80552	0.476324	0.0717974	0.427112	2.23538	1.53473	2.27333	0.480309	0.819932	1.08374	0.55239	1.08855	1.03753	0.487027	0.255066	1.46876	0.487749	0.418373	0.977551	0.655264	0.174939	0.76188	0.284473	0.667125
Adam1b	0.00527098	0.73993	0.217506	0.0658756	0.662234	0.145804	0.0221158	0.0515949	0.433	0.867639	0.69327	0	0	0.0258862	0.0320262	0.235419	0.328169	0.166243	0	0.371108	0	0.0105604	0	0	0.0268586	0.0152001	0.0394361	0
Adam2	0.00527098	0	0.234072	0	0.379326	0	0.101378	0.299213	0.635287	1.3021	0.327166	0.0490355	0.0436685	0.0183643	0	0	0.0875031	0	0	0	0	0.0305252	0	0.0612133	0	0.019926	0	0.100418
Adam20	0.00527098	0	0.231285	0	0.00268103	0	0	0	0.00146034	0.00189138	0.00136207	0	0	0	0	0	0	0	0	0	0	0	0	0	0	0	0	0
Adam21	0.00527098	0	0.33027	0	1.08567	0.316578	0.051123	0	0.201073	0.00189138	0.654482	0.045278	0.075397	0.0878211	0	0	0	0	0	0.0512266	0	0	0	0.103492	0	0.132748	0.0464171	0
Adam22	6.89958	1.24847	0.709259	1.18843	1.89061	2.93503	1.08964	0.64143	0.208345	0.71702	1.01695	0.756751	0.609133	31.3816	0.581035	3.09091	1.15319	0.316306	0.465505	1.44015	0.99648	0.788253	0.45478	1.42188	0.731047	0.551252	1.46822	0.59203
Adam23	0.00527098	0.168887	0.00127414	0.770357	0.00268103	0.701231	0.229673	0	0.00146034	0.00189138	0.00136207	5.86188	2.59263	27.646	2.14729	1.13645	0.133872	6.89023	1.97597	0.932739	2.12845	1.0447	0.445852	8.79589	0.549951	1.90261	0.439014	0.946348
Adam24	0.00527098	0	0.00127414	0	0.00268103	0	0	0	0.00146034	0.00189138	0.21555	0	0	0	0	0	0	0	0	0	0	0	0	0	0	0	0	0
Adam25	0.00527098	0	0.00127414	0	0.00268103	0	0	0	0.00146034	0.00189138	0.00136207	0	0	0	0	0	0	0	0	0	0	0	0	0	0	0	0	0
Adam26a	0.00527098	0	0.00127414	0	0.00268103	0	0	0	0.00146034	0.00189138	0.00136207	0	0	0	0	0	0	0	0	0	0	0	0	0	0	0	0	0
Adam26b	0.00527098	0	0.00127414	0	0.00268103	0	0	0	0.00146034	0.00189138	0.00136207	0	0	0	0	0	0	0	0	0	0	0	0	0	0	0	0	0
Adam28	0.553752	0	0.357976	1.41741	1.41533	2.2633	1.87766	0.399891	0.00146034	0.00189138	0.00136207	0	0	0	7.39186	0	0.0763469	0.176137	0.0321335	2.57756	0.10383	0.49858	0	0.33315	22.0716	1.19619	1.90597	3.7366
Adam29	0.00527098	0	0.00127414	0	0.00268103	0	0	0	0.00146034	0.00189138	0.00136207	0	0	0	0	0	0	0	0	0	0	0	0	0	0	0	0	0.0997755
Adam3	0.00527098	0.174533	0.00127414	0.0917135	0.366553	0	0.0267725	0	0.00146034	0.00189138	0.00136207	0	0.0438733	0.164147	0	0	0.454479	0	0.264885	0.933192	0	0.0465315	0	0.105931	0	0	0	0.323805
Adam30	0.00527098	0	0.00127414	0	0.00268103	0	0.0739811	0.070544	0.00146034	0.00189138	0.00136207	0.0631412	0	0	0	0	0	0	0	0	0	0	0	0.071919	0	0	0	0
Adam32	1.04245	6.1331	4.61371	9.01724	9.82724	9.9647	7.6797	0.980183	0.00146034	0.286133	2.83349	0.127872	0.265747	0.423071	0	1.42096	0.505102	0	0	0.120019	0	0.208151	0	0.560258	0	0.368853	0	1.0356
Adam33	0.00527098	0	0.00127414	0	0.00268103	0.188083	0	0.209838	0.197954	0.346156	0.00136207	0.147576	1.90178	1.07911	28.0673	2.30423	0.647539	1.95783	8.15191	6.58716	9.81049	10.0132	3.87705	4.08936	6.52058	0.42905	9.40707	5.54214
Adam34	0.00527098	0	0.00127414	0	0.00268103	0	0	0	0.00146034	0.00189138	0.00136207	0	0	0	0	0	0	0	0	0	0	0	0	0	0	0	0	0
Adam39	0.00527098	0	0.00127414	0	0.00268103	0	0	0	0.00146034	0.00189138	0.00136207	0	0	0	0	0	0	0	0	0	0	0	0	0	0	0	0	0
Adam4	0.00527098	0.199717	0.391176	0.557703	0.00268103	0.547257	0	0.129701	1.61928	1.2994	2.4842	0.0489869	0.124735	0.163758	0.0778954	0.283507	0.207404	0.659484	0.277733	0.33315	0.169962	0.106936	0.604809	0.780742	0.174939	0.511751	0.384004	0.106983
Adam5	0.00527098	0.293885	0.00127414	0.296109	0.725939	0	0.472379	0.0606106	0.00146034	0.00189138	0.948143	0	0.620919	0.0406291	0.0850589	0.413018	0.349455	0.408912	0.04756	0.364035	0.853655	0.598558	0.0525618	0.408214	0.0767903	0.122865	0.413975	0.413729
Adam6a	0.00527098	0	0.00127414	0	0.00268103	0	0.00706896	0	0.00146034	0.00189138	0.00136207	0	0	0	0	0	0	0	0	0	0	0	0	0	0	0	0	0
Adam6b	0.00527098	0.203522	0.399138	0.106284	0.00268103	0.395099	0.24641	0	0.00146034	0.00189138	0.00136207	0	0.0856689	0	0	0	0	0	0.0801492	0.0592402	0.0934528	0	0.0488988	0.841263	0	0.0659722	0	0
Adam7	0.00527098	4.24401	4.50043	2.5129	1.96988	4.16819	5.96595	2.34188	0.00146034	0.00189138	0.200532	0	0.0805892	0	0	0	0.073026	0	0.0701683	0.153207	0	0	0.0593459	0	0	0.0515729	0	0
Adam8	0.00527098	0.346156	1.81761	3.7157	6.83072	1.85472	1.56373	0.73407	0.351441	0.967184	1.22023	2.7992	1.29593	1.13525	5.46648	1.25817	0.328778	0.494722	0.464169	2.69086	2.04759	29.1415	0.58147	8.82955	0.561253	5.5773	4.22288	1.69539
Adam9	4.62965	4.79678	4.98448	6.2133	12.8909	6.1331	7.16598	5.61074	3.42004	5.42195	15.7699	3.4934	25.8676	15.1959	19.0624	23.7728	35.232	25.2256	26.2997	47.5957	34.3144	21.9022	9.84511	9.60017	44.2403	3.72176	49.0082	18.4421
Adamdec1	5.06663	0	0.00127414	0	0.575209	0	0	0	0.00146034	0.00189138	0.00136207	0	0.336324	0.0180959	0.867639	0.157923	0.13515	1.40329	104.157	1.07345	1.49217	0.275093	94.0599	17.6233	23.7561	2.17568	0.373447	1.16276
Adamts1	0.00527098	0	0.00127414	0	0.00268103	0.279005	0.118796	0	0.00146034	0.00189138	0.00136207	1.31869	5.84325	0.821825	4.84177	7.5693	11.7395	3.37148	0.890921	6.79843	18.4897	4.58932	0.781707	1.63573	2.30907	0.396252	27.6095	1.7486
Adamts10	1.1014	0.273525	0.677771	0.341158	0.310054	0	0.0443705	0.061174	0.00146034	3.04712	2.42439	2.78109	8.94313	3.46054	6.60729	11.5087	5.70565	3.40679	2.75256	59.6534	8.30646	45.6288	2.39486	17.3926	3.73501	12.5169	12.9994	2.9443
Adamts12	1.0469	1.46699	0.96085	0.913037	0.88465	0.675496	0.639539	0.1025	0.169896	0.00189138	0.00136207	0.105643	0.539506	0.0156978	0.711212	1.04858	0.412479	0.375749	0.331438	0.288344	4.06803	2.00244	0.214874	0.334047	0.416522	0.1524	8.28162	0.23994
Adamts13	0.00527098	0	0.201233	0.145571	0.303958	0.175031	0	0.0423428	0.162795	0.624426	0.36635	0.0406291	0	0.783599	0.254133	0	0.0765641	3.5198	0.0557179	0.0798591	0	0	0.0617893	0.733738	0.051123	0.121639	0	0
Adamts14	0.00527098	0.172565	0.173263	0	0.295128	0	0	0	0.808259	4.07373	0.650083	2.79505	0.611193	0.0803794	0.281666	0.905088	0.875315	0.679569	0.140799	0.514822	1.48499	0.292191	0.302946	1.39174	0.245082	0.55678	2.67135	0.768117
Adamts15	0.00527098	0	0.00127414	0	0.00268103	0	0.0444457	0.130975	0.24867	0.00189138	0.00136207	0.785149	1.38006	0.59541	0.699598	2.82733	2.23416	0.313322	0.198065	5.32115	2.125	0.890434	2.40474	0.241798	5.46219	0.0830608	3.45484	1.22347
Adamts16	1.43752	0	0.00127414	0	0.00268103	0	0	0.0478075	0.00146034	0.00189138	0.00136207	0.0795835	0.0428008	0.782872	0.129562	0	0.622969	0	0.0832689	0.0213377	0.778131	0.401851	0.0428008	0.21555	0.0336061	0.0424446	0.079733	0.448831
Adamts17	1.73315	3.78023	3.5304	3.1532	5.83722	3.11537	2.97412	1.37548	1.18346	0.851141	0.421322	0.107203	0.540316	0.522325	0.541538	0.301531	0.0654019	0	0.670863	0.8832	0.0676482	0.180049	0.51256	0.309898	0.301611	0.410226	0.138327	3.51391
Adamts18	0.670155	0.951745	0.231502	0.424431	1.49975	0.650083	0.631103	0.0241229	0.00146034	0.00189138	0.1779	0	0	0.102966	0	0	0	0	0.0629603	0.018749	0.0708011	0.00808804	0.12072	0	0	0.0299346	0.0878211	0
Adamts19	1.59336	0.974432	0.308724	3.64449	4.14023	2.58054	1.89377	0.0916655	0.00146034	0.00189138	0.00136207	0.262149	0.0648096	0.115492	0.427301	0.484719	0	0	0.481639	0.0717974	0.246135	5.83722	0.173637	0.0471384	0.549655	0.0410862	2.28565	0.15163
Adamts2	2.95919	1.07721	0.920038	0.893437	1.19441	1.523	0.505102	0.178133	1.58363	2.32877	0.927895	0.399138	1.16566	2.01093	6.15489	7.61368	1.3605	1.58445	2.38143	5.93505	19.2748	31.1373	0.606293	1.74668	2.90621	0.907203	33.7787	4.70911
Adamts20	0.725471	0.18457	0.168887	0.212068	0.00268103	0.456869	0.103544	0	0.00146034	0.00189138	0.00136207	0.0325762	0.121639	2.04659	0.21142	0.165302	0	0	0.103723	0.231502	1.83705	0.0799359	0.0383304	0.196616	0.0966425	0.0406291	0.0414116	0.112796
Adamts3	1.6058	5.23391	5.27962	5.47247	7.29909	6.24078	5.88868	1.28245	0.755769	0.220327	0.00136207	0.181443	0.606991	0.865493	0.186078	1.32523	0.154064	0.137755	0.0804466	0.220327	0.777542	0.104146	0.172993	0.298021	0.101733	0.32292	1.62333	0.206985
Adamts4	0.00527098	2.47243	2.19649	4.66289	9.28329	5.96022	7.01284	2.85141	0.18673	0.226849	0.326633	0.784635	0.183066	5.61074	0.214663	0.810877	0.809244	0.321486	0.190558	0.115546	0.247186	1.78519	0.607967	0.200273	0.401109	0.232165	7.77563	0.170028
Adamts5	0.00527098	0	0.00127414	0	0.00268103	0.136824	0.00848813	0	0.00146034	0.00189138	0.00136207	0.506888	2.11634	0.191161	1.44539	7.51827	4.69298	0.658197	0.608778	1.10307	11.5577	2.47443	0.250154	1.97219	0.661043	0.391666	3.0799	1.51203
Adamts6	0.00527098	0.181443	0.2332	0.132181	0.377999	0.419295	0.120947	0.049428	0.00146034	0.00189138	0.00136207	0.212484	0.799076	0.326928	0.494604	0.73066	1.34622	0.979919	0.202852	0.518582	0.552941	1.76033	0.0873194	1.82198	0.275458	3.37372	2.13837	0.144965
Adamts7	0.00527098	0	0.00127414	0	0.00268103	0	0.00873052	0.355263	0.286427	0.00189138	0.495298	1.20206	1.33923	0.0195233	0.401601	11.8454	1.2898	2.26083	0.297654	0.423692	0.260593	1.19056	0.199018	0.97252	0.602263	0.0611409	1.26553	1.11945
Adamts8	0.00527098	0	0.00127414	0	0.00268103	0	0.00697048	0	0.00146034	0.31248	0.197466	0.697013	0.117211	0.270633	3.29009	0.421823	1.0765	0	0.857173	2.12611	3.0521	0.213002	0.744226	0.421823	0.704212	0.151684	2.76131	3.80801
Adamts9	0.580621	0.121079	0.00127414	0.312673	0.618287	0.893437	0.55889	0.152233	0.00146034	0.00189138	0.24487	0.823173	3.26238	0.24487	2.07255	5.13136	4.09305	1.04273	0.880462	2.23416	1.97317	2.9412	0.463828	1.40113	1.074	1.09601	9.70128	1.51541
Adamtsl1	3.67452	12.8181	13.832	20.1849	41.5154	27.6988	21.4074	5.82056	2.48252	0.760975	0.334611	0.309898	1.04903	0.295887	4.21765	0.382423	1.15239	0.920427	0.879491	1.93823	3.22185	0.994421	0.531331	0.45812	1.27352	0.252431	4.39907	0.661043
Adamtsl2	0.00527098	0	0.00127414	0	0.00268103	0	0.00764956	0	0.00146034	0.00189138	0.00136207	0	8.24159	2.75708	1.15607	13.2604	13.6825	3.07897	0.49389	21.0627	8.29231	1.74122	0.129152	13.8209	1.48499	2.2577	0.50761	1.83888
Adamtsl3	0.573345	0.325184	0.192624	0.35955	1.08307	0.138267	0.442582	0.0773906	0.00146034	0.304089	0.00136207	0.124451	0.160376	0.229256	9.23903	1.84213	0.395897	0	0.457461	0.784635	2.3568	0.143548	0.955801	0.150142	2.04759	0.113898	0.0707434	0.099892
Adamtsl4	2.73233	0	0.190945	0	0.315057	0.248401	0	1.14279	1.87129	3.16904	0.99167	3.1613	1.30669	1.36216	11.8385	15.3408	1.66648	3.30669	3.16637	14.2487	25.4128	0.586502	1.76288	1.61691	3.58701	0.586502	1.28007	3.02776
Adamtsl5	0.00527098	0.163985	0.00127414	0	0.00268103	0	0	0.708419	1.68875	4.56461	0.695058	1.90261	2.75837	0.666809	6.0385	41.4068	1.37678	1.13645	0.625952	5.57108	20.2342	0.699598	14.4768	1.82277	3.02413	0.440667	1.70258	3.02413
Adap1	0.00527098	0.526449	0.383259	0	0.00268103	0.378624	0.15721	0.908081	2.67977	0.833299	2.85959	11.9617	0.923519	68.0002	5.24759	0.480514	3.68937	1.93064	9.49918	1.37487	1.02219	0.562194	60.1295	6.49075	6.70226	2.1518	1.8914	0.968246
Adap2	2.71071	0.267191	0.538231	0.147714	0.00268103	0	0.0819441	0.835072	1.86281	2.50629	1.73414	0.376347	1.69751	1.03604	0.876763	5.82269	12.7308	16.0874	2.21246	4.76075	1.85374	0.643246	9.23903	8.95356	1.52344	1.95701	2.07255	0.45433
Adar	5.86003	17.3141	16.3583	18.6433	27.1411	20.2093	20.378	6.9357	5.94645	6.15489	7.22306	11.3849	8.81578	37.6708	5.60904	5.05879	6.84935	12.1538	9.74021	10.5612	2.86323	10.2596	14.6001	41.583	13.8444	18.8084	31.365	6.36871
Adarb1	4.35428	2.87008	2.70542	1.99205	2.33831	1.65095	2.83694	1.57951	1.70089	0.368853	3.102	2.49698	5.35155	36.5049	16.0702	7.23705	2.38949	4.27819	0.546096	11.7119	6.85467	3.6294	0.125852	1.1592	2.81735	1.59253	1.27954	0.933192
Adarb2	4.88929	8.45793	8.37486	7.09525	17.9299	13.1247	21.0006	14.5206	4.85757	0.217158	0.617507	0.0880765	0.0863278	2.19191	0.261318	0.400513	0.2387	0	0.0909209	0.246897	0.31919	0.0654019	0.588941	0.286427	0.053308	0.335482	0.15437	0.851555
Adat1	12.2804	6.16015	5.80786	5.72598	5.26543	5.50369	5.06294	4.5637	6.82606	8.38076	3.34459	9.98064	1.99983	1.52637	1.03006	0.932739	1.09462	2.73312	0.706668	1.12127	1.51163	1.31305	1.02707	2.12926	1.01768	2.29897	1.10377	2.76732
Adat2	8.94004	0.852555	0.660125	0.45478	0.645472	0.12324	0.0410581	0.103544	0.52131	8.06557	20.8083	11.0616	1.82539	2.60217	2.07808	1.31954	1.87941	2.4487	1.32246	1.54264	1.6693	1.66082	1.66792	2.25131	0.914844	3.24963	2.14492	3.56667
Adat3	5.57108	1.53084	2.22451	1.8947	1.68162	0.35955	0.98086	9.75884	23.2051	14.172	13.8008	11.9578	1.524	1.11004	0.773641	0.71386	0.801621	1.33413	0.936108	0.578847	0.490893	0.785644	2.72422	2.18443	0.508531	3.89031	2.08515	0.825512
Adck1	0.551631	12.6572	14.5363	12.2046	8.48965	9.78823	8.65009	1.94322	4.23615	11.0758	7.40839	11.234	5.14158	7.25929	7.24862	13.8607	8.3956	7.47639	3.59257	2.9235	10.5116	3.30777	3.84951	4.46283	7.5716	3.81888	3.5741	5.48932
Adck2	7.87467	14.8787	16.8307	17.5056	5.36978	6.10037	4.577	2.00309	3.87457	1.65095	4.51557	3.11769	4.04348	7.40469	9.79545	7.50517	8.79957	7.3896	13.8738	6.10796	1.8804	9.75235	8.71125	8.81283	4.19178	6.49984	5.28345	15.0171
Adck5	14.0239	6.33252	6.13005	4.18909	0.00268103	1.12269	0.051551	5.58597	7.94246	8.9863	12.8095	15.8863	63.9211	5.65566	11.8492	4.40392	11.9413	14.2285	20.9282	3.86185	5.71309	71.6398	55.4879	6.43906	7.69366	5.33729	8.48677	77.4915
Adcy1	0.00527098	9.88354	8.53479	3.16035	2.72516	3.02413	2.31645	0.301611	0.00146034	0.356501	0.664919	2.1681	0.546746	94.2923	0.99167	0.563757	1.45944	0.310777	0.307433	0.144336	0.473062	0.0716149	0.253051	0.621207	0.615323	0.852555	2.14147	0.216436
Adcy10	0.83838	0.634125	0.945555	1.16955	0.772592	0.464169	0.143548	0.0804466	0.00146034	0.315414	0.00136207	0.0476589	0.0315663	0.184731	0	0	0.278145	0	0.0921327	0	0	0.103544	0	0	0	0	0	0.122509
Adcy2	0.00527098	0	0.00127414	0	0.308549	0	0.00570768	0	0.00146034	0.00189138	0.00136207	0.490335	0.203965	38.5911	0.785149	0.176445	0.242939	0.552111	0.809864	3.29257	8.65319	1.367	0.263799	0.334766	2.2599	0.35955	1.04301	0.407671
Adcy3	1.2866	0.854139	0.392702	0.559282	1.56895	1.70385	0.736164	0.709259	1.23559	1.64233	0.541538	7.37976	3.19478	4.69933	2.62466	1.51029	0.58299	0.313322	0.696201	1.76136	1.11741	2.10686	0.837407	2.71071	1.10159	3.99355	1.36285	0.884203
Adcy4	0.00527098	0	0.00127414	0	0.00268103	0	0	0	0.00146034	0.526137	0.00136207	0.224195	1.08418	0.258395	0.887875	7.41091	1.5444	2.73397	0.655264	15.2376	4.3111	0.776177	0.682866	1.81673	0.456399	0.320787	1.90261	0.362892
Adcy5	0.00527098	8.06557	7.74721	8.1728	6.03049	6.40262	7.18175	2.66913	0.60948	0.321272	0.175518	0.531638	2.3	13.1121	16.025	12.4601	0.987064	0.72964	4.96835	0.948143	1.71975	5.5023	3.68283	1.44987	6.84509	0.431935	15.3472	3.51849
Adcy6	0.848875	1.71327	2.02293	0.906743	1.39642	1.08374	0.490893	0.310054	0.364324	1.76728	0.645472	2.18084	8.70803	7.02675	10.9327	62.0869	21.3248	5.59285	29.1557	9.61607	10.2481	14.8891	27.3621	5.11508	42.3052	43.7559	13.9371	24.5774
Adcy7	0.58147	0	0.00127414	0	0.00268103	0	0.0307213	0.264347	0.50761	0.510638	0.391176	0.682866	3.17328	1.72199	7.73717	5.86238	0.773201	2.049	2.76217	22.6894	6.03631	5.09605	2.51679	49.74	6.07807	11.307	2.95919	2.74427
Adcy8	0.00527098	2.26722	2.46388	2.72927	5.74454	3.499	3.03589	0.595076	0.23785	0.00189138	0.00136207	0.0663336	0.394866	4.05865	2.42075	0.155523	0	0	0.0262749	1.4744	0.0572276	0.0088337	3.80879	0.0468318	0.114975	0.0205822	0.0368436	0
Adcy9	2.47443	2.59551	2.69645	2.70783	5.99319	3.20064	2.46388	1.57419	2.71329	7.98981	1.9902	1.06629	8.07122	8.05107	2.36614	3.56851	2.09164	5.46085	1.62248	2.54193	6.18132	6.46608	3.83723	0.904343	1.71719	1.34127	0.987586	0.483674
Adcyap1	0.00527098	0.477031	0.267722	1.34058	2.83918	1.22701	1.77744	0.713475	0.450208	0.00189138	0.00136207	0	0	7.78348	0.0523838	0	0	0	0.0972185	0	0	0	0.0621032	0	0	0.0933724	0.114011	0.131331
Adcyap1r1	0.00527098	1.02246	0.825512	3.38613	6.70226	4.177	3.33668	0.299429	0.290994	0.285401	2.30423	1.07059	14.9862	42.7672	1.58947	2.01509	0.358047	0.949234	1.22428	0.259339	1.58791	0.756184	0.779289	0.0982614	9.14943	0.0491682	0.452136	1.50594
Add1	18.9549	15.2421	18.2033	14.9691	49.0426	23.7343	24.8358	20.1457	23.2654	17.6698	14.2189	19.1524	27.5115	112.107	46.2191	51.7081	35.8147	12.9994	56.9158	74.1734	29.0563	65.9746	52.2154	72.4594	35.873	50.0979	77.4173	60.2504
Add2	4.4119	6.31696	7.06942	5.72975	11.6895	8.08627	5.17311	1.70646	1.34058	0.23732	0.28337	0.332754	0.220854	25.2106	0.68831	0	0.0745146	0.164194	0.0293451	0.108783	0.0830608	0.078782	0.113143	2.84265	0.0709678	0	13.0382	0.14382
Add3	2.72618	41.5331	31.9785	18.4669	37.9355	24.7259	18.9718	5.42195	4.05791	4.64889	7.92235	6.91098	8.13171	20.975	14.6487	17.0162	39.8256	4.84348	12.137	31.1759	22.2673	16.5081	28.4197	54.8268	21.8734	10.1397	53.7371	36.1066
Adgb	0.00527098	0	0.22266	0.377999	0.771645	0.530365	0.634954	0.12749	0.172904	0.00189138	0.986136	0.0347089	0.302298	0.0614115	0.11294	0.120635	0.228168	0.704671	0.144802	1.15417	0.118765	1.58643	0.258579	0.748995	0.0863278	0.976804	0.0377188	0.0791987
Adh1	0.00527098	0.318213	0.00127414	0.178374	0.00268103	0	0.0378431	0.360377	0.00146034	0.00189138	11.9617	0.322676	5295.47	15.3985	74.0126	17.1975	88.7672	1105.71	151.424	111.154	46.9291	225.379	17.7269	5.27962	56.2306	2.89976	266.886	286.613
Adh4	1.05508	0.324809	0.394866	0.322432	0.00268103	0.388778	0.435634	0.233001	0.00146034	2.12694	0.00136207	0.0825041	0	0.745714	0.143077	0	0	98.8367	0.0745146	0	0	0	2.82417	0	0	0	0	0
Adh5	108.002	263.222	223.403	199.692	194.855	268.786	281.051	268.786	14.6798	19.3463	99.4085	273.117	130.563	39.8857	39.3404	65.1887	107.189	251.725	65.5015	53.9888	69.5213	119.04	38.1507	60.0525	67.6491	76.9788	44.8928	86.0661
Adh6-ps1	0.00527098	0.171283	0.00127414	0.0895862	0.00268103	0.200795	0	0	0.00146034	0.00189138	0.00136207	0	0.0387569	0.252752	0	0	0.203691	5.46219	0	0	0	0	0	0	0	0	0	0
Adh6a	0.00527098	0	0.00127414	0	0.00268103	0	0.116619	0.0416876	0.00146034	0.00189138	0.00136207	0	0.158806	0.0982614	18.665	0	0.141118	0	0.609949	0	0.135907	0.0172026	141.329	0.0706679	0.341158	0.424061	0	0.186199
Adh7	0.00527098	0.351441	0.00127414	0.556978	1.2445	1.49975	0.144629	0.020602	0.00146034	0.00189138	0.00136207	0.177232	29.2776	0.0360528	128.673	0	0.259789	7.28812	0	1.33341	1.771	0.993879	0.14011	0.0958924	81.8141	0.0172233	0.335482	0.218181
Adhfe1	0.642132	5.79572	5.25136	6.95368	4.90557	6.61441	6.99403	1.10179	0.538899	0.344954	1.15143	0.410743	28.5402	8.25115	1.10501	64.8891	144.748	54.6168	1.10973	2.72927	45.6288	8.38862	0.353724	0.948143	13.5542	2.37464	3.47306	15.5177
Adi1	18.9328	7.68851	6.10796	3.72846	4.04789	3.33104	4.10833	54.1911	61.7506	35.3518	75.875	33.1402	26.7574	15.3793	11.3374	24.6965	37.7485	88.0856	10.6265	20.191	29.9892	18.2243	11.8385	16.242	40.5873	13.3747	37.2684	27.9679
Adig	0.00527098	2.6849	2.56594	3.76368	2.63083	3.87891	5.1526	1.25671	0.992735	0.00189138	0.00136207	0	18.291	0.175518	0.487256	0.877627	1.53822	0	0.795094	0.257794	24.2631	10.5116	0	0	2.51173	1.93608	3.91042	0.964272
Adipoq	0.00527098	0	0.00127414	0	0.00268103	0	0.045065	0.723873	0.438224	0.00189138	0.00136207	0.087728	114.21	0.10411	0	0.626075	15.2328	0.633538	3.6879	0.599215	95.7971	70.8625	1.75474	2.50686	25.457	7.91483	46.3747	8.60542
Adipor1	101.184	14.8114	16.1805	10.2197	16.256	7.79262	14.852	22.8359	33.1905	25.8411	46.082	54.7444	49.7679	18.4029	58.8549	78.8295	41.6005	41.0422	54.782	55.4043	95.1204	40.4414	47.935	55.2143	54.9604	23.3288	33.678	85.8232
Adipor2	9.90499	3.9267	3.18226	3.59545	4.58021	4.54141	4.70523	4.22288	5.57489	4.11614	4.53655	33.3653	47.5619	26.8798	62.6654	36.4626	32.447	155.642	51.3099	65.5544	57.5211	44.0751	108.616	25.457	139.549	31.7803	34.2522	70.5365
Adk	74.3987	89.3173	104.786	105.598	100.071	161.24	148.668	35.5788	12.7515	10.3732	32.667	50.9839	46.187	43.6312	23.4364	113.057	87.021	341.827	87.9858	93.8774	77.0482	33.109	45.2922	15.7365	43.7275	13.8209	27.8888	22.3129
Adm	0.00527098	0.517769	1.16457	0.171695	0.00268103	0.368093	4.19868	5.38517	3.94721	2.9235	2.82158	2.54423	5.36488	0.467215	2.04114	4.3285	4.27417	1.03127	4.10833	1.09832	5.3107	1.76997	1.31246	2.64815	4.56634	2.90752	7.95818	2.6105
Adm2	1.75474	85.3532	78.0268	112.836	37.5764	83.2375	99.8139	35.4847	8.95043	1.40329	1.2185	6.37057	0.125689	0	0.919462	0	2.70783	0	1.31436	0	0	0.334921	0	0.68743	0.329304	0.229256	0.300394	5.05556
Adnp	1.95013	0.80876	1.27196	0.162339	0.634954	0.211187	0.492418	7.0357	15.3526	14.4679	7.70951	0.815474	1.38362	3.15472	2.31189	4.37936	1.50186	0.922784	0.854139	1.69289	0.786929	3.59662	2.99755	3.87208	2.14614	8.20953	2.31645	0
Adnp2	4.196	9.70401	7.72599	7.24307	17.5827	8.44719	9.65663	6.68778	7.27816	5.13662	10.4068	10.0275	3.43348	2.80651	4.16976	2.76043	1.90684	2.53242	2.30843	1.83373	1.48676	3.40047	3.10742	3.22678	2.38143	4.27944	2.87142	3.28549
Ado	119.886	8.22719	5.62981	2.99755	0.678245	0.459061	0.766403	0.753148	3.90735	1.47944	9.5244	11.9896	8.51345	11.9709	3.59662	9.04158	5.67755	5.51355	4.19474	3.70121	10.6975	6.62625	3.69448	5.37312	6.19069	5.50073	5.45503	8.12067
Adora1	0.790558	0.12983	0.241977	0.39379	0.665311	0	0.177591	0.107949	0.00146034	0.00189138	7.91733	0.500243	31.3176	57.6608	0.598405	5.39648	0.898929	6.47847	1.11703	0.481639	14.5157	1.55661	0.703232	0.215755	9.53128	0.286133	0.437231	3.22452
Adora2a	0.00527098	0.490893	0.2302	0.226101	1.30695	0.491827	0.364324	0.0168216	0.209838	0.00189138	0.00136207	0.412639	0.762379	0.398686	0.21157	6.03488	1.2916	1.12067	0.494343	0.522325	0.743913	0.0657258	0.524293	5.05879	0.428473	5.7371	0.530365	0.21902
Adora2b	2.67135	19.5107	19.2447	9.20992	2.14492	2.61817	2.57395	9.37713	3.36486	0.88465	4.88722	2.65854	0.457771	1.5771	2.38209	1.89883	2.25575	0	0.73407	7.81419	1.86565	0.199439	4.94582	0.625442	0.053683	0.178933	0.497853	0.587404
Adora3	1.997	0.111653	0.157823	0.866967	0.00268103	0	0.160704	0	0.00146034	0.422004	0.00136207	0	0.221299	0.0564183	0.120019	0.582794	0.155218	0.230758	0.186078	0.299321	0.305323	0.0251867	0.297193	0.809244	0.148765	0.268541	0.37047	0.23058
Adora3	1.997	0.111653	0.157823	0.866967	0.00268103	0	0.160704	0	0.00146034	0.422004	0.00136207	0	0	0	0.118925	0	0	0	0.116892	0.475679	0	0	0.436228	0.421007	0	0.261551	0	0
Adpgk	16.6991	36.0925	19.3964	14.8836	39.5917	6.96143	22.2509	6.54937	10.6736	10.8207	15.3526	25.1368	12.3004	3.58867	5.39854	4.06947	7.27356	8.03795	6.15372	6.44097	6.89023	17.067	4.89537	17.9425	9.08874	7.81627	11.1633	10.7589
Adprh	58.1973	101.184	90.4755	54.7444	37.8905	45.3146	35.232	13.6825	14.3356	34.9844	69.8103	71.561	30.6003	36.587	16.6747	23.9309	11.0305	5.62611	13.3137	13.172	27.0327	38.9827	14.172	29.5573	12.6937	25.8568	45.9276	22.9028
Adprhl1	0.00527098	0	0.00127414	0	0.00268103	0	0	0.0406784	1.16634	1.88864	0.00136207	0.326421	0.0746644	0	0.252978	240.109	0	0	0.358346	0.1884	8.4246	0	0.142086	0.0988984	0.471366	0.583678	0	0
Adprhl2	21.6181	13.5781	12.1495	7.83248	1.49616	3.48002	3.72438	21.0363	55.2693	41.4491	21.2496	48.0711	12.145	5.88868	14.3186	5.26046	10.6975	9.20014	5.80786	7.44977	6.93053	11.9167	6.75084	14.3246	9.82724	14.2819	9.78499	19.4204
Adprm	10.2596	10.749	11.2506	18.8719	6.26544	8.42143	4.99407	8.40981	9.03406	4.06803	5.82739	16.129	11.6186	9.03406	6.62625	15.73	11.3233	21.3758	17.9025	19.7133	17.3141	9.65663	22.2123	17.7651	9.61032	23.8872	10.4041	12.4088
Adra1a	0.00527098	0	0.00127414	0	0.00268103	0	0	0	0.601894	0.00189138	0.193977	0	0.315834	1.51163	0.356662	6.77152	6.14159	0.820286	0.111811	2.0555	0.296413	0.0402636	0.137544	0.163211	0.308636	0.084924	0.280126	0.772173
Adra1b	0.00527098	0	0.00127414	0.137491	0.00268103	0	0.0414116	0	0.00146034	0.00189138	0.208151	0.191059	0.698632	3.15943	0.163211	13.5542	0.741304	20.7071	0	0.0972523	0.349573	0.153338	0.0669959	1.16904	0.0632338	0.104889	0	0.0958362
Adra1d	0.00527098	0	0.00127414	0	0.00268103	0	0.010001	0.0182998	0.00146034	0.00189138	0.00136207	0.408006	1.97545	4.61845	0.273969	0.869245	0	0	0	0.192991	0.618287	0.121179	0	1.20365	0	0	0.0819064	0.178684
Adra2a	0.00527098	0	0.00127414	0	0.00268103	0	0.0714413	0	0.00146034	0.00189138	0.194342	0.621207	0	2.22073	0.0645447	0	0.373856	0	7.92552	0.0709678	0.476696	0.275327	1.52881	0	0.141042	0.23047	1.11561	3.71484
Adra2b	2.43343	5.39462	4.70911	2.37571	3.09091	2.33235	0.818108	3.01641	0.777084	0.272107	0.567239	0.338269	0.647539	0.0667533	0.102603	0.855289	33.5139	2.41628	0.0524999	0.0589386	0.338016	0.0585352	0.234455	0.628675	0.073273	0	0.0404531	0
Adra2c	0.00527098	0.741867	0.309513	0	0.00268103	0	0	0	0.00146034	0.00189138	0.00136207	0.356791	0.190864	2.7404	0.0443705	0.286976	0.285327	0	0.0716149	0	0.159901	0.332188	0.0795835	0.066065	0.0719546	0	0.0874073	0.107411
Adrb1	0.00527098	0	0.00127414	0	0.00268103	0	0.0671973	0	0.00146034	0.00189138	0.00136207	0.255212	0.224195	2.75005	0.442666	7.34453	0.88833	0.394147	0.694323	7.39904	0.284244	0.0540837	0.627842	1.53615	0.127392	0.558144	0.188282	0.129701
Adrb2	0.00527098	0	0.00127414	0	0.00268103	0	0.883698	1.25126	0.00146034	0.00189138	0.352229	2.21575	1.49528	0.338502	1.52213	2.60344	2.66659	2.34896	0.569316	25.0244	11.5388	0.865163	0.410649	13.8008	1.2327	3.562	8.30265	7.81863
Adrb3	1.33181	2.07075	1.43079	1.41533	1.24385	2.16565	2.84945	1.07007	0.79959	3.38744	7.00166	6.84768	4.5086	0.337025	1.27559	0	0.380882	2.10574	0.759894	2.41227	1.63805	1.71327	0.58299	0	0.619429	0.104017	0.788253	1.92565
Adrm1	94.3967	18.4536	20.9667	23.4927	11.7368	14.5105	12.2115	22.6462	46.1342	67.1189	42.6096	16.2741	44.4225	18.9328	42.7672	24.9944	29.1025	39.2702	20.1789	16.9585	27.6095	26.1777	26.1681	27.085	28.4439	25.6416	27.646	40.3746
Adsl	22.6627	13.606	13.9938	8.63365	4.65646	4.37281	2.27414	26.0281	32.667	30.0566	27.2637	44.3356	17.1204	7.2638	20.1394	31.7006	22.6197	12.6888	16.6427	11.2722	59.7932	21.357	17.4624	20.1789	23.0459	23.8017	17.5242	17.8839
Adss	89.2136	505.143	298.886	220.34	83.426	230.638	252.538	68.1572	30.671	40.6477	59.8285	39.8256	48.5199	41.895	21.9957	11.3003	39.1213	29.1679	35	43.245	19.6131	36.6441	46.6437	34.528	44.5789	53.383	42.6515	24.1147
Adssl1	0.00527098	1.64667	1.05218	4.59065	0.737146	3.05651	1.32392	0.102367	0.333051	4.89382	2.77984	2.31245	2.28679	7.28593	0.490692	46.2721	1.56103	8.23	0.409498	5.42842	354.416	0.317168	0.300785	5.62217	7.882	2.97457	0.975481	1.66234
Adtrp	1.04408	6.86056	12.3451	11.2435	35.873	25.2392	18.2243	5.93377	10.08	11.3334	3.89834	0.151487	1.8586	0.579094	185.386	0	78.2022	108.002	37.2471	0.466279	1.91287	0.752143	78.0268	0.578322	6.36072	0.388104	0.522325	0.532731
Aebp1	1.17214	0	0.187619	0	0.310421	0	0	0.0125341	0.182027	4.5068	2.24673	8.80311	96.5967	4.28655	29.9073	7.58205	17.9025	1.57063	2.89483	24.6487	39.2474	98.1666	3.03995	4.85757	4.77109	1.9296	124.408	23.9309
Aebp2	4.5964	11.5388	8.44165	20.975	62.8312	38.2617	59.9631	49.7679	75.6647	95.3783	16.369	6.45741	20.028	23.9027	27.9435	23.6032	22.2066	17.2473	15.6731	23.6369	21.0426	26.5037	15.2459	48.4943	14.1943	52.9696	24.514	13.6904
Aen	74.6573	22.9601	19.9337	12.1331	16.7313	12.0293	11.5212	18.6079	31.1067	35.684	17.9758	10.6237	32.4774	7.28812	14.8891	22.1215	10.8874	14.3186	11.7762	6.77152	20.8808	9.77338	7.14267	16.4192	7.98737	16.7549	12.2761	8.01061
Afap1	13.4997	19.1716	15.3835	7.08077	9.45342	9.39833	10.428	4.29281	0.555765	0.275588	1.46764	3.14837	2.21958	1.81586	5.29621	3.84413	5.61462	0.847025	1.71719	2.97734	2.37227	5.87809	0.945097	1.60388	2.37865	3.98119	5.0227	3.74645
Afap1l1	0.00527098	0	0.00127414	0.395099	0.855732	0.383039	0.145571	0.0146917	0.00146034	2.50481	1.36648	2.85026	3.5695	2.84028	1.42446	37.8584	9.95868	3.10339	2.96026	85.0471	16.7616	2.22819	1.35826	1.91046	2.27633	0.807811	2.08596	2.15925
Afap1l2	5.87432	55.1423	53.4774	57.0473	111.357	77.4915	49.7084	10.749	3.26433	0.556582	1.71975	1.23182	2.18084	0.682866	8.18653	1.67216	4.06875	0.879852	0.820987	1.69931	1.28926	6.63239	0.649394	2.94072	1.91888	2.26231	2.77092	1.8477
Aff1	3.72438	15.4356	13.0293	10.7941	16.1413	14.1943	14.9352	25.6203	29.3721	19.4053	11.9928	2.44794	3.21649	1.12067	7.70737	8.74215	8.47738	5.44905	7.93104	16.5081	7.84521	8.59115	10.0378	10.6022	11.0371	21.5806	5.93711	6.05679
Aff2	0.00527098	0.194131	0.180799	0.425711	0.491827	0.623507	0.361843	0.0679639	0.00146034	0.00189138	0.00136207	0.0524999	0.269908	1.1256	0.318681	0.330356	0.0852131	0	0.0390217	0.157433	0.335856	5.74627	0.0644975	0	0.138615	0.0123958	0.708824	0.145874
Aff3	5.23257	1.28365	0.864002	2.445	3.9844	3.18558	3.51116	1.55276	0.522325	1.6802	0.223295	4.06947	0.836428	4.71836	0.629683	0.758861	0.214588	0.232165	0.619061	3.70509	2.55886	5.30211	0.29307	8.26598	0.428145	9.29039	1.25001	0.919255
Aff4	2.36614	2.90113	1.96351	1.20142	2.40792	2.02214	1.73414	8.33879	11.307	7.67201	6.55099	4.09641	19.4471	28.472	18.2383	22.7493	18.4811	18.0048	16.7255	24.5537	17.3355	33.059	16.2371	12.4942	29.2992	18.8799	41.1609	10.0593
Afg3l1	14.725	3.32139	3.63067	3.18226	2.17037	1.87634	0.474181	4.03923	7.51667	10.0378	17.8009	33.042	11.874	4.07767	9.05089	18.6382	18.9328	20.072	8.02431	6.25736	10.3525	7.09363	9.85815	10.8963	16.3231	10.1796	18.278	9.53128
Afg3l2	28.1423	17.2197	10.9768	9.51402	12.8601	9.18634	21.8811	13.9785	18.8412	6.78955	5.64792	34.9101	31.1528	20.4424	15.9471	49.0586	36.2526	30.9128	39.774	8.0134	23.3758	18.8084	40.4582	14.0904	23.2931	10.1466	13.7029	15.3793
Afm	0.00527098	0.900903	0.955801	1.05172	0.00268103	0.645472	1.26394	0.0864157	0.00146034	0.00189138	0.00136207	1.35582	0.134112	1.3201	0.0439451	0.169203	28.661	194.855	0.610672	0.171094	0.0865215	0.0201256	0.32594	0.0627103	1.45405	0.214739	0	0.115642
Afmid	5.05879	7.18621	6.20765	6.33555	8.86024	6.13005	6.39124	7.23196	21.101	19.3964	3.08537	1.54417	4.01897	1.55064	1.48676	3.88446	29.0876	58.0025	6.2003	2.4487	2.46388	1.38362	3.48188	6.04549	8.07122	4.49719	1.18088	1.21787
Afp	0.00527098	0.798534	0.817076	1.67478	0.879852	1.70969	0.637711	0.345132	0.226662	0.00189138	0.00136207	0	0.0473735	0	0.0416174	0	0.478595	0.76858	0.0420598	0.113242	0.077825	0	0.943704	1.31366	0.603165	0.585657	0.0888287	0
Aftph	9.94707	8.7487	6.5745	13.0567	22.456	17.3141	17.4167	21.2121	19.324	14.4265	15.5177	4.15764	21.7266	30.2839	24.7058	13.2682	33.7251	20.0587	42.8739	27.4191	14.744	23.1221	28.5876	36.8594	25.1759	47.8751	22.6102	40.4582
Aga	16.1866	0.561456	0.00127414	0.583678	0.00268103	0	0.233916	3.22452	1.96988	2.58341	6.24638	11.0465	22.7215	2.39917	13.4584	23.6293	34.494	16.1546	16.0106	15.2008	24.1249	22.8078	9.2663	9.4762	22.1215	7.93382	11.8712	28.9272
Agap1	7.98302	5.12317	5.3716	4.96835	8.37486	6.46608	6.13005	2.469	1.85374	0.49887	0.484463	6.2673	4.30961	9.88675	4.68531	3.97913	8.0134	1.72243	3.6586	4.00807	4.177	3.562	5.6282	2.88728	3.94862	0.994955	5.76373	4.51106
Agap2	0.00527098	0	0.00127414	0	0.00268103	0	0.00530368	0.0207922	0.00146034	0.00189138	0.00136207	0.25565	1.11993	120.026	0.344268	2.23579	0.394147	0.59618	0.461248	0.549951	1.00816	0.539224	0.571048	5.18762	0.485685	8.18653	1.93064	0.915211
Agap3	4.52495	4.44487	4.78761	3.9542	3.638	4.17257	4.25944	2.5507	1.54105	1.37487	2.10776	34.3557	8.56572	32.363	15.9286	10.8502	6.28926	7.20783	7.12204	12.4797	6.80874	15.0962	5.05879	7.91483	7.67201	9.39833	8.10208	16.4327
Agbl1	0.00527098	0.318681	0.388258	1.33077	1.93064	2.36538	1.75537	0.269908	0.00146034	0.00189138	0.00136207	0	0	0	0	0	0	0	0.0359798	0	7.27121	0	0	0.126319	0	0.0169057	0	0
Agbl2	0.00527098	1.04354	1.01173	1.60652	3.07137	2.27262	1.1014	1.15522	5.09415	3.39435	0.338502	0.221497	0.517304	0.277437	0.110484	0.59203	0.107367	0.223666	0.681207	1.22808	0.148728	0.727763	0.134112	0.065662	0.119181	0.0871805	0.141933	0.154064
Agbl3	2.4842	4.21157	4.57857	6.78744	14.3738	10.6975	18.7488	11.0507	2.37865	0.00189138	0.345927	0.395897	4.19306	5.12792	1.15026	2.69204	9.32183	4.2517	0.663127	2.91911	2.73944	2.74545	0.880835	2.01602	2.39372	3.17829	1.47688	5.86188
Agbl4	0.00527098	0	0.00127414	0	0.497003	0.305847	0.296715	0.115759	0.00146034	0.00189138	0.00136207	0.0450309	0.342289	3.08945	0	0	0	0	0	0.285401	0.072235	0.161179	0.246625	0	0	0	0	0
Agbl5	6.25356	10.9127	9.16214	7.9192	13.5081	11.1763	9.47024	4.28175	2.00794	2.50404	4.4119	7.35536	3.09925	3.62148	2.8964	3.22757	7.09199	2.54087	2.95919	4.88348	1.11004	11.6922	3.463	3.82422	3.44167	11.4848	2.95482	7.29056
Ager	0.00527098	0.318883	0.00127414	0	0.00268103	0	0	0	0.00146034	0.00189138	0.00136207	1.41607	0.768298	0.410649	0.433	1.17542	0.442666	0	0.640422	1368.45	0.285772	0.443948	0.509164	2.51173	0.650473	3.69965	0.669088	2.08596
Agfg1	10.6448	5.91408	5.70072	6.67737	3.76368	7.81627	9.77553	9.94005	4.41689	6.24638	5.97142	10.49	25.2392	28.5876	25.8963	25.2695	19.7539	9.6978	15.724	44.7114	29.0297	20.378	29.9892	30.9515	19.5189	31.5766	24.746	7.78233
Agfg2	13.4134	13.3623	17.5646	9.5531	14.3588	8.46891	6.60973	18.7182	10.0644	15.4136	5.10475	9.46084	7.91218	8.90329	3.26433	5.71936	13.7029	19.6919	7.23918	4.84348	5.92775	8.059	3.7609	5.82056	3.96603	54.9604	5.0183	7.21298
Aggf1	13.0742	3.25343	3.06132	3.01953	4.06803	3.36367	3.58012	11.1342	16.7313	11.7762	5.67936	24.4669	11.2506	12.3451	10.9071	7.98061	10.515	12.4353	11.2902	11.9043	7.4796	11.103	11.9089	13.3313	10.2109	12.2847	12.3089	13.2604
Agk	11.2215	10.4009	8.8406	11.5087	26.7574	16.8101	18.8341	6.71794	2.12611	8.18653	6.04549	2.79429	11.3608	12.4165	3.89339	9.81049	7.20055	4.3285	3.46388	6.11795	5.48791	7.09024	3.28549	5.31765	4.36824	11.3672	5.32863	2.80467
Agl	3.78439	3.1613	2.71742	1.91046	2.53615	1.72602	2.3505	1.50045	2.74338	2.6632	2.47133	2.96583	14.9691	5.90284	14.7654	70.6046	10.355	18.6297	5.1784	1.98612	171.841	4.60096	3.2985	2.65251	5.8249	4.2191	6.13842	3.74213
Agmat	0.00527098	0	0.00127414	0	0.00268103	0	0.0321143	11.5429	12.8039	10.7941	1.11635	0.531996	2.84463	0.531331	0	0.23785	2.28399	90.1936	0.0757958	0	0	0.0929525	3.4934	0	0.0726176	0.146975	0	0
Agmo	0.00527098	0.21142	0.00127414	0	0.00268103	0	0.089118	0	0.00146034	0.00189138	0.00136207	0	1.38597	2.01602	0.951745	3.89339	4.41512	74.5232	1.8028	9.74786	9.9712	1.24062	42.0678	1.16955	11.4639	0.708419	0.727257	9.97418
Agpat1	20.2002	7.74209	10.2696	8.32311	17.3004	13.5902	12.9878	10.2726	9.78208	2.58505	14.0087	40.2715	28.1009	44.3713	10.665	32.2771	35.5788	7.16796	39.0694	20.1247	28.2306	28.0273	50.0979	28.3585	35.4467	26.1578	31.6077	61.2245
Agpat2	18.0743	31.8079	35.7194	38.9437	7.62739	15.372	12.0052	24.6682	52.0744	125.042	121.12	19.43	56.9158	0.542248	12.4565	25.595	10.1039	89.2136	48.9592	22.2199	18.6079	17.0031	160.881	5.5773	72.9168	4.7472	18.7118	11.0738
Agpat3	13.5956	3.61919	3.85833	3.6985	2.64613	2.58246	1.71593	1.1858	1.4833	5.90779	1.6137	14.6526	101.818	73.2644	122.491	85.9523	110.228	74.9497	19.7617	37.7134	54.0411	60.5836	27.8954	40.2898	35.3022	49.9975	17.4546	43.5607
Agpat4	0.00527098	0	0.00127414	0.386029	0.45232	0.471773	0	0.76124	2.4842	7.37976	3.6867	29.7628	5.53077	22.6102	6.57205	4.89086	2.21484	1.30499	40.4414	20.0415	6.43069	10.4431	8.37486	5.4855	43.2055	3.41144	5.00537	3.06036
Agpat5	14.831	5.24592	4.88722	6.50255	9.4762	6.43069	5.18616	28.3104	34.047	41.4921	9.98704	12.3401	7.62505	18.082	9.43193	14.7654	7.03767	5.39119	21.7061	7.3896	17.3423	12.0407	9.01458	4.77982	9.34885	12.6791	8.67044	12.6357
Agps	2.77676	4.41689	4.07242	6.07526	16.3392	13.2744	17.1757	15.1316	7.78348	7.26157	9.2991	3.82145	9.43579	10.1955	14.831	13.1902	42.3921	8.56287	15.4405	18.0242	14.4468	8.994	9.47382	11.8424	33.6915	18.0863	15.2521	6.48667
Agr2	0.00527098	0	0.00127414	0	0.00268103	0	1.48773	0.744639	0.00146034	0.00189138	0.00136207	0	0.610672	0	3.98055	0.862892	0.210412	1.4282	1206.69	0.430682	58.5033	24.4777	493.168	0.390623	464.393	1.44015	14.6447	456.634
Agr3	27.3621	12.9248	21.4334	72.1538	29.2033	31.856	49.5824	13.7953	1.20972	0.720899	0.00136207	0	0	0	0	0	0	0	2.14147	2.78109	0	6.09813	1.48836	0	0.80459	0.10383	0	0.305663
Agrn	5.06921	1.56832	1.2079	0.407262	1.16276	0.710096	0.0947398	0.348139	0.831418	0.384472	2.7413	19.3053	6.36297	30.7067	14.3738	19.0766	23.6293	7.8672	8.1101	66.2481	5.79006	16.528	26.0375	4.577	12.3719	3.83108	20.1457	21.1678
Agrp	0.00527098	0	0.00127414	1.66291	0.00268103	0	1.04354	8.06557	5.05376	12.3926	0.00136207	1.42538	1.26904	0	0.414926	0	0	0	0.147471	0.112387	0.436228	0.122179	0.18465	0.495298	0	0.340637	0	0
Agt	3.04479	0.973303	1.34683	1.49465	4.73787	2.71655	1.9666	0.604501	0.00146034	0.00189138	0.00136207	0.0636846	2.24825	20.087	0.434517	1.4865	28.0175	177.541	5.61285	0.165643	5.38292	22.0629	3.98555	0.0779524	8.56879	0.545574	0.807567	0.997338
Agtpbp1	20.5074	17.7028	17.6406	21.1264	49.5159	40.3539	55.3388	58.0025	12.4246	2.99614	2.32969	3.03243	8.43328	60.4925	7.09897	61.3377	10.9438	4.76508	8.86024	13.9885	17.845	6.52377	3.15836	9.41139	9.5207	8.80596	5.81485	12.0104
Agtr1a	0.00527098	0.328352	0.00127414	0.73979	1.81369	0.866294	0.553153	0.0444457	0.00146034	0.00189138	0.00136207	0.668286	160.654	0.0579617	1.43662	16.6699	30.8958	37.8905	0.710096	3.67565	6.48484	0.367289	0.539957	20.975	0.44275	0.306995	2.26406	3.54345
Agtr1b	0.00527098	0.684658	0.262713	0.112081	0.420457	0	0	0.255139	0.00146034	0.00189138	1.01896	0	10.1347	0.0419578	0.354917	0	0.13717	0	0.332754	0.189782	0.143409	0	0.242596	0	1.28953	0	0.144184	0
Agtr2	0.653191	0	0.00127414	0.265211	0.00268103	0.197869	1.00006	0	0.00146034	0.00189138	0.00136207	0	6.28081	0.372089	0.850269	0	0.326928	0	0.130315	0.0504051	0.606083	3.43679	0	0	0.789339	0	8.6939	0.306457
Agtrap	10.8907	6.15656	6.12755	4.9174	4.93591	6.20765	4.49874	7.37976	13.6865	12.639	41.5331	25.4061	12.2278	1.2389	4.12831	12.0104	19.0008	2.56012	4.76075	7.00166	4.54533	7.88437	4.04536	5.46446	10.9569	22.9654	7.27601	8.74516
Agxt2	0.00527098	0	0.00127414	0.131233	0.00268103	0	0.0167745	0	0.00146034	0.00189138	0.00136207	0	3.99643	0.80393	0.0441416	0.319645	64.3999	71.2404	0	0.0753354	0	0.0417453	0.353081	0.122806	0	0	0.0604595	0.426179
Ahctf1	4.24098	17.1394	16.6747	12.3355	34.9388	21.4503	26.5865	49.74	64.2742	28.2137	23.186	7.73159	10.6518	10.7468	7.08815	10.1039	11.6462	18.3825	6.57863	15.6024	13.3992	9.14588	10.2481	18.5191	8.48965	17.0031	5.93505	14.3977
Ahcy	9.08405	12.1125	12.7103	9.36948	9.48781	6.68778	3.1208	0.759139	1.2898	13.0486	103.923	34.0085	25.9211	11.295	13.1863	7.04419	74.2263	382.091	48.1672	7.22672	11.4533	24.2136	41.3317	17.1642	11.0616	20.087	31.7271	17.152
Ahcyl1	8.8762	6.94289	6.39929	4.72744	6.62358	5.55463	7.48516	7.98302	7.40469	4.85452	4.62439	24.0791	90.7154	191.697	41.7599	53.8647	72.2074	46.1645	47.2521	45.2125	39.4604	91.178	43.9874	39.3238	52.0048	45.8643	51.1241	43.9874
Ahcyl2	6.04367	2.42137	2.78524	2.99897	2.87628	3.16035	2.90884	2.31742	3.35862	4.26832	3.50605	3.88569	53.8403	50.8907	7.58205	8.23228	68.5751	5.70924	237.895	53.1314	11.1241	12.8581	117.673	8.69962	116.146	14.6162	58.6008	14.1572
Ahdc1	0.906408	4.3224	4.50987	6.43069	5.8391	6.94779	7.73958	4.0259	3.4399	0.831968	3.28301	17.589	8.46118	4.83195	7.30594	7.1937	3.26867	2.49215	2.34896	1.43371	3.27393	5.23915	4.65646	4.13155	2.49787	8.77274	6.94046	4.47081
Ahi1	4.85285	0.629159	0.998359	0.558568	2.32034	1.54033	1.71056	0.313973	0.240175	0.328352	1.71131	3.12353	9.13936	82.1941	1.06275	1.66648	2.58054	0.89363	1.69794	1.11888	0.774428	2.72809	1.03844	1.19023	1.48836	3.499	2.28474	1.19089
Ahnak	0.876322	1.51709	2.93914	5.80786	7.63256	9.8518	11.9253	6.12363	0.773987	2.30067	5.64031	7.02963	10.6022	0.759139	97.9384	33.0265	7.20285	3.41892	24.7657	116.146	36.6441	18.6979	22.9809	9.93767	39.5802	4.00956	41.8222	10.5528
Ahr	5.08776	4.26169	3.95578	5.25704	6.78955	7.45824	6.39611	1.13873	0.649741	0.25004	0.342289	0.811649	0.516205	1.27954	4.01134	2.26969	1.69751	21.8734	2.76873	11.1184	1.17835	1.57419	2.65507	3.87705	3.61141	1.54069	2.59049	3.09606
Ahrr	0.00527098	0.185862	0.483305	0.202186	1.07345	0.504739	0.125302	0.0898812	1.00365	1.11424	0.00136207	0.323141	0.760975	0.0680786	0.259169	0.878119	0	0.300286	0.372469	0.0574284	0	0.0727179	1.70769	0.218659	0.146902	0.0200371	0.0707434	0
Ahsa1	131.634	175.797	220.899	207.926	450.025	422.315	464.393	298.886	93.9599	105.498	271.824	302.915	105.701	87.423	66.6705	73.6556	59.3744	75.2208	65.853	65.1887	80.466	110.834	56.9158	83.0389	63.9211	87.021	83.9954	84.2756
Ahsa2	9.43193	20.8448	20.7012	16.3424	8.77434	17.6475	20.8808	10.2481	9.73748	7.56654	23.3758	9.40387	43.6578	19.8137	18.9653	28.1836	21.0939	35.873	19.7539	29.5573	27.8558	42.3052	15.684	25.6416	22.9654	29.5441	27.3194	34.7969
Ahsg	0.00527098	0	0.460301	0.384266	0.877627	0	0.344032	0.358118	0.993284	2.11803	2.53511	0.610672	5.01273	133.358	0.744639	3.69224	0.987586	7501.05	1.17677	0.872562	1.72898	0.619061	0.76124	0.873322	5.90779	2.25131	0.38522	5.1676
Aicda	0.00527098	0	0.00127414	0	0.00268103	0	0.72964	2.97319	7.84778	1.27492	0.00136207	0.995343	0	0	0	0	0	0	0	0.0597548	0	0.391666	0	0.5277	0	0.204785	0.0913666	0
Aif1	0.00527098	0	0.00127414	0	0.00268103	0	0	0.70699	2.88322	0.00189138	0.00136207	0.917756	3.52753	2.35421	1.92079	3.40783	1.6802	10.5116	2.79809	6.52846	3.56049	2.12198	6.6511	72.0967	2.61817	10.5926	7.2638	7.51667
Aif1l	0.00527098	0.262806	0.783252	0.626075	0.00268103	0.193893	0.182535	5.53874	10.1146	7.54238	2.22295	10.2056	4.22288	0.960067	47.8225	4.72579	71.7872	0.498188	0.196218	0.720094	5.63496	9.08874	0.0686334	0.810111	2.29404	0.950938	1.78342	1.94195
Aifm1	57.8967	27.0601	27.0454	24.6567	17.6698	21.685	14.0904	27.6246	35.3187	39.3799	32.4127	32.0397	92.0645	11.0616	10.6593	51.2717	65.9016	70.1466	35.9268	15.0056	31.5912	31.2345	36.9999	13.9193	53.5056	16.5674	17.4167	39.6837
Aifm2	16.4541	4.25449	5.21544	3.36253	0.533463	0.976318	0.427536	0.0152564	0.156285	1.93372	10.2596	8.36757	151.756	1.27149	3.32453	11.8527	7.29259	12.991	2.69086	4.36047	10.2757	9.69498	3.6278	1.57685	3.59545	1.48623	4.44214	8.9563
Aifm3	16.8496	0.650473	0.527472	0.286777	0.00268103	0	0	0.0441199	3.61383	7.58757	1.12403	5.22473	3.7366	56.3537	0.225244	0	2.48939	1.92289	0.216284	0.572207	0.153706	0.400908	0.254928	0.0780395	0.302574	0.533689	0.177401	1.90544
Aig1	39.7017	65.2287	49.3038	66.9136	18.1315	24.8481	27.9679	8.80863	4.21621	2.74204	0.413864	5.59285	20.898	27.591	13.4817	36.9631	27.9679	18.7554	44.3356	20.7877	14.4628	10.687	32.1761	4.03309	40.9953	4.18448	4.41512	35.6486
Aim2	0.00527098	0	0.00127414	0	0.00268103	0	0.0094856	0	0.00146034	0.907752	1.66378	6.3648	0.574811	0.71899	0.829074	2.02905	0.400243	3.54152	38.1052	4.42135	1.53171	0.332188	3.499	30.84	0.213081	7.0544	1.57685	0.697861
Aimp1	72.0967	22.9334	21.6436	23.5274	8.31736	9.47382	5.37493	5.08474	21.7161	71.561	132.873	124.236	34.2786	31.8702	44.2679	31.46	19.5253	26.0469	34.4782	33.5618	53.2575	34.0877	40.9015	35.1701	31.7006	35.4173	43.4958	77.1885
Aimp2	121.324	72.5301	63.881	55.6518	14.3933	49.9296	37.7668	185.386	349.731	127.898	79.9616	113.896	16.9218	13.5167	14.9862	19.324	9.60017	11.6186	11.3465	4.69933	102.721	13.3098	18.7801	11.7762	12.9994	7.76008	14.3186	32.4774
Aip	31.4402	24.2265	26.9492	40.6005	6.96042	13.2212	12.3564	32.0925	41.6837	21.3871	11.9728	34.1814	33.8626	44.4847	27.5226	26.3437	25.0603	15.3588	24.203	34.9702	33.3363	39.1443	20.6545	54.2876	23.1004	27.7076	30.0566	28.8015
Aip	31.4402	24.2265	26.9492	40.6005	6.96042	13.2212	12.3564	32.0925	41.6837	21.3871	11.9728	34.1814	0	0	0	0	0	0	0	0	0	0	0	0	0	0	0	0
Aipl1	0.00527098	0	0.00127414	0	0.00268103	0	0.0228875	0	0.00146034	2.54293	0.00136207	0.788774	0	0.0226116	0.0907052	0	0.1015	0	0	0.0358701	0.0795286	0.461547	0.0530812	0.164308	0.0393211	0.182535	0	0
Aire	0.00527098	7.02364	6.56326	10.2663	4.27944	6.25886	5.60182	1.25298	0.254589	0.352592	0.821234	7.25649	0	0	0.108034	0.52131	0.18067	0	0.0347089	0.0238951	0	0.304872	0.0401551	0.336324	0.0321686	7.84521	0	0
Airn	2.30754	3.26867	2.83694	3.83396	7.19819	5.65933	6.45114	4.14982	2.1602	0.00189138	2.86193	0.333816	3.1411	0.618096	2.83495	25.9994	3.61919	1.48907	5.12006	7.28327	10.5083	5.39462	1.90835	1.81953	1.95013	12.7855	7.13349	9.7665
Ajap1	0.00527098	0	0.211681	0	0.00268103	0	0	0	0.00146034	0.00189138	0.00136207	0.175866	0.695058	8.04344	0.138427	0	0	0	0.393101	0.051859	0.0716149	0.00862538	0.0761811	0	0.0343528	0.856169	1.08964	0.498188
Ajuba	9.44198	0.577876	0.00127414	0.38714	0.00268103	0.474528	2.04464	15.4296	15.3941	13.7953	17.0796	61.9404	14.1528	0.201073	13.9	2.78524	7.81863	4.63264	0.476324	8.20147	1.03275	10.369	0.700334	1.23338	3.18558	3.01262	5.82056	8.81872
Ak1	0.71782	0.35857	0.437698	0.118181	0.00268103	0.25565	0.0518116	0	0.00146034	0.00189138	4.08491	33.1716	14.105	40.9723	7.46917	211.662	8.18295	1.15607	5.26722	5.10475	567.991	5.46446	1.72124	3.15212	25.7682	0.949234	18.2991	6.89236
Ak2	65.5544	98.9857	95.3783	89.3173	123.213	88.0856	73.3754	24.9818	18.4669	36.2663	133.609	104.313	36.3673	8.52475	41.0718	34.7275	66.286	101.457	89.0143	17.9299	23.1384	34.3144	126.694	45.4455	49.209	46.7573	46.5029	28.1276
Ak3	12.4165	0.586998	0.565524	0.673937	0.00268103	0.73407	0.60754	0	0.00146034	1.13794	1.3605	6.16394	102.369	52.4733	90.4755	89.2136	111.997	117.894	73.3754	61.036	52.2154	66.1555	76.9788	37.3238	148.301	41.7409	63.128	78.0268
Ak4	15.66	17.1159	24.0014	10.749	14.4768	13.2397	7.78348	3.25216	7.29259	21.8534	55.8221	12.4643	4.25449	8.21317	10.6975	13.5781	147.328	24.1588	11.371	0.676728	3.27136	2.39189	0.783599	0.554901	14.6745	0.60948	1.83626	0.857773
Ak5	0.00527098	0.253591	0.504739	8.40201	10.5612	10.4587	13.053	5.55975	0.878119	0.00189138	0.210671	1.39581	0.983334	25.0904	0.0568536	0.196068	1.39453	0	0.21211	0.139469	0.297193	0.0880765	0.0383304	0.0524401	0.122865	0	5.38043	0.087728
Ak7	8.05575	0.882192	0.900452	2.31552	4.43932	2.64187	3.11107	3.77763	7.49258	7.53809	4.32047	1.17146	0.0563841	0.508531	0	0.121525	0.527078	0.251577	0.115262	3.55055	0.0840565	7.3769	0.112196	0.136434	0.0458994	0.322291	0	0
Ak8	19.3605	4.31862	4.92509	4.60606	3.81579	3.50854	1.60287	2.56911	8.38076	9.77338	2.68208	1.41821	0.190719	0.391176	0.108742	0	0	1.13707	0	1.64333	0.0984025	1.07205	0.0662503	0.649394	0.102551	0.0397043	0	0.885932
Akap1	5.93505	23.6658	23.8593	35.7306	39.1671	29.7469	21.0532	17.0477	35.6486	33.2767	24.3303	24.1052	30.3416	5.07463	11.6657	42.1881	18.7915	32.5131	17.4958	4.4119	25.7765	15.2894	12.1003	2.69204	18.6223	4.16819	9.32183	8.14704
Akap10	7.3203	23.5835	21.4074	26.7373	41.472	46.7942	64.3999	18.7915	9.73398	7.43961	5.68145	5.06019	6.08289	4.28327	5.59436	6.21689	7.3127	4.5381	5.17996	5.31218	5.51355	5.14316	6.69602	7.49692	6.22472	10.8502	5.54214	4.55765
Akap11	7.68851	2.78751	2.52014	1.96765	4.07888	4.04152	3.12457	3.19624	4.71258	0.811163	0.719528	0.856169	11.4499	34.842	7.57626	8.57763	9.46395	9.64657	7.17551	10.749	4.67507	7.01704	6.46346	5.2493	6.61441	10.0674	5.30505	2.72259
Akap12	25.457	48.1985	37.113	22.2315	27.6988	29.8748	26.5037	11.0048	6.68778	10.2913	46.9562	90.5651	2.27861	2.09331	7.13874	5.01516	2.51378	1.25334	1.93283	7.29157	2.45772	1.95967	1.78706	6.1432	2.81005	5.4199	2.33176	3.59343
Akap13	8.78428	12.0836	11.4077	7.30777	16.8938	10.4558	4.96632	2.77599	3.09091	2.38713	4.05255	2.47328	3.80395	2.80926	12.2226	8.9151	5.5278	5.87048	13.0424	25.9558	9.84008	7.80551	9.03116	29.4016	7.83682	24.9596	14.3246	3.70509
Akap14	0.00527098	0	0.00127414	0	0.00268103	0	0	0.102229	2.02388	1.86565	0.00136207	0	0	0.0217732	0	0	0	0	0	0.864002	0	0.777542	0.100681	0	0	0.0268389	0	0.129152
Akap17b	8.82413	13.5127	12.7007	16.6592	27.646	25.8014	31.071	23.0836	11.9379	3.3924	2.0307	0.534256	3.62148	2.62961	0.614737	0.920232	1.10179	3.05118	0.497505	0.665311	0.857173	1.06121	0.71702	1.48084	0.269262	1.13258	0.580621	1.31627
Akap2	1.65806	8.6939	8.99163	10.5991	29.9296	19.0818	24.7859	11.2611	6.04549	3.22757	9.6978	4.58462	44.0462	4.20833	8.09157	32.569	24.3222	6.25618	9.5244	130.755	8.6602	10.1626	2.18633	5.71758	15.6221	15.3355	9.9712	5.82739
Akap3	0.00527098	0.160068	0.209206	0.138886	0.00268103	0	0.0991125	0.0659304	0.295321	0.00189138	0.00136207	0.144184	0	0.0272542	0	0	0.109936	0	0	0.021071	0	0	0.0368651	0	0	0	0	0.0852814
Akap4	0.00527098	0.169837	0.218957	0.149228	0.00268103	1.13083	0.154064	0.0317619	0.00146034	0.00189138	0.00136207	0	0.0574434	0.0156311	0.0768575	0	0.0750463	0	0	0	0	0	0	0	0	0	0	0.214056
Akap5	0.861205	0.308164	0.37899	0.241233	0.326633	0.578627	0.44275	0.131713	0.405576	0.365176	0.703232	0.305663	0.178435	10.1146	0.469931	0.973816	0.252591	0.405576	0.249296	110.228	0.131807	0.128011	0.117352	0.880835	1.26234	0.253494	0.178133	0.194131
Akap6	0.00527098	0.524645	0.340838	1.53615	2.90514	1.7486	3.48764	0.44275	0.205599	0.193349	0.00136207	0	0.357635	16.594	1.63573	18.9469	0.104889	0.223081	0.964923	0.020626	5.09787	0.148945	0.600789	0.0568022	0.631323	0.203147	0.175325	0.0944569
Akap7	15.6657	14.8166	18.1679	16.9855	34.3557	29.0705	42.7378	19.4891	5.52521	4.66476	1.56103	4.94166	5.26543	15.5623	5.48217	14.2189	8.66451	4.53985	13.2109	12.5048	8.99699	8.31736	23.545	3.9666	11.5638	2.04347	3.44875	2.00244
Akap8	25.2591	8.68544	9.04782	5.44905	2.83582	8.37814	6.40833	35.1265	44.1285	45.9016	47.3727	33.2437	25.7064	23.8147	16.5674	23.4364	18.1898	20.8521	15.8117	37.6349	19.6428	32.2771	17.11	53.7686	16.8007	50.5642	21.7845	26.1468
Akap8l	39.6627	14.997	17.7082	15.1316	10.1989	9.08405	3.93109	18.2316	15.496	20.6326	21.4619	29.1679	23.0334	38.0063	11.4786	14.115	10.8848	10.8117	6.57682	21.4721	7.70284	27.7633	6.1331	22.4219	8.57763	19.589	9.0064	24.6487
Akap9	7.04246	5.87048	5.42491	5.86003	10.2824	7.5445	7.39904	4.54382	2.3591	1.50277	2.4932	0.76124	13.6664	3.74937	6.83483	8.4794	4.10561	9.34285	15.806	9.63736	7.90397	12.8095	19.1209	6.92329	8.12067	7.5497	6.72574	17.1204
Akip1	25.8568	22.5666	26.0982	25.9558	57.8354	32.5408	62.2631	34.528	12.6232	12.5624	31.7638	20.3992	6.45861	1.00958	5.45908	4.74164	12.2718	13.9616	7.11995	11.3642	6.06499	7.43316	5.90284	7.55144	8.50356	6.55975	5.55463	17.9118
Akirin1	40.8227	30.8958	14.2382	4.24098	5.36191	2.6009	8.25433	28.2715	38.0817	67.7058	30.0274	8.56287	33.9202	25.7564	17.8076	19.8046	14.831	23.0653	32.2908	24.0258	22.5062	23.6123	28.854	35.3187	32.374	49.5447	23.4364	6.28498
Akirin2	62.6327	48.1377	47.3101	46.2464	42.9314	79.0188	100.557	27.7293	6.3648	6.87946	6.9452	47.935	30.8571	36.1673	20.0003	42.7962	25.7138	15.5997	20.1457	27.1148	28.854	35.4173	17.845	26.3822	19.8793	32.7809	27.0721	20.0934
Akna	2.15369	1.85374	1.71805	3.50741	5.24452	3.94366	1.11888	0.188912	0.00146034	1.26234	0.656626	2.62151	0.864002	0.205599	0.607967	1.35826	0.486139	0.988899	1.39581	5.04009	0.908379	0.984384	1.81287	37.8384	0.620149	13.5167	1.45333	0.585108
Aknad1	7.37484	16.4824	18.553	30.1151	20.9197	21.9957	21.079	4.68394	0.439153	0.887875	0.224895	0	0	0	1.52322	0	0	0	0	0.0269436	0.0719546	0.0873849	0.0449506	0.0823557	0.307614	0	0.15437	0
Akp3	0.00527098	0	0.00127414	0.603747	3.95306	2.48707	1.41648	0.0277166	0.00146034	1.58698	0.295519	0	0	0	0	0	0	0	0	0	0	0	0.325441	0	0	0.042251	0.0688221	0
Akr1a1	300.234	223.403	219.053	197.201	71.4477	93.2563	107.323	89.3173	84.1655	151.756	173.558	349.731	541.665	225.379	212.453	143.682	2057.16	219.053	248.867	318.27	143.062	349.731	360.729	248.867	432.147	241	324.328	277.04
Akr1b10	5.08139	1.90261	1.65185	0.865493	0.00268103	0.381174	9.83673	19.9337	6.9826	0.421165	2.50481	8.93087	110.555	7.07628	17.2535	47.8225	25.131	3.88569	7.27911	18.559	37.369	22.7834	5.40048	18.278	16.162	17.3282	18.4084	54.5902
Akr1b3	6.40109	0.113946	27.7408	40.7139	6.90362	34.3853	8.79957	0.0100306	0.161439	0.190384	0.158492	1.2898	199.692	16.3468	48.6367	138.389	12.8601	7.60299	44.9225	80.9047	114.771	97.3769	16.6991	74.6573	94.6019	100.902	52.9317	412.778
Akr1b7	0.00527098	0	0.413018	0.191613	0.00268103	0	0.133872	4.89636	2.13742	1.26101	0.00136207	0.427112	6135.88	0.437955	1.2472	1.87052	2.36198	4.02886	4.97881	5.45277	1.24301	0.212484	58.3254	7.37102	0.634125	0.588736	1.69988	163.194
Akr1b8	2.13495	10.3223	5.77788	29.6756	5.00879	9.28031	12.3054	6.28081	2.24344	9.31853	49.7929	13.5349	135.52	0.168725	35.1701	3.00949	1.17913	4.1803	65.2287	10.1431	4.42766	14.2619	6.87481	5.49132	58.8951	0.548367	4.63264	4.02886
Akr1c12	0.00527098	0	0.00127414	0	0.00268103	0	0	0	0.00146034	0.00189138	9.85535	0.231502	0.150543	0.371492	0.31575	0	1.87463	66.0316	90.4755	0.322432	0.964598	0.514671	38.7342	1.44086	78.8295	0.579341	0.917245	1.4074
Akr1c13	0.00527098	0	0.00127414	0.473216	0.00268103	0.76188	0.136287	0.0484121	0.00146034	0.00189138	53.1314	0.300177	24.7161	0.73696	1.02409	0.760975	4.93062	83.9228	115.803	2.96214	3.43866	5.49132	29.0705	5.58597	102.292	4.99729	7.03989	4.74164
Akr1c14	3.13575	0.778131	0.377999	2.24551	1.60616	2.38949	2.2177	1.1592	0.00146034	1.54417	1.75218	0.0828454	1.40656	1.99509	1.27262	6.73549	68.6822	151.963	70.3467	115.093	5.35914	274.057	5.00879	0.792088	65.0033	0.353438	140.891	0.308435
Akr1c18	0.00527098	0	0.00127414	0.205599	0.00268103	0.437231	0	0	0.00146034	0.00189138	2.87008	0.0957801	1293.66	0.77662	0.227527	0.479318	148.301	3.05802	0.87475	0.731047	4.32728	20.7497	0.172565	1.90456	0.199439	0.502511	0.32215	0.207964
Akr1c19	6.48052	2.72153	8.42718	7.53586	2.73774	4.01134	3.48887	0.399391	0.00146034	0.00189138	1.57419	0.0870995	0.149939	0.677224	0.869245	3.2753	50.0327	49.0426	106.01	2.50037	2.8585	0.491688	19.2817	0.809616	53.6895	0.377999	21.153	0.179917
Akr1c20	0.00527098	0	0.00127414	0	0.00268103	0	0	0	0.00146034	0.00189138	0.00136207	0	0.171217	0.589605	0	0	1.65229	118.912	0.0734846	0	0	0	0.0915844	0	0	0	0	0.202958
Akr1c21	5.8038	30.7188	33.1526	11.6495	1.0493	3.14729	2.21653	0.583678	1.98924	11.6738	12.1618	0.368587	8.16211	0.104889	0.150499	0.289487	863.576	0.82205	0.202186	0.511874	0.300286	0.0923652	0.340343	0	0.292191	0	0.203294	0
Akr1c6	0.00527098	0	0.00127414	0	0.00268103	0	0.0358961	0.222499	0.00146034	0.415821	0.00136207	0	0.166192	9.53992	0	0.455053	0	835.057	0.137708	0.205706	0.25565	0.0544074	0.0837809	0.411196	0.134303	0.0572136	0.154064	0.533915
Akr1cl	10.6048	4.86708	2.92441	11.0719	12.7515	11.8527	16.0641	8.93463	2.36614	0.417781	4.17374	0.0864405	1091.39	0.032009	1.05323	1.88216	0.360217	0.876103	0.433264	0.855289	0.368853	1447.49	1.38362	1.54331	0.61702	0.554779	3.31987	0.625442
Akr1d1	0.00527098	0.977329	0.840682	0.685002	1.2798	0.206744	0.0923652	0.159505	0.00146034	0.00189138	0.00136207	0	737.507	0.451867	0.897705	0.620919	21.4074	110.555	0.207269	0.530197	0.200982	0.0164459	0.122305	0.835072	0.15378	0.18123	0	0.7436
Akr1e1	23.4747	5.00055	6.29518	7.56212	3.99483	5.53077	7.05245	1.33077	0.730178	1.26683	23.9394	6.72025	18.1608	11.1377	10.3042	17.0219	46.1645	34.4782	19.1594	8.71125	17.6904	13.9131	14.0052	4.64154	15.4356	3.71625	15.8809	9.59698
Akr7a5	105.175	51.1241	56.3537	45.5083	6.27651	6.83483	5.51952	11.3535	21.3072	15.1525	37.113	40.0826	20.7071	10.8035	8.18295	24.7058	134.171	49.3975	16.9753	6.96804	15.8614	22.4672	39.6837	11.5212	15.8566	6.98503	12.639	42.7177
Akt1	6.31004	9.08874	9.70128	9.16529	24.0483	15.6221	18.1011	16.242	9.43889	9.5458	6.0546	34.6978	116.398	46.1068	37.6542	73.318	27.4337	24.5682	46.1645	51.43	28.4197	82.1316	30.6327	52.0355	66.9136	55.6518	61.5624	61.036
Akt1s1	50.452	11.3979	14.191	11.9452	7.3769	13.97	16.6699	7.17089	11.8032	26.8155	17.9549	48.5674	31.2345	17.7651	26.8586	21.1862	27.7742	23.186	18.4746	11.8424	37.5556	31.3309	21.0006	12.1331	26.9163	13.3586	27.4583	43.4237
Akt2	27.1411	7.06271	6.86285	5.47394	8.38862	8.32825	10.3397	12.61	11.4019	9.64097	27.0454	7.21545	40.7139	27.1411	33.7092	60.015	24.203	40.3539	17.786	39.0313	78.6651	50.0327	13.5838	33.3653	50.452	36.9434	29.8944	28.372
Akt3	7.87911	10.6518	10.7092	9.37997	20.7071	17.4421	18.7915	17.3587	6.11353	2.42233	0.500243	2.21336	6.74495	39.4034	5.9536	10.4666	2.61148	2.32969	4.41689	21.6258	6.4259	7.83682	1.51792	10.2997	4.12676	5.17996	3.75207	4.57249
Aktip	71.4477	23.1563	20.3458	22.1055	21.9854	21.425	26.8586	22.6802	14.6487	8.83532	9.64657	18.9398	19.865	67.3471	42.1656	40.4414	57.9379	10.5497	26.1681	37.0714	37.8384	21.0006	23.0011	12.6279	24.9122	14.2525	60.426	41.5154
Alad	9.69498	5.56424	6.33034	6.19499	2.28474	2.36976	1.24669	1.67708	8.60735	13.804	17.4105	13.4088	21.2496	7.60174	53.8647	18.5365	52.9317	74.4626	14.7862	22.3889	10.6593	47.1028	26.8155	21.6362	29.8443	5.94645	14.7486	62.6327
Alas1	10.3507	23.4364	25.4629	27.2408	23.9223	23.9121	12.2718	28.8015	41.8059	24.9457	22.3062	18.2383	248.867	17.4546	30.2839	82.365	118.695	104.54	67.1737	136.205	49.6704	41.5331	54.9074	14.8013	46.734	11.2755	45.2125	16.8552
Alas2	0.00527098	0	0.00127414	0.123104	0.00268103	0.266234	0	0	0.566258	0.692186	1.27262	0.101697	1.81234	0.482562	0.807811	8.53187	3.51725	9.2771	0.181865	23.7561	1.65616	0.297431	0.492147	210.384	5.03419	0.222409	0.461833	1.59472
Alb	0.00527098	0	0.273711	0	0.00268103	0	0.829413	0	0.00146034	0.00189138	0.00136207	0	12.4643	2057.16	5.04555	10.3397	10.1081	0	15.1127	7.8893	8.67262	5.18483	10.2402	4.3576	8.63365	17.8269	4.03428	32.8356
Alcam	0.00527098	0.126424	0.00127414	0	0.00268103	0	0	0.0167146	0.00146034	0.00189138	0.177232	0.654078	18.3898	35.542	3.66865	2.20794	8.94843	26.2634	10.394	190.523	3.31588	21.3483	7.89138	6.63623	29.5754	10.3093	82.1941	30.1151
Aldh16a1	15.8234	7.75318	7.18401	2.4842	1.76728	1.01768	0.379676	2.67977	10.2564	14.7303	37.8584	29.8443	8.1294	1.0447	8.4149	4.06095	17.5961	24.0014	22.4477	6.64185	5.51952	5.79806	37.058	15.7024	17.9618	8.4149	14.1321	13.8554
Aldh18a1	0.00527098	4.41329	4.32343	11.7015	26.2634	19.8198	23.3194	11.9089	4.30696	15.7699	31.8189	34.047	7.32662	2.96583	4.32661	2.79299	0.818108	1.95428	11.5087	1.55447	3.90735	31.1876	34.3144	7.18792	8.95356	6.39287	20.3992	38.1507
Aldh1a1	3.97197	0.49117	0.436474	1.13873	0.898216	0.254928	0.209096	0.158038	0.00146034	0.00189138	3.7609	0.058308	26.0375	62.4017	169.025	19.5629	3.78439	377.126	90.2893	663.015	73.5885	803.6	63.1764	12.098	232.988	1.67646	26.0091	52.8009
Aldh1a2	4.81049	5.35748	10.8542	28.2024	59.1202	36.2281	25.1663	4.97349	1.31954	0.741867	1.13556	1.73414	23.1004	2.20555	9.45545	4.26516	4.79937	0.641705	6.15372	17.6025	4.73268	18.6297	4.10134	1.1072	6.06697	0.927646	259.583	6.31696
Aldh1a3	0.00527098	0.462167	0.293751	0.17782	0.00268103	0.27568	0	0	0.00146034	0.00189138	2.41043	0.274441	3.638	0.399138	0.589297	0.750713	0.744639	0.861205	0.690912	0.373176	3.63067	1.68689	7.65126	0.905573	2.12611	0.811163	0.425711	1.88551
Aldh1a7	0.00527098	0.354542	0.271663	0.358047	0.00268103	0.432846	0.670863	0	0.00146034	0.00189138	0.00136207	0.43809	3.51637	1.30301	114.21	0.466427	2.17479	91.105	11.5118	104.313	2.96816	2.78302	14.5624	1.29239	29.8944	0.443591	1.26954	6.56898
Aldh1b1	2.17479	0.201292	0.00127414	0	0.00268103	0	0.33027	0.131538	0.00146034	0.00189138	4.67246	11.1342	5.88572	0.843456	1.31436	4.39626	0.698324	36.1066	58.3254	0.303958	2.09987	7.82136	197.832	2.34063	1.72287	4.34416	8.20953	2.22709
Aldh1l1	4.87581	6.31472	6.78955	7.22306	4.38707	3.15087	0.994955	0.0694454	2.5289	5.87048	16.0874	3.25739	33.5139	16.4327	9.80771	0.564172	92.2594	197.201	11.103	2.75584	5.0227	3.73053	38.3575	1.38139	27.5618	3.78928	1.51541	3.81155
Aldh1l2	0.935224	0.491549	0.361414	0.238871	0.00268103	0	0.0424977	0.0366744	0.293751	0.448406	1.34478	0.903337	0.235503	0.700334	5.16311	2.01891	0.548657	0.164743	4.20833	0.124064	2.26781	0.345604	1.48623	0.301531	3.00019	0.0594403	3.6179	2.8677
Aldh2	14.5011	37.2471	52.173	27.105	7.46499	23.7561	16.8353	8.20587	5.10326	8.30646	34.1032	130.755	278.554	23.8401	89.5954	86.2687	185.386	400.882	88.7672	182.84	71.1808	153.86	40.5873	99.4085	66.2481	16.2087	57.6141	118.912
Aldh3a1	0.00527098	0.562194	0.728842	1.88216	1.60738	1.86653	0.740287	0.0307213	0.88833	0.00189138	4.22288	0.604501	0	0.316965	80.6225	0.307971	0	0	0.150543	1.6834	0	0.0582818	0.0614685	0.615152	135.333	0.482263	0.064644	0.830305
Aldh3a2	7.48285	13.7177	13.3041	16.9091	7.56212	18.5726	17.8076	3.77871	1.66146	5.05879	12.0181	7.85673	20.6934	15.0442	39.4158	17.8364	51.0842	122.877	45.1062	57.9379	12.9528	39.1213	74.1055	17.6304	93.6965	28.385	19.0694	25.7682
Aldh3b1	0.00527098	0.978444	1.83335	1.35704	1.18038	1.53473	1.52478	0.0997254	1.2079	0.327166	0.00136207	2.88422	62.4958	1.03876	1.28365	1.21486	5.59285	2.81005	3.29505	35.3984	3.03995	12.5922	15.7471	13.4624	0.930873	3.01052	1.20972	1.99509
Aldh3b2	0.00527098	0.631103	0.791049	0.27648	0.00268103	0	0	0	0.00146034	0.00189138	2.94362	1.54264	0.440828	0.153207	169.718	0	0.165109	0.232386	1.9075	0	0.780742	0.0221705	0.35857	0.172698	15.806	1.41906	0.898671	3.54733
Aldh4a1	20.0333	17.2144	19.1209	18.4811	27.2637	20.834	9.48537	5.44905	6.11226	4.9394	7.73958	21.0532	28.1276	5.60182	18.3742	37.9163	123.993	95.4979	5.62217	6.80874	35.6486	7.50829	34.4782	3.99355	11.234	6.67322	6.68133	12.8219
Aldh5a1	4.55289	1.45333	1.70859	1.87841	2.94499	2.5718	1.61007	0.300502	1.01008	0.24641	0.300068	4.56634	2.76677	18.0863	5.26933	11.4748	11.0797	13.0685	1.86037	0.780136	2.03279	2.1681	3.45215	0.381174	2.88322	0.25004	0.809616	3.47655
Aldh6a1	23.2257	15.9889	14.5624	16.7372	6.33772	20.938	23.5203	16.0361	14.3933	6.81449	24.6965	2.07377	82.2966	28.854	24.4134	116.671	352.491	173.046	18.8867	38.8101	82.0485	34.959	10.4666	4.54262	143.062	6.53996	15.7365	45.075
Aldh7a1	31.9966	33.5965	34.2522	37.0958	8.38076	17.5646	13.8951	4.36929	7.02497	4.97349	9.09513	83.7682	46.8224	30.84	19.9565	16.6	176.177	150.961	16.548	19.4053	23.5274	66.2481	6.07997	6.76926	28.5197	27.7508	54.4908	131.203
Aldh8a1	0.00527098	0.206046	0.00127414	0.107306	0.611704	0.399138	1.02246	0.136603	0.00146034	0.00189138	0.243926	0	1.22633	1.07059	0.0768575	0.250379	143.062	145.24	0.0769163	0.135817	0.13326	0.00891053	0	0	0.0699868	0.06049	0.316578	0.198946
Aldh9a1	159.837	195.391	175.253	133.961	207.434	242.178	223.964	79.0188	21.9649	11.6966	40.1877	44.9225	20.5074	7.56405	23.0079	26.2371	109.285	76.4605	17.2087	8.95958	6.62145	23.9923	122.675	14.5062	17.3075	13.4386	15.8284	19.1384
Aldoa	86.0661	111.357	111.357	84.066	49.2651	64.5475	50.7729	55.7261	44.2403	93.1508	380.907	1368.45	572.986	1770.2	380.907	1105.71	527.074	71.1808	380.907	217.111	4152.18	403.845	188.258	201.299	549.338	152.928	436.496	270.932
Aldoart1	0.00527098	0	0.00127414	0	0.00268103	0	0	0	0.00146034	0.00189138	0.258395	19.3382	0	0.0223894	0	0	0	0	0	0	0.351863	0	0	0	0.0803218	0	0	0
Aldob	0.00527098	1.32869	1.8947	0.731361	0.00268103	0.83838	0.291932	0	0.00146034	0.00189138	0.00136207	0	54.9604	32.5131	0.89443	2.84813	6135.88	1572.94	79.7979	2.16918	5.81002	0.603747	863.576	2.28738	2.60952	3.94288	0.504205	3.97791
Aldoc	8.9563	1.5597	0.684151	0.510015	0.490335	0	1.26929	3.33832	4.31668	3.89339	9.3102	9.64417	4.996	927.548	4.23309	0.379547	3.2528	3.57755	4.08936	2.31245	0.184078	70.4905	1.63626	1.10377	1.89548	0.420206	16.952	5.29849
Alg1	50.1738	29.0159	37.3877	31.0283	15.4243	9.87275	4.11932	5.65771	11.3233	27.19	18.066	14.8677	15.8614	8.42925	11.5429	8.61022	15.6164	10.3465	7.19474	13.7121	12.2847	12.0531	7.04554	10.3489	12.4601	7.38215	10.3042	17.719
Alg10b	2.41538	9.81743	8.13425	8.69592	20.8175	7.82136	9.5794	5.40904	3.14984	3.14619	1.35093	3.16521	16.2087	9.32483	9.52811	16.3632	10.9866	16.783	11.0015	12.3124	12.9994	15.6531	11.9379	8.20953	10.8626	19.4978	14.1827	1.22562
Alg11	25.6203	13.015	11.0222	8.00313	6.16639	6.23352	4.17102	2.83019	5.44417	10.1347	6.29122	3.81747	8.72014	6.95526	3.55719	2.52014	3.90347	16.3846	5.70413	3.3029	10.0275	3.27393	5.47836	3.72438	7.06099	6.58112	4.85152	9.42949
Alg12	10.0593	13.97	16.3911	17.2777	18.7182	16.1866	15.684	8.56069	9.23903	10.4929	12.9528	5.8038	4.5381	2.82158	5.99716	5.10109	5.89384	6.04734	4.92216	3.85883	2.80926	5.56569	6.43674	4.63756	4.04901	5.14476	6.45536	10.2109
Alg13	232.443	253.584	181.231	85.1949	64.8891	58.5033	81.3939	78.9213	51.2091	95.2497	67.1189	19.8046	4.76681	1.79935	4.53167	4.3084	2.50104	7.11823	2.78524	1.87766	7.20285	9.48781	2.95919	3.14729	2.96478	8.16671	3.01953	4.88722
Alg14	13.1479	5.64031	6.72974	8.72014	10.8963	7.11995	9.12373	11.3301	20.2093	30.5239	28.8156	6.0245	24.8358	7.23705	17.8839	12.0531	11.0719	28.0081	22.1903	22.9809	19.3964	16.7616	8.90017	6.40735	19.0848	6.85237	30.4197	15.6731
Alg2	11.6495	21.8206	20.191	16.0412	24.3303	16.1413	9.24188	5.91111	21.4844	15.7925	24.6883	8.37351	61.8482	40.8639	3.79076	4.92043	9.89432	9.65348	5.07463	4.76508	14.5306	11.9233	7.0357	7.97129	4.8138	11.2374	12.7597	13.4292
Alg3	19.6131	14.2445	15.7755	16.4702	6.53555	10.7468	10.3286	8.354	22.2855	27.1411	40.5873	31.5206	10.9768	3.83108	7.76704	7.74209	8.09962	9.12084	8.93463	3.1532	12.7855	5.80786	7.3203	6.08441	7.54557	4.46684	8.76292	17.1695
Alg5	38.037	9.00953	8.20147	3.43457	0.53847	0.631543	1.72898	6.58716	15.634	23.9121	31.0828	17.9072	39.8473	6.15656	13.9071	13.0424	23.4434	33.2087	34.7742	20.8725	14.696	16.119	29.4175	16.548	32.1487	16.3846	25.0603	57.148
Alg6	12.3401	1.44788	1.65391	0.243926	0.00268103	0.187206	0.0192869	1.04585	1.01961	5.28819	10.217	3.13666	2.7413	4.35283	2.20248	6.57205	5.7371	9.80277	9.86669	4.33623	8.48188	4.3576	8.87362	3.69624	5.7371	6.42236	6.76332	4.78232
Alg8	20.758	11.234	10.6093	9.81406	9.98363	9.41139	7.11823	4.45095	5.77275	16.3359	20.0587	13.504	16.3045	2.83249	4.89809	4.2973	5.15402	9.18276	13.9785	4.04348	6.05756	12.1933	15.9889	12.7887	7.91608	11.0185	15.0616	7.83248
Alg9	19.1716	15.8183	16.3515	14.3526	8.7487	9.88002	10.3489	4.78761	2.26231	5.37312	13.4088	11.5509	7.24862	5.46085	13.3181	6.87137	7.01062	8.48677	15.4888	4.73073	7.22072	8.26019	12.639	5.6612	12.1654	5.72598	14.3682	15.8183
Alk	0.00527098	0	0.00127414	0.0655327	0.344954	0.143409	0.00800264	0.0107473	0.00146034	0.00189138	0.457211	0.0707161	0	0.294953	0.0777031	0	0	0.145288	0.0568299	0	0	0	0.0452011	0	0.0526406	0	0	0
Alkbh1	3.34092	4.83484	4.81707	5.70565	12.4724	8.8406	9.67578	21.415	17.6475	19.0008	21.5196	14.8366	10.1466	4.50043	4.14153	5.45277	4.67246	8.4554	4.74563	3.20408	5.69522	7.27601	5.69169	12.2604	4.177	14.6303	9.95868	4.58462
Alkbh2	7.21017	17.3004	18.8084	16.3287	27.2982	18.5851	31.9167	31.8189	34.7595	28.0561	17.7123	41.4226	4.83484	1.83411	1.8804	0.87273	2.07493	6.9357	2.60851	1.79234	0.758429	3.73348	1.55064	2.9936	1.77625	3.2286	1.50594	9.37997
Alkbh3	15.0847	6.9594	8.81283	7.30594	3.61524	4.04348	4.93454	8.50675	11.827	23.0572	18.2707	17.4421	14.7136	7.82136	14.2445	21.945	16.0201	16.6822	14.0435	12.856	38.1507	16.0769	14.8409	18.1898	18.1679	19.3116	11.6535	30.7188
Alkbh4	10.1306	6.6794	6.774	4.577	1.61442	3.79332	4.48376	21.8096	11.4639	16.7616	16.058	12.74	2.49019	0.785149	2.60723	1.78519	1.30383	4.22288	2.82244	2.46715	3.29195	1.55175	4.87581	5.89218	2.11803	9.1424	1.14806	3.82666
Alkbh5	103.417	17.2535	15.4778	19.4695	16.5614	24.2704	21.7266	13.9751	9.05907	4.51106	9.08405	14.4871	21.661	7.63528	14.0435	24.6793	26.1681	20.7239	13.6458	17.0477	28.8866	16.8101	15.9671	11.7505	16.5142	11.6657	14.9643	29.8572
Alkbh6	55.1737	15.0114	17.1042	10.3489	4.49719	4.77982	2.50037	4.49719	4.77379	11.1763	40.2103	28.2715	22.5938	20.9946	18.1608	17.9758	15.5177	9.07579	13.7336	15.1049	17.3587	21.9854	21.5339	15.6112	20.2002	17.3926	18.1176	43.4685
Alkbh7	124.896	80.053	84.4596	79.643	17.2851	31.2634	15.3472	12.7032	11.0264	25.1427	52.862	35.7306	22.5755	9.01458	9.43579	38.6082	12.9074	13.7527	11.1549	4.22773	18.1679	7.76413	10.1955	5.01273	21.0627	5.95585	5.96422	14.0904
Alkbh8	3.06448	3.26772	2.72067	2.85959	4.25608	3.58867	4.2071	6.70901	9.67215	11.9253	21.257	0.643246	5.20452	6.91255	2.39038	2.84028	3.39947	3.65556	3.06303	2.10574	4.93062	4.50521	2.90752	4.13314	2.7092	8.17828	2.64815	1.40656
Allc	0.00527098	0.290305	0.590452	0.161938	0.541186	0	0	0.63739	6.43674	24.4037	2.45908	0	0.0766095	0	0	0.242268	0	0	0	0	0	0	0	0	0	0	0	0.169866
Alms1	1.36968	3.69448	3.47027	5.66551	10.0175	6.9725	5.5773	3.75379	7.1364	3.15943	3.1208	0.755215	1.43752	0.586502	0.53641	0.805954	0.736654	0.930097	0.52131	0.687989	0.182804	1.86447	0.829074	1.06381	0.342612	3.04712	1.44721	1.62059
Alms1-ps2	2.42013	2.47056	3.34459	13.2633	25.9073	16.1684	15.7527	4.60606	3.8799	3.39079	2.05249	0.131166	0	0.0409596	0	0	0.136119	0	0	0.102875	0	0.0756964	0	0.105216	0	0.0550312	0	0.192021
Alox12	0.646873	5.7313	5.46826	5.74853	3.96937	6.19687	7.58008	16.952	10.5461	11.613	4.55094	1.84382	0.564172	0	10.3357	1.2364	1.30244	0.524645	0.179917	0.73251	0.692746	0.77662	0.267996	9.80277	1.23834	0.0404293	1.01695	18.7329
Alox12b	0.00527098	0	0.249779	0	0.00268103	0	0.117986	0	0.945097	0.00189138	0.00136207	0.450825	0.051551	0.894935	105.029	0	0	0	0	0	0.0909209	0.00955016	0.0960869	0.0729038	7.12953	0.0721457	0	0.118359
Alox12e	0.00527098	0	0.00127414	0	0.00268103	0	0.383039	0.876763	0.89236	0.983334	0.240175	0.480718	0.0476278	0.0200254	0.155479	0.242729	0	0.215203	0	0	0	11.98	0.0468929	0	0.0728748	5.49613	0.747811	0.200795
Alox15	0.00527098	0	0.245082	0	0.00268103	0.528951	0.255803	0.0667929	0.00146034	0.00189138	0.00136207	1.57875	7.02497	0	0.386919	0.823573	1.0156	0.217296	0.385455	1.4833	0.496026	39.9964	0.175763	1.97597	0.33427	3.38017	12.2012	0.878607
Alox5	0.00527098	0.452504	0.646873	0.0890022	0.519217	0.32594	1.75129	6.94289	2.1172	2.60472	0.00136207	4.15601	1.2416	0.11204	0.849229	8.99699	0.115437	0	2.03656	3.43609	4.71525	0.416009	0.867193	0.950938	1.77264	1.26471	0.789933	1.19661
Alox5ap	0.00527098	0	0.00127414	0.304872	0.00268103	0	0	0.0913319	0.00146034	0.00189138	5.55081	4.59768	9.02036	2.39038	8.71125	90.0463	8.8762	5.38899	6.66012	61.4641	25.0603	104.893	19.9413	105.359	9.05406	8.7238	91.9718	11.3233
Alox8	0.00527098	0	0.00127414	0.183659	0.00268103	0	0.0931232	0	0.242596	0.647253	0.00136207	0.140224	0	0.801621	0.265747	0	0	0	0	0	0.0646961	0.00763305	0	0.0841465	0	0.0365572	0.345704	0.084924
Aloxe3	0.00527098	0.748749	1.56431	0.567239	1.20644	0.660125	1.63573	4.28327	6.30127	5.77923	1.29655	0.71386	0.103341	1.23027	65.4369	0	0	0	0	0.296514	0	0.293367	0.0810035	0.236716	2.34458	0.0475233	0.0378162	1.61236
Alpi	1.37599	0	0.00127414	0	0.589829	0.227978	0	0	0.00146034	0.00189138	0.00136207	0	0	0	0	0.272107	0.0983457	0	6.28709	0	0.540316	0.00936294	178.086	0.0693065	0.624763	0.513325	0.0520525	0.211929
Alpk1	0.00527098	0	0.00127414	0.230758	0.00268103	0.214442	0.0487172	0.0379175	0.174847	0.00189138	0.00136207	0.181798	2.95238	0.613792	2.71386	1.10623	0.908939	0.973303	3.12828	1.52344	0.819474	0.9599	6.63239	1.86107	0.815072	1.00682	1.52344	1.00912
Alpk2	1.14628	1.29787	0.998778	0.673184	0.947626	0.885932	0.929682	0.0362029	0.00146034	0.00189138	0.00136207	0	2.93735	2.13009	2.92546	20.7012	2.26886	2.49927	2.18283	7.69366	13.4817	1.13139	1.60652	2.96315	1.1749	4.36551	0.809244	3.7328
Alpk3	0.00527098	0	0.168002	0.079733	0.00268103	0.140516	0.0762325	0.311768	0.814162	0.932185	0.670515	2.79299	0.428145	0.0449743	0.0878211	20.2002	0.0904936	0	0.0244775	0.265211	25.933	0.722583	0.0461506	0.108219	0.0708792	0.179364	0.0962951	0.0704904
Alpl	2.91911	1.85599	1.4074	6.46608	9.3102	10.6518	9.25442	11.4116	23.5124	18.3567	117.219	49.7679	3.04602	1.29739	0.314569	18.7726	166.876	7.16344	0.214442	0.650473	13.354	4.23976	1.13441	2.14905	0.617507	0.423071	119.886	16.9956
Alppl2	1.11128	2.85141	2.7404	6.9725	3.44255	8.18946	9.51741	663.015	1890.05	5295.47	7.1364	0.0940317	0	0	0	0	0	0	0.0485887	0.0366084	0	0.00988362	2.19254	0	0	0.0282331	0	0
Als2	5.7371	5.75852	5.36191	6.2673	7.44725	7.18621	8.53187	50.6677	72.0967	34.628	11.6462	8.44719	1.91469	5.69898	1.85472	3.09259	7.41323	22.0629	1.27868	1.81369	3.0287	1.54105	14.5569	3.03361	3.4934	8.24784	2.26601	1.44466
Als2cl	0.952463	0.823173	0.965439	1.27149	2.10277	1.49161	0.533194	0.0957801	0.81059	0.381174	1.79331	4.42591	5.87222	1.66447	10.2596	10.6448	5.83011	15.4079	5.32115	39.7209	3.13575	5.5278	3.50605	18.5679	11.6095	33.3476	23.9554	1.00772
Alx1	0.00527098	0.50561	0.488657	3.62653	2.9924	4.42947	4.81707	2.00893	1.62477	0.00189138	1.52102	0.277437	0	0	0	0	1.02629	0	0	0	0	0.019545	0	0	0	0	0.0912177	0
Alx3	0.00527098	0	0.00127414	0	0.00268103	0	0	0.0537114	0.00146034	0.00189138	0.00136207	0.26729	0	0.198065	0	0	0	0	0	0	0	0.0372535	0	0	0	0	0	0.150371
Alx4	0.00527098	0	0.00127414	0	0.363437	0.202729	0	0	0.172993	0.00189138	0.00136207	0.183479	0.0456301	0.262149	0.0274744	0.140984	0	0	0.025946	0.0191523	0.308321	0.00690486	0	0.245737	0.0358961	0.0755628	0	0
Alyref	72.4594	3.67923	2.18233	3.36093	2.3	2.67868	2.20301	13.1531	14.8994	12.9074	8.61022	138.207	30.1482	16.3583	29.312	21.7061	21.4844	20.6765	32.5855	23.0836	18.5679	44.1041	41.6725	58.1179	29.2607	114.059	49.0426	41.3853
Alyref2	11.2834	6.49075	5.97142	4.69933	10.3613	6.05602	10.9703	35.4624	24.9005	5.79364	5.22678	4.07767	1.8501	1.32788	1.09832	1.84136	1.89548	4.10297	1.46822	1.28806	0.912521	1.54417	3.33832	4.3246	0.772383	3.22285	1.2814	4.03061
Amacr	8.4246	8.05575	8.09659	7.07349	10.828	8.8853	8.12067	1.48084	1.45744	1.28861	17.0981	10.693	3.87457	2.65646	1.89548	11.9992	46.3105	51.7081	3.47306	2.06995	9.42611	2.12611	7.20783	1.62477	3.39691	1.71975	4.04536	5.30211
Ambn	0.00527098	0.2387	0.00127414	0	0.00268103	0	0.458709	0	0.00146034	0.00189138	0.00136207	0	0	0	0	0	0	0	0	0.0411143	0	0	0	0	0	0	0	0
Ambp	0.00527098	0	0.00127414	0	0.00268103	0	0	0	0.00146034	0.00189138	0.00136207	0	0.240766	14.6403	0.208151	0.803535	0.763625	991.467	1.93409	0.329595	0	0.0505494	0.082571	0.414335	0.726838	0.670863	0.328352	0.749885
Ambra1	4.12831	14.5457	14.8927	15.2955	18.5258	20.6176	17.6847	7.65942	14.4178	10.7024	12.1682	14.7013	7.03989	6.93053	5.98006	4.88929	14.6162	7.13137	4.64889	4.29429	5.32694	6.77152	7.75503	7.23918	3.95306	8.00531	4.23466	8.46891
Amd1	33.2087	0.608336	4.27538	10.681	41.1609	2.32457	73.4192	164.829	141.102	69.0146	36.3471	5.4375	29.0705	27.2982	16.8552	65.2769	18.4897	22.1325	22.5666	16.8307	57.2221	18.7329	12.5718	19.3053	30.5705	11.4817	18.0302	31.1067
Amd2	1.13258	23.4141	17.3075	27.3452	32.6197	54.1911	0.0406784	0.264885	4.30961	3.85645	0.161269	8.35917	0.129462	0.100772	0.145945	0.477707	0.167245	0.191343	0.0636157	0.0694454	0.353262	0.0144928	0.072235	0.166846	0.191161	0.0485111	0.0747625	0.0883943
Amdhd1	0.00527098	0	0.244183	0.654078	0.573345	1.07961	0.617904	0	0.00146034	0.00189138	0.00136207	1.83093	0	0.601894	0	0	1.75628	70.2999	0	0	0	0.0563841	0.087728	0.0666824	0.0366084	0.347235	0.0498031	0
Amdhd2	32.4971	15.806	15.2856	13.4183	3.15943	4.02311	2.66188	1.95895	8.97849	17.6233	69.397	35.1041	5.58745	4.87867	2.76432	2.87931	31.2921	11.6369	5.47064	6.62145	3.21649	11.5955	30.0706	9.66357	2.66188	4.00659	5.06127	10.9833
Amelx	0.00527098	0	0.00127414	0	0.00268103	0	0	0	0.00146034	0.00189138	0.00136207	0	0	0	0	0	0	0	0	0	0	0	0	0	0	0.157134	0	0
Amer1	0.830497	4.06803	3.8016	2.81843	8.30064	5.62403	5.88355	4.31481	2.31552	0.00189138	2.04021	2.06171	2.29133	0.676728	2.09059	1.6802	1.27868	1.80878	1.26394	2.2967	2.78233	1.80474	1.0419	1.74256	1.9173	3.58247	2.42013	3.89178
Amer2	2.05057	0	0.00127414	0	0.00268103	0	0.0387032	0.0424711	0.00146034	0.00189138	0.237664	0.162052	0.718065	4.41329	0.039117	0	0	0.422186	0.066116	0.0507451	0	0.0968744	0.0419992	0.177159	0.123104	0	0.108568	0
Amer3	0.00527098	0	0.00127414	0	0.00268103	0	0	0.0122796	0.00146034	0.00189138	0.00136207	0.0539335	0.1779	3.17395	0	0	0	0.150543	0.0418198	0	0	0	0.0328868	0	0.0382534	0	0	0
Amfr	32.8564	18.8265	16.9719	20.4326	52.7274	10.7268	11.208	6.37288	4.14834	1.48084	2.96134	14.6447	127.727	52.173	38.8713	59.5962	63.9852	88.7672	36.6037	39.5345	51.5307	51.5619	37.403	40.4169	34.528	20.5471	24.8177	32.2771
Amh	0.941035	0	0.00127414	0.523049	0.00268103	0	0	0	0.00146034	0.00189138	0.00136207	0.649394	0.169962	0.151739	0.209495	0	0.145475	0	0	0.0517018	0.204138	70.9901	0.0759609	0.261611	12.108	0.81059	0	0.179279
Amhr2	4.88516	0.230041	0.285068	1.13324	0.00268103	0.263198	0.293167	38.1941	60.6451	25.8963	9.44758	5.35564	0.0631875	0.855289	0.05556	0.178083	0	0.759714	0.391039	1.77625	3.86069	35.1863	0.232331	0.0844843	0.0509016	0.196	0.160704	0.409744
Amigo1	0.00527098	0.438874	0.327614	0.311437	0.449333	0.315242	0.269137	0.130091	0.00146034	0.00189138	0.269756	1.69623	7.17647	15.3677	2.93914	3.91636	2.72702	5.75696	4.42766	2.20555	10.2626	2.38143	2.85333	1.25532	1.62661	1.34018	1.00006	13.1574
Amigo2	3.61651	0	0.44275	0	0.00268103	0	0.128934	0.149641	0.00146034	0.252162	0.00136207	1.56637	1.98785	2.09059	0.659696	2.57578	1.01494	4.47742	1.96765	9.2771	3.21793	5.54938	1.66262	2.71167	0.891677	1.6802	5.85299	3.00019
Amigo3	0.00527098	0.296615	0.00127414	0	0.00268103	0	0	2.29897	3.61651	3.15087	2.22986	0.712008	1.47884	1.08163	0.997338	1.33487	0.700925	1.62754	1.75902	0.839467	1.57524	0.921668	2.41819	1.79064	1.87463	1.75902	1.14573	3.73801
Ammecr1	3.5695	5.14158	4.45095	2.17037	1.80183	5.80786	4.16681	1.09709	0.297431	0.00189138	1.56696	2.47526	2.3184	0.53641	3.00837	7.65358	0.720094	1.22633	2.14384	0.917245	1.91559	3.85645	2.67545	3.35555	1.81369	3.76913	5.22678	3.07944
Ammecr1l	10.8155	27.9435	26.8313	28.6757	60.015	49.9655	45.7162	47.7225	63.8241	41.5154	12.3989	7.76926	7.15331	3.55602	5.20365	7.48516	12.4246	17.8888	8.35917	5.81674	4.96306	7.02364	6.61228	5.70072	6.53736	7.08343	9.60341	8.0773
Amn	0.00527098	0.423692	0.00127414	0	0.00268103	0.300615	0.836428	3.52468	8.02683	9.74994	7.0357	8.81283	0.663955	1.60212	0.578847	0	49.1726	0	0.448831	0	0.204444	0	65.6165	0.179751	0.0629939	0.80459	0.302298	0
Amn1	56.2768	118.087	124.759	123.05	19.9413	51.43	33.042	15.8451	23.8764	20.6483	15.2894	5.33033	9.1692	8.70803	2.64527	15.646	8.26598	7.71668	8.3425	13.7208	10.08	7.21017	9.0408	3.85645	5.37493	6.36871	6.03049	7.14537
Amot	1.97219	2.00514	1.95701	2.89275	6.59957	6.98871	3.14729	0.725471	0.469931	5.84565	7.08077	2.21653	1.28598	2.64613	0.337281	2.28948	7.05622	2.84879	3.00572	0.995343	25.7564	2.97869	4.28818	0.762754	1.76597	1.61092	2.96214	5.70232
Amotl1	1.32735	5.41682	4.40743	4.1607	3.38613	4.38969	2.38271	0.194131	0.473371	0.408468	0.163357	5.59436	4.37099	2.97412	14.4817	14.9883	4.77693	3.2753	3.8733	10.6237	38.9437	9.32183	1.48084	2.46528	4.99407	3.21027	17.1695	8.18082
Amotl2	0.00527098	0.205057	0.766403	0.332272	0.51256	0.236136	0.0108207	1.2185	0.640422	6.30127	29.0876	25.3299	22.2673	2.51679	27.9056	12.9951	15.7699	5.86003	4.66807	39.774	7.86248	9.19687	4.59406	3.68049	7.38215	1.27868	6.0289	6.87728
Ampd1	0.00527098	0.199018	0.514671	1.01255	0.00268103	0.705107	0.371108	6.48052	2.30671	0.722095	1.53913	0.293167	0.151487	0.0923652	0	0	0	1.76829	0.28208	0.558144	775.105	0.178684	0.0860894	0.631543	0	7.08506	0.531638	1.4405
Ampd2	0.00527098	5.3107	5.95885	8.13724	7.25649	9.00058	5.84149	1.25931	1.93018	3.479	7.94246	21.8734	106.557	28.3104	37.5908	11.874	13.8209	23.8495	11.3374	6.72025	4.75814	17.8762	15.3271	9.72764	10.7589	9.47024	16.8179	11.827
Ampd3	5.8391	37.8172	43.8074	21.2214	47.6924	34.0341	42.5569	15.8658	3.27393	0.709631	0.561701	1.8297	5.00382	3.20875	2.84586	12.9612	6.27447	0.628336	10.2359	5.1835	4.18909	16.2371	4.30306	6.14159	5.04555	1.01008	48.4351	6.14818
Amph	0.00527098	1.69019	1.00725	1.86979	0.892976	0.73924	0.602263	0.0637551	0.712008	0.552729	6.12587	4.80507	1.31164	59.434	0.303193	0.489619	0.391666	0.475832	1.17365	1.85599	0.133434	0.311768	0.259996	0.241977	0.289109	0.126908	0.503871	0.217578
Amt	1.66114	0.320308	0.00127414	0	0.976318	0	0.11787	1.27914	11.2868	25.3299	24.0702	41.0718	3.40903	11.2169	4.44633	3.59662	42.281	25.9774	4.40238	4.04641	2.33529	2.11001	1.33555	1.45085	3.50741	2.07682	2.15266	23.8495
Amtn	0.00527098	0	0.00127414	0	0.00268103	0	0	0	0.00146034	0.00189138	0.00136207	0	0	0	0	0	0	0	0	0	0	0	0	0	0	0.084203	0	0
Amy1	0.942454	1.33413	1.69988	1.11741	0.788774	2.28399	1.76997	0.467635	1.78793	2.31445	0.00136207	0	26.2634	18.2098	0.443948	12.044	4.24983	151.193	22.6283	1.7652	31.0588	4.44068	0.70537	1.43079	15.8183	2.32119	1.63145	5.26543
Amy2b	0.00527098	0	0.00127414	0	0.00268103	0	0	0	0.00146034	0.00189138	0.00136207	0	0	0.0332536	0.0587761	0	0	0.310777	191.084	0.645472	6.66132	0.013487	0	9.26379	0.155218	0	0	0
Amz1	0.00527098	1.59529	1.0765	0.338502	0.00268103	0	0	2.5609	2.30309	1.51541	0.00136207	2.5188	0.291678	2.7656	0.461833	0.355263	1.37362	0.601666	0.279591	4.69185	0.124876	0.291932	0.885122	7.30142	0.280807	2.06802	0.341426	1.03962
Amz2	29.0022	16.649	15.8753	16.2486	11.7838	13.9938	15.9109	5.5079	6.67737	8.58631	8.96481	14.1101	17.9371	16.369	15.7527	39.1886	20.191	9.39492	16.0459	16.1244	44.7995	29.3887	10.7526	17.3861	13.8799	34.7122	20.2946	24.3303
Anapc1	5.92573	11.8308	10.6129	11.8186	16.9855	15.5692	15.3271	13.7397	11.4289	15.8284	14.8409	15.1011	30.0401	14.3076	21.3392	21.6436	12.5534	18.1106	17.4279	36.2049	20.8725	43.5406	25.2999	25.199	17.3423	38.7863	28.5059	10.1234
Anapc10	8.77989	13.5321	13.4244	11.0465	37.403	27.0721	34.2056	22.6102	32.4269	44.1552	23.2818	3.26044	3.01152	1.93547	1.94858	2.98533	1.82368	2.23416	2.20684	1.73832	3.66402	2.43343	1.83888	2.17802	2.03748	3.30112	2.19473	2.00514
Anapc11	52.4733	18.5191	19.3605	20.0224	11.6212	13.3794	12.18	23.5835	28.4061	33.8057	30.9667	29.1557	27.5996	36.0093	28.8015	31.933	23.6032	13.9071	26.7677	25.5563	28.0561	36.7052	20.9282	37.1811	26.4638	26.3437	33.1905	35.4624
Anapc13	519.694	79.5114	83.2375	58.4137	3.83108	18.3286	8.40201	29.0297	57.148	88.7672	222.038	221.505	87.2049	32.9332	58.6008	93.8774	92.6997	65.8013	75.4631	58.1179	65.0912	77.4173	49.209	43.1222	102.369	36.0093	69.6136	149.922
Anapc15	35.1701	41.2901	38.7622	66.2109	25.0136	42.9572	69.0808	112.107	88.7672	58.7596	43.2055	40.0172	6.01724	5.0647	5.87048	5.47155	4.60396	6.01724	8.03019	4.58311	6.52377	5.87432	6.0405	10.4587	6.11353	12.864	6.31696	17.4421
Anapc16	51.781	70.4905	71.7872	84.9697	51.6686	87.311	97.2586	104.313	97.8472	72.8414	30.3106	26.6611	37.5371	21.415	24.7783	47.198	32.2771	21.0087	31.7444	35.684	36.147	29.7065	20.0667	39.3404	29.1305	39.0523	27.2408	51.1696
Anapc2	46.6437	24.6883	29.5573	26.8711	19.4547	20.9117	14.7013	5.14476	7.5497	19.7133	25.534	38.2861	27.4062	19.736	24.0607	22.5938	19.0156	14.3882	24.9316	30.7188	15.5753	38.8339	19.2748	25.2591	21.9356	30.3106	32.6822	32.1487
Anapc4	45.7425	93.0726	104.036	91.8021	47.4993	59.5962	34.3144	21.2214	32.2529	29.4016	32.0273	22.1687	36.794	23.3758	20.2469	37.5371	17.8762	9.61886	19.8375	53.4509	44.3356	35.6486	12.098	30.6876	16.4128	49.1726	32.7012	46.3747
Anapc5	205.905	119.366	97.3769	67.1737	38.1256	62.3695	66.086	59.9239	63.5172	97.0267	75.5268	145.24	61.036	55.8947	61.127	81.2946	57.4306	24.3303	44.5301	79.1746	144.49	117.02	36.4494	75.8228	49.9296	145.998	81.1212	55.6935
Anapc7	29.5573	27.4993	36.2663	24.5537	17.4873	15.1547	9.90499	28.6181	65.0488	37.6094	23.7448	35.4467	15.2074	7.05874	12.3763	16.0292	13.1951	7.71884	10.6535	8.74056	8.90668	19.5461	8.09157	10.084	8.47328	15.1525	11.7718	20.2639
Ang	0.00527098	0	0.00127414	0	0.00268103	0	0.549655	0.523437	0.00146034	0.00189138	0.58607	1.58501	3.00443	2.445	7.84778	5.39119	2.14147	182.396	41.848	68.9056	15.3289	4.28655	23.2818	2.51479	32.2529	1.952	11.295	40.3932
Ang2	0.00527098	0	0.00127414	0	0.00268103	0	0	0	0.00146034	0.00189138	0.00136207	0	0	0.397202	0	0	0	0	0	0	0	0	0	0	0	0	0	0
Ang4	0.00527098	0.667581	0.786506	0.395572	2.36198	0	1.25817	0.136287	0.00146034	2.31189	0.00136207	0	0	0	0.274644	1.0993	0	0	1572.94	0.389631	123.213	0.121079	1206.69	0.362892	5.0183	3.94114	0.27521	0.404825
Ang5	0.00527098	0	0.00127414	0	0.00268103	0	0	0	0.00146034	0.00189138	0.00136207	0	0	0	0	0	0	0	0	0	0	0	0	0	0	0	0	0
Ang6	0.00527098	0	0.00127414	1.13994	0.00268103	0	0	0	0.00146034	0.00189138	0.00136207	0	0	0	0	0	0	0	0	0	0	0	0	0	0	0	0	0
Angel1	22.8842	37.5092	31.9659	21.3838	39.4604	27.0048	30.8958	12.2533	5.98732	2.25575	5.54391	6.03488	1.4216	2.53967	3.39539	1.771	2.27414	1.63357	0.982094	0.814599	1.76597	1.5903	1.29054	1.50158	1.80474	2.30423	1.2866	6.97786
Angel2	16.2265	40.0633	39.088	90.5203	293.386	210.956	285.663	315.264	26.0873	5.9672	9.63031	8.37351	14.1827	17.4279	9.68973	15.7471	12.2486	11.7119	16.1546	21.3708	14.8409	13.7292	22.8269	22.1986	11.2169	27.7997	10.9071	9.93399
Angpt1	0.00527098	0	0.00127414	1.62588	2.73397	2.58173	2.54491	0.631103	0.524645	0.00189138	0.00136207	0	1.39237	1.35444	0.503871	12.5202	6.85237	1.02341	0.88751	30.6003	7.295	1.87804	0.098234	3.65556	0.313322	3.50128	1.25153	0.318213
Angpt2	3.54152	0.441545	0.531638	1.16457	1.71719	1.5331	0.967184	0.195764	3.17959	2.07171	1.70571	0.463181	1.72124	0.274843	0.428473	3.06036	1.54033	1.02433	0.521655	3.55914	1.27048	3.63067	0.732924	3.14338	0.566258	0.430682	1.31055	1.60177
Angpt4	0.00527098	0	0.00127414	0	0.00268103	0	0	0	0.265211	0.00189138	0.314208	0.451287	0.255066	0	0	0.241027	0.0934126	0	0.183659	0.0844571	0.817452	0.999376	0	0.064644	0.0377188	0	1.771	3.19333
Angptl1	2.45202	0.340343	0.00127414	1.33413	0.844682	1.54417	1.10818	0.142579	0.506376	0.00189138	0.923519	0	1.69379	0.133112	2.28839	1.43889	0.22495	0	1.48907	0.133697	17.6369	5.27234	1.54999	0.234533	0.146725	0.199201	0.0773906	0
Angptl2	3.19747	16.9218	20.1117	22.7618	41.9423	34.1032	42.822	26.4797	1.30643	0.87475	0.340838	3.85081	5.85512	0.447785	17.4228	31.8851	16.0874	6.42236	16.5549	8.01889	41.6725	11.3233	4.38856	11.0987	8.90017	7.80805	16.7054	7.16796
Angptl3	0.00527098	0	0.332272	0.453414	0.00268103	0	0.311437	0.0304136	0.00146034	0.00189138	0.595854	0	0.215009	4.64154	0	1.46972	16.9719	432.147	0.0542001	0.22379	0.244256	0.051123	0.0617189	0.503072	0.339735	0.148049	0.0617893	0.403415
Angptl4	3.91198	0.233714	0.00127414	0	0.00268103	1.18736	3.38744	1.46764	11.1459	12.2942	11.9321	12.9612	9.69245	0.39379	1.23959	9.68973	21.0159	35.4173	0.485685	27.6337	2.60952	24.3782	53.029	4.09963	0.688792	2.72809	22.0193	7.10695
Angptl6	12.6682	4.33438	4.50211	3.76482	0.00268103	0.590054	0.0867491	1.02839	3.23476	3.67782	3.03853	5.74454	1.97317	4.36551	0.930611	1.44086	0.590452	14.8473	1.07345	1.12354	1.59253	1.33793	0.631103	1.53231	1.23182	2.13176	1.79581	4.23309
Angptl7	0.00527098	0.483674	0.00127414	0.203522	0.00268103	0	0.205422	0.0509357	0.305453	0.80499	0.372763	0.294684	0.175968	0.0200569	0.324809	1.96141	2.51679	0.742052	6.71794	0.742237	31.1203	0.328778	0.0478882	1.31954	0.222078	0.100802	3.03722	12.6064
Ank	0.00527098	1.44015	1.76728	2.75419	5.28449	5.36488	4.17257	2.4932	2.3632	1.00847	0.945097	6.73549	11.4669	62.7358	88.7672	92.8112	3.06916	12.6791	16.8007	3.33365	70.4905	8.60878	12.2867	5.62403	9.84832	2.52597	54.868	78.529
Ank1	0.539957	0.360377	0.295519	0.64368	1.29088	0.992276	0.279872	0.0856236	0.470226	0.218957	0.00136207	0.0762325	0.339021	7.22839	7.85916	153.86	0.321379	0.269908	2.96315	0.218266	172.465	1.66291	1.30301	2.43761	1.7205	0.251267	1.2389	3.60027
Ank2	0.975481	0.212565	0.00127414	0.223081	0.00268103	0	0	0	0.229478	0.00189138	2.17037	3.0799	4.33144	95.7971	3.07239	68.0471	1.02123	1.39909	1.82539	0.542248	14.379	5.25704	1.66886	1.05445	1.94714	0.493154	3.69624	2.64141
Ank3	2.41628	2.19984	2.83918	4.77524	8.32534	6.93053	7.04799	1.95701	0.173263	0.198065	1.38139	4.42007	1.99662	75.0032	8.20953	11.3568	39.5468	3.48188	15.9471	12.3169	22.9437	4.80159	15.9571	1.2445	18.6493	2.21865	4.77693	13.832
Ankar	0.00527098	0.129701	0.310941	0.207843	0.00268103	0.153207	0.402743	0.204444	0.342501	0.274215	0.00136207	0	0	0	0.0275582	0	0	0	0	0	0	0	0	0	0	0	0	0
Ankdd1b	1.96587	2.31133	2.33831	2.66188	1.09462	2.44184	3.20513	1.86107	1.82865	1.21144	1.03668	0.632252	0.731892	1.29856	0.631103	1.41102	1.17749	0.592656	0.363628	0.594052	0.546302	0.526137	0.667897	0.834519	12.5321	0.451566	0.500243	1.17315
Ankef1	1.72898	0	0.00127414	0.333051	0.366025	0.204138	0.209315	0.189782	0.00146034	0.00189138	0.219733	0.0474663	2.64815	0.154815	0	0	0.30657	0	0.224195	0.208151	6.53178	1.1072	0.13547	0	1.05131	0.411101	1.47884	0.613792
Ankfn1	0.00527098	0	0.00127414	0	0.00268103	0	0	0	0.00146034	0.00189138	0.00136207	0	0.0828934	0.124064	0	0	0.0915399	0.209405	0	0.523437	0.0762325	0.204688	0	0	0	0.0202287	0.0839928	0
Ankfy1	7.05245	9.48781	8.66451	8.994	13.574	9.49381	9.53446	7.09363	9.18008	13.6625	10.2913	7.14267	17.3587	7.44977	17.7123	9.77338	11.3779	10.6303	19.9736	16.4003	8.40413	14.9594	19.994	23.4434	22.5755	18.2033	24.2913	7.90936
Ankhd1	5.07463	2.97503	2.89976	3.70903	6.29122	4.19178	2.85235	3.21253	6.28314	5.26348	4.06515	5.27538	30.9128	16.9956	38.1941	23.7835	23.8495	22.8842	25.4061	34.842	22.9809	32.461	26.7226	51.43	21.2055	60.9819	33.059	35.8343
Ankib1	3.50965	3.52605	3.03722	4.67396	5.77592	7.20548	7.02675	2.90366	10.2415	6.48484	4.8044	1.34622	14.4529	7.12444	4.19474	4.22412	25.8817	7.77789	8.53959	4.53167	4.49874	6.24866	9.35476	6.66692	8.65009	6.84768	6.60973	3.67923
Ankk1	0.00527098	0	0.00127414	0	0.00268103	0	0.058308	0	0.00146034	0.00189138	0.00136207	0.0769163	0.0410862	0	0.428072	0	0	0	0	0.0723666	0	0.0426392	0	0	0.0328475	0	0	0
Ankle1	1.58108	0.579341	0.41763	0.112796	0.00268103	0.245402	0.0123308	1.56696	2.87628	5.94288	3.62653	5.53874	0.619061	0.292191	1.45054	0.316503	0.332754	0.301531	1.49341	0.61498	0.289109	1.1014	5.38043	3.08272	1.23027	8.48965	2.1335	0.669859
Ankle2	23.4636	30.506	21.8321	26.068	24.9944	16.4426	18.9171	11.0987	15.9671	19.6784	9.45092	11.2576	7.08343	4.11475	4.86866	6.94971	4.76075	7.45356	4.05791	5.83183	8.27457	6.45982	4.65972	11.6447	4.40577	8.23	4.92509	5.54059
Ankmy1	0.00527098	1.6834	2.75932	2.47766	3.83723	2.98533	2.14147	0.123515	0.00146034	0.00189138	0.539957	0.0419066	0.0610362	0	0.0536547	0	0	0.168887	0.0304831	0.078982	0.0922091	0.0943205	0	0.113242	0	0.733904	0	0.0853858
Ankmy2	6.0385	3.07365	3.102	3.52211	2.35553	7.5693	5.36978	9.06727	37.2911	24.9221	26.5865	16.5549	9.12084	11.9321	13.7953	7.1364	11.8577	4.82728	13.6014	7.41323	4.45095	14.1225	15.2758	9.13249	15.0937	7.31451	14.1188	16.7961
Ankra2	19.6269	9.15661	11.4193	14.4265	37.3459	30.3416	41.7191	31.2634	10.5578	7.31017	5.72598	7.72851	9.39833	13.0382	11.6398	12.7642	6.95088	7.67722	12.0148	10.9381	14.0133	12.3989	14.6162	13.2366	8.84763	16.0819	9.31329	11.0903
Ankrd1	0.00527098	0	0.00127414	0	0.00268103	0	1.22457	0	1.1622	0.00189138	0.285401	7.10885	0	0.0209274	0.122632	222.806	1.20444	0.523742	0.0449506	2.99897	2.72618	0.11503	0.0966425	0	0.0747625	0.262887	0.05247	0.998778
Ankrd10	13.8607	3.56305	4.35428	3.7366	5.07055	3.79641	4.75928	124.408	256.83	250.641	49.1726	26.1084	32.2908	20.2573	22.2066	24.0607	12.2365	9.14943	18.9924	19.6131	23.5835	46.3747	12.991	39.5917	16.2087	65.9746	25.8817	13.0772
Ankrd11	2.87262	1.40184	1.26234	1.08567	1.44618	1.14279	0.489619	1.15344	4.15332	4.18448	6.79612	15.5234	10.2913	12.6741	13.2558	8.77434	4.99407	5.19693	7.53255	12.2761	5.63253	12.0905	10.1347	17.2144	6.00319	22.2578	8.56069	5.77275
Ankrd12	9.13664	3.70903	3.63568	3.33104	7.30777	4.26516	4.21009	2.65646	5.33914	5.45099	2.62065	0.0848164	5.94039	6.9086	7.09024	9.03406	3.58867	2.1335	4.59243	9.31329	3.64234	3.47027	6.04183	7.92793	4.65801	8.36154	4.98448	6.15842
Ankrd13a	7.10479	10.2883	10.7024	15.1221	11.7239	12.6846	16.5018	10.8764	9.29039	10.4963	5.67254	23.3848	19.0944	9.80771	38.7863	14.2865	19.0766	11.4151	55.7742	52.3851	12.3169	32.3911	60.2504	63.881	39.2474	52.8378	58.7596	28.3246
Ankrd13b	2.10686	2.72927	3.83396	1.95783	1.79234	1.84474	0.7935	0.323334	0.551631	1.33321	0.648115	4.80373	3.48764	22.4167	4.25747	4.18448	3.99643	1.64667	2.12255	1.74749	3.52468	3.22678	1.84382	1.8804	2.93784	3.98301	4.96306	4.04152
Ankrd13c	5.85029	11.2576	8.58631	9.24839	26.9688	16.0106	34.404	30.671	28.5285	26.4638	11.8949	7.8893	20.4756	17.5447	26.3437	10.1431	60.1295	14.2243	13.1074	11.517	10.045	13.7029	18.7252	11.5251	14.037	11.3097	11.0868	8.03019
Ankrd13d	1.22085	2.28399	3.39435	2.42439	2.27948	1.07007	1.08047	1.12269	1.47732	2.55469	1.58947	6.55975	1.98612	14.1943	3.57264	0.7935	0.665748	0	1.26815	0.904343	0.518754	1.21627	0.504205	2.39486	0.40905	8.09659	0.808259	4.81832
Ankrd16	0.687123	3.93844	3.6867	4.4119	4.84177	5.50564	3.44628	2.89976	2.09699	4.2913	4.04789	5.1784	14.2042	15.0847	14.1284	16.1747	18.9865	13.9421	20.1117	27.5226	16.8979	24.7058	18.1971	31.3816	13.6263	35.433	19.7841	28.1009
Ankrd17	6.9357	14.5759	14.4468	19.2143	51.0277	37.403	39.6837	30.4492	16.9585	17.6025	8.97035	9.72341	16.8431	14.9422	10.7157	17.1695	13.0102	13.6904	13.3702	8.3765	10.2883	18.5014	12.8765	13.2682	12.1495	16.214	18.0459	9.99331
Ankrd2	0.00527098	0	0.00127414	0	0.00268103	0	0	0.0567202	0.00146034	0.00189138	0.00136207	0.09684	0	0	0	0.221659	0	0.832566	0.0768239	0.0588442	107.323	0	0	3.07461	0	0	0.152067	0
Ankrd22	1.36776	9.88675	7.70737	4.72849	6.8423	5.0518	6.40636	23.5755	2.20068	0.555765	1.33642	0.0655974	0	0.0327488	28.8252	0	0	0	1.1452	0.124926	0.209315	0.205599	0.680055	0.36554	4.74164	0.489136	0.730178	2.06456
Ankrd23	8.10712	0.504446	0.606293	0.213499	0.00268103	0	0.0150485	2.22073	5.29275	1.83888	0.924021	2.12845	4.38856	1.37548	6.07075	150.961	1.85599	2.59551	1.74182	3.49171	872.254	5.15736	1.56986	6.21121	2.22986	11.6922	3.80724	6.91098
Ankrd24	3.19478	0.916023	1.20644	0.983334	0.800114	0.659273	0.187106	0.187893	1.27352	0.310518	2.49019	4.63597	12.8265	13.0685	7.00166	3.99182	10.4587	5.00537	2.18524	1.55224	2.94612	6.66252	0.685222	1.63418	2.88096	0.751338	1.74807	21.1264
Ankrd26	4.52059	7.81627	6.00991	7.95621	21.2795	14.8569	14.105	8.27956	3.21027	3.35266	3.79944	0.505907	2.22986	1.95117	1.17994	0.807689	1.21211	2.98019	0.794552	0.949955	0.796288	1.79234	1.11265	1.97317	0.774428	5.73333	1.23338	1.17994
Ankrd27	15.0056	58.6487	50.138	35.4173	15.2697	29.7204	26.068	10.7436	5.8249	4.3111	9.20014	24.4777	5.21722	7.19819	17.9683	3.20285	4.51448	9.32183	4.5302	8.27457	5.23257	8.14943	5.75696	6.87243	6.4489	9.44758	7.09363	10.6265
Ankrd28	1.81814	7.05874	5.79806	5.55807	11.1923	8.69592	9.0993	7.83494	9.48203	8.01572	9.03406	7.77374	4.5964	8.4066	5.18762	8.08062	7.42914	12.7692	7.01062	3.08196	19.9736	6.99117	7.76008	5.10109	5.63653	20.4424	6.47416	2.33742
Ankrd29	1.76033	0	0.00127414	0.135298	0.00268103	0.394866	0.0405886	0	0.00146034	0.238106	0.00136207	0.149067	1.09685	5.89218	1.18469	1.84277	5.21131	0.217947	0.376594	3.58247	1.66732	1.58947	0.73979	0.45478	0.435531	0.899188	1.51909	1.7269
Ankrd33	0.00527098	0	0.00127414	0	0.00268103	0	0	0	0.00146034	0.00189138	0.00136207	0	0	0	0	0	0	0	0	0	0	0	0	0	0	0	0	0
Ankrd33b	0.00527098	1.93721	0.572	7.5445	4.51106	3.60909	8.2693	2.01509	3.51725	1.84915	10.9703	1.36968	0.471149	11.0938	0.088553	7.07779	11.2215	6.4944	0.099892	11.7553	13.3224	0.107068	0.0443444	1.05172	0.182027	2.49138	0.561051	0.257369
Ankrd34a	0.00527098	0	0.23191	0.163985	0.376078	0	0.0989293	0	0.00146034	0.00189138	0.00136207	4.23309	0.50761	13.2237	0.126952	0.873619	0	0	0.27648	0.0925074	0.337025	0.105643	0.187206	0	0.0784245	0.0262222	0.271983	0.11503
Ankrd34b	0.00527098	0.212924	0.00127414	0	0.00268103	0.247515	0.651176	0.786506	0.849229	0.00189138	0.00136207	0.237179	0.312256	6.43069	0.168002	0	0.285657	0	0.0554803	0.0608531	0	0.00776915	0.037683	0.0495155	0.0503846	0.124451	0.0407317	0
Ankrd34c	0.00527098	0	0.00127414	2.25035	2.24925	2.30972	3.18226	0.872562	1.13794	0.00189138	0.00136207	0	0	1.12354	0	0	0	0	0	0	0.0781748	0	0	0	0	0	0	0
Ankrd35	1.51415	0.209096	0.786929	0.272542	0.00268103	0.409187	0.62655	6.75728	10.1466	3.24301	0.309424	11.0987	1.12639	1.09161	4.53476	0.992505	0.105216	0	0.26541	0.412639	0.261997	0.925421	0.417358	0.9599	2.63306	0.878119	2.463	2.25879
Ankrd36	4.43746	1.75935	2.25378	1.54999	0.67219	1.20058	1.64608	0.353935	0.409187	0.832891	0.380882	0	0.049428	0.0366084	0	0	0	0	0	0	0	0.00667636	0	0	0	0.0247989	0	0.169139
Ankrd37	9.5531	11.2796	13.8142	10.4323	2.80158	5.30021	6.14159	46.734	15.08	5.48217	1.55382	8.52215	0.684151	2.67759	2.6898	11.069	0.653036	3.71834	8.92789	3.80046	5.93377	1.26815	10.2018	4.09529	6.9826	6.56724	26.3321	8.11513
Ankrd39	6.74863	2.50404	2.44038	1.43752	0.73993	0.726381	0.263198	4.53167	8.60542	6.73813	3.81996	6.67505	4.38969	3.51915	5.03825	4.06247	1.76728	2.35101	1.22808	3.03165	5.39648	3.71679	2.09816	4.14658	2.36721	6.23352	3.36093	3.66286
Ankrd40	6.33402	8.14257	11.2046	11.3334	17.8205	14.3682	15.1011	19.2086	16.3045	7.35265	3.5741	17.9758	23.6369	40.6477	19.4695	116.398	31.5912	20.4572	19.5189	47.8225	65.6165	24.6487	11.8785	15.372	23.6211	16.7415	11.5839	18.8658
Ankrd42	3.68537	7.02675	7.16093	7.28327	7.83682	7.07779	7.03192	9.4905	16.2171	12.5922	3.24963	0.827797	2.09896	2.11541	0.830113	0.946516	2.11761	1.0295	0.322554	1.7298	0.672691	3.16406	0.813438	0.561456	0.667739	0.439715	0.978444	1.91382
Ankrd44	1.4282	44.6042	32.3239	30.9255	63.8241	85.8232	85.6142	48.3113	11.2649	3.21793	2.14147	0.244109	3.94862	4.46684	21.8206	7.57626	5.48217	3.04259	5.01648	45.1062	10.4558	5.00055	3.562	70.8625	7.53998	65.6941	4.84036	1.45568
Ankrd45	0.00527098	0.35955	0.363848	0.118594	0.00268103	0.351692	0.724708	0.460553	1.28598	1.22701	7.18401	1.49616	1.32392	12.8384	0.390902	0.560669	0.603747	0	0.149148	0.715256	0	0.36554	0.25565	0	0.0500756	0	0.0688221	0
Ankrd46	31.5371	7.35265	6.53178	5.5079	8.15659	6.18832	5.84832	13.8902	17.0864	8.0773	10.7746	15.4243	27.8558	101.544	20.3004	26.3822	29.9621	27.0248	15.3001	47.0217	27.8823	63.665	24.203	14.401	16.7722	23.6032	93.7759	20.4424
Ankrd49	29.944	33.042	31.0438	30.4352	73.2644	52.173	70.2082	47.198	25.3854	18.1971	13.9193	4.5501	8.59619	2.64187	8.49244	6.25092	5.95585	6.88204	7.2638	5.31765	6.84509	5.21366	9.03406	8.37216	6.40109	9.2991	6.11043	9.5732
Ankrd50	3.82422	2.88216	2.33061	2.74338	4.62198	2.5507	1.35978	1.63008	2.36538	1.54999	2.18904	4.79779	5.26722	9.18884	8.06872	10.413	5.33204	4.60926	8.9887	18.6756	2.97139	15.3355	5.8391	8.59937	14.5416	24.8281	6.06135	4.34416
Ankrd52	1.44305	5.16645	4.14834	1.64667	4.43642	3.77871	3.09817	3.16406	5.4855	5.08647	1.84474	3.39539	11.4985	8.04835	6.84509	13.2109	4.85587	6.59371	5.9059	5.86863	15.9109	10.1113	6.77534	10.4499	5.24592	12.4129	7.62245	2.82417
Ankrd53	0.00527098	0	0.3112	0	0.00268103	0	0.0691257	0	0.247709	0.00189138	0.00136207	0.113946	0.11776	0.148049	0.1015	0.197784	0	0	0.0526981	0.0791254	0	0	0.115594	0.0834571	0.0496457	0.345704	0	0.140722
Ankrd54	16.7884	9.31853	6.66012	5.09605	2.1172	1.75218	5.38292	16.4702	11.767	9.06487	6.30792	16.8552	11.3898	3.41037	4.77693	2.71655	7.45824	6.86285	5.51952	6.60973	4.77379	6.58434	8.47202	9.75235	8.09962	15.4508	5.20278	10.4323
Ankrd55	0.00527098	0	0.00127414	0	0.00268103	0	0	0.183352	0.00146034	0.00189138	0.00136207	0.195504	1.11813	1.58947	0.0368651	0.140984	0	0	0.0907935	0.0936364	0.0711057	0.112557	0.215894	0.58607	0	0.865163	0.213214	0.0938097
Ankrd6	7.15331	20.087	16.8431	20.386	46.5029	28.8711	35.6486	18.5679	11.371	4.71696	1.41648	3.45856	0.781105	6.63623	2.06913	1.00611	0.347714	0.150213	0.264347	0.373012	0.626075	2.66659	0.42654	0.543997	0.351083	5.95024	0.67219	0.252065
Ankrd60	0.00527098	0.849229	0.00127414	0	0.00268103	0	0	0	0.328169	0.00189138	0.00136207	0	0	0	0	0	0	0	0	0	0	0	0	0	0	0	0	0
Ankrd61	0.00527098	0	0.00127414	0	0.00268103	0	0.0926193	0.0348466	0.00146034	0.382195	1.55129	0.0737495	0.115183	0.523964	0.277268	0.384266	0	0.452136	0.196616	0.356662	0.26729	0.150005	0.0599083	0.86889	0.266801	0.726381	0.44025	0
Ankrd63	0.00527098	0	0.00127414	0	0.00268103	0	0.0471196	0	0.00146034	0.00189138	0.00136207	0	0.0739157	1.54264	0.0637198	0.749503	0.0699868	0	0	1.20365	0	1.34747	0.20707	0	0.0575176	0.0478075	0.0377188	0.0767903
Ankrd66	2.28565	3.49653	5.0518	6.77152	10.1725	5.88202	8.06259	2.0925	0.00146034	0.00189138	0.00136207	0.0820605	0.0709235	0.218957	0	0.21109	0	0	0.0644975	1.00504	0	2.00893	0.0736431	0.0966425	0.0567745	0.0469848	0.0745496	0.166243
Ankrd7	0.00527098	0	0.00127414	0	0.00268103	0.428072	1.00469	0	0.456017	0.00189138	0.00136207	0	0	0	0	0.299848	0	0	0	0	0	0	0	0	0	0.0727179	0.0953432	0
Ankrd9	4.70523	2.20555	2.32663	1.06227	0.00268103	0.354917	0.625088	5.99524	7.39904	7.45356	2.38067	12.2457	4.21157	4.1101	15.0502	39.3238	6.10037	2.47443	7.74721	0.883698	90.1201	0.709631	12.5003	1.44374	11.9216	1.92565	0.914095	2.20397
Anks1	4.76508	3.21253	3.26338	2.08427	1.64449	1.15648	1.38856	1.26394	3.42749	2.92768	2.84586	5.91408	3.57105	3.751	8.39936	15.9889	4.84348	3.6294	4.0798	11.1549	4.09963	3.82145	5.60512	4.6771	9.38793	10.4963	4.55907	6.04549
Anks1b	1.13022	2.1518	1.60738	1.83335	3.34805	2.26601	2.49215	0.859393	0.61702	0.496374	0.00136207	0.0726176	0.0901141	108.002	0.416973	0.329809	0.262969	0.139469	0.416858	0.0307981	0.185862	0.0211174	0.0843222	0.223543	0.127392	0.0157782	0.0516334	0.673345
Anks3	6.98681	2.71961	3.07023	3.77268	0.753381	1.92875	0.652072	5.94795	6.78744	11.7368	8.0134	10.6682	11.0616	6.86056	5.54938	4.79301	11.0965	7.01509	4.42007	9.30302	5.20134	8.98187	6.16727	10.6415	6.50399	8.73917	5.91111	11.9578
Anks4b	0.00527098	15.9471	12.4165	8.95356	24.2704	18.4084	15.4136	2.32877	2.89483	0.305663	0.00136207	0	0.171094	0.317269	0.116073	0.15462	25.933	56.2306	54.9604	0	0.774954	0.0946508	87.0978	0.0688221	5.07601	0.50561	0.0514488	0.115642
Anks6	3.78176	1.65095	2.39276	1.11265	0.565524	0.569316	0.433411	0.0752067	0.00146034	0.00189138	0.00136207	1.00322	0.72964	2.22921	5.86003	1.56273	6.2988	0.475832	1.15026	0.384735	1.05131	1.51541	0.544711	0.539506	1.94449	0.410018	3.43348	0.876542
Ankzf1	11.0797	8.83191	9.41697	7.75318	8.06872	7.15087	6.26544	9.40162	8.9863	12.2604	9.97776	14.3835	7.09363	11.5839	10.5043	13.6546	9.04782	12.0344	9.63031	13.1803	4.8601	10.4532	12.1769	13.0685	8.08889	9.38793	10.2726	8.08062
Anln	5.0183	30.8209	30.4767	35.873	59.5576	53.7686	42.3921	32.6519	52.4468	29.0876	19.7617	9.52811	1.82457	7.86248	7.74948	1.10788	0.401109	0.707192	4.69474	1.5597	1.38856	4.09529	5.72109	2.59743	4.69933	10.2966	8.87907	1.54788
Ano1	0.877627	3.48764	3.54462	2.54491	1.44305	1.39749	0.400359	0.13547	0.214739	1.25246	0.00136207	0.670155	3.32565	0.397655	23.0459	3.47768	1.1185	1.49094	27.6988	26.0469	1.44788	29.1906	4.04901	1.68933	18.8469	0.602263	3.82422	23.9027
Ano10	59.7019	54.4123	63.5843	40.9015	22.1986	27.9302	33.8995	5.89695	4.09748	1.7652	3.53487	5.72743	20.0003	3.99788	19.8755	18.0459	12.6888	5.91644	29.9073	9.09513	17.6475	8.85663	17.1975	6.78509	13.9938	4.62817	10.3076	9.60682
Ano2	2.69921	2.49414	2.64815	6.25736	7.19026	5.51355	5.93377	1.22942	0.443591	1.83177	0.252431	0.0823015	0.0419992	0.121582	0	0.144589	0	0	0.391039	0.0371877	0.176445	0.0156012	0.908939	0.100726	0.343731	0.0510444	0.183416	0
Ano3	0.00527098	0	0.00127414	0.267722	1.34426	0.646873	0.450208	0.0654019	0.00146034	0.00189138	0.00136207	0.245937	0.0490112	14.9691	0.195294	0.148728	0.421007	0	0	0.033352	0.226931	0.242596	0.146212	0.0532766	0.120825	0.0269114	0.0352313	0.0851044
Ano5	0.00527098	0.11787	0.00127414	0	0.00268103	0	0	0	0.00146034	0.00189138	0.00136207	0	0.0689243	0.13176	0.0306467	0.136074	0.752143	0.138995	0.129976	0.0987209	79.7979	2.13136	0.0985178	0.207269	0.0548079	0	1.96058	0.181108
Ano6	2.18233	9.42357	7.19819	8.80311	12.991	6.22943	3.73213	2.8915	3.43348	7.38431	8.50138	7.1584	12.8219	2.1022	10.681	8.15659	14.2714	3.68157	5.80239	28.5285	15.1569	25.0904	80.466	17.4681	11.4817	39.9818	23.1949	6.42006
Ano7	0.779012	0.890921	0.555335	0.472633	0.428219	1.5086	2.1935	0.38273	0.183981	1.53539	0.528056	0.544365	0.177401	0.333526	0.57066	0	0	0	12.421	0	0.263587	0.0543126	8.79957	0.676431	33.1402	0.566959	0.169837	0
Ano8	1.39347	0	0.00127414	0.162052	0.436729	0	0	0.138387	0.930097	0.224529	0.00136207	5.21722	2.01556	10.2332	10.0418	3.79641	2.31552	2.0925	1.26471	2.77778	4.03309	2.93632	1.87634	2.83106	1.91824	3.71834	1.82457	4.37601
Ano9	0.00527098	0.164675	0.515651	0.253591	0.00268103	0.307111	0.0203303	2.74204	2.12141	18.3148	3.28786	7.47144	0.0707161	0	38.8339	0.141282	1.9075	0.525259	18.8412	0.597091	0.698899	0.0561521	33.664	0.128336	8.11787	0.187206	2.39783	0.0921709
Anp32a	10.2415	2.08427	1.38751	1.47272	5.13454	3.74213	4.01134	0.549655	0.380193	10.2696	20.4491	50.9171	113.225	106.557	90.9061	105.257	94.0599	73.1214	94.7697	187.363	39.2233	144.49	71.6398	197.201	123.213	264.293	124.759	144.748
Anp32b	93.7759	20.9867	16.7167	16.6699	24.2213	22.7215	41.6949	63.9211	25.5141	34.9101	36.147	395.93	41.5536	16.783	44.3356	21.0006	28.4197	21.5977	34.8603	44.7995	24.1588	85.4604	42.2537	102.589	31.7803	145.457	66.6141	87.9858
Anp32e	7.04799	3.96162	4.58243	3.79332	8.50138	5.86288	9.34619	21.4561	30.4898	22.5755	34.959	51.897	38.9827	41.5536	31.4792	36.0093	31.3309	12.2226	29.9296	39.3238	39.0015	44.3356	36.4821	74.4626	20.2573	302.915	44.5301	17.7514
Anpep	0.82205	0.152479	0.00127414	0	0.331438	0	0.0372535	0.492147	5.63167	12.5979	2.73774	7.49481	1.44618	0.765903	5.18205	4.01252	35.5028	24.6883	12.0309	20.6326	14.3835	17.9837	1521.55	5.46648	47.665	3.70429	255.073	4.84863
Antxr1	5.55081	0.544365	0.602707	1.68272	2.6009	2.01509	2.89014	6.97067	2.26406	0.433693	0.173994	1.62544	2.25879	1.88551	13.4958	4.25608	1.23455	1.10501	5.26348	14.4562	17.3075	19.2086	2.43761	4.22067	6.39445	1.343	32.0397	3.60639
Antxr2	2.52161	7.30594	7.0188	17.8269	32.947	40.2515	49.5159	37.3068	1.74182	0.814599	0.641918	0.399891	9.50482	0.208844	16.9218	40.2715	2.25825	8.31105	9.69245	11.6922	16.8552	6.99692	9.80771	2.96214	8.73779	3.47147	16.5142	2.9235
Antxrl	0.00527098	0	0.00127414	0	0.00268103	0	0	0	0.00146034	0.00189138	0.00136207	0	0	0	0	0	0	0	0.177691	0	0	0	0	0	0	0	0.325184	0
Anxa1	2.70089	0.848875	0.375123	0.305193	0.00268103	0	0	0	0.00146034	0.00189138	2.19254	17.3647	8.18295	1.13707	250.641	35.4847	8.3304	5.59646	108.616	219.733	125.042	89.5954	6.33034	35.6486	88.7672	18.0593	264.293	29.4289
Anxa10	0.00527098	0	0.640422	0	0.00268103	0	0.0175403	0.0234256	0.00146034	0.00189138	1.17616	0.159807	0	0.1015	5.77788	0	0.192624	0.284842	0.311768	0	0.407082	0.1254	0.352825	0.111921	1028.97	1.39347	0.0864157	1.0447
Anxa11	7.5148	2.05796	2.38713	1.72898	2.68088	1.0921	2.56012	4.19064	5.19102	22.1416	27.2408	34.9227	7.26891	5.08291	12.0639	16.5614	18.8341	9.35204	35.3022	18.9087	25.8014	7.16796	31.5206	10.2852	21.7916	10.3763	12.6279	7.74209
Anxa13	0.00527098	0	0.00127414	0	0.00268103	0	0	0	0.00146034	0.00189138	0.00136207	0	0	0	0	0.430935	2.71742	1.58567	18.0242	0.0666567	0.900452	0.0211547	191.084	0	7.93525	0.385574	0.0962951	7.70485
Anxa2	7.22672	9.64417	11.4801	25.5141	13.4958	11.065	10.1397	6.69602	3.50128	9.40387	17.5646	92.1453	238.507	6.4944	227.563	104.157	43.5406	15.9671	296.358	553.553	155.642	259.583	534.283	98.8367	215.186	341.827	508.915	119.506
Anxa3	1.29088	0.267191	0.00127414	0.546302	0.821825	0	0.814162	0.618669	0.460301	2.50629	0.450825	15.6278	12.3124	3.3171	13.0424	24.9818	11.8308	3.24301	72.2074	225.379	45.3924	39.7209	3.9844	11.8785	108.616	3.13334	105.598	16.6699
Anxa4	2.83694	1.63941	1.55276	4.98864	8.09962	7.52678	10.0618	6.33252	3.03853	8.07122	12.5285	16.7313	27.9056	1.13441	38.4893	16.0874	39.6837	26.1188	159.475	145.24	23.7057	39.1068	737.507	14.4871	144.17	13.9479	64.3999	151.193
Anxa5	8.13171	5.19693	4.24098	15.8451	12.54	17.152	12.9248	3.75207	3.47514	9.04525	6.55507	30.9255	275.986	30.4352	125.637	100.071	60.1556	51.2717	59.0685	383.777	107.806	206.914	19.0008	92.8112	96.0851	102.072	228.95	69.1653
Anxa6	5.86722	38.2861	39.9294	42.699	27.2408	24.3121	20.5293	3.61919	2.47443	5.82056	34.4559	53.3417	28.0081	27.4583	61.0775	84.3685	29.2607	46.8996	31.6779	103.037	91.178	145.457	15.9718	116.398	39.4158	47.3727	215.731	72.9738
Anxa7	118.695	351.043	292.518	331.264	672.749	622.368	691.586	185.906	48.7219	47.6924	31.0969	35.2632	62.3071	19.0008	63.665	36.8847	46.439	38.7342	44.2108	52.862	28.7805	40.9015	33.059	31.8851	73.8879	24.6883	73.7983	51.2376
Anxa8	0.00527098	0	0.00127414	0	0.00268103	0	0.0171626	0.439968	0.00146034	8.22446	0.00136207	5.7313	0.293167	0.186525	42.677	0.913938	0.421007	0.555335	16.6592	8.04344	3.11769	13.6773	0.156903	0.821234	5.25374	2.36812	5.47394	5.02968
Anxa9	0.738586	0.238106	0.47209	0.129462	0.461248	0.274843	0.948487	0.548226	2.84463	11.7284	4.49095	1.53084	0.422186	0.111094	125.042	0.316503	1.09161	1.02192	0.97252	2.83495	0.962838	0.470797	0.91378	1.13957	3.97913	0.494842	0.64368	50.3536
Aoah	0.00527098	0.167551	0.715105	0.91378	1.72602	0.434259	0.385455	0.381608	0.00146034	0.00189138	6.16015	5.52108	0.652559	0.0372535	0.336324	1.1992	22.4978	1.294	0.487598	0.465505	0.682866	0.24867	0.697244	1.56637	0.232331	0.914844	0.764046	0.390762
Aoc2	1.21895	0.397655	0.00127414	0.231502	0.00268103	0	0.234244	0.846666	3.55207	2.445	1.61691	1.80377	1.12903	1.14806	1.25179	1.31246	0.773641	0.8832	0.925854	0.630066	0.486733	0.670515	1.43752	2.02978	0.526449	2.52277	0.748749	1.51633
Aoc3	0.00527098	0	0.00127414	0	0.00268103	0	0.0102923	1.71056	1.20058	0.215203	0.00136207	0.610266	3.40679	0.0411363	21.7434	4.55289	1.32561	0	4.73268	0.185046	9.53745	16.6272	3.30669	0.439715	9.2991	0.584563	13.3837	4.10692
Aox1	0.00527098	0	0.00127414	0	0.00268103	0	0.00562512	0.0280057	0.178374	0.00189138	0.00136207	0.25004	11.7119	1.00469	1.09709	9.42611	0.17235	22.4894	0.433693	8.44719	11.2684	4.25608	0.251747	0.654873	0.748064	1.2661	2.72618	1.09887
Aox3	0.00527098	0	0.00127414	0.348386	0.305193	0.387696	0.0756678	0.0716149	0.00146034	0.21555	0.48544	0.0366744	1.32523	1.90492	0.48544	0.386811	0.312368	72.5301	0.367785	53.8403	0.198094	1.92444	0.217506	0.260503	0.514208	0.176535	3.24433	0.483305
Aox4	1.20475	2.31445	1.69751	2.80536	3.62148	3.67309	3.94114	1.34622	1.5597	1.22301	0.176726	0.128588	0	0.0658404	90.5651	0	0.0710728	0	0.0388254	0.0198852	0.0863278	0.337558	0.0627437	0.0834571	1.92289	0.300729	0.0379687	0
Ap1ar	15.3793	3.4934	3.43071	3.75207	9.36645	6.74699	9.42949	12.9123	12.6682	6.42236	3.8051	12.6741	15.55	24.6146	22.0795	11.0719	22.2199	11.2401	29.4016	11.8153	10.6906	13.6946	37.4741	13.804	18.082	15.894	12.5048	7.68359
Ap1b1	25.199	60.9819	65.1887	53.105	58.4635	49.8667	33.436	28.6435	29.8944	22.3272	18.3825	26.8403	10.9194	33.5618	18.5132	15.8284	25.5806	14.4265	17.2661	12.1288	14.0503	8.86493	22.2991	24.9818	20.7239	17.067	12.6357	13.9653
Ap1g1	6.16639	10.41	9.9712	9.2663	17.2908	16.058	12.9951	9.8518	15.3985	20.4326	17.1159	9.64957	37.2911	29.8443	28.0175	23.1086	63.5172	32.6034	40.8639	45.0179	25.8817	40.3539	32.7452	36.794	47.5957	37.0714	37.1811	39.9193
Ap1g2	0.00527098	0.175968	0.00127414	0.286976	0.00268103	0	0.00914062	0	0.00146034	0.38372	4.39279	9.22067	7.48756	1.47807	12.3719	4.33623	6.55099	4.81049	15.2328	6.42006	4.1649	8.32311	25.3757	27.9964	9.06178	13.2109	13.4706	15.8658
Ap1m1	48.5199	58.5033	57.4635	69.1653	56.0729	67.6491	86.3287	43.3643	51.897	26.2997	31.5206	24.9316	18.9653	24.203	15.4405	30.1706	19.9021	16.7372	12.2718	23.6123	16.0702	34.5796	13.8008	52.3458	11.1059	50.138	22.359	18.3286
Ap1m2	56.8658	51.8539	56.4591	96.3869	106.844	100.217	72.7175	45.2922	54.9074	50.6421	40.8876	54.782	0.113849	0.106635	46.5029	0.186525	9.20616	0.264524	46.187	14.494	0.758861	9.17648	52.9317	1.45333	49.0747	3.57885	40.3932	49.228
Ap1s1	58.3647	30.3506	26.9163	30.9515	13.4347	21.3072	26.2242	107.465	140.891	175.797	77.7045	67.4978	50.452	146.445	63.1764	21.5806	49.6436	28.472	79.7367	26.425	17.9335	42.6346	74.2263	30.2839	66.8021	35.9737	96.0851	39.3799
Ap1s2	10.1725	9.77054	8.81024	8.34873	16.9448	13.4997	17.3926	13.6865	7.77142	7.31775	6.50255	1.19505	19.7288	27.3826	6.76141	33.0934	3.61651	4.17102	6.04928	25.4455	42.822	66.6141	3.6879	23.0152	4.76075	14.4306	17.7449	5.35748
Ap1s3	0.00527098	0.267604	0.00127414	0.927895	3.57755	2.19191	2.99614	4.177	17.4681	20.67	2.81131	2.95482	1.13201	1.91287	8.30265	2.28709	4.01493	2.03241	7.84053	5.40048	2.37672	1.69379	4.7343	16.408	6.86285	7.99913	4.4865	8.4172
Ap2a1	21.4619	6.88204	6.5156	4.50987	7.43689	5.96211	5.32449	4.10134	4.25944	8.35641	22.5171	54.9074	15.5712	55.6518	15.5997	17.7123	13.7177	9.91814	10.0067	16.783	15.6112	19.3053	12.5534	15.8117	14.2619	17.3861	16.4594	15.372
Ap2a2	13.7798	3.84951	3.41585	3.41037	1.76419	2.86667	3.05016	6.03049	7.97595	16.528	24.9944	38.0817	10.687	30.7188	10.6906	16.1413	39.3799	21.9758	14.0184	16.242	18.895	12.8181	36.8129	12.2718	12.098	11.3479	20.1539	15.9949
Ap2b1	8.35131	12.9878	12.5764	13.4545	15.9163	14.4871	14.8013	6.27121	10.1234	16.4104	16.1063	38.1052	24.4237	59.7932	13.8008	15.5018	19.3463	13.4183	25.4195	25.2591	14.4562	33.5618	27.6839	30.6189	24.2631	26.2634	53.4509	22.2066
Ap2m1	60.8974	7.79262	8.25633	9.1692	6.02157	8.60542	11.5839	7.69068	10.8155	23.0237	19.8137	12.6572	145.005	372.082	98.8367	90.8157	116.862	83.8355	97.4895	129.382	89.0143	134.357	153.86	126.694	95.4979	137.547	192.529	133.961
Ap2s1	166.876	96.3869	98.2614	90.4013	39.8256	69.4609	114.059	33.6467	48.5992	142.584	197.832	230.165	72.1538	122.328	76.2076	44.1285	65.6941	50.0537	79.4235	52.8009	44.7114	86.842	85.6142	85.6142	83.1347	104.313	107.806	105.175
Ap3b1	25.8963	30.7908	29.4645	21.7434	35.2632	26.079	25.8817	6.98871	6.01307	23.9493	42.1656	18.0302	12.0052	8.23893	14.2285	8.81578	15.1525	13.6825	22.1215	11.6369	5.89038	17.5646	23.6937	18.4897	18.3825	16.6822	20.3144	20.5156
Ap3b2	40.4169	3.79944	5.17637	2.72516	3.91198	3.6985	3.13334	0.136163	0.80296	4.46117	4.2517	6.90613	2.68553	39.088	0.370594	0	0	0	0.848371	0.0864405	0.648858	0.653191	0.349851	0	0.643246	0.299213	0.899188	0.158393
Ap3d1	15.2459	20.1457	23.4747	15.981	34.9227	19.0694	12.74	10.99	19.0624	23.9554	27.19	23.7057	20.7818	21.2977	18.4669	13.1037	18.6382	15.2127	19.7715	18.1244	9.20014	23.1949	20.7818	20.758	22.6283	20.7818	21.6515	30.324
Ap3m1	15.9671	27.982	24.6046	21.7965	56.5665	44.6255	60.015	19.5189	3.94114	11.0371	13.8848	2.37672	36.2927	17.9233	42.1132	32.6519	15.8183	90.2893	39.6398	29.2896	30.2839	30.0132	25.9211	17.4624	30.4352	25.3536	38.9437	29.5573
Ap3m2	7.79024	12.9275	12.8931	20.0587	31.0828	19.1941	10.8207	8.17828	5.55274	1.0295	0.343731	2.67135	1.86281	32.888	1.44086	1.82813	1.08516	1.09034	0.708824	3.27393	2.30754	2.07682	0.918152	5.06127	1.7033	3.16291	1.37302	3.07773
Ap3s1	43.6112	7.60174	7.46499	7.35009	14.4306	10.2726	17.845	14.3464	11.0048	10.1466	10.4702	7.62505	32.1637	42.5569	21.918	25.6625	22.9028	39.8652	54.3444	21.3208	36.2281	44.1285	50.452	30.8209	56.3848	198.772	74.874	53.2963
Ap3s2	13.0184	10.0564	10.2303	10.5806	6.40833	8.51872	8.36988	6.54709	5.86863	16.783	10.6129	20.7877	5.56164	10.6206	4.5682	6.17024	5.57921	7.54664	3.99182	3.02413	7.13349	4.83195	5.90472	4.05362	4.33308	5.84832	3.3513	4.17842
Ap4b1	13.3181	5.20806	4.05486	4.89382	6.93785	4.62654	4.78761	18.8084	31.1203	33.6312	12.5624	8.43631	8.04344	3.50485	8.2693	8.7238	7.09363	12.108	6.92633	6.33402	9.26886	4.95773	7.53371	9.99961	5.19102	8.90017	6.81237	9.3102
Ap4e1	5.65933	3.07023	3.12215	3.07773	5.34978	5.32281	3.65217	9.69498	8.31522	6.80334	5.00879	1.46036	4.19064	2.59263	6.50399	5.18205	2.79429	4.57162	2.65354	5.92241	4.99407	4.3915	3.60639	5.1526	2.35152	9.3721	3.11769	1.61595
Ap4m1	2.2309	2.58246	3.36093	2.97734	1.02123	1.30092	0.705632	5.36075	16.4271	15.7471	10.4804	6.10212	8.92789	5.62981	12.6328	6.57026	7.14267	9.0064	14.191	9.95032	8.41978	13.5264	7.07779	11.874	9.65663	7.69366	14.2487	10.9037
Ap4s1	18.6012	4.83854	6.37057	5.63496	7.1937	5.71309	5.13662	21.842	38.2132	48.6367	7.13874	12.2888	20.67	35.6662	16.6427	66.086	15.8863	9.92159	14.5416	13.2061	40.6477	8.9151	11.2506	12.9733	12.2888	12.2804	10.1929	24.7259
Ap5b1	8.7487	3.49762	2.20794	1.09832	0.00268103	0	0	3.50605	3.66286	4.77524	3.95736	3.05934	0.795094	0.260849	1.23862	1.12269	3.11537	1.82761	1.81234	1.40388	0.424884	0.920427	6.15255	3.76368	2.28948	3.50485	1.30763	2.01688
Ap5m1	8.4149	15.1183	14.494	16.7167	35	25.9661	20.4326	7.56405	9.84832	10.2238	9.43193	3.00306	8.48188	6.47847	4.99729	7.87804	11.0342	8.63365	13.1213	7.41091	9.44483	5.6612	9.26379	8.31986	10.045	16.2915	5.46826	5.4984
Ap5s1	12.736	9.26379	11.4584	10.5421	3.21793	4.55765	4.33001	10.9127	11.5763	8.96696	3.54733	8.74215	5.60182	6.26099	5.03419	21.9356	6.58112	8.57496	10.1796	5.27357	14.852	6.44709	15.5234	4.3842	8.16671	3.60909	8.48188	11.5681
Ap5z1	7.87296	3.95578	4.59942	3.19859	1.41648	1.30869	0.671469	1.46944	5.16999	10.6022	4.87715	7.55144	3.00177	2.32119	2.35152	1.67646	2.93834	3.6103	1.40329	1.78519	0.940152	2.26886	3.2789	4.56634	2.2633	3.68049	2.09331	4.4865
Apaf1	0.777542	2.28738	1.87291	2.18443	4.5964	3.1411	3.89178	10.9737	19.0479	12.6741	4.83195	6.33034	2.58505	1.42253	1.22023	3.70121	0.969938	1.9273	6.43489	4.05089	1.76829	3.41037	22.2066	6.36072	1.66146	9.81743	5.34372	2.09059
Apba1	2.16565	6.61335	5.73913	8.08062	16.3846	10.828	14.0789	4.2517	1.7587	0.321684	0.425711	0.229256	0.667125	32.947	0.445119	1.34127	0.343041	0.177755	0.518262	0.593354	1.08227	0.610266	0.450825	0.926402	0.563322	0.855732	1.32447	0.666809
Apba2	0.00527098	6.07807	8.30993	9.90182	22.475	16.9448	10.4171	4.00143	0.466575	0.435634	0.479949	1.82865	0.416302	56.814	1.86779	0.24367	0	0	0.544711	0.0916249	0.25952	0.22842	0.338269	0	0.682353	2.32299	0	0.231657
Apba3	11.5918	5.42842	4.82535	5.18616	3.44875	2.85709	1.5597	4.03428	21.609	34.5796	31.4338	24.6146	9.29338	5.53077	13.9653	25.5806	15.6898	17.9758	8.94843	6.28926	22.9241	8.97849	17.5305	5.30211	11.851	5.99716	10.9768	19.6705
Apbb1	27.0248	17.9425	20.028	19.2512	19.0694	19.9736	17.0543	7.49481	5.60182	4.85944	11.2401	10.0472	4.66476	171.174	9.32183	77.6288	4.21009	1.5597	4.88265	35.7306	3.12215	2.19254	2.01156	1.09969	5.56569	1.14075	2.88322	6.87481
Apbb1ip	0.00527098	0	0.00127414	0	0.00268103	0	0	0	0.00146034	0.397655	0.00136207	1.78424	0.687123	0.449333	0.750993	2.69645	0.412001	1.3772	1.02506	4.00275	3.55207	0.576828	1.35177	31.419	0.680346	25.3644	3.89178	1.24919
Apbb2	9.88002	11.8346	10.1146	9.83673	16.4874	11.2312	11.1721	6.32198	4.19474	5.02063	5.08647	3.48002	5.14645	6.18643	2.83249	9.88002	6.25886	2.57798	2.26406	6.78306	8.28162	3.99483	2.51173	1.43179	3.12457	0.872562	1.80552	1.67856
Apc	1.01896	3.40047	3.43749	4.79558	12.3926	9.8959	11.2215	17.3221	17.757	6.35696	3.92079	1.89315	6.40109	38.9437	4.48514	10.1725	6.82606	5.80239	10.1193	14.725	4.73671	6.73549	9.99961	6.22715	7.25087	8.3425	9.8304	4.64627
Apc2	0.778558	0.376078	1.03932	0.169382	0.339735	0.181443	0.00499412	3.33668	4.02311	0.549951	0.391867	0.42905	0.34007	10.1482	0.134112	0.350258	0.0701246	0.149818	0.100041	0.14371	0.0537114	0.0674666	0.1015	0.164929	0.185705	0.0445138	0.16585	0.0933724
Apcdd1	0.00527098	0.88833	0.341652	0.374174	1.36216	0.597091	0.0880122	0.124876	0.00146034	0.00189138	5.71074	2.8891	5.09605	2.53511	5.67464	1.77744	0.70699	0	0.730178	1.29335	5.43239	26.3822	0.638503	1.90261	2.49698	1.33555	9.6978	4.72579
Apcs	0.00527098	0	0.00127414	0	0.00268103	0	0	0	0.00146034	0.00189138	0.00136207	0	0	1.48499	0	0	0.191002	179.602	0	0	0	0	0.123035	0	0.0949062	0	0	0
Apeh	63.9211	87.311	85.1949	45.7162	25.1103	21.1862	15.1635	2.71961	2.36721	7.31451	22.0795	21.3972	26.5865	3.99182	14.4418	20.3992	72.5819	33.8995	34.1737	20.8275	23.1563	20.9117	52.4141	51.6035	32.7012	23.2149	19.1854	44.0146
Apex1	43.1222	28.287	30.9128	30.7618	13.1285	26.3437	27.4993	52.3458	148.019	282.016	225.379	279.77	27.105	11.7762	7.23196	5.07802	6.83072	13.8799	9.99058	4.43642	8.73779	12.088	11.0125	18.6297	10.0736	11.3535	16.783	15.5623
Apex2	6.57205	25.2695	26.5624	22.0548	40.2103	36.3138	32.7185	19.478	21.6362	10.7526	11.6398	15.9286	5.47064	0.836893	1.69836	2.51679	5.30786	8.04077	1.48412	2.25035	4.62965	1.94322	2.3	2.97014	2.22819	5.56164	2.22601	4.05791
Aph1a	6.61441	10.7268	11.8527	11.1763	24.5774	14.7303	15.8705	6.42825	6.221	12.1933	18.263	3.89178	26.3711	14.852	37.058	44.7297	43.0649	40.4169	55.2693	27.3055	32.2235	49.6436	54.3149	29.0022	34.886	18.9653	51.5307	36.2526
Aph1b	7.40839	9.32483	9.11204	6.66445	12.2159	7.87911	4.96106	1.57063	0.310293	0.758429	0.314382	0.412001	1.92444	5.16645	5.19276	3.36253	4.09748	2.01891	3.66865	2.04114	2.97412	2.61148	1.33884	1.82865	2.21865	1.12269	2.5318	1.46315
Aph1c	5.15581	12.4643	9.3721	10.2303	7.45578	4.77524	3.21143	0.757152	0.345132	0.854139	0.199439	0.360629	1.3634	0.865163	0.763039	1.01598	13.3361	2.42282	0.279005	1.51415	1.30499	1.50666	0.0500252	2.07377	2.19649	0.221659	0.689831	0.477031
Api5	40.6981	45.4455	37.5908	35.0348	70.7973	56.3537	58.6487	29.3302	27.8823	57.4306	74.7462	26.6527	39.7209	28.2589	38.5911	27.6839	24.8555	32.1637	37.7668	34.2786	21.3904	37.2239	36.1066	47.3101	38.1507	54.4123	40.9015	23.0836
Apip	35.9896	33.9202	38.5911	52.8009	55.9332	63.0655	78.2569	49.0747	18.0593	17.3282	27.9435	20.4083	17.3647	7.66955	7.12204	61.3842	18.0355	14.2619	9.6337	10.9569	26.4416	9.15917	3.60376	11.1633	11.2834	8.19328	7.15087	24.9818
Aplf	28.738	20.0512	20.5809	28.5652	22.9884	29.2776	31.7271	6.08881	4.65646	6.99403	4.49405	4.196	1.61928	0.890046	1.40988	0.839467	1.06845	1.92444	1.84052	1.0473	1.08107	1.58291	1.71903	2.03158	1.64608	3.23764	2.75642	3.89899
Apln	2.05124	0	0.00127414	0.380882	1.70646	0.524293	1.1858	0.153942	0.00146034	0.00189138	0.00136207	0.24487	0.758026	8.03215	0.305193	10.1626	4.15482	0.196	0.219234	5.66788	0.654078	0.431935	0.543997	0.213499	0.352709	0.766656	0.249453	0.0946508
Aplnr	0.00527098	0	0.00127414	0	0.00268103	0	0.0153081	0	0.00146034	0.00189138	0.267996	0	2.08675	0.0314367	0.646124	24.6046	2.42137	0.395442	0.447785	5.97677	4.27689	3.98818	0.906743	2.64613	0.29159	0.389631	8.72679	2.06386
Aplp1	0.938005	0.195683	0.00127414	0.102313	0.394628	0.831084	0.260414	0.453414	0.86048	0.276222	1.29335	61.182	8.78428	657.535	2.07746	1.55661	4.33001	1.16721	13.3655	2.32119	0.71782	0.600789	58.3647	0.523742	45.7162	1.02366	0.442282	1.27954
Aplp2	79.2676	83.6611	66.6705	30.0274	26.1681	31.0022	20.686	42.677	34.9227	23.8401	71.3703	77.4915	178.611	173.046	128.425	108.462	119.886	78.529	72.9168	204.726	58.9337	200.742	67.4541	53.8087	163.889	28.8015	85.2662	53.4207
Apmap	10.2726	2.90752	2.67977	5.33499	8.18653	4.41689	5.71074	21.2977	29.9892	21.8644	23.6211	8.02683	61.9854	28.0081	17.9985	25.2187	90.8157	29.4645	20.5539	32.7012	28.7127	15.5018	15.0962	12.5088	28.9272	11.8004	22.1903	28.0561
Apoa1	0.00527098	0	0.00127414	1.17749	0.778131	0.538231	0.367396	0	0.00146034	11.732	4.29429	1.9173	1.57624	142.315	13.1994	1.39516	1.66082	3660.83	35.4847	1.59414	10.8433	13.4386	3660.83	0.823573	1770.2	12.3258	1.15648	10.3286
Apoa2	0.00527098	0	0.00127414	0	0.00268103	1.3772	2.1063	1.25728	1.95701	1.33361	6.91255	61.4641	4.7472	296.358	1.44466	3.0287	14.061	37622.6	3.84121	1.9902	2.54959	1.14413	2.64096	0.778558	1.84277	5.35748	1.09887	11.7368
Apoa4	0.00527098	0	0.00127414	0.703232	0.00268103	0	0.0201118	0.840682	0.00146034	2.52014	2.36976	0.118594	0.238106	0.182027	0.246625	0.151091	1.98295	48.5199	1.94934	0.065662	0.873917	10.4666	453.702	0.313582	23.0836	2.74204	0.0949062	1.201
Apoa5	0.00527098	0	0.00127414	0	0.00268103	0	0.0393211	5.05079	4.26045	0.857773	0.00136207	0.0526406	0	5.68145	0.0847408	0	0.0963673	508.915	0	0.118024	0	0.0204454	0	0	0.0762325	0.107224	0	0.63881
Apob	0.00527098	0.181108	0.166661	0.185705	0.411196	0.149545	0.190864	0.0872763	0.00146034	0.350518	0.00136207	0.0314367	0.705632	13.8444	0.393101	0.407082	31.0969	854.881	10.4621	0.458709	2.86825	0.0275276	429.177	0.202729	54.868	1.59197	0.209705	0.90354
Apobec1	0.00527098	0	0.00127414	0.10811	0.00268103	0	0.236136	2.71329	4.1649	2.20248	1.72199	4.44346	4.86468	0.600927	5.23257	4.19868	2.61382	8.13425	21.2384	9.3721	2.93735	29.2172	19.2672	29.917	17.147	8.61326	9.30453	5.41819
Apobec2	1.08964	5.73913	5.10475	4.17374	2.78302	1.07247	2.59743	1.27868	1.03932	0.00189138	3.60909	7.45356	0.24374	0.0988315	10.1234	130.563	2.5578	0.346965	0.834519	0.478734	417.775	0.279302	1.22531	1.00209	1.51029	0.960067	70.3467	1.34426
Apobec3	0.945555	0.197338	0.38714	0.316429	0.00268103	0.53847	1.01173	6.66445	17.4167	17.4624	37.3459	28.5876	8.67991	1.42907	12.9951	11.6657	8.90017	4.1636	24.0967	47.0746	17.948	26.6293	24.0014	230.165	24.8805	103.146	71.6398	55.8221
Apobec4	0.00527098	0	0.00127414	0	0.00268103	0	0.500243	1.62059	0.788253	0.00189138	0.308946	0	0	0	0	0	0	0	0	0.216436	0	0.0318632	0.0647529	0	0	0	0	0
Apobr	0.00527098	0	0.00127414	0	0.00268103	0	0.222847	0.193349	0.925421	2.40609	2.469	2.01979	0.499407	0.342289	0.275458	0.525791	0.976804	1.17278	0.283439	5.46219	0.633538	0.529119	0.828131	6.45322	0.911919	1.44951	2.36812	0.378151
Apoc1	18.8538	0	0.00127414	0.954597	0.00268103	0	0.69145	10.8235	17.11	61.4641	913.02	115.634	39.3799	182.84	139.095	1.8861	4.77109	5295.47	3.71757	70.8625	11.9709	6.25092	1.27819	15.1959	9.62275	26.6293	7.59476	31.2921
Apoc2	35.3022	3.51116	1.59197	0	0.00268103	0	0.9166	27.6688	41.9939	17.6304	10.2564	3.21649	3.42845	4.13155	0.195764	1.21627	0	228.204	7.39186	0.462672	1.3772	0.483674	237.004	1.89235	0.446813	2.57395	0.588941	0
Apoc3	0.00527098	0	0.00127414	0	0.00268103	0	0	0	0.00146034	0.00189138	0.00136207	0	2.11459	48.2345	0.920427	0.660125	20.4257	1957.4	2.36431	0.642586	3.16035	1.20413	333.572	0.538899	1.14573	3.78239	0.772173	3.76368
Apoc4	0.00527098	0	0.00127414	0.655563	0.00268103	0	0.392095	0.944554	0.00146034	0.00189138	0.00136207	1.31604	66.1555	14.1461	0	0.59541	0.41763	1072.28	0	0	0	0.475002	0.312256	0.324701	0	0.284985	0	0.685442
Apod	1.88864	0.618287	0.27648	3.73992	6.10037	6.70226	7.33842	2.96816	0.549951	1.35518	6.05602	0.548226	3.32958	173.891	1.43542	3.73501	0.306879	1.48237	2.78109	2.62277	70.5365	0.782872	0.669563	0.847025	1.09161	4.34316	1.30643	38.3323
Apoe	9.64097	13.5492	14.1619	10.7789	4.55289	5.56714	6.0385	17.4546	20.9066	21.9649	360.729	1028.97	723.933	7501.05	301.453	258.809	456.634	10327.7	215.186	493.168	232.988	599.875	159.475	678.78	214.579	479.607	226.145	380.907
Apof	0.00527098	0.63927	0.455404	0.123515	0.00268103	0.266399	0.0153238	0.613379	1.39642	0.507963	0.00136207	0.0274273	3.15943	3.66155	0.432486	0.186139	0	321.215	0.0501381	0	0.0950757	0.158209	0	0.660125	0.226662	0.0326783	0	17.3355
Apoh	0.00527098	0.355442	0.00127414	0.752143	0.00268103	0.428909	0.511751	1.55447	0.00146034	0.80393	0.588531	0.0901925	0.0905194	26.3103	0.162795	0	0	1264.25	0.595854	0.361843	0.524645	0.060117	0.667125	0.115845	0.0749645	0.571625	0.0919336	1.17365
Apol10a	0.568347	0	0.00127414	0	0.00268103	0	0	0	0.00146034	0.00189138	0.00136207	0	0.0374429	0.0400155	0.0385908	0	0.0756382	0.543172	115.093	0	2.91764	0.0437816	210.956	0.303344	0.0743082	0.335665	0.0974924	0.086481
Apol10b	0.00527098	0	0.00127414	0	0.440828	0	0.156661	0	0.00146034	0.00189138	0.00136207	0.0594837	0.173204	0.047938	0.297193	2.01374	0	0.383472	0.640798	0.5285	0.833909	0.371836	10.054	2.24825	0.22379	0.161745	1.06941	0.957868
Apol11a	0.00527098	0	0.00127414	0	0.00268103	0	0	0	0.00146034	0.00189138	0.00136207	0	0.0790232	0	0	0	0	0	0	0	0	0	0.443226	0	0	0.313726	0	0
Apol11b	2.42551	0	0.00127414	0	0.00268103	0	0	0	0.00146034	0.00189138	0.00136207	0	0.227209	0	0.126672	0.464169	0.156824	0.543997	0	0.205599	0	0	2.61382	4.10297	0	0.223081	0	0
Apol6	2.35553	4.05089	4.41059	5.17996	2.73944	4.62817	5.42195	0.494485	0.219595	0.727763	0.00136207	0.327907	5.18205	0.0463119	0.616195	0.325854	0.475984	0	8.67044	0.278262	15.4667	1.64449	0.320161	0.11026	0.986136	0.422435	3.61651	30.9667
Apol7a	0.00527098	0	0.00127414	0	0.00268103	0	0	0.497342	1.36648	0.781707	0.00136207	0	0	0.442282	0.837407	0.276991	0	40.1698	15.5342	0.233572	0.560258	0.307614	63.9852	0.258197	32.7625	0.168002	8.09659	0.562577
Apol7b	0.00527098	0	0.605496	0	0.00268103	0	1.05445	29.6903	21.1264	6.67322	0.950938	0	0	0	0	0	0.0901925	1.71258	0.345704	0.0575176	0	0	2.27414	1.62248	0.250849	2.83495	0	0
Apol7c	0.00527098	0.545574	0.564942	0.385773	0.318681	0	0.0962951	0	0.00146034	0.00189138	0.258579	0	0.125166	0.0197732	0.152539	0	0.091889	0.51096	7.77469	2.68376	0.346266	0.123378	23.8017	63.1764	0.219944	5.21925	0.0502256	0.11436
Apol7d	0.00527098	0	0.00127414	0	0.00268103	0	0.0493101	0	0.00146034	0.00189138	0.372089	0.0898812	0.387696	0.234244	5.13033	0.638503	0.175866	10.6484	1.0295	1.4282	5.25704	1.76597	1.46391	0.696621	1.04525	0.385773	4.63893	0.223081
Apol7e	0.00527098	0	0.336047	0	0.00268103	0	0.494485	15.5877	15.0962	4.87867	0.404101	0.0892969	0	0	0	0.242939	0.0893717	0.216436	0.459061	0.318681	0	0.167877	2.04982	4.51206	0	4.82155	0.183855	0
Apol8	0.00527098	0	0.00127414	0	0.00268103	0	0	0	0.00146034	0.00189138	0.00136207	0.313205	0	0.667739	0.103107	0	0	0	0.0708315	0.1184	0	0.00983992	0.0547521	1.73565	0.0437816	0	0.102008	0
Apol9a	0.00527098	0	0.00127414	0	0.00268103	0	0	0	0.00146034	0.00189138	0.00136207	0.132813	1.00103	0.277846	0.543383	0	0.271331	16.8007	1.5073	0.181001	0.350923	0.381608	16.2201	0.328352	2.29045	0.687989	4.84348	0.452504
Apol9b	0.00527098	0	0.00127414	0	0.00268103	0	0.0269114	0	0.00146034	0.00189138	0.00136207	0	0.617507	0.217947	0.152539	0.268875	0.534256	37.7314	0.633538	0.431935	0.0826166	0.23785	6.60351	0.828764	0	1.06381	3.48002	0.427419
Apold1	0.00527098	0.397063	0.303958	0	0.00268103	0	0	0.0149783	0.465176	0.433264	1.24018	0.186875	2.07588	0.329595	0.717237	5.02063	1.02707	1.02433	0.284985	0.23829	0.713475	0.353081	0.345815	0.798534	0.554159	1.43312	0.58219	0.835072
Apom	0.00527098	0	0.00127414	0	0.00268103	0	2.03317	32.5408	32.6519	21.4334	14.5715	1.49465	0.831418	1.31164	0.0897342	0.268126	64.0223	181.703	0	0	0	0.0231565	0.316811	0.413595	0	0.510638	0	0.231285
Apon	0.00527098	0.733411	0.531331	0.450208	1.07539	0.314382	0.0210858	3.54733	2.72516	1.17542	1.54788	0.595243	0.22049	1.54568	0.19111	0.400513	0.132684	141.782	0	0.0975324	0	0	0	0	0.184973	0.298633	0	0
Apoo	29.7204	3.92237	5.68677	4.21157	1.4833	2.44586	6.0114	1.61595	1.03275	3.41585	4.06095	1.7252	25.0451	30.5705	16.594	178.086	86.4375	34.9844	35.3984	7.57865	166.044	16.9956	32.4127	5.90472	64.2109	12.1904	10.7746	26.6716
Apoo-ps	0.554658	0	0.00127414	0.0557834	0.00268103	0.123104	0	0	0.00146034	0.00189138	0.00136207	0	0.526845	0.367479	0.113189	2.21484	1.64765	0.526293	0	0.166846	3.81289	0.199201	0.137708	0	0.692186	0.110962	0.229864	0.29542
Apool	52.5378	21.9758	25.3425	24.0791	22.1799	27.3934	28.8711	7.52958	6.15842	14.6403	45.6288	7.88654	18.2991	2.0555	13.6383	44.7558	33.0934	28.8711	27.218	8.03795	51.3099	11.9488	22.8552	6.41755	22.3195	10.3911	14.4978	9.2963
Apopt1	25.2106	14.2382	12.9951	7.44977	3.20285	3.70509	4.50521	9.19426	12.06	10.6206	39.8652	31.2634	27.3055	12.2325	14.1101	21.685	23.0459	11.5429	11.1663	6.38043	23.4434	15.305	7.22306	12.6232	12.8718	14.4368	11.92	34.4559
App	2.2633	1.04408	1.08227	0.548806	0.767421	0.948143	0.704671	0.298495	0.00146034	1.8501	1.23455	14.2819	64.2742	545.296	98.9857	52.8966	206.397	23.7448	76.5272	222.038	41.3853	95.0472	92.3956	39.1443	130.755	7.67201	104.157	75.1551
Appbp2	44.4537	43.7049	19.9499	18.3742	25.199	18.1898	28.6181	41.7504	35.8841	41.616	24.4037	12.8039	16.4327	20.2342	11.874	9.09513	10.4532	8.65625	9.88002	9.12084	8.14257	21.661	7.67201	9.46084	9.99331	12.3584	11.7505	10.2238
Appl1	10.9569	21.2291	15.3941	13.8738	22.3683	19.6269	19.5805	10.4702	8.87072	12.1853	12.1904	1.59764	18.9243	18.6894	11.9253	11.6	5.63653	4.60096	14.1667	11.5286	16.3911	12.0639	6.17024	8.81024	5.1526	19.2748	9.87014	4.88348
Appl2	18.9924	3.51849	3.77763	2.43065	2.05445	3.8255	3.13995	0.571625	0.00146034	2.86103	8.15659	5.76098	207.434	47.4624	60.2504	69.397	23.0334	16.369	86.7219	72.3489	17.6974	89.8873	24.5774	19.8375	77.7809	8.28162	36.8594	53.7371
Aprt	40.3539	16.3955	20.773	14.591	2.6105	5.67755	9.5207	224.52	638.4	913.02	141.59	380.907	43.1815	10.693	36.4317	10.5116	47.0746	32.6368	79.3484	52.3458	26.7796	57.564	138.207	42.8739	92.9468	25.6715	85.8232	65.3157
Aptx	17.4753	7.08343	7.49911	10.4866	2.49592	5.87222	4.11475	4.46828	9.1775	14.3738	6.85467	5.76766	5.29034	6.87243	7.68359	6.33034	4.48376	3.69802	3.00779	5.83555	10.769	5.2493	4.20597	4.91237	4.52662	7.48285	3.32852	5.6205
Aqp1	0.00527098	0	0.345043	0.0903337	0.00268103	0	0.250849	0.0163023	0.00146034	0.00189138	0.00136207	0.73066	19.5107	0.30185	22.7306	228.204	346.568	59.9631	32.947	336.737	153.86	28.8156	103.256	52.7554	9.09768	6.93053	78.6651	21.357
Aqp11	4.11304	2.01891	1.35444	2.50404	2.23688	2.32119	4.0638	63.665	49.74	30.7067	3.78781	3.43227	1.61529	6.53555	0.582598	1.11424	32.3537	17.7709	8.47202	1.06778	0.806349	1.74579	39.774	0.767936	3.49653	169.025	0.538231	1.11509
Aqp12	0.00527098	0	0.472633	0.701641	0.703733	0	0.453933	0	0.00146034	0.00189138	0.00136207	0	0	0	0.112266	0	0	0	55.8221	0.227013	1.35444	0.144802	0	2.22986	0	0.101378	0	0
Aqp2	0.00527098	0	0.00127414	0	0.00268103	0	0	0.210112	0.00146034	0.00189138	0.00136207	0	1.36216	0	0	0	107.323	0	0	0.0669959	0.136287	0.113143	0	0	0.082763	0	0	0.897705
Aqp3	3.02413	0.4033	0.80499	0.663699	0.478	0	0.128049	0.740764	0.245658	43.5848	37.694	5.52521	0.897354	0.307253	143.062	0.194782	54.16	0	0.231285	0.255212	0.100802	0.098234	15.0327	1.06515	79.0188	2.04114	0.279485	0.157134
Aqp4	0.00527098	0.1254	0.00127414	0	0.00268103	0	0	0	0.00146034	0.00189138	0.549655	0	0.105882	52.8966	0.0277943	2.44412	7.72197	0.918644	193.119	1.24098	46.7942	0.173263	3.07615	0.115341	6.41365	0.523203	0.560669	0.233714
Aqp5	0.00527098	0	0.00127414	0	0.00268103	0	0.0237762	0	0.00146034	0.00189138	0.00136207	3.27393	0	0.0557834	0.209315	0.22783	0.142424	0	0.0800267	143.062	0.118317	6.51349	0	0.37899	2.59626	0.302205	27.8437	0.220962
Aqp6	0.00527098	0	0.00127414	0	0.00268103	0	0	0	0.00146034	0.00189138	0.00136207	0.963212	0.194782	0	0	0	17.1695	0	0	0	0	0	0	0	0	0	0	0
Aqp7	0.00527098	0	0.00127414	0	0.00268103	0	0.00950532	0.487256	1.64765	0.545574	0.00136207	0	0.712986	0	0.409744	20.2397	10.1955	0	0.158688	0	4.95773	0.272313	3.97512	0	0.328907	0.444176	0.297831	0.133539
Aqp8	0.00527098	0	0.00127414	0	0.00268103	0	0.357066	0.555335	0.00146034	0.00189138	56.9965	1.56986	0.309513	0.436228	0	0.700022	0.310941	69.7474	310.57	0	6.92633	6.74052	0.165302	0.272891	0.805954	0.0577327	3.35043	0.481871
Aqp9	0.785644	2.89275	4.68394	23.8495	50.9839	36.8594	41.6005	41.5536	40.0826	46.1342	2.90366	0	0.371581	1.75129	8.38558	0	0	119.2	0.0770976	0.200178	0.477186	0.133215	0.0852472	1.66146	0.406718	0.521078	0.315414	0.80296
Aqr	24.6567	18.3148	18.3436	12.544	11.1216	9.51741	8.35917	18.7488	17.4958	19.3918	18.3681	30.543	10.9703	5.3063	8.45294	7.83682	7.84778	6.62816	9.03406	7.13495	4.24691	11.0015	9.71005	15.7755	8.47328	14.9308	11.9964	5.54938
Ar	0.00527098	0	0.00127414	0.306252	0.00268103	0	0.10935	0	0.00146034	0.00189138	0.00136207	0.10057	20.7321	1.4974	1.62333	1.45656	9.77338	0.946348	0.293367	0.598911	5.94497	10.6166	0.108191	0.443591	0.415915	0.863521	7.81863	8.82955
Araf	45.5083	15.3408	18.2707	14.2571	15.1906	15.2894	19.4891	23.1384	29.9073	51.897	31.6336	22.0548	69.6136	123.05	46.7942	82.6551	45.7709	35	31.0283	59.7354	64.6865	63.5172	30.8958	62.1476	32.4269	44.4537	45.3415	68.0002
Arap1	2.03158	1.69289	1.67478	1.8148	1.78793	1.05556	1.15239	0.795816	4.02174	9.94707	5.20806	9.72062	8.06259	4.3246	13.9421	15.2074	6.79392	22.3195	17.5305	21.8146	14.9033	30.84	11.6431	43.2872	13.2188	22.4375	50.3807	34.6826
Arap2	2.98637	4.47081	4.5555	7.52264	22.4477	14.2667	18.3567	21.9022	10.3979	4.34154	2.0456	0.247709	1.81761	23.6211	13.8738	3.90474	12.5764	10.9666	18.801	13.7397	2.39038	1.80377	16.2686	23.7653	25.1545	22.6976	7.93667	3.78176
Arap3	0.944199	0.415535	0.559282	1.2416	0.00268103	1.3634	0.670515	0.0446996	0.00146034	0.848875	0.00136207	2.46802	5.3107	0.544711	1.25769	16.2686	6.43287	3.38378	0.740287	37.7485	3.65556	1.98087	1.16276	3.55981	0.995877	0.850706	2.33299	1.31869
Arc	0.00527098	0.344954	0.317603	0.303958	0.00268103	0	0.329037	0.0700809	0.00146034	0.00189138	1.81328	5.33352	0.408214	31.5766	0.204882	0.372469	0.471257	0	0.139469	0.145253	0	0.190384	0.202545	0.543595	0.608336	2.34646	0	0.237537
Arcn1	62.5322	134.625	112.836	129.586	132.686	59.2737	27.8954	51.9736	73.5068	46.1645	92.1453	24.5599	90.988	36.4057	62.5736	52.1055	56.8658	65.9016	96.2665	69.0808	55.7261	86.9218	108.725	53.5056	91.8021	67.5888	102.889	101.671
Areg	1.81586	0	0.00127414	0	0.00268103	0	0.14218	0.0502256	1.20833	0.00189138	0.00136207	0.61702	0	0	1.07345	0	0	0	3.95902	1.86107	0	0.511996	4.89086	0	12.8039	0.054129	0	0
Arf1	226.145	364.294	333.572	309.142	519.694	605.162	803.6	328.562	117.219	152.633	315.264	142.81	259.583	267.887	219.053	159.837	163.889	124.759	254.331	236.303	145.786	281.051	295.333	198.414	246.188	224.52	296.358	265.101
Arf2	9.54257	9.17545	7.74209	5.05879	3.47768	3.07239	5.8249	41.6725	31.0283	19.0766	17.8839	11.7958	28.7805	21.9758	11.4748	22.4779	16.7118	12.5824	10.3763	32.1637	22.24	17.2144	7.6797	16.2021	11.5118	12.0905	15.5391	11.92
Arf3	20.3309	14.5624	17.5747	16.0769	12.2644	26.2531	35.7548	18.3825	9.32183	7.91483	16.2741	32.1487	59.0234	378.824	49.5824	16.3359	45.1978	20.1702	47.5957	68.7276	18.3286	66.286	47.5957	55.9825	48.3113	67.7058	52.4468	51.0842
Arf4	79.8917	19.6784	17.6698	9.6978	14.5062	10.9194	16.0361	62.3695	50.452	49.1346	135.52	96.9051	122.491	65.5544	111.85	92.6997	81.6151	91.5034	187.363	116.398	100.071	173.558	150.631	89.7801	166.411	77.8537	228.204	235.028
Arf5	145.24	32.8752	30.0706	21.3758	32.9169	22.6462	45.2125	38.2861	7.98981	8.30265	32.7012	160.282	46.5029	80.3269	92.1453	63.3256	48.4607	53.1314	84.7443	55.3388	48.8743	108.913	107.002	88.6751	80.9736	87.423	83.0389	126.694
Arf6	12.8135	2.2633	2.25627	3.22678	4.99407	4.41801	6.5906	7.97846	6.76926	5.1526	5.23257	23.4508	25.7564	9.84008	67.7058	19.1209	27.1411	28.7681	66.086	58.3254	17.0031	27.0937	83.6611	75.7527	51.7375	58.5651	38.7719	42.699
Arfgap1	15.7116	9.66038	12.2486	6.70394	5.04163	5.14027	4.9394	3.38378	8.9887	15.4243	25.7765	22.4271	20.8521	37.0302	15.634	19.3537	10.769	14.1125	18.9171	13.4134	15.056	26.0469	18.6493	14.9352	13.6904	18.6223	30.5561	29.0297
Arfgap2	9.3102	8.65625	7.63256	3.77043	1.38078	1.71658	1.10307	6.63411	10.798	20.386	17.8586	16.3359	35.7306	14.0951	31.9534	21.0426	12.0937	50.8907	14.5306	22.3777	48.287	30.1974	14.4058	23.9121	23.4434	44.5301	28.5402	17.7269
Arfgap3	7.66491	10.0231	11.3779	10.2332	12.9298	11.2979	10.245	3.8799	3.52906	0.988021	4.50987	6.06697	7.21017	3.33104	4.06638	3.06722	5.98927	5.35748	37.4887	8.27157	4.61845	11.5251	40.1493	5.73333	20.4145	3.4618	26.5983	71.3703
Arfgef1	8.31986	10.8207	10.3803	9.98064	24.2821	22.3889	27.3621	34.628	17.4475	4.4228	7.93961	2.11541	27.3194	14.7772	36.9794	43.6817	32.4971	27.9548	32.2075	33.6312	25.3644	25.4853	37.9163	26.4797	38.8339	23.9554	44.3966	23.5907
Arfgef2	3.77043	4.43006	4.62198	5.0318	7.73159	7.8549	7.08343	8.02683	9.43193	5.34978	4.08936	5.29621	11.7203	6.52678	6.29122	6.94779	7.35536	12.9612	6.87946	7.34162	5.4855	2.63733	6.95728	6.27651	11.7284	5.87222	3.98497	5.57108
Arfip1	16.7054	120.95	115.28	131.452	294.231	235.683	219.733	78.5929	18.7182	15.529	22.6709	5.09415	26.3437	6.75728	53.8403	15.7186	19.886	19.0659	43.2055	36.5431	17.3282	32.667	39.6398	16.1137	57.9772	21.3072	39.6837	29.7749
Arfip2	4.36551	9.12373	10.3429	5.31765	1.21001	3.19624	3.17462	2.24673	3.46762	7.12756	12.0148	19.4547	30.6571	35.0348	29.1906	16.1355	23.5274	12.2365	33.042	30.3106	17.8009	39.8652	24.0607	17.2661	48.1985	14.7013	38.4032	66.8571
Arfrp1	11.2465	7.38656	7.89398	6.64185	1.4416	4.07767	1.98178	12.0407	19.056	23.1004	12.7887	16.649	27.2637	22.5553	18.9243	33.4218	17.152	14.6487	14.7486	29.2607	28.0273	25.7328	13.9421	30.9128	23.9682	35.0701	18.9653	23.2257
Arg1	0.00527098	0	0.00127414	0	0.00268103	0	0.733738	30.9515	48.4351	29.2896	0.483305	0.13242	0.512277	10.8207	15.6164	0.576643	0.11992	765.557	0.545106	0.602263	0.441111	7.20055	0.746474	0.225809	6.75525	1.23613	238.507	0.623894
Arg2	18.8469	309.142	300.234	383.777	22.2066	311.828	164.269	111.533	23.5648	7.0039	1.72124	0.199439	0.294474	1.15026	0.306151	0.402285	15.9771	0.565233	3.98997	4.7523	0.127453	2.91432	112.215	0.463999	2.43343	2.1127	0.362421	12.0937
Arglu1	115.45	5.783	4.26832	3.90474	4.44633	6.14159	8.31218	24.7259	27.3826	16.7722	17.1042	39.4604	41.7191	39.4844	29.5573	27.2002	23.5648	19.9868	20.1627	49.342	16.3169	48.5674	19.4978	59.7354	19.0624	64.7802	32.0537	62.7084
[truncated: 18,298 more rows]
