# Supplementary material for: THAP1 is a maternal effect factor required for the first cell cycle via Rrm1 in early mouse embryos
Source: EMBO Rep. 2026 Feb 23;27(7):1813–29. doi: 10.1038/s44319-026-00712-9 (PMC13077089; doi:10.1038/s44319-026-00712-9)
Supplement: Supplementary file 5 — Data Set EV2 [file 44319_2026_712_MOESM5_ESM.xlsx]

## Sheet: Dataset EV2
Dataset EV2. RNA-seq of control and Thap1 mKO L2C embryos (FPKM)
Gene	control_L2C_rep1	mKO_L2C_rep1	control_L2C_rep2	mKO_L2C_rep2	class
1110006O24Rik	3.81913	3.06125	0.798622	3.08049	major
1110038B12Rik	7.53955	9.67046	20.1597	10.0329	major
1600002K03Rik	114.07	15.6723	71.9647	44.2282	major
1600010M07Rik	52.9244	23.8343	9.72299	35.2828	major
1600012H06Rik	28.9577	13.3047	34.0239	9.64057	major
1600020E01Rik	25.1394	9.38842	38.5793	22.6053	major
1600025M17Rik	290.487	54.6291	124.492	119.85	major
1700008J07Rik	4.94309	2.94189	7.22713	2.79836	major
1700013H16Rik	51.3615	27.076	95.2536	12.4535	major
1700025F22Rik	0	0	0	0	major
1700034H15Rik	9.56923	7.5149	5.43986	14.8739	major
1700042G15Rik	0	0.29311	0	0.522206	major
1700069L16Rik	16.6267	14.161	23.3332	13.1585	major
1700084E18Rik	10.9498	6.66341	11.0108	13.1315	major
1700086L19Rik	0	3.91758	0	10.3411	major
1700096K18Rik	4.1766	9.52648	8.45072	11.5321	major
1700123O20Rik	28.0358	11.281	26.6948	16.1456	major
2010320M18Rik	55.6686	14.0857	29.1043	19.1907	major
2210016L21Rik	43.0927	10.5817	16.3713	17.6991	major
2210409E12Rik	268.152	87.4257	143.669	99.5999	major
2510002D24Rik	4.24736	2.23956	11.0943	4.41496	major
2610206C17Rik	1.45057	20.072	5.45459	2.64606	major
2610318N02Rik	22.3674	14.4733	27.506	15.9828	major
2700038G22Rik	28.7399	66.3914	33.8808	29.9829	major
2810006K23Rik	9.58858	15.3226	9.33964	11.5676	major
2810013P06Rik	24.563	16.1662	25.9375	16.9932	major
2900076A07Rik	3.74275	3.83485	4.86883	10.8281	major
2900097C17Rik	29.7972	15.6972	21.3616	14.6865	major
3110056K07Rik	8.95776	13.2384	19.807	3.51219	major
4632427E13Rik	7.4761	9.38757	7.69907	9.15316	major
4921531C22Rik	14.0488	16.6902	9.44502	14.5444	major
4930430J02Rik	37.4672	12.7128	34.881	27.1887	major
4930500L23Rik	8.94673	4.99814	22.4519	7.99614	major
4930547E08Rik	0	1.38672	2.60919	4.83334	major
4930579G24Rik	2.64659	13.7377	1.04065	5.0874	major
4933404O12Rik	2.49351	0.983222	4.04328	2.67723	major
4933430M04Rik	0.498825	11.3981	0	3.744	major
5430416N02Rik	0	8.53543	5.27986	9.30296	major
5730408K05Rik	56.2713	83.789	38.1835	79.8684	major
6030468B19Rik	4.04733	0.871132	4.16431	2.40026	major
9930104L06Rik	7.85479	3.94169	10.6	3.66109	major
A630001G21Rik	3.48962	4.51366	6.36174	4.64514	major
A630066F11Rik	1.30116	6.34606	3.48021	4.04255	major
A930015D03Rik	0	0.832515	0	0.978188	major
AA414768	0.748771	0.530988	5.94419	0.83981	major
AA465934	31.4276	53.862	13.1859	80.4957	major
AA467197	0	6.07917	8.18888	1.93742	major
AU015228	65.711	71.9367	85.0788	41.9601	major
Aacs	11.9857	6.836	16.7653	2.00796	major
Abhd14b	4.0923	9.33878	10.44	1.20284	major
Acat2	20.7079	6.27696	13.4981	8.78256	major
Acer2	22.9259	7.50496	16.0298	16.4455	major
Adat3	16.3184	2.13365	18.563	2.52727	major
Adi1	30.5758	12.5171	30.8474	22.3768	major
Adnp	11.413	4.11928	4.71744	9.14723	major
Aff4	8.48082	2.9173	5.0163	6.16428	major
Aggf1	28.1327	24.0354	17.6827	20.4828	major
Agmat	7.06638	7.50965	14.8597	16.2644	major
Agpat5	28.4143	19.9087	15.7812	31.0109	major
Agrp	1.41104	5.9626	2.89907	5.0611	major
Ajuba	10.2073	5.76198	18.5911	5.71784	major
Akap8	51.9605	26.566	43.4709	24.9698	major
Akirin1	16.9025	20.9278	20.3862	5.60883	major
Alkbh4	7.81723	8.2558	8.50716	0.816249	major
Alox12	23.9441	10.2036	25.2929	18.7774	major
Alox5	0	0	0	0.119314	major
Alppl2	560.043	83.9328	309.946	77.922	major
Als2	187.808	376.782	260.163	986.66	major
Alyref	35.8126	42.2454	26.0109	31.7658	major
Alyref2	22.4787	11.5061	23.4855	9.92725	major
Amhr2	31.3679	3.28969	26.8683	7.9906	major
Ankrd10	256.481	90.7733	153.306	59.8874	major
Ankrd22	1.23928	19.2722	0	11.9318	major
Ankrd54	34.1243	11.9751	25.2235	4.4313	major
Anp32e	15.9327	16.0879	20.0807	13.6988	major
Antxr1	5.35541	7.07952	2.83002	4.50117	major
Ap4b1	13.8424	12.7593	15.6979	5.71906	major
Ap4e1	7.00508	3.15493	2.12098	2.60876	major
Ap4s1	32.6529	12.5894	25.0424	18.8385	major
Apaf1	13.5168	3.72836	8.38966	4.75706	major
Apmap	22.9921	16.7224	4.39748	5.63302	major
Apoc1	14.3411	1.917	7.39547	4.4063	major
Apoc2	21.57	3.74943	19.7629	7.69356	major
Apol7b	15.0954	10.475	5.22668	10.9122	major
Apol7e	9.24763	4.52622	8.18089	5.68662	major
Apom	35.7143	18.1914	42.1808	33.1043	major
Aprt	329.262	42.6021	267.83	79.86	major
Aqp11	36.4176	42.4839	34.3192	23.6493	major
Arf2	26.7108	36.8101	30.1911	9.80103	major
Arf4	43.0721	26.4123	25.4918	18.7233	major
Arg1	18.2793	20.8791	65.0592	15.6135	major
Arglu1	99.1438	81.9227	76.9187	123.945	major
Arhgap8	24.159	25.1473	7.65768	17.6975	major
Arhgdig	40.0499	2.44492	20.8582	7.21338	major
Arih2	29.4074	9.74155	24.813	8.21631	major
Arl16	7.55518	5.30752	2.27256	6.30422	major
Arl2bp	7.70635	6.21966	10.0888	8.698	major
Arrdc3	1.70645	14.7789	0	8.4385	major
Arsk	1.99884	16.1432	2.4044	4.82931	major
Arv1	13.8985	2.65354	11.855	4.70486	major
Asl	5.37468	1.17021	1.72754	0	major
Atad2b	22.1509	21.1688	12.6462	18.9411	major
Atg4d	3.52051	1.9612	4.41152	0.111151	major
Atp6v1c2	12.0616	2.84678	2.35192	1.98325	major
B230219D22Rik	8.8856	6.25572	11.4186	7.8105	major
B4galnt2	7.8984	5.58891	9.0347	7.55171	major
B4galt3	36.9186	54.3769	81.6621	12.4331	major
BC003965	24.3588	9.80943	15.3641	8.56158	major
BC005537	10.9142	14.2024	3.72574	12.9009	major
BC028528	42.8229	31.887	49.0077	63.992	major
Bach1	12.0351	7.28167	5.39401	6.44191	major
Bag1	126.052	64.4166	86.5966	76.2665	major
Bag3	0.691851	3.62681	1.15601	3.13721	major
Bag5	52.0355	47.5491	31.2079	23.178	major
Bambi	1.77225	18.8121	6.49435	6.4723	major
Bcl10	10.6581	18.439	12.5725	10.9485	major
Bcl2l14	41.8941	5.0606	40.8173	1.23369	major
Bend3	11.1697	6.31839	9.09239	3.6317	major
Bex1	33.0896	22.6206	56.0258	20.4087	major
Bhmt2	4.51931	0.553914	9.74453	1.31613	major
Bid	40.8647	15.59	25.031	11.9121	major
Bri3bp	16.8483	5.25401	8.72279	7.95038	major
Bspry	24.7825	16.8746	14.6004	17.22	major
Btbd19	1.97172	4.53206	4.6511	1.44616	major
Bzw1	296.727	200.405	187.626	156.786	major
C1d	50.7796	46.282	43.6765	47.6817	major
C1qbp	327.324	85.7095	235.203	127.972	major
C1qtnf4	37.208	9.08065	42.9067	21.767	major
Cacybp	42.5926	62.3406	31.7398	31.1863	major
Calcoco2	121.694	19.8752	143.963	18.3429	major
Calml4	37.3746	42.5968	90.3041	102.603	major
Capn11	6.04124	1.88225	5.24125	5.00405	major
Casc3	12.8769	4.70576	9.38759	3.55864	major
Casp3	10.6699	14.2061	10.331	14.807	major
Casp6	15.0959	3.91668	3.29115	18.0738	major
Cbl	28.3903	8.42691	15.3359	9.20267	major
Cbwd1	53.679	12.1193	30.4322	21.469	major
Cbx3	489.953	323.25	271.406	632.228	major
Cbx8	8.28096	13.421	4.22944	7.17838	major
Ccdc125	5.17847	2.97878	8.83659	0.952753	major
Ccdc126	30.3521	11.7767	25.8039	19.8676	major
Ccdc134	6.42053	3.26086	3.74274	2.35776	major
Ccdc137	45.6277	6.37956	19.1043	8.93646	major
Ccdc166	7.21791	1.37344	6.03664	4.45252	major
Ccdc32	4.61549	1.71871	2.75472	0.927467	major
Ccdc36	8.0776	4.74404	10.3817	1.64646	major
Ccdc51	5.77457	0.956104	3.14641	2.27348	major
Cchcr1	2.02014	0.749042	8.81354	0.763716	major
Ccnb1ip1	97.862	34.6612	48.0874	61.5034	major
Ccne1	307.849	212.612	262.599	169.442	major
Ccnjl	4.1802	12.2746	4.96269	2.37128	major
Cct6a	92.0099	46.6526	62.6219	36.4841	major
Cct6b	2.79758	0.649968	1.14681	2.12154	major
Cd24a	1.02181	34.5241	9.39206	27.7656	major
Cd59b	9.10911	22.5832	4.57122	16.2144	major
Cd63	750.976	223.372	526.992	327.845	major
Cda	1.78376	4.91866	14.1726	2.89039	major
Cdc25c	69.5142	15.7359	65.4758	14.949	major
Cdc42ep4	0.201249	4.4192	2.1857	1.14326	major
Cdc5l	58.1783	66.4176	50.9165	45.6504	major
Cdk2ap1	587.695	260.412	745.995	349.182	major
Cdk9	23.3075	12.593	16.2132	11.3443	major
Cdkn1a	32.2025	25.651	48.9715	34.7691	major
Cdkn3	39.759	8.24184	24.5459	9.67728	major
Cenpi	14.2419	8.68352	9.07965	4.90184	major
Cep97	34.6671	22.2256	36.616	26.97	major
Cggbp1	41.1496	69.6671	36.6717	57.4878	major
Chac1	8.23018	4.73792	7.04554	1.12346	major
Chchd4	28.3175	17.4569	29.3673	10.7616	major
Chd1	26.5568	11.1127	17.445	11.7339	major
Chek2	65.9904	15.7543	60.9858	15.6797	major
Chit1	8.34987	20.7597	7.689	3.44873	major
Chka	118.378	53.2064	60.8585	34.5155	major
Chrac1	23.8111	4.23653	12.5765	16.3112	major
Chst12	14.4003	33.0235	27.8352	9.94431	major
Churc1	297.888	490.659	366.231	810.176	major
Cited1	194.855	24.3969	110.761	69.1334	major
Cldn6	25.2196	35.6779	21.0762	13.6253	major
Cldn7	12.4344	5.33208	8.64547	6.42026	major
Cmtm7	1.75201	0	0	0	major
Cndp2	48.7857	3.74954	23.7831	9.21624	major
Cnep1r1	41.3183	40.2666	36.9208	38.6929	major
Coil	12.7252	7.32147	21.4539	8.70826	major
Commd5	46.8591	13.0358	36.0318	17.6268	major
Commd7	24.6631	13.3179	17.4627	17.1059	major
Coq4	35.7571	14.4803	32.4524	9.90168	major
Coro1a	3.58082	1.42535	7.55949	0.633977	major
Cox11	7.2303	8.02326	5.36967	2.2705	major
Cox7a1	21.8109	19.8109	7.31288	21.1134	major
Cpn1	16.085	4.58622	14.7413	1.74955	major
Cpne8	10.4799	33.9406	2.71325	32.8446	major
Creld1	17.2734	1.28346	10.2911	4.06542	major
Crem	9.6224	3.90586	6.95492	10.4769	major
Crip1	2.08892	13.6659	0	132.18	major
Cst7	22.2191	5.16065	26.7045	4.56466	major
Cstf2t	20.6231	13.8546	22.233	20.0506	major
Ctrb1	7.52896	5.49281	2.65089	9.91567	major
Ctsa	45.9758	9.80573	42.3462	12.448	major
Ctsc	268.568	82.454	142.62	80.4453	major
Ctsz	33.1238	43.9431	39.6029	23.8425	major
Cuedc2	8.80038	2.28057	16.2934	3.67908	major
Cul3	176.343	61.2085	92.458	93.2261	major
Cxadr	37.536	25.3282	15.6249	13.6411	major
Cxcl16	0.85892	6.77755	8.20111	4.44628	major
Cypt3	1.73599	1.57377	6.77868	0.613712	major
Cystm1	50.1823	98.0384	96.4937	80.9327	major
D030056L22Rik	146.202	93.8634	201.644	74.7161	major
D16Ertd472e	18.2325	7.37346	15.4448	13.0115	major
D1Pas1	9.07974	17.1787	12.4119	5.42559	major
D430020J02Rik	4.10255	3.42633	2.39911	1.2814	major
D5Ertd605e	13.315	7.09205	26.5033	18.4903	major
Dancr	27.4454	43.5031	26.2223	35.493	major
Dbr1	5.9366	13.4803	8.46859	5.06614	major
Dcdc2c	680.075	1861.86	403.452	642.886	major
Dck	13.5335	19.112	9.69063	6.81326	major
Dclre1b	13.2908	6.40219	8.70263	3.32207	major
Dcun1d3	9.29749	3.38393	4.60833	2.45586	major
Ddhd2	24.9561	18.3743	14.314	28.0265	major
Ddx20	74.664	17.5132	43.9116	20.4599	major
Ddx43	3.15572	4.17453	3.20979	3.41072	major
Ddx54	24.6761	9.01136	23.8934	5.40961	major
Deaf1	2.90572	3.29957	7.29005	3.40224	major
Decr2	38.2503	13.4261	31.089	23.3356	major
Dedd2	28.2326	17.6187	29.9477	7.98511	major
Def8	20.3513	4.27976	10.1743	4.04295	major
Defb42	12.9681	8.17387	26.0481	22.4859	major
Dennd5a	8.5537	2.84667	5.34644	7.65118	major
Denr	42.9209	84.5961	65.1596	77.2807	major
Dgke	16.1902	10.5514	15.8772	11.3142	major
Dhx9	11.8474	7.51244	10.5768	10.8869	major
Dido1	12.8324	7.27273	6.89917	5.99074	major
Dio1	2.44174	0	1.88347	1.26386	major
Dis3	24.1729	9.08874	19.1437	9.3042	major
Dkkl1	6.58594	35.1183	53.1276	27.8533	major
Dnaaf2	40.1667	5.39338	46.1287	21.9404	major
Dnajb14	41.8469	25.5956	41.5142	17.2554	major
Dnajb9	432.338	379.693	294.529	365.74	major
Dnajc12	54.9539	16.2756	70.8554	32.4419	major
Dnajc4	24.6369	20.349	30.5505	19.791	major
Dnpep	20.5133	5.04067	35.7273	3.63112	major
Dnph1	19.6202	5.07283	22.2053	10.3201	major
Dolpp1	6.5863	3.60687	8.81812	1.42766	major
Dpagt1	5.81331	4.74675	1.889	3.09069	major
Dppa4	444.684	125.261	283.061	209.084	major
Dr1	41.0448	37.9233	42.1395	28.4569	major
Dusp22	9.24916	2.57141	4.44502	6.42267	major
Dusp6	1.06297	17.2407	2.30886	8.08445	major
Duxbl3	31.0122	15.0022	33.4673	15.4952	major
Dync1li1	26.8719	15.1082	21.0728	13.8828	major
Dyrk3	13.0987	15.3757	14.7564	4.31737	major
E130309D02Rik	33.3276	11.3891	29.6722	4.80423	major
E530001F21Rik	3.24273	0.550898	0.492859	0.325459	major
EU599041	17.8832	12.8414	15.3194	23.4416	major
Ebp	49.2717	6.08251	43.8575	6.41546	major
Echdc2	31.7938	8.20962	13.2494	8.77338	major
Eci1	182.273	28.0616	109.279	61.8876	major
Ei24	65.4952	9.1831	58.5821	19.3782	major
Eid2	18.1411	12.0634	11.7932	11.4765	major
Eif1a	34.7309	59.5093	30.4781	32.3044	major
Eif2ak3	6.82497	6.35711	4.62527	4.85431	major
Eif2b5	23.7732	9.37417	32.4825	8.75972	major
Eif3f	45.8156	20.6139	22.4812	23.2569	major
Eif4ebp1	56.2468	48.0251	57.8349	59.6953	major
Ell2	57.2989	18.0972	38.961	25.8456	major
Elovl6	18.6343	2.9594	9.73282	5.18301	major
Elp6	49.3663	16.4227	53.5966	12.6726	major
Enpp3	11.2958	2.01459	7.58466	1.9176	major
Epcam	64.9895	39.7858	47.4978	33.9022	major
Epm2a	4.97575	0.580126	5.19955	2.05516	major
Ero1l	4.91801	9.05024	4.71056	9.13689	major
Esf1	39.3866	22.1829	22.7061	21.2878	major
Etf1	123.972	86.115	85.7724	91.0592	major
Etv5	7.4798	6.79504	9.43597	5.74402	major
Eva1a	17.7227	4.98389	10.8504	11.4346	major
F11r	47.0243	17.8477	25.2487	15.6094	major
F2r	1.78474	1.45014	5.51639	3.04671	major
Fabp4	0	0	0	1.93353	major
Faf2	28.7841	6.68689	30.4889	9.42348	major
Fahd1	5.91207	3.42475	0.760159	4.81702	major
Fam136a	25.2198	3.32429	16.991	14.2352	major
Fam169b	16.2329	22.5295	14.6179	15.4375	major
Fam20b	4.17771	2.82166	2.17391	5.94213	major
Fam57b	10.8901	0.92454	9.77753	1.46362	major
Fam76a	19.7714	10.8435	16.0511	14.2913	major
Fbl	45.9483	22.423	37.216	21.7704	major
Fblim1	4.57681	2.60399	8.13499	2.87787	major
Fbxl15	3.10623	0.898546	8.38754	0	major
Fbxo15	771.376	163.857	360.92	241.804	major
Fbxo45	12.4377	15.0111	5.52506	10.2542	major
Fbxo47	18.1976	7.19975	14.2756	11.2489	major
Fbxo6	44.0695	6.66917	40.0775	8.18632	major
Fbxw2	18.1642	9.25658	14.3403	12.8558	major
Fcgr3	286.69	161.958	284.748	159.444	major
Fcgrt	20.2119	4.57053	12.256	5.82495	major
Fem1c	64.3101	58.1145	47.5829	32.5763	major
Fgf4	17.175	5.68493	15.9784	8.09713	major
Fhl3	6.29658	13.311	7.73773	28.8803	major
Ficd	35.8223	31.5533	51.7459	11.353	major
Fkbp1b	19.9386	12.0208	29.8313	17.2404	major
Flt3l	8.87729	2.03935	7.45648	5.01589	major
Flywch1	3.10647	2.95947	9.18343	0.135361	major
Flywch2	17.7087	4.52664	12.9643	16.4899	major
Fmr1	13.2827	6.86329	9.5099	7.41374	major
Folr1	292.542	66.5137	153.136	93.2707	major
Foxred1	2.65548	5.30596	17.3035	5.85553	major
Frrs1	5.17508	8.76824	1.39796	2.57287	major
Fscn1	8.27824	4.5866	11.9627	4.56776	major
Fundc1	13.0608	120.918	38.3931	39.0002	major
Fv1	0.697599	1.53136	1.55475	1.55441	major
Fyttd1	16.8046	10.8371	17.6406	12.2132	major
Fzd7	2.82124	3.33896	1.30363	2.33289	major
G2e3	21.592	12.8854	22.7586	17.8332	major
Gabarap	115.114	59.5892	113.093	76.6249	major
Gabarapl2	870.301	318.39	823.579	350.555	major
Gabpa	59.9517	35.3828	78.8093	26.6407	major
Gadd45a	8.02523	8.02251	2.236	7.4128	major
Gadd45b	5.39903	20.0215	14.1828	3.13947	major
Gadd45g	0.621272	4.05649	0	5.47457	major
Gal3st1	1.54872	0.182898	2.58841	1.51845	major
Gal3st2	12.2075	20.5112	5.05558	6.99001	major
Gart	28.3622	4.47683	19.1905	4.82725	major
Gas5	16.6436	22.3381	14.4924	35.4665	major
Gata1	76.5141	7.97597	49.7407	13.1123	major
Gata4	22.7592	7.86091	30.7955	6.10852	major
Gba	5.30678	3.40836	9.85473	1.99574	major
Gemin2	41.0515	4.50918	35.8313	21.6389	major
Gemin5	25.5383	4.82127	17.4598	7.43874	major
Gfod2	15.3042	3.41892	7.27119	1.35371	major
Gfpt1	20.2327	4.96876	13.5348	8.1802	major
Ggt6	2.88452	2.4112	0.850689	2.48042	major
Gip	4.79832	0	5.01905	5.07462	major
Gja1	6.84558	6.17616	8.89577	3.78383	major
Gla	36.3738	4.56341	24.4395	10.4192	major
Glb1	43.4191	3.2283	10.9193	8.91843	major
Gldc	37.0125	4.42859	13.5266	9.05526	major
Glod5	21.7189	7.77764	23.9114	21.2362	major
Glrx2	4.14984	4.48352	4.26803	9.45885	major
Glul	223.747	130.737	166.665	158.317	major
Gm11517	1895.95	557.983	1514.29	896.922	major
Gm12789	100.445	96.067	111.766	56.5029	major
Gm128	4.54069	1.63031	4.69827	1.20738	major
Gm13083	3.16786	14.7376	4.07173	1.93183	major
Gm13102	83.5544	12.147	57.685	17.5571	major
Gm13128	24.0384	4.88747	12.2009	1.39987	major
Gm14743	0	0	0	0	major
Gm1527	3.15748	5.31819	0.479662	2.43026	major
Gm15455	28.3418	41.3004	61.1168	12.7065	major
Gm16973	6.08518	6.88372	1.16832	6.37352	major
Gm1995	9.21687	3.52028	14.84	2.44054	major
Gm20337	7.84276	9.77546	5.82754	5.77603	major
Gm2a	41.7286	27.962	44.8806	28.0237	major
Gm3139	397.209	85.0772	259.73	83.2834	major
Gm4827	3.57902	8.63408	10.4767	7.73098	major
Gm4858	10.5851	25.0312	9.76348	15.5346	major
Gm5150	0	0	0	0	major
Gm5538	0	0	0	0	major
Gm6402	0.949225	0.446279	0	3.17042	major
Gm6568	25.3215	26.2719	25.6647	29.6894	major
Gm6880	70.5015	14.7635	41.0902	21.8832	major
Gm6890	19.3074	9.92874	34.6617	10.6451	major
Gm7102	452.326	1486.17	341.368	474.431	major
Gm8615	0.886347	2.80583	2.96229	0.333316	major
Gm8994	2.20173	80.1284	2.34173	6.27377	major
Gm9	33.0798	6.93031	107.431	27.6125	major
Gmeb2	7.82837	3.50816	2.15974	3.03214	major
Gna11	8.93211	9.48593	16.4307	5.5439	major
Gnl1	8.13748	2.6908	9.42691	3.32434	major
Gnl3l	29.4006	4.571	16.0097	9.13462	major
Gnpda1	19.1693	3.87248	17.7709	2.37579	major
Gorasp1	17.0032	2.33475	8.1566	4.21821	major
Gpatch3	8.40221	3.47998	14.8068	1.03331	major
Gpkow	28.8418	4.46813	13.963	6.25456	major
Gpn3	170.786	32.8806	166.397	45.0528	major
Gpr160	4.18994	6.86162	15.8886	10.8181	major
Gpr161	15.9567	6.74397	13.2008	6.94059	major
Gpr50	29.5642	39.2344	35.6195	13.5254	major
Gpx1	165.855	210.202	265.964	234.249	major
Gpx7	8.10336	2.27764	17.1592	5.68641	major
Grb2	21.6404	8.2948	15.8792	5.32245	major
Grhl2	14.7495	9.6745	14.2192	7.06561	major
Gripap1	13.3606	1.54596	17.926	1.37978	major
Grwd1	90.264	27.149	43.5231	15.8441	major
Gskip	30.4227	17.6183	26.2184	20.1136	major
Gsr	20.8773	4.7904	11.9386	4.81199	major
Gss	3.75698	0.961002	2.61042	1.05605	major
Gsto1	23.0694	38.8958	16.6652	41.5657	major
Gt(ROSA)26Sor	37.9778	122.505	28.7732	72.64	major
Gtf2i	7.77237	2.82402	7.5228	3.3092	major
Gtf3c4	8.24257	5.85393	9.56368	4.98076	major
Gtf3c5	33.2751	9.50429	29.5693	10.9473	major
Gtpbp3	10.0866	6.38195	7.80561	3.37476	major
Gtsf1l	17.6116	3.32753	4.68596	11.7509	major
H2-Bl	0.567866	0.796852	2.84811	0.313965	major
H2-D1	17.0159	21.6951	11.6732	28.9603	major
H2-Q10	15.1003	4.0665	16.9464	8.67352	major
H2-Q5	6.41879	4.70186	8.86464	0.926444	major
H2-Q7	35.1406	16.1919	16.9938	0.0226644	major
H2-Q8	0.00238637	0.0023318	16.1827	0.002775	major
H2-T22	5.15463	5.79234	0.00040328	2.72877	major
H2afz	893.206	1379.98	1299.91	1283.14	major
Hars2	10.4219	2.1199	1.6123	2.08436	major
Haus2	14.6032	7.64052	15.4667	14.2508	major
Haus6	69.8342	21.7977	38.9785	34.8856	major
Hbegf	7.48098	24.3809	13.136	18.3672	major
Hccs	44.3636	24.9059	39.071	11.3005	major
Hck	0	0	0.486715	0	major
Hcrt	12.5387	5.62007	8.16327	5.8205	major
Hdac1	153.33	39.6923	103.168	42.5822	major
Heatr3	28.9662	16.7123	30.0117	7.27283	major
Herc4	12.3081	10.3316	6.28973	10.2429	major
Hesx1	0.584003	25.9277	9.76372	13.2228	major
Hexb	85.4234	42.7208	58.5591	44.3605	major
Hexim1	2.07236	5.11921	4.61647	1.47469	major
Hic2	20.7001	16.2033	11.3005	11.78	major
Hipk1	46.4456	18.2572	33.1795	16.1361	major
Hipk3	20.082	5.87579	9.38659	6.48939	major
Hira	8.93737	3.54948	4.69254	5.46975	major
Hmgcl	19.6859	21.0896	39.3347	13.8781	major
Hmmr	63.1255	66.501	51.9845	63.1704	major
Hnrnpab	160.07	69.3416	131.343	101.895	major
Hormad1	71.4996	39.7087	71.571	58.3162	major
Hpd	0	1.33108	4.3374	6.82977	major
Hpdl	34.5057	4.44465	22.9371	10.1018	major
Hsd17b14	74.1804	14.3962	40.1512	13.8994	major
Hsd17b6	8.72372	2.4661	4.00986	1.94798	major
Hspa1a	2.12512	6.18403	8.52174	0.844326	major
Hspa2	4.99015	8.82958	29.9958	14.4044	major
Hspb1	111.574	184.192	329.132	120.276	major
Hspbp1	56.933	14.8767	62.7268	18.1063	major
Icam1	2.47707	5.50726	6.30696	6.81693	major
Id1	5.19869	17.8923	18.6295	2.02723	major
Idh2	23.0878	0.866657	12.2495	3.08453	major
Ier2	0.623407	2.74449	0.694641	0.46472	major
Ier3	0.614393	4.01308	13.8676	2.36979	major
Ier3ip1	26.8908	23.1434	27.6606	40.218	major
Ifi35	45.1709	20.9055	53.3679	15.0099	major
Ikbip	4.01215	2.69312	8.12385	7.42668	major
Ikzf5	6.33699	8.22438	7.38861	5.12628	major
Il6ra	1.93397	5.46289	1.76245	1.20078	major
Impdh1	31.5969	2.70059	27.608	2.65263	major
Impdh2	402.624	55.4177	161.537	96.8543	major
Ing4	27.5479	7.6983	15.8875	11.3031	major
Inpp1	2.27252	1.48963	9.93288	0.196423	major
Ints7	12.944	2.07634	8.31779	2.98686	major
Ipo11	23.6451	5.84282	16.6384	11.6805	major
Ipo7	28.2171	8.68396	15.662	10.3366	major
Iqub	16.7392	2.22254	6.42284	5.75032	major
Irak2	6.68169	2.64333	3.235	6.16699	major
Irgq	10.5146	4.89245	6.47942	2.03393	major
Isca2	43.5826	9.77473	34.7428	20.3522	major
Isg20l2	22.6582	9.78595	28.4361	8.96655	major
Itgae	6.53972	3.27637	11.1781	6.41584	major
Itgb5	29.3265	3.7701	9.28552	7.44675	major
Itpkc	24.4393	3.58646	15.5988	3.54057	major
Kbtbd2	9.34597	2.45343	4.02942	3.43822	major
Kcnk5	9.69328	4.59219	8.31629	2.98236	major
Kctd6	7.97509	10.9487	21.5799	12.7731	major
Kdm3a	12.7875	11.4046	17.2698	7.44535	major
Kdm4c	14.9968	5.25164	10.2494	6.77074	major
Kdm5a	13.0721	5.84674	6.14664	7.09606	major
Kdm5b	81.6949	26.2903	56.1807	32.6003	major
Khdrbs1	50.6112	33.6707	51.9178	32.5892	major
Kif3c	18.699	1.96114	11.9658	3.5325	major
Kifc2	1.12626	2.33144	2.19535	1.70783	major
Klb	6.73972	5.7927	7.26925	12.1436	major
Klf5	29.7623	11.9477	30.1456	9.72061	major
Klhl11	33.5532	50.1594	26.3836	32.963	major
Klhl7	17.8522	9.87533	18.455	17.2869	major
Klrg2	6.22395	6.42477	17.0385	2.54554	major
Kpna1	61.8543	38.8692	43.1477	30.4578	major
Krt28	4.26137	0.200886	3.20515	0.952254	major
Kti12	156.44	76.7016	133.782	49.4342	major
L1td1	7.95549	9.99842	4.54286	12.585	major
L2hgdh	97.6445	20.7074	53.1045	35.0775	major
LOC666331	0	0	4.81856	0	major
Lamp2	213.477	76.5452	95.8013	59.7615	major
Larp1b	79.1325	50.655	31.4592	45.329	major
Lctl	15.3816	3.98741	12.1505	3.47468	major
Ldha	5.47363	55.3395	13.8838	19.9167	major
Lgals2	4.78154	7.97018	2.28701	5.00261	major
Lgals3	14.6618	12.932	13.6153	9.49932	major
Lias	40.8356	14.169	30.6802	15.1265	major
Lmx1a	6.8677	23.7378	1.47104	7.91749	major
Lpcat3	8.62854	2.73997	6.00731	0.678817	major
Lrrc25	2.29896	0.958846	0	1.13454	major
Lsm12	66.0744	19.0535	46.0616	12.4535	major
Lst1	37.5328	2.02924	39.3196	11.6345	major
Lta	4.87094	2.61878	10.4682	4.13506	major
Ly6g5c	5.16709	1.80421	8.65863	5.19558	major
Lyrm2	19.4163	8.21084	28.8047	19.1698	major
Lysmd1	9.64867	4.1755	8.37526	3.26233	major
Mad2l1bp	644.046	392.759	490.231	290.984	major
Mafk	5.36359	5.31866	3.69009	3.8209	major
Mak16	170.773	87.5369	106.605	133.822	major
Malat1	19.2313	7.06383	2.45545	22.8423	major
Man2a2	3.00671	2.30277	4.8043	1.24834	major
Map1lc3a	201.22	36.7813	149.076	28.437	major
Map1lc3b	1608.13	801.327	1328.9	1704.8	major
Map2k3	11.0747	4.39705	12.4155	6.33322	major
Map3k3	12.3638	4.20607	14.8668	1.38484	major
Mapk14	23.704	17.8609	34.5712	24.077	major
Marcksl1	14.3222	17.6056	9.18135	8.13095	major
Mars2	12.7651	10.0219	8.08405	6.89808	major
Mcf2	5.6999	1.57913	2.40929	2.74388	major
Mcl1	24.7938	18.4088	16.4289	20.198	major
Mcts2	51.0949	38.954	50.3662	49.2102	major
Mdp1	24.5844	7.15878	17.1393	12.3461	major
Med13	8.20387	9.74255	5.95288	13.9097	major
Med29	185.561	99.9987	228.156	157.217	major
Mef2a	3.17368	4.09197	6.85135	3.32843	major
Mettl2	28.1768	12.3967	19.6325	25.4807	major
Mex3c	8.26691	20.4102	5.59586	18.0541	major
Mfap5	42.644	24.5565	45.8767	47.0443	major
Mfsd5	60.8364	30.3934	50.0906	33.4597	major
Mga	14.1107	7.53013	9.48811	9.5638	major
Mgarp	2.13595	0	2.22311	3.83334	major
Mgat2	67.7306	34.6226	46.3748	23.3101	major
Mid1ip1	0	0.56338	1.48827	1.84043	major
Mier3	179.166	67.8955	72.8461	102.454	major
Mixl1	19.4016	0.627813	1.10271	5.07446	major
Mknk2	16.9304	12.0419	10.8027	9.59152	major
Mkrn1	101.73	55.5917	100.836	78.1946	major
Mmp19	8.1787	2.66215	3.60251	2.55594	major
Mns1	11.3024	8.27255	4.29285	7.89346	major
Moap1	9.24406	14.9523	9.87983	22.3233	major
Mpdu1	15.043	3.69421	29.8952	0.812649	major
Mplkip	9.82459	3.61941	19.4002	3.79894	major
Mppe1	4.26809	3.47246	4.5851	2.23403	major
Mpv17	23.0578	32.6408	29.4325	69.702	major
Mrpl20	241.803	62.5483	332.847	140.809	major
Mrps26	98.7865	59.7848	104.144	53.6434	major
Mrps30	60.9014	23.1561	51.224	17.4928	major
Mrps34	17.5559	5.77221	14.3541	6.37232	major
Msantd2	34.415	14.1753	14.1013	26.9888	major
Msh5	2.69166	1.16958	1.90082	0.758873	major
Msrb1	60.3178	32.6353	80.9679	25.0385	major
Msto1	40.648	17.169	35.0974	8.57075	major
Msx1	0.477221	3.62109	1.06333	1.61243	major
Mta2	68.1153	26.5012	54.9847	7.72273	major
Mtch2	36.5269	15.8521	35.7071	18.9886	major
Mthfr	7.87261	1.83094	2.78352	2.16776	major
Mvk	6.03086	1.9599	0.944936	1.90205	major
Myc	5.27126	1.67281	8.18262	1.27855	major
Myo3a	6.51806	3.91523	0.189371	4.14852	major
Naa15	20.4453	6.95186	12.1698	10.4432	major
Nabp1	28.0469	6.09182	22.3817	6.06016	major
Naif1	4.10816	2.39704	5.89892	0.317046	major
Nampt	22.399	7.80835	6.80359	6.54282	major
Nanos3	8.17187	4.66233	29.908	9.84107	major
Nanp	3.96969	1.09832	4.68388	6.50304	major
Ncapd2	14.4908	3.68788	3.21351	3.8821	major
Ncbp1	69.8334	31.2713	52.948	33.3383	major
Ncmap	17.4207	5.40252	26.925	3.68327	major
Ndrg3	8.69448	0.753486	8.86736	2.561	major
Ndufaf1	28.5315	10.5457	20.1763	13.9643	major
Neurl2	10.306	4.81934	4.30746	5.06317	major
Nfatc2ip	12.7408	6.21558	4.19937	9.47293	major
Nfatc3	7.80863	6.1275	3.6588	3.16261	major
Nfe2	10.6519	2.26365	9.71036	0.970209	major
Nhp2	387.739	200.785	501.305	319.537	major
Nicn1	27.0767	31.9126	40.1653	16.3424	major
Nid2	3.72128	1.92628	2.07223	2.49856	major
Nipa2	23.3544	9.90425	37.4833	15.6661	major
Nipal1	23.1316	2.64619	11.0742	5.35985	major
Nmb	11.5876	53.5313	45.0167	36.2659	major
Nme2	710.434	195.049	664.265	407.228	major
Nmnat1	56.7797	36.5657	29.634	25.7028	major
Nmrk1	106.507	241.63	139.771	378.357	major
Noa1	25.8288	12.9734	32.4242	12.6039	major
Nob1	140.99	51.547	95.5882	46.0138	major
Nol11	74.9143	39.7644	67.6664	45.1922	major
Nol7	86.9508	46.9263	101.347	59.3469	major
Nol9	33.6306	19.0042	23.4336	14.5419	major
Nop16	101.321	80.6112	31.7683	64.4371	major
Nop2	100.45	22.0391	80.4944	14.0757	major
Npepps	6.73774	3.49616	9.02851	4.80622	major
Npl	408.818	29.6332	228.036	85.9647	major
Nr1d2	10.6541	4.77902	11.0331	4.91239	major
Nr1h3	25.9386	1.30158	16.9375	3.28275	major
Nr2c2	21.7612	7.64443	9.29044	5.60851	major
Nr5a2	45.7033	10.8558	19.0891	16.6411	major
Nt5c	47.6525	0	39.8549	9.7077	major
Ntmt1	189.605	56.0231	98.1526	65.9569	major
Nucb2	9.05033	4.36719	12.9647	12.6412	major
Nudt21	146.505	77.6568	99.8848	45.7034	major
Nudt4	55.5056	34.058	38.2213	29.5533	major
Nufip1	62.9313	30.027	41.1244	24.6549	major
Nup62cl	5.30628	5.23353	9.36432	4.23097	major
Nupr1	8.83253	4.55223	20.0635	22.5929	major
Obox6	774.527	221.247	636.447	383.882	major
Odc1	256.272	115.266	153.211	173.852	major
Olfr1141	0	0	0	0	major
Olfr118	0	1.65249	1.1909	0	major
Olfr376	0.813508	29.7217	0	0.685026	major
Olfr815	0	5.05095	0	0	major
Olfr881	5.46758	18.2523	0	5.97571	major
Ormdl2	32.2278	41.0397	54.1031	33.0035	major
Osbpl6	11.6286	5.79587	10.4683	9.29171	major
Osr2	4.00739	7.23777	1.2177	2.86235	major
Ostm1	17.2045	9.29426	15.1118	8.71516	major
Ovol1	2.04522	10.5419	1.87946	2.78767	major
Ovol2	55.7587	13.9326	57.8516	48.5347	major
P4ha2	4.23355	16.904	5.76426	8.40102	major
Pabpc1	92.1971	43.3329	46.83	61.129	major
Pabpn1	205.562	244.245	111.433	182.703	major
Pak2	10.6402	6.04328	7.17664	8.52097	major
Pank3	60.4522	34.9292	34.4789	29.3875	major
Papolb	7.22608	9.4556	18.543	8.17494	major
Parp9	7.88691	3.45819	7.00012	3.18231	major
Pcgf5	89.1843	53.4377	86.2814	90.5455	major
Pcsk1n	8.43626	5.52209	10.1684	7.34345	major
Pcyt2	33.3312	2.71155	12.097	3.21868	major
Pdcd10	59.4481	45.4685	42.4623	37.0728	major
Pde6g	6.82096	0	0.763076	0	major
Pdp2	123.008	62.5148	56.1375	46.479	major
Pds5a	10.3015	9.26431	13.3466	7.91837	major
Pdxk	193.028	34.8802	123.451	53.606	major
Pdxp	20.6464	27.7249	31.9463	17.0679	major
Pemt	200.439	79.022	130.684	35.7638	major
Pgam2	10.4164	0	7.7423	1.26107	major
Pgd	24.3789	6.4754	18.6617	6.77222	major
Pglyrp1	53.875	72.8796	23.4775	72.7843	major
Pgm3	31.8158	11.0147	32.376	4.54385	major
Pgp	163.154	41.258	192.115	34.6242	major
Phf11a	3.09027	11.8461	0.794704	7.93915	major
Phlda2	116.483	101.798	132.452	96.1682	major
Pi4k2b	13.3592	9.41543	18.0122	10.1402	major
Pias3	2.09698	0.866421	1.34786	0.916582	major
Pigh	14.7433	5.83508	10.3993	9.99541	major
Pik3cb	10.4033	7.92535	11.6195	7.67935	major
Pim3	15.2885	23.1969	38.0077	5.91015	major
Pin1	21.7599	9.38816	34.1777	7.51324	major
Pip5k1a	24.7446	14.9146	23.2688	12.5162	major
Pitpnb	90.5867	9.45951	63.6065	37.9644	major
Piwil2	11.8585	5.01158	7.64962	4.63114	major
Pla2g1b	0	4.72047	0	12.5454	major
Plb1	2.40765	0.440919	1.63198	1.01814	major
Plcd4	13.8798	6.54407	7.87994	8.09719	major
Pld6	4.71341	5.06438	7.32061	4.84694	major
Plekhf2	55.8321	27.4238	30.5296	34.2488	major
Plekho2	5.05463	4.95751	4.03439	4.43223	major
Plvap	7.58409	5.1835	11.6598	0.684086	major
Pmaip1	1.91178	9.11371	1.12741	10.5858	major
Pmpca	17.2807	2.97707	14.515	3.75844	major
Pnrc2	11.9357	3.67071	38.0057	8.35356	major
Poglut1	6.13001	3.34574	7.52763	2.98655	major
Polh	7.65171	6.18758	11.8166	3.67962	major
Polq	10.3483	3.37883	6.65142	2.28289	major
Polr1c	318.847	98.3424	279.146	99.5687	major
Polr2f	875.295	349.503	609.082	476.788	major
Polr2h	268.587	173.484	223.487	255.094	major
Polr2m	38.4984	8.36013	25.4172	4.1083	major
Polr3e	27.5729	4.21008	11.1094	5.71336	major
Polr3g	35.3434	8.6699	25.6534	9.5507	major
Pomc	13.5148	17.0206	7.90929	13.3449	major
Ppat	118.426	29.8315	81.0316	39.8463	major
Ppcs	36.3095	8.96758	24.4242	19.5184	major
Ppil1	101.193	43.2344	64.961	21.2294	major
Ppm1a	325.734	102.538	148.756	155.764	major
Ppp1cc	71.2561	67.951	59.2154	87.0881	major
Ppp1r16a	5.92221	2.27991	8.37294	0.903945	major
Ppp1r2	15.2746	19.0058	16.2173	12.0545	major
Ppp1r2-ps3	0.449552	0.826097	0.75198	0	major
Ppp1r2-ps7	7.08922	7.02406	0	4.08182	major
Ppp1r8	40.3891	73.289	47.999	51.6189	major
Ppp2cb	29.2733	17.5349	14.62	30.8432	major
Pprc1	37.1424	6.84411	24.0128	12.6778	major
Pqlc1	6.52976	15.0269	12.5004	2.91024	major
Pramel4	103.096	15.284	73.5594	24.5602	major
Pramel5	18.2593	7.12931	15.6107	2.39749	major
Pramel6	83.0404	43.1474	98.3541	33.9456	major
Pramel7	249.068	34.7331	164.055	88.9962	major
Prcc	6.69035	4.65889	7.95026	4.69576	major
Prdx4	142.567	79.4293	110.665	58.5849	major
Prelid2	73.3336	19.7883	33.6981	35.3525	major
Prkcd	120.386	23.7261	84.1838	34.19	major
Prkcg	11.5444	0.838937	4.40949	2.86935	major
Prmt6	18.6968	15.5098	20.1275	9.88998	major
Prnp	21.9916	43.1925	23.6481	14.0958	major
Prorsd1	12.5877	27.9805	11.7205	32.6845	major
Prpf4	11.8669	8.01337	16.1531	9.55284	major
Prps1l3	74.8864	41.4592	72.2124	40.2231	major
Prr11	66.0062	83.2536	73.2193	180.778	major
Prr13	371.121	122.897	298.698	238.879	major
Prss8	7.79373	4.08625	16.0729	2.61205	major
Psat1	127.882	25.7724	78.4494	30.3095	major
Psme1	18.6098	0.978222	28.7704	11.1505	major
Psmg2	13.9971	6.81911	44.1469	25.2014	major
Pspc1	8.36856	4.58651	13.136	1.86542	major
Ptcra	14.4272	34.9251	30.4639	55.6665	major
Ptdss2	131.796	12.6205	101.359	20.8378	major
Pten	17.805	26.8013	12.5899	27.9286	major
Ptpmt1	13.9439	8.96376	3.27138	22.5812	major
Ptpn1	24.8084	8.31905	16.5783	4.09065	major
Ptpn9	9.39381	3.57145	6.94838	1.22736	major
Ptrh1	58.8393	20.8636	60.0626	21.2429	major
Pus1	35.2008	15.4148	31.1685	17.8015	major
Pwp1	88.1474	30.7296	52.5186	19.7204	major
Qpctl	13.9221	2.34203	2.66573	1.80042	major
Rab19	5.8711	4.36696	9.40522	2.1765	major
Rab20	340.562	100.709	237.635	104.207	major
Rab2b	7.99147	15.7613	8.30022	9.31441	major
Rab34	19.6053	8.77933	15.2098	8.31712	major
Rab39	24.4151	9.32455	20.4796	3.51029	major
Rab40c	14.9733	2.08699	8.54313	1.51656	major
Rab43	11.6522	4.7665	7.72035	2.91152	major
Rab5a	78.3737	62.3475	52.3836	50.7602	major
Rabgef1	29.905	16.2325	49.593	16.0062	major
Rad9a	13.5803	10.0608	11.9703	7.06957	major
Ranbp2	25.3881	12.8193	13.3213	15.6054	major
Rarg	9.21128	3.8239	15.0556	4.0953	major
Rasl10a	6.02388	1.68739	8.56069	3.65437	major
Rasl11a	7.97637	1.10407	5.433	4.23959	major
Rassf7	6.63477	1.95605	0.693082	0.695564	major
Rb1cc1	89.8796	49.3374	63.719	58.2456	major
Rbbp6	37.0998	59.8671	39.6996	39.7655	major
Rbm10	47.7544	8.77544	40.3057	9.2176	major
Rbm34	12.3154	8.17865	8.43026	7.98559	major
Rbm45	5.51604	5.99915	8.94698	9.13177	major
Rbm5	69.8373	33.9033	47.3124	35.133	major
Rbmx	35.2865	26.6958	35.3155	15.8273	major
Rbmx2	38.6892	39.3178	35.756	27.8323	major
Rbp7	2.71911	18.9197	2.27594	27.7486	major
Rdm1	66.3809	21.8846	92.6566	25.1775	major
Renbp	51.9671	10.5351	45.5784	14.8289	major
Rgcc	8.01251	27.546	28.7138	73.2136	major
Rgs11	26.5377	5.21151	19.1151	7.56538	major
Rilpl2	48.8629	21.8279	60.506	38.1632	major
Rinl	7.02366	1.18296	9.14661	3.51907	major
Rlf	18.7768	7.16665	6.44714	12.9203	major
Rmnd5b	76.6507	13.615	65.3641	11.193	major
Rnf11	183.002	46.4889	129.901	82.4521	major
Rnf125	252.015	94.3315	203.76	143.424	major
Rnf6	64.5275	18.5629	96.1699	11.9445	major
Rnf7	326.717	147.31	282.193	233.381	major
Rpl10l	66.0304	70.0943	128.717	47.7318	major
Rpl37a	544.92	162.723	627.021	336.011	major
Rpl3l	7.02324	1.51596	12.5028	7.12278	major
Rpl9	422.691	179.663	407.939	260.276	major
Rpp25	27.0469	140.634	72.0173	64.2026	major
Rpp40	35.5907	8.92793	20.5497	28.8999	major
Rpph1	1.79296	0	0	8.46168	major
Rprd1a	49.2103	40.5576	35.5237	33.6817	major
Rprd1b	30.2588	10.2351	17.1716	10.7112	major
Rps23	598.686	182.062	562.773	381.43	major
Rps27	364.142	469.35	589.629	929.387	major
Rrp9	124.94	59.3354	95.8251	24.8245	major
Rrs1	29.5166	26.4701	39.8581	12.611	major
Rsph1	1.42112	0.531762	0.475171	4.7141	major
Rtn2	39.4101	8.3909	23.4632	3.69498	major
Rundc1	6.23041	2.27657	6.73556	2.08473	major
Rusc1	26.084	9.16128	12.6465	7.07033	major
Ruvbl1	167.812	68.4223	139.916	78.4025	major
Rwdd4a	54.0823	20.5959	40.2349	19.0382	major
S100pbp	21.2298	22.1549	20.471	12.7893	major
S1pr5	1.92327	0	2.20936	2.58719	major
Sac3d1	72.9169	46.387	69.9268	26.0333	major
Samt2	7.85789	13.8019	0	2.56596	major
Sapcd2	34.9168	7.80974	37.7786	3.88212	major
Sardh	6.22038	0	6.57439	1.16027	major
Sat1	950.452	313.244	490.664	460.157	major
Sat2	44.7004	5.53061	16.6874	16.4935	major
Sbno1	20.0423	21.3712	18.8494	13.9284	major
Scd1	4.9522	1.94561	6.77791	4.0241	major
Sdr39u1	10.136	2.25001	8.47227	4.43535	major
Sec1	10.8201	3.35802	6.50049	1.92767	major
Sec61a2	10.6802	18.5168	11.0476	18.7045	major
Senp2	8.76513	6.42587	4.29958	7.21853	major
Serp1	123.507	56.1824	120.093	80.9704	major
Serpinb3b	0	0	0	0.215175	major
Sertad1	68.1732	48.516	78.2968	27.6069	major
Sesn1	6.61969	3.39649	4.82627	2.4645	major
Sesn2	54.1826	23.1503	40.1948	7.26687	major
Set	455.424	130.259	319.15	236.165	major
Sfi1	12.7226	17.1695	20.772	10.0623	major
Sfn	31.1269	40.0675	28.9379	8.0645	major
Sgk3	10.0133	11.7063	9.43003	9.75114	major
Sgms2	3.31764	4.184	1.65439	2.43773	major
Sgpp1	19.1031	2.70555	10.9343	8.45567	major
Shmt1	75.3395	22.3063	47.8904	16.8324	major
Siah3	0	0	0	0	major
Sigirr	3.53898	1.02219	1.79991	1.90774	major
Sike1	24.3326	9.52948	16.8659	21.2288	major
Sirt1	29.8385	31.0518	18.5225	41.422	major
Six1	0.625322	2.68537	0.174134	0.591717	major
Slc12a2	30.9733	10.944	12.2948	16.5158	major
Slc13a2	3.59937	0.921253	1.61932	0.312792	major
Slc16a6	34.6821	14.5205	22.5216	7.0157	major
Slc19a3	99.7453	15.1125	67.3603	27.0345	major
Slc1a1	52.2414	8.06882	35.9384	6.10742	major
Slc1a4	0.222605	1.13679	0.371897	0	major
Slc1a5	6.36662	4.52917	2.52419	3.79639	major
Slc22a20	14.439	2.15354	10.8448	5.47906	major
Slc25a25	31.5443	6.48517	25.6831	3.27395	major
Slc25a28	11.7392	7.19015	6.54026	10.3659	major
Slc25a33	8.37196	19.2958	4.11496	8.49822	major
Slc25a36	54.4446	18.9013	48.3857	20.5215	major
Slc25a43	3.09359	0.316809	4.09758	0.373711	major
Slc27a5	9.71393	0.739512	12.9853	3.66289	major
Slc29a2	7.03894	2.88985	5.47519	3.57381	major
Slc34a2	57.7566	52.3987	59.1729	30.5002	major
Slc35e2	11.3614	3.79807	7.51576	5.41443	major
Slc35e3	6.06054	12.4788	6.3284	5.7521	major
Slc39a1	33.055	64.019	22.3513	71.1575	major
Slc39a4	90.7528	6.59853	35.2406	13.839	major
Slc4a11	20.527	3.43056	15.0716	2.40842	major
Slc5a6	94.2796	13.3633	61.6291	8.97165	major
Slco4c1	18.1015	4.30823	13.2329	8.25234	major
Sltm	34.4863	7.59633	28.5481	17.3895	major
Smad7	12.1307	12.2523	2.72389	10.3543	major
Smarca5-ps	11.0509	19.7391	10.9215	13.1305	major
Smcr8	4.44716	6.70173	10.1742	2.21628	major
Smg5	6.38245	1.93515	5.98411	3.19867	major
Smim4	95.1588	38.3405	163.66	117.005	major
Snai1	61.2738	34.2695	98.1012	12.6564	major
Snapc2	126.269	90.5098	117.054	55.8584	major
Snf8	18.9792	8.12236	14.6484	14.7585	major
Snhg10	38.6655	29.3283	26.9804	53.1405	major
Snhg12	13.2122	17.2306	7.74068	11.7832	major
Snhg3	115.873	433.402	103.448	105.101	major
Snhg4	7.4818	8.07257	2.40545	7.31447	major
Snhg5	18.2008	27.5865	9.58098	25.149	major
Snhg8	2.78298	19.1481	4.6554	9.99573	major
Snhg9	273.748	300.9	290.186	196.589	major
Snrnp35	11.0346	5.4347	7.17472	9.79697	major
Snx10	8.99648	1.27373	6.10661	2.34074	major
Socs2	8.04343	21.0007	9.79602	7.63925	major
Socs3	33.9	8.13525	28.1383	3.59827	major
Sorbs3	2.39296	1.21044	1.86618	1.07797	major
Sord	140.054	20.1218	59.0663	27.8514	major
Sp3	18.018	7.02835	9.04317	15.1092	major
Sp6	15.6646	10.9836	7.26982	4.95367	major
Sparc	1.24511	2.69583	4.53355	2.43734	major
Speer4e	0.791082	2.47233	1.32246	0.877343	major
Spg7	8.89281	1.56106	5.47435	5.17191	major
Spic	537.573	108.889	286.93	208.818	major
Spink2	21.1682	7.41785	17.2949	27.4881	major
Spns1	48.8681	16.0107	30.0749	9.75757	major
Sppl3	15.4013	4.93204	14.8053	9.46107	major
Sprr2e	0	6.5377	0	0	major
Spry2	22.0481	80.3036	24.6438	100.345	major
Spryd4	2.41058	2.27581	4.36469	3.14791	major
Spz1	11.3792	50.0368	11.1488	18.6792	major
Srsf1	64.617	32.6092	32.7669	19.3153	major
Stac2	7.94889	5.0921	16.5201	2.31407	major
Stil	9.44419	7.40627	10.0973	6.11268	major
Stk11	20.1328	20.2869	11.8442	17.3394	major
Stk16	14.4118	3.92572	10.5142	2.58449	major
Stk17b	7.001	11.4964	4.19888	5.51559	major
Stk19	41.4073	17.1323	18.2189	19.8878	major
Stmn3	142.062	11.4745	206.72	19.6928	major
Strn3	10.8654	8.93026	3.735	7.35071	major
Sult2b1	74.8311	10.1085	44.9605	40.9997	major
Surf2	60.2156	10.3817	51.3136	26.1494	major
Surf6	27.382	6.88461	27.2568	4.88643	major
Sva	16.1251	44.3148	3.99804	20.2186	major
Syap1	80.2709	16.3671	77.5168	35.6691	major
Syce3	11.4483	4.54014	1.74394	8.36565	major
Sycp1	21.5121	15.511	26.3851	14.7756	major
Syncrip	42.6037	22.1329	18.8397	20.2811	major
Syngr1	29.3725	9.0072	40.6794	11.5408	major
Taf1d	169.426	185.867	180.049	173.479	major
Taf4b	42.7179	23.3908	28.7693	21.1684	major
Tagln2	6.50002	13.323	6.59661	8.53545	major
Tap1	0	0	0	0	major
Tasp1	35.4422	6.19025	28.4312	10.3895	major
Tatdn3	10.5732	1.38148	13.8434	0	major
Tbl2	4.74773	4.93429	3.68654	2.21438	major
Tbx3	4.26753	10.4123	14.1477	4.8401	major
Tbxa2r	7.24609	4.08483	5.18985	8.14475	major
Tcf19	5.82399	0.550203	0.973281	4.56776	major
Tcfl5	1.78543	7.05139	1.83598	4.65549	major
Tchh	0.935316	4.34871	3.61834	0.90179	major
Tcirg1	8.65245	0.951966	5.37496	1.63578	major
Tcp11	2.84534	2.86146	4.16369	2.59651	major
Tdh	15.0667	3.57077	14.5052	3.13341	major
Tdpoz1	32.7931	29.3285	70.5778	9.04931	major
Tdpoz2	14.4782	18.4088	22.753	6.71849	major
Tdpoz3	0.304499	17.053	0	0.671401	major
Tdpoz4	16.4762	46.161	23.5399	45.609	major
Tead4	17.5075	0.863678	10.4924	0.11418	major
Tef	5.66916	5.83321	2.22158	4.07404	major
Terf2ip	8.29388	7.15728	9.23772	6.02218	major
Tescl	9.52387	5.86702	18.5828	13.8143	major
Tex101	38.3939	30.4095	42.7969	8.44664	major
Tfrc	125.192	41.0975	62.9489	59.9238	major
Tgs1	31.5639	19.5229	10.6358	12.0905	major
Them4	81.2666	13.7813	67.6076	23.4174	major
Ticam1	0.839756	0	6.66467	0.476723	major
Timd2	335.734	42.8682	186.924	117.148	major
Timm10	225.678	101.77	297.293	129.493	major
Timm22	29.3894	6.35823	26.8948	8.96317	major
Timm8a1	291.329	67.0015	206.271	197.877	major
Tktl1	30.0024	37.1377	39.3747	19.6729	major
Tlk2	28.3842	17.2733	16.6213	22.4811	major
Tmed4	36.4618	6.38033	53.5234	3.67528	major
Tmed5	47.7189	47.6849	46.6894	26.2682	major
Tmed6	119.405	56.4126	85.7846	101.133	major
Tmem129	19.826	4.74591	7.88789	1.37203	major
Tmem132c	0.78851	11.9424	1.12908	3.02756	major
Tmem141	0.915405	0.595608	0	4.95916	major
Tmem160	26.9424	2.43696	20.6862	16.7097	major
Tmem170	23.0661	25.777	16.369	14.4151	major
Tmem173	0	0	0	0.314544	major
Tmem177	2.77169	3.16222	1.4938	2.13677	major
Tmem185b	17.215	1.7028	6.3139	6.07821	major
Tmem189	15.4021	9.01906	12.8704	6.79034	major
Tmem190	1.38975	0	0	10.8889	major
Tmem223	23.2362	3.61662	33.0842	19.0954	major
Tmem37	1.33684	10.5718	26.265	17.9767	major
Tmem56	6.98784	3.8419	5.45262	3.84429	major
Tmem79	25.4203	6.14	16.6025	6.71513	major
Tmpo	18.7964	23.5678	18.0557	20.4878	major
Tmppe	18.1763	8.59601	19.1113	10.9203	major
Tmsb15a	4.18013	0	0	9.6752	major
Tmsb15b1	27.8434	46.7896	43.7574	70.1816	major
Tmx1	8.19413	0.495058	6.7374	2.05971	major
Tnfaip8l2	49.5464	25.4986	39.1859	8.51388	major
Tnfrsf12a	41.0052	42.2621	55.4482	17.9819	major
Tnfrsf13b	1.4779	1.35167	10.7141	3.17205	major
Tnfrsf17	2.66279	4.08016	4.45406	2.8774	major
Tnfsf12	32.2705	10.273	15.093	12.5115	major
Tnip2	2.18322	3.5511	3.90901	1.40573	major
Tnnc2	3.29421	2.49608	3.67483	18.7081	major
Tnpo3	76.5453	23.6613	39.8096	19.1539	major
Tob1	11.1078	49.4388	14.1416	30.6532	major
Tomm20	114.006	65.386	82.8656	95.3909	major
Tomm5	649.837	133.636	695.24	417.786	major
Tomm70a	19.1604	1.99671	15.1019	8.45612	major
Tor1aip2	37.1026	26.8643	37.5405	24.0547	major
Tor1b	79.6763	28.0948	54.1069	37.9246	major
Tor3a	4.23224	3.01243	6.31877	3.17649	major
Tox4	44.3023	22.2907	36.7889	19.5883	major
Tppp3	6.29688	13.5709	1.66246	9.46271	major
Tpst1	6.68677	5.79123	0.993257	12.7916	major
Traf2	12.229	2.49232	9.41025	2.64906	major
Trak2	5.17946	7.79315	1.91423	5.19809	major
Trap1a	25.0141	13.4135	2.34936	16.1676	major
Trib3	15.6276	14.9807	36.5607	5.5401	major
Trim43a	374.496	147.293	287.902	99.5309	major
Trim43b	343.879	120.813	220.955	97.493	major
Trim43c	232.034	62.2074	142.707	52.5497	major
Trim6	12.5	3.86717	8.4043	2.25972	major
Trim7	4.47058	1.77037	15.7322	1.57223	major
Triml2	0.21673	1.22553	4.34703	8.47085	major
Trmt61b	56.1926	10.5565	42.6009	18.3509	major
Trpv2	1.94766	2.88997	4.88137	1.22793	major
Trub2	30.6671	8.65738	20.6401	5.61744	major
Tsen15	27.8869	5.76074	14.7231	13.938	major
Tsen34	6.60641	5.09401	13.7773	5.24505	major
Tsga8	8.77641	12.2757	8.90921	3.45112	major
Tslp	6.15019	13.9395	14.1917	10.6576	major
Tspan4	19.6116	3.03882	6.21054	1.44896	major
Tsr1	20.04	9.78827	9.56614	15.8028	major
Tssk6	4.22198	1.86593	1.6606	2.76052	major
Tsx	3.97512	10.5602	15.5146	21.9613	major
Ttc14	12.0992	2.82541	5.20125	3.16799	major
Ttc30b	4.23125	8.6117	1.91079	1.81521	major
Ttf1	28.4716	32.7704	25.01	42.7963	major
Ttyh2	36.1543	7.95437	11.9106	14.4008	major
Txndc8	0	0	0	0	major
Uap1l1	35.8081	13.9659	76.1943	5.38458	major
Ube2j2	26.2468	10.4423	14.6921	9.97865	major
Ube2o	31.7632	11.7551	23.4289	7.48214	major
Ubr5	19.3306	9.95852	8.12209	14.1228	major
Ubtd1	16.9762	5.8596	33.2183	5.09343	major
Ubtd2	18.8208	6.42603	11.568	11.4168	major
Ucp2	1.99725	3.01733	11.0157	3.5775	major
Ugcg	30.7131	21.275	13.2545	22.2056	major
Uhmk1	54.0656	28.6739	40.6315	23.5005	major
Unc119b	50.3339	15.363	50.0264	16.0096	major
Unkl	5.13982	1.48743	4.37099	2.93675	major
Upk1a	7.81787	5.91864	9.27455	14.8485	major
Upk3a	2.41479	2.53642	1.514	1.66453	major
Urm1	11.4886	2.15657	11.1395	1.76168	major
Usp50	3.90985	2.52324	12.1775	5.78862	major
Uspl1	52.2715	36.2691	42.4819	34.1972	major
Utf1	0	2.1334	3.33646	4.41282	major
Utp14b	27.1876	46.0649	43.5737	35.5903	major
Utp23	125.405	140.372	125.139	140.491	major
Vhl	67.9674	23.5164	46.665	25.2533	major
Wdr34	34.0543	39.584	21.5574	89.3219	major
Wdr4	7.49229	1.8651	6.5089	1.11086	major
Wdr44	33.1515	14.4221	16.1783	17.9892	major
Wdr45	55.6367	5.58789	29.7648	26.0741	major
Wdr45b	77.4283	28.3985	74.7909	26.0474	major
Wdr77	69.8953	46.206	55.3577	30.9868	major
Wdr81	5.53075	1.86438	6.13635	1.27745	major
Wipi2	82.174	35.0961	88.9925	25.5772	major
Wrap53	22.2394	5.07912	25.7715	5.11671	major
Wsb1	211.58	142.908	168.477	64.7841	major
Wwtr1	8.02594	3.35888	12.9357	3.60599	major
Xpa	21.3098	3.01541	13.8917	19.352	major
Xpnpep1	23.8919	18.3462	36.942	8.35002	major
Xpo1	96.0686	33.0622	71.0115	55.9308	major
Yars	8.67306	2.85776	6.03797	2.93148	major
Yeats2	8.2011	1.7394	3.91462	3.08763	major
Yme1l1	55.8807	16.6239	30.3428	25.3787	major
Yrdc	68.5932	37.9268	57.6615	26.3417	major
Yy1	25.4451	21.6188	25.8145	28.3424	major
Yy2	101.864	16.0052	110.524	39.8531	major
Zbtb43	12.4436	10.2845	16.5425	6.96772	major
Zbtb5	10.5733	19.8196	3.68621	11.5383	major
Zbtb8a	2.98895	6.71818	19.2971	5.83471	major
Zc3h12a	7.20608	10.8187	5.84303	16.6015	major
Zc3hav1	1.33408	3.12299	4.87601	2.80078	major
Zc3hc1	91.7502	19.0045	76.5256	27.0719	major
Zdhhc7	37.8651	9.72883	17.0331	8.26875	major
Zfp1	26.8648	15.2723	23.3508	9.49351	major
Zfp217	14.067	21.861	10.4817	8.04821	major
Zfp263	8.4457	5.81523	5.4622	1.23993	major
Zfp281	15.1157	15.6577	10.3003	9.73832	major
Zfp346	8.05466	5.68244	10.7384	4.54243	major
Zfp367	21.5869	44.026	12.63	37.7887	major
Zfp386	8.79261	10.9007	6.5519	9.77879	major
Zfp42	9.96933	16.6054	7.18135	11.2068	major
Zfp54	13.346	13.2791	31.3777	13.651	major
Zfp566	10.3226	38.0075	17.868	12.4099	major
Zfp599	16.9559	9.56058	13.4115	1.11989	major
Zfp617	18.288	10.7444	18.4677	10.5031	major
Zfp622	90.357	35.5163	56.1714	20.5869	major
Zfp623	31.3755	8.39128	28.4309	9.1583	major
Zfp637	12.4708	8.80136	17.799	7.71302	major
Zfp639	143.207	54.1015	103.798	80.4447	major
Zfp644	31.6114	11.3267	21.6453	28.5105	major
Zfp647	4.65573	2.25083	1.60167	2.32096	major
Zfp668	7.39494	2.43871	4.54432	1.74233	major
Zfp677	4.07244	20.3117	1.36086	20.123	major
Zfp7	34.6927	7.42277	31.421	14.5956	major
Zfp707	102.352	60.0139	65.4598	28.34	major
Zfp775	40.5906	18.6894	21.2955	14.7086	major
Zfp809	24.1179	29.1966	22.8243	12.4145	major
Zfp867	1.20438	2.13886	1.43728	0.489758	major
Zfp868	15.7313	24.0744	16.5054	6.90534	major
Zfp874b	8.89972	0.962976	7.11106	3.7939	major
Zfp935	22.7046	20.5407	17.4472	39.7415	major
Zfp948	21.642	47.9491	19.8118	48.2865	major
Zfp949	7.816	7.77661	17.0844	9.16492	major
Zfp954	5.09865	22.7807	3.00714	3.5516	major
Zfx	15.6271	5.6227	8.43284	12.1606	major
Zgpat	21.2022	4.02229	18.7899	5.1069	major
Zmym5	4.45897	7.73412	4.03832	3.44204	major
Znhit3	670.13	177.717	760.452	597.438	major
Zrsr1	1.35337	1.35908	0.96898	2.79747	major
Zscan5b	295.484	172.977	349.397	102.801	major
Zyg11a	16.234	2.38569	9.92438	2.53723	major
0610009B22Rik	11.8613	10.0527	30.525	24.6051	maternal
0610010K14Rik	45.4783	32.0577	41.1746	48.7384	maternal
1110012L19Rik	8.60886	9.80564	3.7318	2.4555	maternal
1110020A21Rik	7.08025	10.7479	13.8263	19.9959	maternal
1110059G10Rik	8.21648	7.85581	11.683	5.57226	maternal
1300002E11Rik	16.5545	18.7519	11.5474	17.3817	maternal
1500011B03Rik	12.2221	26.117	19.8347	30.9087	maternal
1600002D24Rik	0.332842	0.315437	0	2.0996	maternal
1700010I14Rik	2.46089	0.466563	0	1.29246	maternal
1700015G11Rik	0	0	0	0	maternal
1700018B08Rik	0.621272	1.44875	9.3487	2.73728	maternal
1700021F07Rik	0	2.75759	0	7.73411	maternal
1700028I16Rik	0	0.892412	0	1.05351	maternal
1700028K03Rik	2.28102	2.00255	0	2.60805	maternal
1700030K09Rik	0.247706	1.76902	2.0695	1.82292	maternal
1700030O20Rik	0	0	0	0	maternal
1700034K08Rik	0	0	0	3.38544	maternal
1700066M21Rik	5.21421	12.6829	2.46562	6.48503	maternal
1700067K01Rik	1.237	4.03901	1.55116	0.340703	maternal
1700097N02Rik	0	5.05038	0	2.74182	maternal
2010109A12Rik	0	0	0	0.791765	maternal
2210408I21Rik	5.00625	0.223501	4.68089	1.40489	maternal
2310009A05Rik	4.49532	8.71718	1.50607	12.8372	maternal
2310033P09Rik	5.79026	2.71455	0.439982	0.291914	maternal
2410131K14Rik	3.12852	3.83536	5.60073	3.16829	maternal
2610316D01Rik	0	3.49469	2.52453	4.94047	maternal
2700049A03Rik	8.99383	12.2781	9.36296	8.24858	maternal
2900009J06Rik	4.92324	6.89964	1.64981	9.95055	maternal
3110009E18Rik	10.9614	16.1818	23.7991	44.7773	maternal
3110082I17Rik	5.00826	2.25713	2.18376	1.70189	maternal
4921524J17Rik	18.1267	23.3743	11.1963	28.1342	maternal
4930405A21Rik	0	0.95725	0	0	maternal
4930451I11Rik	3.79705	0	0	2.88866	maternal
4930562C15Rik	0.609422	1.02096	0.63634	0.694922	maternal
4933417E11Rik	0.918539	4.57171	0	4.04964	maternal
4933427D06Rik	12.0821	19.3406	18.0928	14.604	maternal
6720468P15Rik	0.961554	6.1071	4.42013	4.81691	maternal
7420700N18Rik	0	6.18902	0	4.36686	maternal
9130015A21Rik	0	4.0766	0	4.73899	maternal
9130409I23Rik	8.10708	14.7587	1.62577	16.7929	maternal
9330182L06Rik	0.0624869	0.599114	0.521952	0.0714005	maternal
9530068E07Rik	16.4269	15.7616	21.5518	17.7774	maternal
A1bg	4.06977	3.85561	4.25084	2.28826	maternal
A330093E20Rik	1.49963	4.87827	1.67052	3.11221	maternal
A430033K04Rik	3.94326	9.68767	0	1.92195	maternal
A730008H23Rik	2.15403	1.61976	8.66679	0.512255	maternal
AA619741	5.68465	4.78279	2.42113	1.51717	maternal
AI463170	0	2.78056	0	0.807565	maternal
AI987944	59.479	97.5403	36.6576	76.842	maternal
AU022751	33.4057	27.202	24.624	13.7806	maternal
AU023762	0.835627	2.11821	0.698175	1.88783	maternal
AW146154	3.52821	1.4812	1.29395	3.13541	maternal
Aaas	13.7945	10.4863	13.092	8.42541	maternal
Aadac	0	5.88226	0.837806	10.5812	maternal
Aagab	1.60964	5.69861	1.92109	1.95517	maternal
Aarsd1	1.69448	1.81998	4.85565	0.807945	maternal
Aass	0.157905	1.13338	0	1.43987	maternal
Aatf	20.983	12.5431	7.47324	6.76681	maternal
Abcb1b	1.66852	3.4538	3.67944	5.48729	maternal
Abcb4	0.0713581	2.18716	0.238428	1.79142	maternal
Abcb6	3.83923	2.02545	4.38895	1.83645	maternal
Abcb8	1.71318	2.11657	0.673506	1.37389	maternal
Abcb9	0.440796	3.28701	1.91478	2.40833	maternal
Abcc4	0	1.10192	0.435826	0.179135	maternal
Abcd3	0.431877	2.89077	2.88619	3.24531	maternal
Abcf3	14.0463	8.20992	10.9118	6.10893	maternal
Abcg1	0.59125	3.45366	1.07001	1.9744	maternal
Abhd10	6.14525	6.04734	15.4047	2.57345	maternal
Abhd11	6.07527	3.42427	9.51201	4.01176	maternal
Abhd14a	2.32533	1.3733	0	1.63225	maternal
Abhd16a	3.78737	5.23945	12.922	6.22181	maternal
Abhd3	7.01719	1.85655	1.6363	0.918418	maternal
Abhd4	6.52044	31.4543	9.61073	12.8789	maternal
Ablim1	1.00112	0.837995	2.66949	1.10455	maternal
Ablim2	0.495115	1.50416	0.995247	2.05551	maternal
Abtb1	3.7689	0.466022	0.273844	0.922123	maternal
Acadvl	1.66374	0.131802	0	0.156626	maternal
Acap2	2.02386	2.3672	2.2784	1.41158	maternal
Accsl	115.845	282.968	239.753	160.917	maternal
Aco1	1.14146	2.50939	1.57042	1.68671	maternal
Aco2	5.58952	7.28045	19.9356	3.29393	maternal
Acot7	20.656	18.8129	17.1496	22.8127	maternal
Acot9	14.0645	8.84924	10.2204	7.75387	maternal
Acox3	1.325	3.172	2.58255	2.0153	maternal
Acoxl	0.103753	0	5.02722	0.353462	maternal
Acp1	9.02617	4.17516	7.46098	3.99735	maternal
Acp5	0	0	6.36302	0	maternal
Acp6	1.59133	2.0085	0.590993	0.794467	maternal
Acpp	1.14397	1.91225	1.60511	1.69477	maternal
Acsl1	3.88864	8.80684	1.49922	5.96879	maternal
Acsl3	21.8463	13.6592	12.1751	23.1827	maternal
Actg1	21.6154	19.4153	19.2834	25.7958	maternal
Actn3	0.102754	1.47112	0	0.816924	maternal
Actn4	16.0002	7.25519	8.69722	4.80105	maternal
Actr10	25.11	65.5612	30.1025	120.046	maternal
Actr1b	2.64216	1.25474	2.94347	0.165623	maternal
Actr8	5.30756	2.31701	9.10886	2.42903	maternal
Ada	0	3.29329	1.53118	3.28891	maternal
Adam32	0.491031	0.935302	0	0.152214	maternal
Adamtsl1	3.26322	3.66097	3.02836	4.07626	maternal
Adar	4.77404	6.36904	2.91143	3.32763	maternal
Adck1	4.12428	2.22202	1.37831	0.442587	maternal
Adck2	0.744912	0.870936	0.138281	1.22573	maternal
Add2	1.46567	1.80828	0.829657	0.569835	maternal
Add3	1.90702	3.56767	0.75034	4.9744	maternal
Adk	22.604	16.6012	13.9524	31.547	maternal
Adm2	13.7061	19.7601	18.93	7.56246	maternal
Adpgk	7.0451	5.09052	3.85628	6.32833	maternal
Adprh	6.75659	14.6373	5.64631	2.22506	maternal
Adss	36.7017	65.3661	21.3559	75.7464	maternal
Adtrp	1.60077	3.85376	0.411447	3.23501	maternal
Afap1l2	6.47457	8.69337	6.09216	4.24414	maternal
Agk	1.90579	6.08394	3.41205	6.92281	maternal
Agr3	0	6.8631	1.46822	8.068	maternal
Ahcy	0	0.224598	0	0.267108	maternal
Aig1	0.31995	6.55892	1.06992	15.1336	maternal
Aimp1	8.90055	1.66295	3.96819	2.2922	maternal
Aire	0.188704	0.177325	0	0	maternal
Ak2	20.2043	23.8772	18.9225	15.5734	maternal
Ak4	2.8881	5.48388	1.18148	6.67117	maternal
Akap13	1.66164	1.4706	0.450091	0.877653	maternal
Aknad1	0.803819	1.64181	0.76748	2.86408	maternal
Akr1b3	0.00116902	0.00118285	0.00194224	6.26371	maternal
Akr1b8	0.993407	2.7989	0	8.5576	maternal
Akr1c19	0	0	0	0	maternal
Akr1c21	0	0.508545	0	0.300691	maternal
Akr1e1	1.09078	0.515988	0	1.02031	maternal
Akr7a5	9.68404	0.717944	6.66438	2.98039	maternal
Aldh1a2	0.66786	1.52462	0.446395	3.77523	maternal
Aldh1l1	0	0.274432	0	0.108882	maternal
Aldh2	1.09873	0.652906	0.917991	0.931097	maternal
Aldh3a2	0.738354	1.76389	0	1.78481	maternal
Aldh4a1	2.97755	1.33967	0.292629	1.19629	maternal
Aldh7a1	1.52771	2.23605	2.89826	3.12364	maternal
Alg1	2.11638	2.0035	2.6527	1.38687	maternal
Alg10b	2.35118	4.72553	1.96404	0.714709	maternal
Alg2	5.41716	0.46196	3.39409	0.659801	maternal
Alg9	2.64219	3.67745	3.49497	5.12096	maternal
Alkbh7	9.27097	12.8939	24.3959	12.148	maternal
Alms1-ps2	3.1042	0.528093	1.88714	0.936383	maternal
Amacr	1.0456	0.664325	1.35884	0	maternal
Amd2	0.0180708	0.0121536	0.0364519	0.00522235	maternal
Amdhd2	1.52187	1.84392	0	0.485517	maternal
Amfr	4.29152	8.28964	7.43535	8.0614	maternal
Amn1	22.786	9.52842	15.4608	21.0373	maternal
Ampd2	1.38076	2.6087	0.814086	0.580405	maternal
Amz2	3.17558	3.92697	1.76318	4.91201	maternal
Anapc2	4.11742	3.27666	0	3.23123	maternal
Anapc4	17.3326	4.26491	19.4315	10.2734	maternal
Angel1	3.78705	9.35394	5.82076	4.05953	maternal
Ankrd27	5.35914	8.7869	6.90717	5.4598	maternal
Anks4b	3.01059	1.85784	1.50928	1.01851	maternal
Ano10	0.900047	2.99766	6.57926	1.64519	maternal
Anxa2	4.90787	16.2684	1.17196	16.9217	maternal
Anxa5	3.07041	3.24708	4.82957	6.28585	maternal
Anxa6	3.47633	3.5539	0.754976	3.06353	maternal
Anxa7	53.1855	64.9435	75.8606	57.1387	maternal
Ap2s1	16.3427	13.341	31.1343	16.1648	maternal
Ap3b1	2.17146	4.36725	0.604625	1.5691	maternal
Ap3m2	3.87963	3.70983	4.60922	6.77315	maternal
Ap5m1	3.81964	3.02652	0.466955	3.17886	maternal
Apba2	1.53076	2.75417	0.300804	1.94682	maternal
Apbb1	1.75888	2.28101	6.05466	0.742728	maternal
Apeh	1.51051	1.43801	0	0.284944	maternal
Aph1a	3.29848	6.80991	10.3684	2.81438	maternal
Aph1b	0.444313	1.76466	0.636231	3.33577	maternal
Aph1c	0.111022	0.426117	0.092734	0.253984	maternal
Aplf	1.944	3.31227	4.53982	1.91802	maternal
Apool	0.717696	3.6626	7.801	0.392518	maternal
Arcn1	87.384	30.9434	49.0904	39.0702	maternal
Arfip1	30.1424	57.4779	34.5268	34.3205	maternal
Arg2	41.9503	120.19	67.1038	50.5585	maternal
Arhgap17	0.271403	2.50809	2.52829	3.29477	maternal
Arhgap26	1.58294	2.07577	2.28365	3.09545	maternal
Arhgap28	3.35442	9.19029	3.79608	3.15688	maternal
Arhgef1	1.26251	1.72272	0	0.512748	maternal
Arhgef16	1.31589	3.66041	2.01544	1.36858	maternal
Arhgef39	30.9317	46.5804	40.388	22.7463	maternal
Arhgef7	3.81323	7.00387	4.00124	3.20492	maternal
Arid5b	18.6808	57.1786	37.3422	47.6824	maternal
Arl13b	1.91222	4.85124	0.138903	1.70469	maternal
Arl2	0.813434	3.0034	0.680232	4.41829	maternal
Arl6	12.2919	31.774	12.752	27.2355	maternal
Arl6ip1	63.6602	56.2975	54.4982	36.0184	maternal
Armc10	10.7812	16.2879	11.1651	9.75866	maternal
Armc8	5.40324	5.64205	6.13012	4.39733	maternal
Armc9	2.11352	2.26845	0.603119	0.951866	maternal
Arntl	12.7451	25.4709	23.5093	25.5955	maternal
Arpc1b	2.44062	3.26334	11.5577	2.50325	maternal
Arpc3	20.1425	10.057	28.0747	3.18515	maternal
Arrdc1	88.4244	21.9134	27.8211	13.8309	maternal
Arsb	1.02161	2.51575	1.46293	3.33	maternal
Arxes1	0.199151	0.752214	0.332851	0	maternal
Ascc1	22.1764	8.93254	7.91967	10.8256	maternal
Asgr2	1.63872	3.74348	1.17394	3.38985	maternal
Aspm	5.38901	3.69684	4.40516	3.55553	maternal
Aspscr1	9.99939	5.46845	11.0356	2.50542	maternal
Astl	2.55507	3.83701	1.34824	2.12816	maternal
Asz1	4.82316	7.43887	4.47814	8.42556	maternal
Atad1	44.5839	49.7978	45.1896	33.3433	maternal
Atf6	1.25835	1.61306	3.37597	1.00582	maternal
Atf7ip	26.4017	13.911	7.36893	17.6002	maternal
Atg12	16.008	26.2557	29.3624	21.951	maternal
Atg16l1	18.2524	8.57102	15.9183	8.73728	maternal
Atl1	4.11248	13.5832	2.64279	4.42948	maternal
Atl2	16.1344	22.2824	26.3438	17.6271	maternal
Atp13a1	4.24311	1.2117	2.4873	2.20757	maternal
Atp2b1	1.83818	2.84239	1.60207	2.42826	maternal
Atp2c1	23.0427	66.1038	32.0205	65.88	maternal
Atp2c2	0	0.349328	0.152677	0	maternal
Atp5e	174.964	83.8102	241.754	230.815	maternal
Atp5g2	55.4185	9.80655	37.3013	22.9263	maternal
Atp5l	99.5446	44.8088	264.218	68.3937	maternal
Atp6v0a2	6.40212	5.88609	7.3697	4.67813	maternal
Atp6v0c-ps2	158.759	94.4035	238.972	68.0096	maternal
Atp6v0e2	1.34753	3.83035	2.25197	1.89446	maternal
Atp6v1a	20.3707	11.52	13.8103	9.59785	maternal
Atp6v1f	15.4589	21.7773	36.223	65.2361	maternal
Atp6v1g1	25.4129	34.0021	28.6672	44.8835	maternal
Atp8a2	0	0	0	0.723187	maternal
Atxn7l2	0	0.349938	0.409307	0	maternal
Auh	9.5824	24.5471	14.8164	47.9921	maternal
Aurkc	56.7259	31.4004	48.4251	24.2218	maternal
Aven	17.9515	45.7812	21.282	16.3364	maternal
Awat2	0.193856	0	0	0	maternal
Axin2	4.15718	5.9423	6.03427	2.95662	maternal
B3galnt1	1.33379	2.1568	0.445751	1.80955	maternal
B3galnt2	9.0521	9.27042	10.6128	6.87805	maternal
B3gntl1	1.56213	8.05012	3.13206	4.13896	maternal
B4galt2	2.34789	4.82463	6.81402	2.2386	maternal
B4galt4	3.26077	27.551	7.62814	51.0453	maternal
BC004004	3.1743	1.71627	3.18224	1.8018	maternal
BC005624	14.1015	5.7117	10.1603	3.51589	maternal
BC017158	0.462195	0.220258	1.73762	1.04788	maternal
BC039966	0	0	0	0	maternal
BC048403	0.47344	0.633205	0	1.39975	maternal
BC048602	0	1.86169	1.70589	1.63738	maternal
BC051537	0.749277	1.23979	3.13064	0	maternal
BC052040	1.08161	1.34125	3.9756	0.73628	maternal
BC055324	19.0526	5.73808	13.2781	3.00905	maternal
Babam1	16.1909	2.98372	7.92017	3.9802	maternal
Bace2	0	0	0	0.178229	maternal
Baiap2l1	6.7977	10.3951	12.1144	9.59089	maternal
Bank1	0	0.173308	0	1.03161	maternal
Banp	10.2297	5.60286	9.59949	3.67309	maternal
Bbs4	17.1996	7.63313	16.9284	11.3473	maternal
Bbs7	0.345208	1.09678	0.384536	6.39209	maternal
Bcar3	3.29752	8.17859	9.08291	9.02712	maternal
Bcl2l10	74.0814	256.762	102.46	146.232	maternal
Bcl7b	12.1922	15.9613	6.26974	5.25916	maternal
Bdh1	1.90009	5.51799	4.45835	6.0297	maternal
Bdkrb1	0.482033	0	0	1.87731	maternal
Bend5	0.338527	0.320694	0.848549	0.951696	maternal
Bin2	4.02739	1.76386	4.65937	2.26936	maternal
Bin3	7.56603	5.79577	3.91383	1.82031	maternal
Birc3	27.2782	29.0538	25.4385	23.1658	maternal
Blcap	10.1122	42.4554	19.3472	28.9391	maternal
Bloc1s1	7.60294	1.35547	12.7308	1.57582	maternal
Bloc1s5	0	0.332054	0	0	maternal
Blvra	1.1288	3.43261	0.471785	1.87277	maternal
Blzf1	6.90655	3.34251	2.60236	3.31036	maternal
Bmp15	77.655	346.07	113.144	242.36	maternal
Bmpr1b	6.14172	8.79391	4.10394	3.93912	maternal
Bms1	14.4775	4.92677	7.12033	7.02905	maternal
Bnip1	7.41376	6.62838	19.6262	13.6136	maternal
Bola3	13.6554	4.9941	4.03563	9.11021	maternal
Bpgm	39.0846	90.4861	62.1088	70.3863	maternal
Brd9	16.6209	5.11623	18.5846	8.20492	maternal
Brip1	10.0762	20.6727	13.5344	23.5729	maternal
Btbd10	50.559	89.352	39.2153	63.9197	maternal
Btbd8	0	0.821281	0.489734	0.970455	maternal
Btbd9	1.43849	1.27922	2.01508	0.786287	maternal
Btd	2.37115	0.44985	0	0	maternal
Btrc	11.0325	0.955304	4.37954	3.62592	maternal
Bub1b	5.81649	2.21115	5.19157	1.45294	maternal
Bub3	64.0101	16.3595	64.2785	19.0984	maternal
C1galt1c1	3.57278	3.56779	5.26904	6.10787	maternal
C1qb	0.317388	2.36663	4.24538	3.49255	maternal
C330013E15Rik	0.802842	3.33674	0	2.18203	maternal
C330018D20Rik	3.1158	1.54266	3.12379	4.51488	maternal
C87499	13.3099	46.3018	28.1105	46.4137	maternal
C87977	21.6657	38.1662	13.2949	30.2653	maternal
C8g	0	2.85206	0	1.88715	maternal
Cacfd1	2.2786	3.17546	1.26941	2.49707	maternal
Cacng4	0	1.29328	1.16398	0	maternal
Cactin	13.7787	3.23324	6.02963	1.86118	maternal
Cage1	0.207738	0.396507	0	1.06156	maternal
Calcoco1	2.84062	1.70663	2.10942	1.31392	maternal
Caln1	1.86551	6.97128	4.89853	1.65718	maternal
Calr4	17.7465	50.566	17.8011	53.7414	maternal
Calu	17.6404	21.3292	19.9613	15.772	maternal
Camk2g	14.9115	18.2994	9.55919	18.8772	maternal
Camkmt	5.09626	2.08711	7.40718	10.3849	maternal
Camsap3	0.472815	0.323621	0	0	maternal
Camta1	0.714805	2.56786	0.449672	2.03965	maternal
Capn7	6.16712	13.137	7.00634	7.11964	maternal
Car9	2.03529	8.16951	5.49424	6.70299	maternal
Cars	5.68105	3.32782	5.3242	1.13154	maternal
Casc1	0.354621	1.57681	0.79005	1.07156	maternal
Casp8	0	1.18716	0.208305	1.55265	maternal
Cast	1.31553	2.22226	5.3918	5.14923	maternal
Cbr4	2.6903	0	0	0	maternal
Cc2d1a	0.984136	1.11176	2.09267	1.83268	maternal
Cc2d1b	0.805722	0.855746	0.299146	0.509402	maternal
Ccdc105	0	0.857228	0.302835	0	maternal
Ccdc114	0.979457	1.166	0	0	maternal
Ccdc130	18.6714	6.20096	11.2988	10.0153	maternal
Ccdc138	2.31294	1.39133	0.813631	1.51656	maternal
Ccdc14	4.88352	7.59307	5.91203	4.20008	maternal
Ccdc155	3.7027	0.391172	1.14579	2.63428	maternal
Ccdc171	1.53495	2.82026	2.13691	3.79928	maternal
Ccdc172	0	2.01517	0	2.37986	maternal
Ccdc174	17.3168	3.51269	6.49678	9.1307	maternal
Ccdc28b	0.424774	0.391328	0.710476	5.52307	maternal
Ccdc3	0.673654	0.535244	0.750392	1.01869	maternal
Ccdc34	4.25232	6.1279	0.73509	6.45261	maternal
Ccdc58	60.4293	23.4365	70.3085	53.8917	maternal
Ccdc61	2.4349	0.433356	0	0.686287	maternal
Ccdc62	0.371604	1.77907	0.24833	1.69543	maternal
Ccdc68	0	0	0	2.5504	maternal
Ccdc69	35.3521	84.8057	76.7805	67.8079	maternal
Ccdc71	0.759839	0.362934	1.26952	0.648	maternal
Ccdc84	5.14237	12.2915	2.86572	4.10571	maternal
Ccl27a	0	0	0	0	maternal
Ccnb1	719.702	313.58	523.021	338.709	maternal
Ccnb2	71.7103	28.6153	47.5997	40.1097	maternal
Ccnb3	1.46122	0.669963	0.212271	0.145165	maternal
Ccnh	16.2827	3.23729	14.512	10.3107	maternal
Ccno	11.1692	23.3553	15.3716	11.8304	maternal
Ccnt2	15.7607	8.45513	7.38398	5.98413	maternal
Cct5	92.7662	37.8541	66.5263	41.1787	maternal
Cd160	3.23268	1.47719	5.98021	1.48642	maternal
Cd164l2	46.174	25.8033	50.5063	22.8233	maternal
Cd177	1.20766	2.61764	2.75159	0.747368	maternal
Cd1d1	0	0	0	0.188442	maternal
Cd36	2.46321	8.50428	6.59517	6.82976	maternal
Cd55	10.2006	20.1157	14.2696	17.6058	maternal
Cd7	7.15439	19.9882	11.4187	28.9532	maternal
Cd99l2	0.248859	0.87296	0	0	maternal
Cdc25b	3.51554	3.54386	4.4053	6.77436	maternal
Cdc42bpa	0.491405	3.08851	0.71141	2.1057	maternal
Cdc42ep3	0.935141	3.8449	0	2.80992	maternal
Cdh1	3.2169	9.18672	7.23871	6.52329	maternal
Cdh2	0.0622206	2.74426	1.87102	5.11914	maternal
Cdh3	0.865086	2.6917	4.09489	1.39834	maternal
Cdk15	0.4301	0.608129	1.07833	0.960831	maternal
Cdk17	1.7661	4.91616	1.47531	7.77611	maternal
Cdk20	5.58229	13.1418	17.5273	8.75079	maternal
Cdk5	1.33449	1.26727	2.97338	0.167268	maternal
Cdk5rap1	16.1818	2.95272	17.9411	4.20795	maternal
Cdk5rap2	0.30736	0.836018	0.342304	0.234534	maternal
Cdpf1	8.57043	6.18061	6.86321	6.0011	maternal
Cds1	0.817967	5.05525	1.73924	2.96857	maternal
Ceacam10	1.28722	0.899403	5.38067	1.76945	maternal
Cenpf	30.3455	46.2679	27.8026	104.287	maternal
Cenph	67.5057	28.4318	40.5553	33.9239	maternal
Cenpj	4.51772	8.14982	2.55279	6.373	maternal
Cenpm	52.5645	6.57923	33.9417	13.4416	maternal
Cenpo	5.4073	5.30989	2.6766	2.43937	maternal
Cenpq	20.5574	17.2826	21.7989	36.2631	maternal
Cep104	7.27262	6.4366	4.35025	2.86085	maternal
Cep164	3.76833	11.1529	3.84704	9.70306	maternal
Cep44	4.34887	0.430848	0	1.78601	maternal
Cep55	11.2703	14.8168	10.3603	23.8269	maternal
Cep57l1	6.80776	2.41985	3.77665	12.5398	maternal
Cep78	9.63143	1.56693	1.17755	5.32438	maternal
Cep95	4.15058	4.37543	1.64251	1.56539	maternal
Cept1	3.06265	7.55755	3.35264	7.55339	maternal
Cers6	2.52016	7.16841	0.619166	3.29735	maternal
Cetn2	31.378	18.4563	11.1414	33.1919	maternal
Cgnl1	0.549229	0.77139	0.917479	2.51798	maternal
Chac2	0	0.470497	3.65131	6.04697	maternal
Chadl	0.352817	0.336192	0	0	maternal
Chchd1	32.5507	10.3519	26.1101	22.7179	maternal
Chchd6	11.8169	3.58822	7.40888	9.83574	maternal
Chchd7	4.1568	8.31756	1.55958	29.6181	maternal
Chd1l	0.396053	0	0	0	maternal
Chd6	1.5218	2.00483	0.773304	1.13487	maternal
Chdh	0.105423	0.556571	1.93738	1.0255	maternal
Chek1	30.5959	45.537	32.4899	44.3799	maternal
Chga	0.654688	0.620643	0	0	maternal
Chmp3	7.72889	17.7017	11.1794	16.8694	maternal
Chmp7	7.269	6.51212	2.76033	5.49782	maternal
Chn2	0	2.69285	1.72086	1.53108	maternal
Chordc1	21.9963	6.53543	20.2158	8.85401	maternal
Chrnd	0.0998687	0.57211	0	0.56738	maternal
Chrng	0.639964	0.4552	0	0.900839	maternal
Chst7	2.07242	3.15239	1.38522	5.3071	maternal
Ciao1	19.8855	5.04675	10.5932	4.15022	maternal
Ciapin1	7.03825	10.7273	10.0785	5.81707	maternal
Cirbp	4.15202	6.32877	5.20565	6.04746	maternal
Cisd1	93.414	23.8253	40.5427	64.3707	maternal
Cisd3	0.499723	3.1969	2.50813	6.96477	maternal
Cit	1.03386	2.62312	2.41785	1.89617	maternal
Cited2	3.89205	3.69294	1.30081	3.33312	maternal
Cklf	9.8169	6.80636	1.2049	4.28778	maternal
Clasrp	1.11529	0.926803	0.23271	1.41601	maternal
Clcc1	22.3377	18.0205	19.0055	16.779	maternal
Cldn15	0.166721	3.15995	2.50757	3.75118	maternal
Cldn4	0	0	0.855926	0	maternal
Cldn8	0	1.09466	0	2.31354	maternal
Clec10a	2.96248	6.58478	4.24227	3.78242	maternal
Clec12a	0	7.64837	5.01172	7.70312	maternal
Clip4	3.2501	4.84893	1.23545	5.18229	maternal
Clk1	64.5078	48.3498	57.5867	68.8442	maternal
Clpb	1.16003	1.72974	0.430658	1.17788	maternal
Cluap1	4.92575	0.93047	1.97582	1.32399	maternal
Cmc2	18.819	5.21371	8.14139	5.92965	maternal
Cmpk2	3.32702	13.3349	4.63221	7.56911	maternal
Cmtm6	12.3598	8.46459	19.9176	4.09114	maternal
Cnot11	6.42602	4.27131	5.29038	4.97856	maternal
Cnot3	13.3716	24.2607	12.4498	13.3334	maternal
Cnot4	11.1854	20.3839	13.2945	20.3931	maternal
Cnpy2	1.00263	0.621871	3.35298	2.93497	maternal
Coa4	3.85841	0	2.86829	0.928523	maternal
Coasy	0.630811	1.80154	0	1.28511	maternal
Cobll1	0.57146	1.58996	2.51394	3.74628	maternal
Cog1	1.65954	0.839052	2.12033	0.665748	maternal
Cog3	3.23165	2.56925	1.95279	1.56985	maternal
Cog6	0.913617	1.35665	0.678436	0.691895	maternal
Col6a6	0	0.607672	0.469435	2.10083	maternal
Commd1	8.7916	8.89506	6.61748	3.32705	maternal
Commd10	8.5547	1.53789	0.680863	10.9388	maternal
Commd9	0.280772	0.525504	3.28577	0.931839	maternal
Copa	9.55619	5.56927	7.93009	4.63896	maternal
Copb1	3.99126	7.8854	4.29739	7.06639	maternal
Copb2	22.0511	6.03044	12.335	6.73575	maternal
Copg1	7.47536	6.64433	5.57273	10.0059	maternal
Coprs	6.31418	9.94383	26.405	9.73723	maternal
Cops3	77.0492	31.3368	14.458	38.7287	maternal
Cops5	47.3797	10.8712	35.7361	8.27169	maternal
Cops8	46.4047	41.7503	54.5933	24.3091	maternal
Coq6	6.86193	5.37061	3.93208	5.49012	maternal
Coq9	10.8684	2.0908	0.615728	3.10047	maternal
Coro1b	14.9008	1.74518	8.39389	1.88332	maternal
Coro2b	1.05367	1.86117	2.03118	1.75474	maternal
Cox10	11.0609	42.3316	18.8197	36.4267	maternal
Cox16	9.34971	2.61849	11.27	9.84822	maternal
Cox17	203.253	12.2902	165.764	108.709	maternal
Cox6a2	0	5.31863	1.96534	0.622038	maternal
Cox7a2l	45.0422	23.9561	33.7592	39.0063	maternal
Cox7c	109.93	20.8166	74.7284	59.4172	maternal
Cpa1	49.4605	124.101	79.6659	82.391	maternal
Cpeb1	7.31606	17.5833	11.1541	13.6633	maternal
Cpne9	2.35476	7.24993	1.78838	8.38267	maternal
Cpox	1.01829	1.50376	1.39198	0.947695	maternal
Cpsf3	16.2508	3.45376	7.61856	10.6003	maternal
Cpsf4l	3.03311	6.91923	11.5825	10.7167	maternal
Cpt2	7.82397	5.61534	15.431	8.56211	maternal
Cr1l	2.44505	2.13382	1.25735	0.210921	maternal
Crabp2	8.94787	18.3495	7.80752	68.6388	maternal
Crb1	0	1.23738	0	1.05338	maternal
Crbn	8.68621	5.36411	7.43638	7.12834	maternal
Creld2	74.4791	61.8438	96.9175	86.352	maternal
Crmp1	0	0.380979	0	0.566755	maternal
Crnkl1	117.844	24.8358	84.4949	33.1225	maternal
Cryl1	4.76342	3.84363	7.96207	1.51756	maternal
Crym	0.259501	1.21707	0	0	maternal
Csad	1.7356	6.85752	2.00781	2.56595	maternal
Csf1	0.53628	2.47072	1.75698	1.92921	maternal
Csrnp2	14.5799	34.815	14.7088	37.8615	maternal
Cst3	11.9933	13.2443	8.36045	20.8943	maternal
Ctbp2	1.55209	5.09562	4.86226	4.7416	maternal
Ctbs	0.819904	0.880415	0.684956	0.232813	maternal
Ctnna1	19.641	18.9476	10.8937	10.7848	maternal
Ctnnb1	30.8637	27.1374	26.644	15.0317	maternal
Ctnnbl1	70.8851	9.25731	37.5359	8.66198	maternal
Ctns	0.196554	0.281546	0	0	maternal
Ctps	61.5906	41.7149	64.2493	21.6249	maternal
Ctsd	8.79219	5.51113	18.366	12.3817	maternal
Cux1	1.08332	1.73744	1.2905	2.04739	maternal
Cwc27	7.0296	0.154981	7.37636	6.25602	maternal
Cwf19l1	0.980925	0.312821	0.955987	0.558806	maternal
Cwf19l2	4.78853	2.75124	0.73846	2.269	maternal
Cxcr3	0.78091	0.184429	0	0	maternal
Cxxc1	2.36112	0.337463	3.35343	2.27421	maternal
Cyb561d2	2.26112	0.823499	1.74407	0.195463	maternal
Cyfip2	0.763063	1.42301	0.299915	1.69705	maternal
Cyp19a1	0.507649	1.20806	1.06032	0.718113	maternal
Cyp27a1	0.488709	0.463336	0	0.366736	maternal
Cyp2c53-ps	0.220871	6.44994	1.47672	5.42296	maternal
Cyp2j12	0	0	1.31933	0.71146	maternal
Cyp4f39	0.570614	6.30968	2.6696	3.75248	maternal
D030018L15Rik	0.693948	1.33595	1.02854	1.2385	maternal
D10Wsu102e	59.797	93.9439	69.6255	43.6635	maternal
D5Ertd577e	10.5705	7.82876	6.92871	2.99467	maternal
D630033O11Rik	0.714234	0.63925	0	1.4887	maternal
D6Ertd474e	12.0717	46.1649	30.9753	43.5473	maternal
D6Ertd527e	43.7185	79.8957	49.5974	57.8717	maternal
D6Wsu163e	16.7729	8.10416	9.49317	5.19808	maternal
Daglb	0.817326	3.03781	1.06209	3.20316	maternal
Dap3	3.63019	4.27282	3.02664	4.22208	maternal
Dapk2	0.350723	0.830134	0	0	maternal
Dapp1	0.382538	1.55299	0	3.04455	maternal
Dazl	13.4122	39.3334	29.1704	59.8672	maternal
Dbndd1	9.42027	16.7413	3.95376	7.60243	maternal
Dcaf17	9.24073	8.97285	5.2164	16.426	maternal
Dcaf7	30.7772	16.5713	25.5821	14.0481	maternal
Dcaf8	19.661	22.5515	20.3341	12.9854	maternal
Dcbld2	4.22773	8.33537	4.6347	5.70211	maternal
Dclk2	10.3561	18.3946	12.0172	11.8997	maternal
Dclre1a	2.35542	1.91425	3.57734	3.42086	maternal
Dcp1a	8.53437	28.8476	19.2938	13.3367	maternal
Dcpp3	0	1.17792	0	2.74884	maternal
Dctn1	1.55389	0.473572	0	0.402997	maternal
Dctn2	5.12859	1.51902	6.16009	0.360474	maternal
Dctn3	41.5357	11.5683	21.3649	25.8861	maternal
Dctn5	27.226	10.509	10.6868	9.91945	maternal
Dctn6	2.39649	4.47617	2.50415	12.5038	maternal
Dcxr	4.55353	1.40521	3.80754	8.2767	maternal
Ddb2	13.4859	6.69904	14.7562	9.76204	maternal
Ddrgk1	7.891	2.83314	3.55201	3.34647	maternal
Ddx1	17.0203	4.51595	8.12561	2.20305	maternal
Ddx11	0.630069	1.07305	1.87132	0.958844	maternal
Ddx25	0	2.99705	0	3.5552	maternal
Ddx28	9.88446	8.1201	7.15802	2.5954	maternal
Ddx39b	51.7461	2.53759	26.9191	9.77926	maternal
Ddx55	10.4091	2.02679	8.16354	2.30069	maternal
Dedd	40.7373	38.2134	30.4067	38.7002	maternal
Def6	0.663707	0.252546	0.665426	0.900532	maternal
Defb41	0	11.0383	0	6.86126	maternal
Defb50	0	0	0	0	maternal
Degs1	50.2052	123.84	61.7119	70.5335	maternal
Depdc7	279.41	105.921	237.864	121.816	maternal
Deptor	5.54849	20.8775	6.94055	15.0802	maternal
Dera	2.21788	0.174802	0	1.24421	maternal
Derl3	18.1077	16.5651	14.9325	13.7005	maternal
Dgcr2	10.6418	3.97132	9.90586	3.09943	maternal
Dgcr6	0.709504	2.90322	3.17607	3.17304	maternal
Dgkh	1.00214	2.3329	0	0.766872	maternal
Dguok	12.3875	5.89354	1.12712	13.426	maternal
Dhrs1	6.48165	8.55264	11.9171	7.48012	maternal
Dhrs2	1.02176	3.59567	0	5.10544	maternal
Dhrs3	2.54526	8.73441	5.63303	3.87723	maternal
Dhx35	0.26651	0.612293	0	0.104098	maternal
Dicer1	12.3163	10.4722	8.87195	10.5842	maternal
Diras2	0.666765	1.72525	1.2253	1.21824	maternal
Dis3l2	0.282843	0.810773	0	0.214404	maternal
Disc1	0.124898	1.53613	2.08719	0.261008	maternal
Dkk1	0	0	0	0	maternal
Dlat	3.02819	5.24806	2.40907	4.44234	maternal
Dld	21.1059	8.08146	11.0904	13.0577	maternal
Dlgap4	15.0666	34.5299	26.1773	25.54	maternal
Dlgap5	20.6803	3.52927	18.1944	9.53536	maternal
Dlst	1.50545	5.43679	10.0615	5.36993	maternal
Dmap1	18.2015	1.38134	11.1897	5.37943	maternal
Dnajb2	4.61822	0	0.551555	2.52238	maternal
Dnajb4	7.82076	13.0369	14.3329	14.7193	maternal
Dnajc1	4.38412	3.81354	3.30926	3.67031	maternal
Dnajc10	3.80252	3.36713	0.479446	2.21038	maternal
Dnajc11	9.15727	6.05239	5.71649	4.68741	maternal
Dnajc14	5.69708	7.82602	6.99494	5.40671	maternal
Dnajc3	19.6312	13.835	17.6018	9.959	maternal
Dnmt1	6.13617	3.80254	5.56785	5.5615	maternal
Dnmt3l	12.7691	33.4237	21.8638	32.871	maternal
Dock3	0.750196	1.80452	0.992073	1.72252	maternal
Dock5	2.13253	7.84255	2.19212	6.8466	maternal
Dpcd	11.1821	1.56589	7.95386	5.03229	maternal
Dpep3	1.48552	2.80966	4.0344	2.70806	maternal
Dpf3	16.625	4.92248	12.2111	6.82867	maternal
Dpy19l1	0.548786	2.8067	0	1.95133	maternal
Dpys	0.144268	3.01535	0.202962	10.011	maternal
Drap1	0	1.58771	1.71369	1.12363	maternal
Dse	0.687075	1.44825	0.573924	1.33339	maternal
Dstyk	7.29647	10.7081	8.97331	6.46203	maternal
Dtwd1	1.19987	1.35349	2.40681	0.534135	maternal
Dus1l	14.1773	2.90266	3.76923	1.08836	maternal
Dus3l	14.0222	2.74309	5.25549	3.26066	maternal
Dusp1	6.00692	29.3902	3.16999	9.61539	maternal
Dusp12	37.8607	21.9844	30.8616	15.0993	maternal
Dusp18	2.12216	10.7122	1.66837	2.99548	maternal
Dvl2	1.21151	0.674666	0	0	maternal
Dydc2	11.6123	0	10.2915	4.28796	maternal
Dync2li1	0	0	0	0	maternal
Dynlt1b	18.0787	18.7436	36.6105	52.2009	maternal
E330011O21Rik	14.9447	64.8969	14.0196	40.2365	maternal
E330017A01Rik	4.52603	9.24388	0.946737	13.2234	maternal
E330021D16Rik	57.3978	56.6352	35.1146	55.3136	maternal
E330034G19Rik	86.307	173.176	104.461	182.188	maternal
Ebpl	8.07327	21.47	8.33984	16.0654	maternal
Ecd	29.6511	11.367	20.6681	19.9734	maternal
Echdc1	0.290915	0.672006	0.820236	0.456959	maternal
Edc4	3.86618	2.39996	0.917708	2.09292	maternal
Edn1	0	0.244814	0	0.291033	maternal
Eed	37.7703	31.2265	38.1176	39.9352	maternal
Eef1d	66.5341	20.7475	48.8479	26.1719	maternal
Eef2k	4.06596	4.91451	2.67018	2.9298	maternal
Eefsec	4.11919	1.69853	6.88262	0.757689	maternal
Eepd1	1.22758	2.44745	2.79699	1.51897	maternal
Efcab11	0.589642	0.979987	0.246333	2.66098	maternal
Efcab6	3.89861	22.9875	9.66648	15.3733	maternal
Efcab7	1.86988	0.322074	0	1.72029	maternal
Efhc2	0	0	0.979216	1.06267	maternal
Efna4	0	1.67368	0.32907	0.661538	maternal
Efnb1	0.180682	1.12251	1.05656	0.61678	maternal
Eftud2	4.41357	0.759497	0.589633	0.100426	maternal
Egf	1.88199	1.57191	0.912783	2.08164	maternal
Egfl6	0	0.947537	0.737847	1.00195	maternal
Ehf	3.5671	8.42014	8.93888	12.7493	maternal
Eif1ax	60.0566	55.9724	84.1135	84.7867	maternal
Eif1b	101.075	49.5986	57.1913	53.0394	maternal
Eif2ak1	13.6583	12.4198	15.3327	12.3543	maternal
Eif2ak4	2.52941	4.97916	0.922175	4.92535	maternal
Eif2b1	118.67	63.5712	119.146	62.6395	maternal
Eif2b3	52.5446	3.4927	24.4505	19.5524	maternal
Eif3d	39.126	5.0386	16.6826	9.42711	maternal
Eif3j2	136.957	90.922	80.5078	0.173453	maternal
Eif4a2	45.9333	44.9011	27.8151	23.5675	maternal
Eif4e3	23.6163	99.7694	34.4783	42.7019	maternal
Eif4enif1	53.9806	65.3657	58.3076	53.9344	maternal
Elac2	13.5829	4.38746	5.5397	1.45675	maternal
Elof1	243.122	66.2592	230.835	151.15	maternal
Elovl1	2.90541	12.3054	6.5564	7.30224	maternal
Elovl5	5.56151	5.50983	2.5018	6.55537	maternal
Elp2	25.2697	4.17068	7.48232	6.17245	maternal
Elp3	4.51451	2.54621	0	0.713967	maternal
Emc10	3.65906	1.57626	2.2236	0.374241	maternal
Emp2	2.38803	4.15968	2.9923	6.31275	maternal
Enkd1	3.05403	1.91085	5.95617	0.847901	maternal
Enox1	3.54213	9.13677	3.05473	6.77615	maternal
Enox2	0.0762975	1.56512	0	1.41968	maternal
Enpp2	1.27108	2.26922	0	4.52503	maternal
Enpp5	1.89051	8.55638	0.819699	5.83816	maternal
Entpd1	1.86805	0.795427	0	0.394885	maternal
Entpd6	5.03767	12.2261	7.41542	5.57102	maternal
Ep400	6.7442	12.2176	9.39039	8.2014	maternal
Epha4	1.03912	5.12137	3.39623	4.29597	maternal
Ephb6	0.62119	1.04108	0.908594	0	maternal
Eprs	25.3464	9.70114	21.271	12.447	maternal
Eps15l1	8.81347	4.83026	7.49849	2.96281	maternal
Eps8	10.4405	18.8861	9.62968	15.9937	maternal
Eps8l3	0.532749	0.506763	0	0.150583	maternal
Epsti1	0.477877	5.94084	0.551291	3.52642	maternal
Ercc5	1.81428	0.347507	0.606207	1.57316	maternal
Ergic1	0.871747	4.67703	1.8207	4.08035	maternal
Ergic2	44.0164	95.5214	45.2062	98.7791	maternal
Ergic3	54.4821	5.8668	34.2571	11.3869	maternal
Ern1	3.5879	11.4295	11.0097	5.01195	maternal
Ero1lb	6.16231	6.8228	4.00358	9.92718	maternal
Erp44	5.86444	6.77385	4.52249	6.13903	maternal
Esr2	2.88413	14.9347	6.21769	9.94722	maternal
Esrp1	9.46318	23.182	19.9766	22.1766	maternal
Ets2	0.988204	2.83609	0.550333	1.6887	maternal
Exd1	3.19108	0.807036	3.76345	0.640436	maternal
Exo1	7.35468	12.0166	6.18671	13.4312	maternal
Exo5	4.0184	3.68607	2.05704	3.2952	maternal
Exoc1	6.96204	3.5443	3.34414	3.21507	maternal
Exoc3	5.66336	0.603296	4.94085	2.30073	maternal
Exoc4	1.33876	0.452203	2.36822	1.07717	maternal
Exoc7	3.85201	0.613525	0.153197	0.208651	maternal
Ext2	1.03366	1.18383	0	0.352165	maternal
Extl1	1.69559	6.49684	3.65893	2.25759	maternal
Extl3	1.05401	1.05824	0.240101	0.768099	maternal
Ezh2	34.0137	42.5429	26.1616	49.572	maternal
Fa2h	8.54561	12.4973	9.25118	7.36245	maternal
Fabp7	0	0	0	2.07361	maternal
Fahd2a	0	1.00094	0	2.66367	maternal
Fam110b	0	0.14563	0	0	maternal
Fam110c	0.670398	1.17192	0.186691	2.15444	maternal
Fam114a2	7.28159	4.18147	2.70288	6.6817	maternal
Fam118b	18.9136	9.74406	18.3996	22.7756	maternal
Fam120b	4.05809	0.798123	1.17655	0.585305	maternal
Fam131a	10.1174	10.0038	5.11629	3.16075	maternal
Fam13c	4.48857	14.9318	6.0008	12.258	maternal
Fam151a	1.94684	1.07677	0	0.730542	maternal
Fam155a	0.0938871	0.0897007	0	1.60162	maternal
Fam160a1	5.94375	24.8747	15.2256	11.5396	maternal
Fam161a	2.85351	4.36075	2.91413	1.07136	maternal
Fam162a	12.9855	11.7262	3.10483	9.78541	maternal
Fam162b	0	1.33869	0	0	maternal
Fam167a	0.822453	2.82373	0.801508	1.17365	maternal
Fam187b	1.07626	2.52119	2.24902	0.298169	maternal
Fam189b	1.932	3.78286	1.29118	1.75705	maternal
Fam193a	5.59655	5.47181	3.28955	5.15972	maternal
Fam214a	15.7884	10.1217	13.3636	11.1082	maternal
Fam217a	1.13083	3.82783	0.209951	7.53758	maternal
Fam221a	5.70874	5.66298	0.508002	2.46142	maternal
Fam221b	0	0.499939	0.294184	0	maternal
Fam229b	0	13.987	13.6722	21.8691	maternal
Fam25c	0	0	0	0	maternal
Fam3c	10.4364	16.5908	9.0821	20.7247	maternal
Fam47e	0	0.459272	1.40724	0.815476	maternal
Fam50a	40.5912	4.1464	21.3241	16.2818	maternal
Fam53b	0.852576	0.654356	0.0948755	0.0649482	maternal
Fam83g	1.08588	1.67777	0.806246	0.344773	maternal
Fancd2	3.74514	0.81101	3.12828	1.86418	maternal
Fanci	1.06419	0.240075	0.836631	0.643754	maternal
Fancl	2.95685	0.384461	0.340411	1.59108	maternal
Farsa	27.0327	3.52164	12.4236	3.42016	maternal
Farsb	46.8152	32.7655	17.18	40.2421	maternal
Fat1	2.95895	3.31366	1.89356	1.9226	maternal
Fbp1	0	1.61923	0	1.43909	maternal
Fbp2	0	0.705871	0.418903	2.22763	maternal
Fbxl2	1.19585	3.77993	3.22749	2.3022	maternal
Fbxl6	22.7096	13.579	30.3628	5.91403	maternal
Fbxo10	0.499108	0.837448	0	1.21192	maternal
Fbxo21	0.447243	0.356857	1.99251	1.7854	maternal
Fbxo25	1.98053	2.45833	0	2.40458	maternal
Fbxo3	1.6045	0.713829	0.414689	0.496261	maternal
Fbxo30	3.88073	12.6127	3.67695	5.62947	maternal
Fbxo34	31.6148	30.0654	31.538	30.9383	maternal
Fbxo38	7.77441	4.04129	10.6766	3.00979	maternal
Fbxo40	0.238037	0.113392	1.59095	0.269696	maternal
Fbxo43	9.22878	15.9514	7.70902	7.48617	maternal
Fbxo46	4.59893	12.5999	1.67041	11.0189	maternal
Fbxo7	3.26573	4.95367	5.73041	2.20547	maternal
Fbxw13	3.63332	9.87301	3.57226	16.2366	maternal
Fbxw14	48.9183	127.8	49.9073	167.789	maternal
Fbxw15	29.9049	58.5959	35.0949	77.0269	maternal
Fbxw16	58.668	91.303	65.839	125.079	maternal
Fbxw17	0	0.328793	0	0.780422	maternal
Fbxw18	15.2037	28.2911	30.9812	35.8615	maternal
Fbxw19	26.7623	89.8062	28.0029	90.8606	maternal
Fbxw20	14.667	22.1341	12.6075	44.5038	maternal
Fbxw21	15.1628	27.5834	14.635	46.7648	maternal
Fbxw22	6.60934	23.1198	6.51398	35.6374	maternal
Fbxw24	169.472	319.169	172.234	485.764	maternal
Fbxw26	6.60934	6.90383	6.23076	10.6722	maternal
Fbxw28	38.5686	104.199	42.9105	139.456	maternal
Fcgbp	0.465815	1.654	1.85552	2.42539	maternal
Fcho1	0.839866	1.24828	2.02688	0.424537	maternal
Fdft1	136.487	69.9791	86.9903	50.0553	maternal
Fdx1	1.89447	10.7886	9.95366	10.8364	maternal
Fetub	1.25812	5.64969	2.01087	1.33868	maternal
Fez2	13.2479	6.065	4.16726	2.63426	maternal
Fgd6	9.1105	23.4326	18.2269	24.6737	maternal
Fgf8	0.274115	3.33129	1.6968	2.22675	maternal
Fgfr2	1.96093	1.48757	0.198525	1.90203	maternal
Fh1	10.5592	3.26576	1.28347	3.4428	maternal
Fibp	2.66302	0.75549	0.449368	2.33745	maternal
Figla	0	0	0	6.25121	maternal
Fignl1	15.2454	4.98356	30.8804	7.15152	maternal
Fip1l1	10.1267	10.752	9.77442	9.60917	maternal
Fkbp15	4.20669	2.55959	2.34259	1.37248	maternal
Fkbp2	24.4397	15.2667	24.3533	16.5099	maternal
Fkbpl	19.5071	10.1945	22.0615	2.5366	maternal
Flii	3.80055	1.03079	5.75038	2.21028	maternal
Flot2	4.21589	1.74696	6.80606	1.19445	maternal
Fmo5	0	0	0.64867	0	maternal
Fnbp1l	7.57769	14.2771	10.8109	10.4396	maternal
Focad	0.197856	2.27975	1.40473	3.05808	maternal
Foxred2	0	0.98201	0	0.413104	maternal
Fpgs	47.5746	25.1681	30.8161	8.61159	maternal
Fra10ac1	11.4539	5.38993	3.82906	7.66044	maternal
Frmd5	0.0691355	0.132473	2.079	0	maternal
Fsd1l	0.273725	0.256484	1.0186	0.155863	maternal
Fstl4	0.189376	0.814121	0.474607	0	maternal
Ftsj3	41.3355	4.35031	19.0403	7.41178	maternal
Furin	0.906418	0.935149	0.582397	1.03459	maternal
Fut8	9.06233	19.5436	7.12917	13.7958	maternal
Fzr1	5.36873	5.23393	5.60694	4.40003	maternal
G3bp2	73.3137	92.9187	64.8666	58.7217	maternal
G6pdx	25.0135	33.0983	36.0693	29.6557	maternal
Gaa	4.12012	1.67883	0.909102	3.27187	maternal
Gab2	0.3814	2.05985	1.43355	1.58333	maternal
Gabrr3	0.874434	3.50171	1.09618	5.12514	maternal
Gadd45gip1	51.2879	10.0128	48.8513	26.983	maternal
Galk2	2.49401	0.565737	0.793725	0.403665	maternal
Galm	8.22311	12.3078	7.20828	14.9328	maternal
Galnt12	1.36732	1.1701	5.48351	0.927052	maternal
Galnt6	0.90657	1.16052	1.26204	1.09544	maternal
Galnt9	0	0	0	0.233067	maternal
Ganc	1.26192	1.78654	1.6062	3.15966	maternal
Gas6	0	0.65942	0	0.522869	maternal
Gas8	8.54743	2.28434	5.90038	5.6281	maternal
Gata3	0.824614	4.2029	0	4.5864	maternal
Gbe1	0.0990487	0.945774	0	1.01302	maternal
Gbx2	2.71848	12.0994	0.717266	1.13069	maternal
Gcat	2.41134	0.120806	2.3516	0.143623	maternal
Gcc2	6.88787	7.62946	1.90548	4.6752	maternal
Gckr	0.759239	3.45939	1.26876	3.42409	maternal
Gcnt4	0.113057	1.0847	1.13322	0.0646504	maternal
Gdf9	37.9161	99.9387	56.7708	60.7545	maternal
Gdi1	1.46017	1.39219	7.88231	1.52865	maternal
Gdpd1	5.19354	17.0271	8.07253	16.9642	maternal
Gdpgp1	2.41395	0.557362	4.03302	1.42226	maternal
Gemin8	3.53298	3.50697	3.93616	1.32456	maternal
Gfm1	19.2166	9.76137	8.65206	5.47894	maternal
Gfra4	1.56721	9.48798	2.61959	4.53053	maternal
Ggct	30.4562	42.6298	35.9127	46.7961	maternal
Ggt1	0	0.717616	2.02116	1.02285	maternal
Ggta1	3.67307	9.786	13.0914	4.41716	maternal
Ghdc	8.42819	28.4376	17.3699	52.8286	maternal
Gigyf2	6.55994	1.82781	7.09064	3.03946	maternal
Ginm1	1.82245	2.10253	8.7995	1.13301	maternal
Gins1	20.0343	5.23277	11.8526	9.54036	maternal
Git2	6.04774	2.62943	6.22195	2.85399	maternal
Gja4	3.33126	5.2509	3.71163	2.69928	maternal
Gjb1	0	0	0	0	maternal
Gkap1	14.3814	45.0237	17.4182	53.1323	maternal
Glce	6.81414	9.70999	8.56387	5.21457	maternal
Glmn	12.0819	11.6696	3.04335	11.8071	maternal
Glod4	19.3585	40.8481	29.1711	96.3482	maternal
Glrx	3.89347	10.7472	7.72861	11.6393	maternal
Glyr1	10.9941	5.63466	23.0198	5.69625	maternal
Gm10012	7.07032	1.20661	4.7412	4.11993	maternal
Gm10033	0.174919	1.51713	0.292328	0.786173	maternal
Gm10324	8.16425	8.50189	12.306	12.4386	maternal
Gm10364	0.487539	1.60338	0	3.25368	maternal
Gm10639	0	0	2.02583	0	maternal
Gm11346	0	0	0	1.6491	maternal
Gm11545	27.3448	76.5399	54.3833	40.6905	maternal
Gm12633	0.553733	1.22202	0.616958	1.0355	maternal
Gm13084	33.0793	60.2478	43.0286	55.5976	maternal
Gm13088	1.35992	5.15318	3.12493	6.49888	maternal
Gm13103	9.43845	54.9343	16.3367	57.6258	maternal
Gm14085	0	0.149473	0.521827	0.890155	maternal
Gm14635	0.226459	5.54308	1.13558	7.82835	maternal
Gm15421	1.78089	4.09262	5.2131	3.36706	maternal
Gm15941	5.5857	9.94244	13.8607	1.90348	maternal
Gm16497	1.67192	1.99434	0	1.77976	maternal
Gm1673	3.34694	6.78005	1.86983	12.2397	maternal
Gm17830	0.337909	3.20149	2.82354	9.88045	maternal
Gm20741	0	0.856469	0	1.50878	maternal
Gm3259	12.2164	60.2388	26.1202	71.9011	maternal
Gm364	13.4647	2.66621	1.64061	2.69295	maternal
Gm4489	0	0	0	0	maternal
Gm4907	2.47025	5.10465	4.12931	1.09852	maternal
Gm4981	0	0.969718	3.13647	1.15099	maternal
Gm5065	2.22109	2.3012	0	4.70885	maternal
Gm5434	7.90103	32.6709	16.5078	24.7438	maternal
Gm5475	0.130066	1.23764	0.217335	2.94244	maternal
Gm5779	2.6968	8.19819	12.2416	5.03767	maternal
Gm5868	0.930131	4.59409	4.27555	12.9534	maternal
Gm6150	0.695327	1.61237	3.31929	0.451502	maternal
Gm6367	10.2956	48.2165	16.3887	54.574	maternal
Gm7550	0	0	0	0	maternal
Gm813	0	2.45047	3.60364	5.74157	maternal
Gm815	0.642463	2.89412	1.07537	4.054	maternal
Gm8801	25.7608	64.0169	43.3264	17.8384	maternal
Gm904	1.19958	1.62782	0	4.44029	maternal
Gm9999	0	1.95007	0	1.51312	maternal
Gmds	3.77436	5.5376	1.05142	5.62565	maternal
Gmpr	0.202939	2.49014	0.339185	4.08751	maternal
Gmps	23.6269	8.62312	12.4868	5.78954	maternal
Gnai3	30.7464	20.8814	30.341	15.6525	maternal
Gnat2	0	0.827058	0	2.94453	maternal
Gnb1l	5.40674	2.03398	4.07184	2.61845	maternal
Gnb4	1.73126	20.2298	11.5707	10.4374	maternal
Gnb5	0	1.55334	0.45472	1.53839	maternal
Gng3	7.52264	47.9014	20.2384	71.4474	maternal
Gnpda2	4.36887	10.19	0	15.6869	maternal
Golga7	39.5113	44.0179	27.0046	35.0002	maternal
Golm1	2.55208	3.30779	4.26378	5.72113	maternal
Gorasp2	43.9231	31.6952	23.4572	15.5364	maternal
Gosr2	11.9957	14.5747	4.97045	8.94657	maternal
Gpaa1	5.40149	3.56137	1.25365	2.36898	maternal
Gpatch1	3.5767	1.10794	1.61511	0.769239	maternal
Gpatch2l	3.49402	4.41327	4.34694	2.11985	maternal
Gpatch8	2.79868	4.05446	5.58227	2.777	maternal
Gpm6a	2.19632	4.67057	4.83722	5.44491	maternal
Gpr1	1.54985	2.44643	0.575579	8.12999	maternal
Gpr108	2.0367	0.276386	0	0	maternal
Gpr137	0.334652	2.21983	2.08706	0.745208	maternal
Gpr180	4.12542	4.42957	5.16963	2.92826	maternal
Gpr35	1.40602	7.36958	5.06896	6.58422	maternal
Gpr68	2.53763	7.3025	3.5116	3.45946	maternal
Gprc5c	9.89567	9.1564	7.82702	10.0194	maternal
Gramd1c	0.898133	1.63112	2.55095	1.89375	maternal
Grhl1	2.29421	4.60976	4.66207	4.00545	maternal
Grhpr	6.67482	0.50047	3.12437	0.591927	maternal
Grid1	0.171205	0.982338	0	0.389897	maternal
Grina	8.10524	28.7485	9.23592	9.71481	maternal
Grm4	0.949137	1.25853	1.69489	2.24892	maternal
Grn	3.74905	2.58354	1.08009	3.21745	maternal
Gspt2	0.360926	2.75052	1.80923	1.22655	maternal
Gsta2	0	0	0	0	maternal
Gsta4	14.3911	13.0179	27.6752	27.5438	maternal
Gstk1	0	1.38344	0	5.29765	maternal
Gstm6	0	1.61289	0	0	maternal
Gstt2	0	0	0	1.30591	maternal
Gstz1	0	3.36738	3.43524	1.3203	maternal
Gtf2a1l	0.581184	0.73217	0	1.08536	maternal
Gtf2b	27.8709	63.2742	34.8348	48.8435	maternal
Gtf2h2	23.3617	5.69781	28.6726	21.7137	maternal
Gtpbp1	2.16006	3.22214	2.02096	3.24631	maternal
Gtpbp10	13.0379	6.07855	12.1584	4.1335	maternal
Gtsf1	14.5141	14.1843	24.2839	27.7147	maternal
Gyg	58.4139	158.625	60.7506	160.188	maternal
Gys1	5.32009	2.58356	2.6532	1.53851	maternal
Gzf1	4.84888	11.2422	4.22647	8.10061	maternal
H13	4.4418	8.92911	4.63975	2.35685	maternal
H1foo	14.0645	23.7551	20.0123	21.4604	maternal
H2-Aa	0	0	0	0.692465	maternal
H2-Ke6	0.714002	0.331316	1.19397	1.56241	maternal
H2-Oa	2.57444	0.599602	4.8426	0.353889	maternal
H2-T10	2.25224	5.94314	1.56062	2.12146	maternal
H2afx	8.52116	16.4712	19.7828	14.7587	maternal
Hadha	8.74603	1.45614	1.65176	1.90793	maternal
Haus3	94.0441	64.901	65.7044	71.5708	maternal
Haus8	9.5404	4.59885	7.50724	3.78285	maternal
Hbq1a	0	0	0	0	maternal
Hddc2	0	4.7617	0	15.0702	maternal
Heatr5b	0.443912	0.895614	0	0.813794	maternal
Heatr6	0.354012	1.06818	0.760355	2.14197	maternal
Helq	18.3057	26.7703	32.4367	21.6773	maternal
Henmt1	3.66647	13.6903	5.52394	6.06477	maternal
Hes6	3.38305	2.27112	0	4.83952	maternal
Hexdc	0.140612	0.888265	0	1.05488	maternal
Hexim2	1.9444	7.83589	1.35377	4.56051	maternal
Hhat	0.104771	0.0999777	0.175055	1.78439	maternal
Hid1	0.0909629	0.695483	0	0.931452	maternal
Hif1a	3.39676	8.84158	3.54661	5.13027	maternal
Hint1	200.4	40.0828	69.0051	52.6061	maternal
Hint2	0.684739	1.84347	0	0	maternal
Hint3	3.26844	1.48658	14.5841	1.74118	maternal
Hip1r	0.263916	1.07499	2.31473	0.301404	maternal
Hivep1	5.08513	10.0335	6.92533	7.1382	maternal
Hmg20a	5.45943	8.46683	3.86956	3.76925	maternal
Hmga1	1.86176	5.11877	5.18685	6.77e-05	maternal
Hmga2-ps1	1.6775	1.97771	0.700945	0	maternal
Hmgcr	4.31764	5.45506	1.74863	4.03476	maternal
Hp	0	0.675609	1.20133	0	maternal
Hpse	2.58749	5.49238	1.76127	2.94181	maternal
Hs3st5	0.292092	1.95303	0.337818	0.229694	maternal
Hsd17b4	3.10974	1.8004	0.18557	1.76377	maternal
Hsd3b7	2.45191	7.55105	5.56116	6.50441	maternal
Hsdl1	2.04681	5.60051	0.466329	2.22226	maternal
Hsf2bp	3.41617	12.5473	4.67003	10.8156	maternal
Hsf5	2.58507	3.88202	1.28394	5.82134	maternal
Hsp90aa1	325.045	208.884	222.112	239.793	maternal
Hspa8	455.866	137.346	231.435	136.226	maternal
Hspbap1	15.5704	1.62524	5.34921	1.64994	maternal
Htatip2	2.10151	0	3.95223	0.874104	maternal
Htr5a	0.360383	1.5321	3.18218	1.59097	maternal
Htra1	0.299596	6.82694	2.75357	8.78515	maternal
Hus1	5.87212	8.71691	6.01255	6.20412	maternal
Hyal2	0	0.158184	0	0.187779	maternal
Hyou1	4.24822	5.01145	3.93071	7.4648	maternal
Ica1	10.182	25.8168	20.282	18.9056	maternal
Icosl	1.84161	6.71662	4.52509	3.31923	maternal
Idh1	1.2026	3.55901	5.58242	5.58984	maternal
Idi1	10.2485	14.2269	9.34006	13.7546	maternal
Ifitm6	11.6861	20.1074	11.7414	39.4722	maternal
Ift122	0.429197	0.479604	0	0.244877	maternal
Ift81	0.602465	1.53382	2.0132	3.19431	maternal
Igbp1	2.50112	1.76949	2.43855	1.86429	maternal
Igf2bp2	19.358	8.94526	12.1122	7.67211	maternal
Igfbp7	0.297285	2.49958	0.994115	3.93751	maternal
Igsf23	1.46184	3.85003	1.08575	2.74266	maternal
Ikbkb	0.407398	1.9492	0.533121	1.39951	maternal
Ikzf4	0.163536	0.704053	1.09288	1.77007	maternal
Il10rb	0.834105	1.42282	0.557573	3.94105	maternal
Il17f	1.96541	19.9691	5.16335	31.6825	maternal
Il17rb	0.29608	1.9682	1.97908	1.00203	maternal
Il17rd	1.796	3.4548	3.92322	1.94197	maternal
Il1r1	0.609455	2.68854	0.509037	0.905533	maternal
Il1r2	0	0	0	3.73895	maternal
Il1rap	3.97713	3.29296	5.56717	4.34967	maternal
Il23a	0	0	0	0	maternal
Il2rb	0.774027	0.738133	0	0.25088	maternal
Il31ra	1.27558	2.51757	1.73152	1.09032	maternal
[truncated: 18,808 more rows]
