# Supplementary material for: THAP1 is a maternal effect factor required for the first cell cycle via Rrm1 in early mouse embryos
Source: EMBO Rep. 2026 Feb 23;27(7):1813–29. doi: 10.1038/s44319-026-00712-9 (PMC13077089; doi:10.1038/s44319-026-00712-9)
Supplement: Supplementary file 6 — Data Set EV3 [file 44319_2026_712_MOESM6_ESM.xlsx]

## Sheet: Dataset EV3
Dataset EV3. RNA-seq of control and APH treated embryos at the L2C stage (FPKM)
Gene	control_L2C_rep1	APH_L2C_rep1	control_L2C_rep2	APH_L2C_rep2	class
1110006O24Rik	5.08258	6.56344	3.40138	1.58837	major
1110038B12Rik	49.6627	18.4257	54.4875	3.82308	major
1600002K03Rik	104.721	1.74	47.7494	5.94265	major
1600010M07Rik	24.7904	8.11575	33.2408	19.2439	major
1600012H06Rik	43.7486	9.69332	19.0677	6.05756	major
1600020E01Rik	48.5547	15.1362	60.5093	6.93171	major
1600025M17Rik	81.6537	1.83727	123.217	5.90864	major
1700008J07Rik	4.45429	10.3419	3.24194	3.64515	major
1700013H16Rik	18.0609	11.6727	15.1343	5.37147	major
1700025F22Rik	0	0	0	0	major
1700034H15Rik	8.38455	2.22011	4.20036	0.564144	major
1700042G15Rik	0	0.235111	0.159754	1.03709	major
1700069L16Rik	12.8653	4.18988	28.3066	4.75126	major
1700084E18Rik	35.0285	8.27773	20.6693	5.99141	major
1700086L19Rik	1.99742	12.4066	3.13302	11.0063	major
1700096K18Rik	13.1542	36.5614	8.61321	9.3307	major
1700123O20Rik	38.6973	22.599	18.2671	5.60331	major
2010320M18Rik	55.9781	5.11535	14.6573	4.40765	major
2210016L21Rik	60.763	3.44647	16.1374	0.81992	major
2210409E12Rik	124.501	72.1904	110.365	39.1381	major
2510002D24Rik	30.2633	10.1209	13.6546	0.592296	major
2610206C17Rik	4.25217	41.0126	6.7439	11.7599	major
2610318N02Rik	47.2174	25.2838	25.5118	7.6445	major
2700038G22Rik	58.3385	30.5458	44.8372	7.92463	major
2810006K23Rik	3.02144	5.01023	4.2449	5.17269	major
2810013P06Rik	60.7227	12.6216	29.159	8.60129	major
2900076A07Rik	6.28383	12.4484	29.2069	6.55362	major
2900097C17Rik	13.0283	2.946	9.63483	0.658158	major
3110056K07Rik	29.6499	40.5339	26.7223	12.4465	major
4632427E13Rik	24.6558	5.31604	21.5566	4.45319	major
4921531C22Rik	40.0866	48.145	16.0321	7.76889	major
4930430J02Rik	34.064	29.0585	25.8925	15.9606	major
4930500L23Rik	45.7683	5.35893	19.7115	8.81531	major
4930547E08Rik	1.07695	2.23922	4.69438	5.14652	major
4930579G24Rik	11.2125	9.7153	19.0202	10.4527	major
4933404O12Rik	1.35978	2.55194	3.73317	1.1516	major
4933430M04Rik	0.706526	5.37724	2.53597	8.29363	major
5430416N02Rik	75.878	43.6835	77.7778	42.5132	major
5730408K05Rik	79.8723	133.044	60.8174	68.6252	major
6030468B19Rik	11.2473	1.55453	4.47358	0	major
9930104L06Rik	21.8977	4.60625	17.8098	2.03158	major
A630001G21Rik	2.09761	1.52859	3.28131	2.48478	major
A630066F11Rik	5.48305	13.5657	1.35526	5.08078	major
A930015D03Rik	6.05632	0.365232	1.46282e-06	0.00318633	major
AA414768	9.87086	7.76251	3.09343	0.627867	major
AA465934	67.7541	49.4592	46.6704	40.7531	major
AA467197	12.8519	43.8987	29.6909	40.5565	major
AU015228	211.186	83.7352	103.083	24.4752	major
Aacs	20.6138	7.8237	10.5997	1.87352	major
Abhd14b	5.66118	12.2724	8.21912	6.73732	major
Acat2	14.261	8.40896	11.8559	2.63016	major
Acer2	21.8507	6.36967	13.9555	4.70389	major
Adat3	37.5169	10.5019	10.5128	0.253119	major
Adi1	74.4218	8.39185	49.4898	8.12953	major
Adnp	0.860222	0.408231	0.859485	6.4165e-06	major
Aff4	8.9541	2.90222	7.20939	2.49817	major
Aggf1	38.3016	26.3377	17.933	10.0396	major
Agmat	8.80858	6.31359	16.4463	7.89152	major
Agpat5	101.719	27.3568	31.1753	8.54345	major
Agrp	2.42736	11.0881	3.82943	4.69342	major
Ajuba	8.05735	10.3497	9.39166	6.19169	major
Akap8	57.6456	21.6801	32.3863	7.05063	major
Akirin1	27.3585	23.7337	11.8495	5.40842	major
Alkbh4	18.3036	10.2813	10.8037	4.92376	major
Alox12	16.9606	4.60174	23.3856	6.70004	major
Alox5	0	0.26799	0.217988	0.471053	major
Alppl2	982.553	105.491	284.182	41.2989	major
Als2	28.5116	10.8906	30.3611	14.5324	major
Alyref	117.09	58.5883	39.5039	7.19894	major
Alyref2	21.1682	6.1572	8.41332	2.56544	major
Amhr2	29.6538	9.27678	16.1461	9.16515	major
Ankrd10	423.211	55.4563	130.26	20.099	major
Ankrd22	30.6338	38.1799	81.4116	24.5512	major
Ankrd54	55.5314	30.9371	13.9109	4.77212	major
Anp32e	26.6357	12.3133	18.3667	10.6689	major
Antxr1	1.78698	2.80184	8.23947	3.18887	major
Ap4b1	16.1151	8.65221	10.7696	5.69678	major
Ap4e1	3.45322	1.82032	4.78287	0.933783	major
Ap4s1	22.0043	21.2795	17.8714	6.75892	major
Apaf1	4.99553	5.66496	3.31838	1.02674	major
Apmap	18.5928	8.82096	12.6313	3.03492	major
Apoc1	11.8737	23.2253	7.67	23.0225	major
Apoc2	17.7949	15.3531	23.6616	8.61824	major
Apol7b	9.01457	7.22497	8.73122	3.80662	major
Apol7e	1.3021	1.55562	1.12661	0	major
Apom	64.4616	9.91011	59.1927	9.59534	major
Aprt	436.794	54.9381	192.458	25.4201	major
Aqp11	59.7693	48.905	40.0216	39.5601	major
Arf2	165.427	52.7117	66.853	10.2397	major
Arf4	97.421	92.681	64.6776	34.2818	major
Arg1	36.742	42.292	38.5928	20.6613	major
Arglu1	57.9887	20.066	58.449	20.3418	major
Arhgap8	71.8286	24.1718	35.2398	14.4281	major
Arhgdig	16.3361	19.3086	11.1093	8.77411	major
Arih2	26.2823	3.80336	14.0338	1.26386	major
Arl16	27.2206	13.4991	15.4788	12.345	major
Arl2bp	4.81409	17.0305	5.56835	4.20173	major
Arrdc3	5.29639	10.9605	5.22895	6.14101	major
Arsk	11.2582	17.1796	11.1261	5.9175	major
Arv1	2.54854	0.296626	2.09631	0.399247	major
Asl	2.61151	6.52531	2.4527	6.06618	major
Atad2b	23.8073	16.8918	32.5022	11.8448	major
Atg4d	2.69947	0.648361	2.33067	0.328826	major
Atp6v1c2	14.4064	8.10081	18.4659	3.37004	major
B230219D22Rik	10.0588	11.301	10.6569	4.32233	major
B4galnt2	7.12609	3.53608	7.25982	1.99537	major
B4galt3	34.2341	24.6441	36.4534	20.7436	major
BC003965	64.541	12.0835	23.1418	2.41224	major
BC005537	23.0392	8.78749	12.2858	4.60131	major
BC028528	32.2114	18.7651	40.4066	31.2827	major
Bach1	31.6528	6.72647	14.5537	3.02006	major
Bag3	14.1301	21.208	6.93281	4.00454	major
Bag5	68.717	14.3618	28.1875	9.73496	major
Bambi	28.5012	43.6335	8.55921	5.83769	major
Bcl10	18.8888	15.5845	19.7804	13.5049	major
Bcl2l14	26.9635	3.31356	11.4898	1.86348	major
Bend3	9.05611	2.72978	8.23423	0.9031	major
Bex1	80.032	155.119	27.955	49.4783	major
Bhmt2	3.4322	2.29525	5.43198	2.28453	major
Bid	34.5915	17.623	21.3323	16.5369	major
Bri3bp	19.5	9.71698	5.86437	2.38424	major
Bspry	64.4488	33.7396	22.7829	7.07945	major
Btbd19	6.42095	9.74945	3.6068	3.11838	major
Bzw1	137.481	49.6607	120.742	40.4763	major
C1d	59.7324	35.9021	93.2295	43.3639	major
C1qbp	630.618	112.812	174.786	23.9067	major
C1qtnf4	39.1156	6.87303	13.3447	2.36643	major
Cacybp	127.383	31.723	53.0249	20.7785	major
Calcoco2	117.661	11.1622	59.6892	8.93377	major
Calml4	42.4194	87.3893	54.2949	41.6723	major
Capn11	6.86033	1.71637	5.29878	1.04119	major
Casc3	15.5607	4.27098	8.26748	2.01297	major
Casp3	22.6544	22.9279	37.3897	24.376	major
Casp6	12.4232	9.55729	7.99699	5.53423	major
Cbl	34.6945	4.03768	27.8095	5.65932	major
Cbwd1	25.3571	6.09631	27.5194	4.77035	major
Cbx3	13.0936	3.14416	14.1537	3.1683	major
Cbx8	10.0606	10.3075	7.82312	6.67867	major
Ccdc125	1.56196	3.09754	5.14101	2.2123	major
Ccdc126	39.4889	5.7776	21.4388	4.01446	major
Ccdc134	16.6625	6.21633	12.6792	2.88738	major
Ccdc137	46.7798	4.50992	19.0161	0.966937	major
Ccdc166	20.9459	6.15086	7.76662	1.95349	major
Ccdc32	0.484083	2.25593	0.852225	0.737645	major
Ccdc36	7.82111	2.75664	14.1789	2.20503	major
Ccdc51	3.33233	3.45005	3.12152	0.984159	major
Cchcr1	4.80684	2.17352	1.16358	1.38315	major
Ccnb1ip1	81.4647	2.11903	70.4109	7.27396	major
Ccne1	651.926	270.834	212.678	53.1724	major
Ccnjl	13.0006	19.2344	20.4175	19.1047	major
Cct6a	136.299	30.2722	68.043	19.2551	major
Cct6b	4.03035	2.6091	4.61081	2.11087	major
Cd24a	48.3583	210.594	31.8642	69.1496	major
Cd59b	9.2767	38.5507	19.467	18.3587	major
Cd63	317.792	62.6586	151.921	34.1181	major
Cda	9.52719	12.9596	9.09217	8.91004	major
Cdc25c	47.3597	12.5013	57.5227	8.48542	major
Cdc42ep4	3.06587	6.60398	3.54656	2.81949	major
Cdc5l	19.1345	3.88816	17.1599	4.10312	major
Cdk2ap1	143.898	20.1703	108.754	7.8616	major
Cdk9	39.2689	17.5471	12.7953	5.24584	major
Cdkn1a	59.9742	18.0128	37.9013	29.4787	major
Cdkn3	17.8671	13.3005	30.4082	17.3799	major
Cenpi	12.6135	2.89077	11.9198	3.5512	major
Cep97	22.8154	10.8166	45.2544	16.3058	major
Cggbp1	113.175	48.8003	59.7039	24.4371	major
Chac1	3.08271	10.4413	5.38681	4.48692	major
Chchd4	20.9505	4.60524	21.3127	6.72833	major
Chd1	19.9117	9.255	14.0821	5.07703	major
Chek2	58.5725	12.7602	43.0811	7.54091	major
Chit1	24.8785	18.56	20.1695	8.95864	major
Chka	212.998	37.3973	59.5048	5.47758	major
Chrac1	16.7098	10.3174	11.0881	6.03281	major
Chst12	61.3375	15.2003	32.8154	9.1204	major
Churc1	30.2546	25.979	41.5764	22.073	major
Cited1	199.053	160.424	53.7505	48.8669	major
Cldn6	34.5445	38.913	31.2208	25.3606	major
Cldn7	10.6401	23.2034	7.11599	7.71345	major
Cmtm7	6.55409	9.49574	6.29986	5.20827	major
Cndp2	20.3485	5.87094	16.3085	3.84779	major
Cnep1r1	22.8964	6.75048	37.8335	11.5077	major
Coil	17.6886	6.07486	12.2409	2.56868	major
Commd5	72.9084	7.4911	34.3502	12.1845	major
Commd7	24.0515	11.3445	15.1647	2.13367	major
Coq4	54.3943	27.5837	21.112	5.43568	major
Coro1a	6.62434	3.52591	4.47672	1.05348	major
Cox11	11.8877	29.8042	6.16	4.50561	major
Cox7a1	6.89172	12.3134	12.8775	20.5619	major
Cpn1	8.75384	3.32857	5.89924	2.32139	major
Cpne8	4.21784	22.7153	3.2412	10.4549	major
Creld1	12.3828	0.893036	8.39632	1.21007	major
Crem	8.07085	2.65975	6.40031	4.07528	major
Crip1	17.0904	105.762	41.5706	186.476	major
Cst7	33.233	4.83612	30.5888	5.79642	major
Cstf2t	51.2272	17.116	32.1693	5.14926	major
Ctrb1	9.36209	33.9362	18.6288	36.9991	major
Ctsa	205.059	11.8327	59.3527	4.26802	major
Ctsc	171.023	40.5258	67.015	23.0782	major
Ctsz	252.165	108.781	89.0265	25.7189	major
Cuedc2	17.6018	6.91504	11.7072	1.88735	major
Cul3	78.5887	6.40877	95.4794	7.36825	major
Cxadr	24.2359	19.8382	20.0169	10.1391	major
Cxcl16	31.4367	28.2843	14.8181	3.17831	major
Cypt3	40.1451	126.969	26.0607	42.3246	major
Cystm1	48.2399	31.2408	124.748	19.6069	major
D030056L22Rik	397.411	168.771	149.18	22.3357	major
D16Ertd472e	28.351	3.2228	11.9574	2.08564	major
D1Pas1	29.5282	9.69628	14.7541	2.57036	major
D430020J02Rik	4.92826	6.12189	14.0433	7.93098	major
D5Ertd605e	15.1086	5.25236	26.9991	3.53166	major
Dancr	302.777	387.437	137.085	40.8815	major
Dbr1	39.8115	51.6803	17.1362	9.30212	major
Dcdc2c	1.80242	6.52273	3.93842	4.00654	major
Dck	13.8009	5.42807	15.5469	3.35891	major
Dclre1b	10.6121	1.97758	8.11182	2.38463	major
Dcun1d3	5.0135	1.17909	5.20672	0.917157	major
Ddhd2	20.931	12.3308	26.8725	8.47736	major
Ddx20	91.6994	43.5546	35.5741	7.02281	major
Ddx43	16.0654	14.7999	9.23461	7.21991	major
Ddx54	41.5995	10.0099	12.7783	1.99469	major
Deaf1	10.8429	6.58615	6.7496	2.70135	major
Decr2	42.3382	15.4048	32.8397	9.05896	major
Dedd2	38.2105	47.0239	7.86462	5.29504	major
Def8	8.17187	1.3801	5.52458	1.0374	major
Defb42	54.3243	6.58375	28.8072	7.87577	major
Dennd5a	3.58796	4.14542	7.31995	4.04814	major
Denr	114.389	17.0918	80.6218	13.7955	major
Dgke	19.8161	14.8081	16.143	4.22063	major
Dhx9	31.2316	4.33517	17.2009	2.88346	major
Dido1	12.1888	5.28164	14.0482	3.58842	major
Dio1	2.57083	1.49485	2.48026	2.27169	major
Dis3	39.7123	20.2829	18.6567	3.90262	major
Dkkl1	16.6575	41.0777	34.4609	34.8892	major
Dnaaf2	35.2962	6.30591	15.8984	2.79731	major
Dnajb14	70.4892	9.46291	107.562	8.95234	major
Dnajb9	943.324	303.213	522.419	134.095	major
Dnajc12	37.7115	13.6582	50.323	3.21118	major
Dnajc4	18.9868	10.9271	11.417	6.20505	major
Dnpep	38.1404	23.9956	21.8401	15.9754	major
Dnph1	42.3538	2.75326	22.0069	1.34561	major
Dolpp1	5.03217	3.20918	4.68496	1.83805	major
Dpagt1	10.7298	7.04296	17.7914	13.3797	major
Dppa4	259.231	28.3971	167.98	7.53433	major
Dr1	139.265	90.8166	56.8198	14.404	major
Dusp22	2.43115	1.67229	8.72303	2.02313	major
Dusp6	7.30482	29.2177	8.5987	8.69523	major
Dync1li1	46.2713	9.37375	20.7224	5.0405	major
Dyrk3	23.6015	29.2219	11.1192	7.90717	major
E130309D02Rik	57.3842	10.6059	23.9939	1.58513	major
E530001F21Rik	7.46825	0.589773	6.96483	0.657208	major
EU599041	11.7406	4.61757	12.4676	6.24183	major
Ebp	22.481	6.76846	15.291	5.18404	major
Echdc2	34.9191	2.73509	14.5154	2.64768	major
Eci1	212.282	28.3583	91.0404	9.23227	major
Ei24	70.1467	26.611	40.6254	9.0979	major
Eid2	41.4092	3.29089	22.3067	3.65551	major
Eif1a	48.3466	31.2165	52.4719	13.199	major
Eif2ak3	14.2761	21.0411	11.7738	12.8376	major
Eif2b5	39.5246	10.5588	12.7456	3.54212	major
Eif3f	115.302	43.7904	33.8226	2.81784	major
Eif4ebp1	150.077	105.436	71.2188	34.6065	major
Ell2	93.9368	14.6704	48.5185	12.132	major
Elovl6	13.4291	0.667018	12.0205	0.91875	major
Elp6	46.0962	10.3569	36.4051	3.47407	major
Enpp3	4.7589	2.53048	4.27006	2.24769	major
Epcam	186.853	101.962	90.0848	24.6886	major
Epm2a	8.08931	1.86342	60.9651	0	major
Ero1l	16.5006	24.8844	4.29329	3.89886	major
Esf1	16.5392	5.39668	35.5868	6.30855	major
Etf1	181.085	50.899	80.1009	44.0426	major
Etv5	18.8849	7.263	11.2943	3.60472	major
Eva1a	15.4412	3.28727	15.5954	2.35499	major
F11r	27.6466	11.6951	51.1128	15.707	major
F2r	5.99778	10.4818	5.48392	3.94855	major
Fabp4	1.18488	2.46038	2.27565	8.07337	major
Faf2	24.3999	0.65277	9.34303	2.70965	major
Fahd1	24.7044	29.0873	8.90627	18.7918	major
Fam136a	35.4246	12.4413	23.3007	12.2699	major
Fam169b	6.40559	1.05173	4.8705	1.22137	major
Fam20b	6.7083	4.94397	7.11648	3.07303	major
Fam57b	6.44563	2.05995	3.36137	0.909158	major
Fam76a	23.6574	8.11952	11.0616	4.8266	major
Fbl	9.9257	0.571515	2.63972	0.318209	major
Fblim1	3.74546	3.77764	5.15291	3.49269	major
Fbxl15	10.4954	22.9345	1.04352	1.60056	major
Fbxo15	833.56	52.9992	441.791	47.5725	major
Fbxo45	8.90588	9.19874	9.71	4.83841	major
Fbxo47	16.322	6.48042	13.4261	6.85136	major
Fbxo6	39.8821	13.6625	28.46	5.5844	major
Fbxw2	31.5485	11.5766	13.278	3.86494	major
Fcgr3	180.103	32.8858	208.967	36.6563	major
Fcgrt	29.474	4.88858	10.3495	6.74896	major
Fem1c	126.685	59.2709	54.9968	17.5242	major
Fgf4	13.7766	18.7653	7.79084	3.27904	major
Fhl3	13.4304	19.484	5.93012	10.3533	major
Ficd	81.3208	27.9631	47.8252	7.94755	major
Fkbp1b	25.1691	24.1831	10.7498	13.6263	major
Flt3l	8.8257	1.09173	7.26634	3.48044	major
Flywch1	1.77471	3.24279	0.738516	1.13534	major
Flywch2	32.1242	9.62366	19.8633	11.1779	major
Fmr1	45.4291	22.9952	22.4648	6.6076	major
Folr1	231.944	41.2689	157.161	35.6119	major
Foxred1	13.413	19.3911	7.92346	5.60726	major
Frrs1	0.970109	0.608687	3.84025	2.40999	major
Fscn1	5.2872	3.706	4.75539	2.38139	major
Fundc1	15.2741	35.6689	69.3869	45.6658	major
Fv1	3.21969	2.45797	7.42812	1.55791	major
Fyttd1	24.6508	8.35574	12.199	2.66147	major
Fzd7	3.65591	13.5033	4.05603	5.72484	major
G2e3	16.6791	23.1016	25.836	9.39953	major
Gabarap	250.988	37.3869	126.464	22.1565	major
Gabarapl2	248.419	22.4433	90.2984	4.67187	major
Gabpa	65.8002	11.8418	69.0015	8.9522	major
Gadd45a	95.5481	58.0667	50.6164	19.6062	major
Gadd45b	627.84	162.26	155.32	31.2704	major
Gadd45g	43.7697	69.8023	25.1882	12.1139	major
Gal3st1	4.39074	11.1644	1.39917	2.16404	major
Gal3st2	6.4199	10.5622	5.91147	4.22389	major
Gart	17.0826	5.10275	8.07114	1.98212	major
Gas5	373.951	245.311	477.019	163.019	major
Gata1	44.7888	3.85494	22.7516	1.99085	major
Gata4	16.9163	4.88839	11.8959	3.38165	major
Gba	15.6597	3.42293	18.1583	0.794206	major
Gemin2	27.1935	3.29624	13.9003	1.54705	major
Gemin5	36.5378	11.6611	14.5165	1.24042	major
Gfod2	4.52714	1.04614	2.17076	0.0882104	major
Gfpt1	20.0575	4.06404	9.42885	2.15802	major
Ggt6	20.2946	17.4504	4.38513	4.74498	major
Gip	3.78523	3.20298	3.03473	2.65235	major
Gja1	21.5252	8.78619	16.3777	6.50104	major
Gla	77.6926	14.5042	53.7377	7.21389	major
Glb1	22.5983	8.08494	12.5965	5.33186	major
Gldc	22.9798	2.91874	10.6518	0.605339	major
Glod5	9.64427	6.95399	11.0034	8.22012	major
Glrx2	2.38245	3.485	2.65223	1.62307	major
Glul	211.432	48.9263	179.448	35.5275	major
Gm11517	1603.35	178.924	1362.33	124.952	major
Gm12789	78.9304	45.66	91.8045	32.8345	major
Gm128	7.1034	4.79685	2.89893	1.9324	major
Gm13083	2.60646	31.4511	6.71572	13.8519	major
Gm13102	3.49045	0.430959	4.00672	0.799063	major
Gm13128	6.6575	0.540794	15.4556	3.18611	major
Gm14743	0	0	0	0	major
Gm1527	2.00776	4.8144	3.41872	3.37557	major
Gm15455	43.3019	39.7929	37.4437	15.8282	major
Gm16973	9.86376	4.61407	7.25757	3.74059	major
Gm1995	8.97212	1.98362	12.2155	2.17281	major
Gm20337	4.83804	5.6685	13.1316	4.8574	major
Gm2a	74.2769	26.4266	58.5938	15.2973	major
Gm3139	176.123	26.4804	237.396	22.1019	major
Gm4827	12.1048	12.3385	9.57688	2.97947	major
Gm4858	17.5863	15.0915	44.8757	16.7604	major
Gm5150	0	0	0.390752	0	major
Gm5538	0	0	0	0	major
Gm6402	8.12376	2.02964	5.134	0.264947	major
Gm6568	50.8841	18.4081	21.5788	7.2523	major
Gm6880	42.2606	7.62071	38.804	2.78158	major
Gm6890	7.02384	4.39614	4.7947	3.65654	major
Gm7102	37.5863	24.0691	28.3816	10.9471	major
Gm8615	0.977945	0.750107	2.14034	0.992064	major
Gm8994	15.6628	155.874	30.989	56.1493	major
Gm9	37.7136	4.27689	59.2059	6.09392	major
Gmeb2	5.4872	3.16112	3.35769	1.36947	major
Gna11	7.77117	21.7598	2.25083	5.34799	major
Gnl1	3.60697	2.32336	2.36275	0.972592	major
Gnl3l	10.1335	3.11396	7.62586	2.54005	major
Gnpda1	4.54734	3.13878	5.57575	1.61727	major
Gorasp1	12.412	4.47899	4.22527	0.693464	major
Gpatch3	29.7615	6.12494	7.90301	0.512893	major
Gpkow	13.5991	3.26748	9.18887	1.2863	major
Gpn3	273.914	33.1134	96.2495	7.39446	major
Gpr160	26.5822	10.1081	28.0301	7.77391	major
Gpr161	8.46429	2.4605	10.8367	1.8844	major
Gpr50	64.2217	94.0825	37.0342	77.7645	major
Gpx1	547.081	350.045	285.864	177.169	major
Gpx7	14.5069	20.8577	11.3903	4.51948	major
Grb2	27.653	5.60221	12.4968	3.7076	major
Grhl2	16.2843	8.24664	16.91	4.84074	major
Gripap1	7.51436	2.3281	1.36495	0.458268	major
Grwd1	162.76	11.3188	43.0872	0.973262	major
Gskip	15.3806	8.27397	13.9487	7.29654	major
Gsr	7.75015	4.43836	3.7041	2.25153	major
Gss	4.59414	9.91023	3.67014	7.16695	major
Gsto1	99.1327	69.6164	49.8319	32.1843	major
Gt(ROSA)26Sor	56.152	62.166	72.1534	21.5682	major
Gtf2i	7.34772	2.50657	5.37619	0.749667	major
Gtf3c4	13.9936	10.1519	9.53548	2.69489	major
Gtf3c5	79.3454	33.0084	24.6185	4.364	major
Gtpbp3	44.025	9.23657	13.8534	2.64446	major
Gtsf1l	12.6034	2.77289	8.99758	4.00377	major
H2-Bl	1.95834	5.14575	2.72997	1.17345	major
H2-D1	7.8113	9.51512	9.06559	10.3265	major
H2-Q10	10.7217	6.96133	2.89224	0.722972	major
H2-Q5	3.5411	0.466023	1.14761	0.0282929	major
H2-Q7	26.0183	6.99144	17.1923	3.91992	major
H2-Q8	3.01e-150	7.04e-174	5.54394e-159	0	major
H2-T22	11.7867	8.26382	14.6471	6.04163	major
H2afz	70.5217	66.2405	46.1558	12.6924	major
Hars2	12.2073	2.25171	4.97503	1.79464	major
Haus2	21.0181	7.77533	17.5009	6.14867	major
Haus6	40.2326	8.2023	33.5939	13.0387	major
Hbegf	48.5173	89.7525	25.2216	25.1345	major
Hccs	66.1096	42.7754	30.3828	9.48076	major
Hck	0.321436	0.517746	0.904386	0.978062	major
Hcrt	10.6571	45.9733	6.31719	5.37835	major
Hdac1	22.9717	2.68257	25.9005	3.30633	major
Heatr3	38.6217	16.0871	26.2533	6.74697	major
Herc4	19.9125	7.36017	14.6943	4.30407	major
Hesx1	5.28554	12.7097	9.89976	11.7186	major
Hexb	219.155	29.9663	67.4686	20.5497	major
Hexim1	19.8876	13.8555	5.28893	3.96935	major
Hic2	22.1781	9.90636	13.9815	7.03653	major
Hipk1	58.4282	8.65354	47.2724	3.96955	major
Hipk3	19.1345	3.37358	11.1428	1.9178	major
Hira	5.59266	1.17718	6.36962	1.79051	major
Hmgcl	35.3286	24.3187	15.3704	13.6178	major
Hmmr	27.3327	5.48467	43.7867	3.59008	major
Hnrnpab	468.696	125.28	128.149	20.1028	major
Hormad1	54.7646	7.27448	38.5099	14.766	major
Hpd	4.66855	13.5891	1.41427	4.34178	major
Hpdl	47.3373	14.5612	19.8354	9.86145	major
Hsd17b14	93.8431	13.6276	31.2994	2.36643	major
Hsd17b6	3.63101	4.05844	10.9977	3.00751	major
Hspa1a	7.69464	14.1427	2.20396	0.952538	major
Hspa2	38.1399	38.0433	17.8934	15.5659	major
Hspb1	225.154	325.935	57.4348	32.3048	major
Hspbp1	57.49	2.22444	19.7071	3.04893	major
Icam1	7.7115	20.6386	8.18221	9.62301	major
Id1	66.4601	49.0758	36.0976	20.8065	major
Idh2	10.472	0.834318	6.6252	1.02444	major
Ier2	18.5252	40.4776	10.9345	9.2879	major
Ier3	29.3116	61.9948	19.8678	13.0078	major
Ier3ip1	22.9532	5.43888	38.6098	8.21313	major
Ifi35	52.3707	5.2357	56.2838	5.54504	major
Ikbip	2.23461	3.75775	3.14186	6.04445	major
Ikzf5	2.5478	2.23109	4.39039	2.07347	major
Il6ra	5.47861	3.37911	8.94665	1.36578	major
Impdh1	51.2436	5.23261	17.5039	1.93343	major
Impdh2	8.55365	0.645984	3.01486	1.42765	major
Ing4	24.6962	2.25487	14.2213	1.08429	major
Inpp1	0.2564	1.41624	1.26464	0.782044	major
Ints7	8.06958	1.5709	4.2477	0.965061	major
Ipo11	21.148	2.2315	15.9553	0.977658	major
Ipo7	92.6015	6.67952	37.7277	3.64077	major
Iqub	21.1305	12.6143	18.7142	4.67036	major
Irak2	8.38466	7.46254	10.4304	4.13685	major
Irgq	5.21414	1.31889	4.18069	0.262266	major
Isca2	50.098	19.5367	66.1501	23.5358	major
Isg20l2	49.6505	6.38118	17.8667	2.06819	major
Itgae	3.65409	2.3271	4.72496	3.57113	major
Itgb5	30.2271	3.25127	8.0949	1.30644	major
Itpkc	13.7309	4.50532	7.6448	1.32523	major
Kbtbd2	9.42961	2.92612	5.4214	2.1039	major
Kcnk5	23.6027	14.145	7.07101	1.37071	major
Kctd6	32.7624	29.3766	32.0506	14.2498	major
Kdm3a	35.0077	10.3084	22.3007	4.36893	major
Kdm4c	9.32224	1.72081	7.86255	1.37643	major
Kdm5a	13.4546	2.06439	8.8093	0.83597	major
Kdm5b	76.5796	10.9243	42.1642	4.38127	major
Khdrbs1	93.8582	36.5276	46.9059	11.9916	major
Kif3c	11.4697	1.04872	8.94001	1.75451	major
Kifc2	3.87776	4.26049	2.31729	1.18026	major
Klb	3.41214	3.18291	5.22578	3.92187	major
Klf5	32.3897	45.8238	15.2819	7.46319	major
Klhl11	102.865	52.6514	60.5342	13.5236	major
Klhl7	23.8616	5.1378	12.9015	2.91896	major
Klrg2	8.0984	13.4697	5.48617	1.18626	major
Kpna1	82.0456	14.4762	50.3559	7.62752	major
Krt28	6.53536	5.05079	4.39552	1.66633	major
Kti12	395.88	147.128	98.9194	25.364	major
L1td1	9.97749	10.2768	6.89488	4.85305	major
L2hgdh	73.3424	14.0477	25.0432	3.35626	major
LOC666331	2.62356	1.82008	4.7827	0	major
Lamp2	454.067	44.5746	154.396	18.1201	major
Larp1b	14.49	7.84865	21.1646	7.40259	major
Lctl	12.62	4.74416	10.6984	2.11338	major
Ldha	17.2497	42.7758	20.7451	17.0605	major
Lgals2	4.75531	9.55234	9.6416	9.79757	major
Lgals3	22.8955	32.2055	21.5833	15.8519	major
Lias	17.0166	5.92997	14.0847	4.18746	major
Lmx1a	7.30165	11.1566	16.5432	4.54083	major
Lpcat3	5.8545	2.98835	10.9714	3.65845	major
Lrrc25	1.67118	6.1572	4.99541	6.27107	major
Lsm12	47.774	9.79437	18.1612	9.54929	major
Lst1	49.3926	4.42543	19.7646	6.4091	major
Lta	8.79026	5.37095	4.06339	8.80618	major
Ly6g5c	0.79751	0.828039	3.44726	0.62725	major
Lyrm2	12.9293	6.52165	9.0443	5.79056	major
Lysmd1	1.2936	0.765311	1.42813	0.280682	major
Mad2l1bp	863.657	151.954	639.468	77.6042	major
Mafk	6.5287	5.68564	4.58119	1.06067	major
Mak16	124.768	24.5124	114.023	28.3899	major
Malat1	4.74381	7.36321	17.252	8.20949	major
Man2a2	3.85855	1.56574	3.62696	0.586983	major
Map1lc3a	615.587	383.857	160.724	82.1028	major
Map1lc3b	475.066	86.2844	185.721	34.1158	major
Map2k3	37.4649	16.6236	14.5556	7.95985	major
Map3k3	13.8619	4.54371	15.358	1.25995	major
Mapk14	30.4262	29.011	19.8855	8.41307	major
Marcksl1	50.9587	74.1453	14.178	8.5526	major
Mars2	22.2205	13.9167	12.0663	4.38395	major
Mcf2	2.56499	2.42593	2.30345	0.462207	major
Mcl1	30.818	10.74	22.863	6.314	major
Mcts2	73.9923	28.9577	75.3032	25.3126	major
Mdp1	42.3447	17.2337	23.8337	6.61358	major
Med13	7.15233	4.14787	12.6939	9.87178	major
Med29	233.907	46.1832	82.8936	12.5805	major
Mef2a	6.49182	1.8648	3.62435	1.13769	major
Mettl2	59.2926	17.2638	20.5774	6.39011	major
Mex3c	5.70959	8.90015	12.4391	9.35267	major
Mfap5	16.1807	19.7949	38.9556	34.4134	major
Mfsd5	218.805	48.4024	63.9682	15.5621	major
Mga	13.9632	2.52555	13.265	4.05892	major
Mgarp	9.16293	9.6426	11.1828	8.74686	major
Mgat2	109.538	54.881	55.6508	15.2272	major
Mid1ip1	3.27443	9.26684	0.767452	2.82433	major
Mier3	52.1769	16.5448	103.326	45.7537	major
Mixl1	2.52852	8.1224	2.32391	3.54698	major
Mknk2	19.8497	11.3054	14.8393	4.00646	major
Mkrn1	126.505	40.4572	41.8735	24.6509	major
Mmp19	3.42547	1.37334	5.46517	1.4556	major
Mns1	23.2511	8.59556	25.7264	7.50862	major
Moap1	16.3964	5.60211	12.5221	4.62463	major
Mpdu1	34.6451	4.4378	9.47424	1.76352	major
Mplkip	11.5108	5.90138	6.11778	3.36784	major
Mppe1	3.34614	8.4558	5.37254	7.52832	major
Mpv17	7.77013	7.49187	13.6201	3.12872	major
Mrpl20	337.085	42.8177	111.205	11.4769	major
Mrps26	219.743	110.138	80.6294	17.9223	major
Mrps30	96.4792	42.951	30.005	8.17726	major
Mrps34	41.8605	4.91817	5.46315	0	major
Msantd2	23.124	6.37111	13.1109	6.64428	major
Msh5	2.61251	1.29585	1.21678	0.578121	major
Msrb1	76.8456	24.6469	74.5881	24.0832	major
Msto1	77.2352	14.1544	29.1482	5.1457	major
Msx1	3.57155	72.6263	3.00542	9.78947	major
Mta2	86.4878	19.8782	28.8876	3.75319	major
Mtch2	43.907	10.0396	27.7154	8.27837	major
Mthfr	5.37395	1.97304	4.59394	1.55138	major
Mvk	26.3167	7.67865	11.7746	1.2333	major
Myc	6.11199	11.2469	2.60069	4.63543	major
Myo3a	7.36987	3.05066	10.0771	2.98924	major
Naa15	16.62	9.57453	9.7295	2.37397	major
Nabp1	69.5995	36.5505	22.4017	12.0528	major
Naif1	4.25423	6.48827	4.39546	1.02614	major
Nampt	16.3465	5.80195	9.39157	2.3559	major
Nanos3	7.0816	8.45031	1.61472	6.32325	major
Nanp	0	0	0	0	major
Ncapd2	13.281	3.31705	15.7938	1.00708	major
Ncbp1	140.394	36.5405	64.8848	4.78603	major
Ncmap	9.63951	2.55951	11.571	0.642514	major
Ndrg3	5.2524	1.15922	4.24409	0.519248	major
Ndufaf1	27.7692	3.56396	10.3441	3.54986	major
Neurl2	41.2424	13.6085	10.6531	7.97964	major
Nfatc2ip	29.525	13.0212	16.8258	5.05313	major
Nfatc3	13.4274	7.87346	8.0057	3.7328	major
Nfe2	7.11453	9.34647	7.72226	6.30594	major
Nhp2	978.9	163.018	372.815	46.3956	major
Nicn1	11.0955	11.0148	35.0791	20.5749	major
Nid2	5.77905	3.24913	4.6752	1.20963	major
Nipa2	46.6242	17.7771	18.6929	3.33306	major
Nipal1	7.27531	3.7117	8.10743	5.18951	major
Nmb	103.918	89.5247	40.7308	37.76	major
Nme2	532.515	123.523	216.897	45.7438	major
Nmnat1	18.226	8.01712	22.8839	5.46383	major
Nmrk1	6.45171	40.77	9.74818	18.2031	major
Noa1	41.9317	30.8104	17.3827	4.84494	major
Nob1	169.863	39.0016	63.5767	12.5331	major
Nol11	61.8212	17.9426	74.3323	14.2667	major
Nol7	82.624	20.1625	35.4322	8.23984	major
Nol9	56.2697	21.3717	28.8283	6.7733	major
Nop16	220.059	21.2382	124.145	12.233	major
Nop2	58.1874	11.0263	31.6422	4.59335	major
Npepps	4.09814	5.26137	4.72212	3.68619	major
Npl	269.958	46.0687	104.871	11.21	major
Nr1d2	11.5661	3.92603	4.01518	1.18834	major
Nr1h3	5.38938	3.35815	3.72874	2.40644	major
Nr2c2	24.2224	5.12096	21.6648	5.80462	major
Nr5a2	56.9449	5.18413	21.1403	2.34598	major
Nt5c	19.4856	1.67149	3.66567	0.604961	major
Ntmt1	399.386	43.4641	107.402	16.1466	major
Nucb2	22.775	6.07284	12.3068	8.05412	major
Nudt21	28.45	3.90188	11.4073	3.01138	major
Nudt4	67.3639	39.0918	46.2734	13.0635	major
Nufip1	109.049	18.5571	33.6393	4.84804	major
Nup62cl	5.54784	18.8727	8.78175	14.7872	major
Nupr1	20.7341	38.1849	43.9891	59.9367	major
Obox6	619.079	84.6276	381.784	70.077	major
Odc1	267.189	125.806	97.4006	22.5187	major
Olfr1141	0	0	0	0	major
Olfr118	0.768119	15.0443	4.3758	8.71747	major
Olfr376	6.29705	55.3324	19.8007	19.0555	major
Olfr815	0	6.85286	1.85838	7.27106	major
Olfr881	0.78557	16.6541	5.96983	11.3547	major
Ormdl2	41.6452	16.7465	57.8983	21.3401	major
Osbpl6	7.59104	1.58565	21.9807	2.59092	major
Osr2	6.96765	48.0362	2.42427	17.4315	major
Ostm1	26.0303	4.96751	15.096	2.97512	major
Ovol1	2.64595	7.66917	3.07622	1.71906	major
Ovol2	40.8158	30.5055	17.2448	16.8835	major
P4ha2	6.35407	8.21687	13.0544	4.74053	major
Pabpc1	30.8359	10.4253	45.6799	13.6967	major
Pabpn1	76.7876	47.5929	268.888	82.8868	major
Pak2	13.8549	5.12494	8.57278	2.4108	major
Pank3	55.3962	19.5332	40.064	6.63939	major
Papolb	11.4133	6.10534	7.3518	2.60106	major
Parp9	5.31997	2.82996	8.54456	2.79948	major
Pcgf5	25.6666	8.51259	39.2414	6.52467	major
Pcsk1n	5.60084	13.1253	3.38433	2.97822	major
Pcyt2	26.7891	7.13951	10.7952	2.59551	major
Pdcd10	17.8435	11.9946	15.0408	6.07944	major
Pde6g	1.35903	1.50338	2.32567	0	major
Pdp2	86.5326	12.3545	59.4162	8.85927	major
Pds5a	7.62622	4.12737	6.45876	3.14734	major
Pdxk	299.734	26.6729	80.1925	7.48658	major
Pdxp	24.5096	54.3305	13.9245	13.1787	major
Pemt	335.78	80.5716	354.919	45.6574	major
Pgam2	11.6136	4.20602	13.8069	2.14476	major
Pgd	34.0355	4.72898	20.6717	3.52116	major
Pglyrp1	74.2524	12.8487	40.9618	12.4206	major
Pgm3	16.5327	2.68094	17.2183	2.59452	major
Pgp	79.588	24.9679	24.982	2.19604	major
Phf11a	7.09851	19.4932	11.5098	9.81973	major
Phlda2	172.744	94.3355	154.799	74.3267	major
Pi4k2b	24.3766	16.7876	15.5838	6.51722	major
Pias3	3.95199	5.30022	4.6457	1.35622	major
Pigh	14.4143	4.3545	5.69323	3.73258	major
Pik3cb	18.0603	10.0228	7.35427	4.00216	major
Pim3	31.1661	28.2176	12.879	2.22741	major
Pin1	227.824	22.2658	89.5594	5.27181	major
Pip5k1a	14.2092	4.26977	30.4974	4.99588	major
Pitpnb	52.0345	2.2973	31.9195	1.97016	major
Piwil2	4.91034	1.76878	8.02736	0.983792	major
Pla2g1b	8.8017	12.0867	19.8439	9.31542	major
Plb1	1.36646	4.95276	5.8747	1.70702	major
Plcd4	23.4864	7.1189	20.7503	3.45073	major
Pld6	9.7689	5.24321	3.68865	1.96126	major
Plekhf2	102.665	30.4028	34.3292	7.7362	major
Plekho2	7.67875	3.39732	7.70817	2.26881	major
Plvap	4.79547	7.77584	4.39447	2.54632	major
Pmaip1	7.47382	19.7728	4.8969	7.4337	major
Pmpca	22.0433	3.4205	12.275	1.55389	major
Pnrc2	7.70015	6.78821	23.0196	10.2864	major
Poglut1	7.66993	4.37136	9.9137	3.16317	major
Polh	27.159	8.35831	24.6174	6.06198	major
Polq	7.66023	1.89283	7.18161	1.03388	major
Polr1c	276.551	36.7857	144.095	13.5704	major
Polr2f	1436.71	193.032	672.025	381.158	major
Polr2h	448.667	122.928	208.286	43.4852	major
Polr2m	102.091	30.1002	27.044	3.75517	major
Polr3e	26.7069	7.76319	11.9825	5.0755	major
Polr3g	24.4303	3.74643	23.9475	4.22132	major
Pomc	43.8159	26.2493	14.5452	7.52334	major
Ppat	174.085	14.328	90.4273	7.89973	major
Ppcs	41.7539	20.9296	18.2721	14.0563	major
Ppil1	81.0833	24.2207	39.1339	9.33124	major
Ppm1a	251.482	35.668	178.139	57.9468	major
Ppp1cc	7.65322	4.04444	2.88784	1.30059	major
Ppp1r16a	7.23338	3.92998	4.60717	1.38035	major
Ppp1r2	9.42466	7.89089	5.2651	1.36103	major
Ppp1r2-ps3	1.50931	4.38389	2.15776	0	major
Ppp1r2-ps7	4.97742	6.87249	3.25913	3.5256	major
Ppp1r8	60.2737	28.2569	61.9126	18.3331	major
Ppp2cb	24.7307	13.4789	32.221	8.59328	major
Pprc1	31.9565	3.09414	16.2549	0.922954	major
Pqlc1	15.6309	27.9101	8.64019	8.16073	major
Pramel4	17.4751	1.17688	18.4716	2.60653	major
Pramel5	9.68929	10.7159	13.2279	7.13046	major
Pramel6	56.3939	5.53064	54.4535	7.49917	major
Pramel7	148.025	12.1023	81.784	5.37974	major
Prcc	12.575	8.15245	12.4624	7.98734	major
Prdx4	296.671	177.079	135.66	81.0648	major
Prelid2	52.5706	7.07336	45.1199	4.57727	major
Prkcd	100.589	26.1606	61.3538	15.0346	major
Prkcg	11.5335	7.73418	4.56247	4.06581	major
Prmt6	48.6026	15.456	15.2048	2.90883	major
Prnp	32.0233	5.33723	11.1969	2.63572	major
Prorsd1	10.2484	11.1876	13.0035	14.2304	major
Prpf4	21.8026	5.4363	13.6533	2.58938	major
Prps1l3	206.852	31.4476	86.0325	14.25	major
Prr11	34.2867	19.467	22.4512	7.39275	major
Prr13	250.704	34.958	213.286	86.0583	major
Prss8	5.72135	10.901	11.1446	8.84602	major
Psat1	141.224	16.5125	111.13	20.0278	major
Psme1	8.84136	15.1916	7.91259	8.98808	major
Psmg2	14.9157	5.44606	7.57695	4.15032	major
Pspc1	29.4441	21.4477	17.3084	2.1262	major
Ptcra	4.23137	4.14325	2.38165	3.64169	major
Ptdss2	234.393	15.6968	100.711	10.1703	major
Pten	15.0648	12.8961	17.7416	16.6146	major
Ptpmt1	14.065	46.8563	11.8406	22.6646	major
Ptpn1	41.0603	5.71532	14.321	2.55096	major
Ptpn9	6.34817	2.71584	6.9285	2.41297	major
Ptrh1	308.395	12.1134	110.138	4.67348	major
Pus1	78.6714	29.911	24.9783	7.84135	major
Pwp1	169.342	17.7263	57.5885	6.88641	major
Qpctl	44.0689	16.3523	13.6596	2.5973	major
Rab19	3.34543	15.5971	4.02021	4.09982	major
Rab20	410.733	29.3453	200.007	21.13	major
Rab2b	9.65398	2.97338	14.6706	3.87225	major
Rab34	26.1803	27.9494	26.2018	29.9598	major
Rab39	22.3286	4.17007	16.9552	7.92995	major
Rab40c	12.0332	5.88811	7.56902	0.954466	major
Rab43	13.1959	4.47165	5.86576	1.69648	major
Rab5a	160.839	103.068	39.8707	12.5592	major
Rabgef1	43.5199	10.83	39.715	6.85959	major
Rad9a	28.4939	13.8818	23.2699	7.78424	major
Ranbp2	37.6405	6.58677	22.8878	3.0858	major
Rarg	22.3582	7.89543	10.283	3.36636	major
Rasl10a	8.96106	18.3367	10.4974	3.34956	major
Rasl11a	6.62837	16.5477	4.55181	18.4407	major
Rassf7	10.6059	3.87147	4.27851	0.92672	major
Rb1cc1	34.7163	55.9131	26.9808	19.7536	major
Rbbp6	54.6096	33.4194	82.0866	16.9469	major
Rbm10	18.4751	3.25865	11.9937	3.14984	major
Rbm34	15.3426	5.78607	7.62724	3.09707	major
Rbm45	5.24234	2.30316	4.86551	5.80842	major
Rbm5	78.0474	9.66965	53.4542	5.2216	major
Rbmx	84.5216	13.7426	50.075	10.794	major
Rbmx2	29.4083	59.2014	34.2666	20.5368	major
Rbp7	10.4139	46.5592	19.8782	36.0036	major
Rdm1	82.5645	26.4736	59.0882	16.2879	major
Renbp	103.346	8.74085	52.1158	8.55754	major
Rgcc	78.5226	129.575	58.1436	44.9741	major
Rgs11	15.1888	5.58709	7.48869	4.2186	major
Rilpl2	107.275	60.3513	59.0652	19.328	major
Rinl	12.3686	14.3316	6.32102	2.89372	major
Rlf	42.1316	4.09156	17.8277	3.08594	major
Rmnd5b	98.9643	26.4807	35.4015	10.4123	major
Rnf11	145.498	15.7249	120.929	8.78194	major
Rnf125	35.607	9.25846	27.8477	6.52534	major
Rnf6	36.2279	9.75397	38.8566	6.95033	major
Rnf7	335.21	65.6849	156.755	40.2761	major
Rpl10l	240.169	23.4774	168.063	14.0405	major
Rpl37a	43.6737	5.10768	29.7056	9.13114	major
Rpl3l	15.6927	12.4222	8.27314	5.40459	major
Rpl9	2.91546	1.0087	0.523701	1.14222	major
Rpp25	338.313	302.433	107.993	53.4435	major
Rpp40	25.0055	6.9362	27.0871	12.0735	major
Rpph1	25.5726	60.06	26.2637	46.5487	major
Rprd1a	39.9857	4.7747	20.9454	11.803	major
Rprd1b	41.8782	5.64858	20.6808	2.71438	major
Rps23	15.4803	1.53025	3.80918	0.826515	major
Rps27	46.0175	0.685614	28.05	0.785523	major
Rrp9	253.832	85.0536	92.6633	19.5188	major
Rrs1	57.2304	22.5542	17.7408	2.50272	major
Rsph1	2.48204	5.33322	2.83499	8.08489	major
Rtn2	37.8247	37.7829	18.6473	7.95504	major
Rundc1	8.22353	3.7034	3.95951	1.84883	major
Rusc1	33.2293	39.1855	12.6471	11.1744	major
Ruvbl1	60.1848	8.62501	27.0675	7.74369	major
Rwdd4a	44.4414	19.7341	27.0639	8.77147	major
S100pbp	9.38807	8.06233	7.12625	7.55572	major
S1pr5	2.6606	4.46841	1.61948	2.82754	major
Sac3d1	146.111	51.7544	41.1791	8.08964	major
Samt2	0.844173	4.86406	2.4096	0.873527	major
Sapcd2	39.8677	10.5841	16.8032	1.06264	major
Sardh	5.23102	0.942898	3.69443	0.356058	major
Sat1	616.77	137.515	361.229	90.8023	major
Sat2	16.9461	30.9882	29.1383	18.7856	major
Sbno1	30.1782	7.01	22.0784	4.21819	major
Scd1	21.2334	7.56225	12.6429	3.21342	major
Sdr39u1	2.88626	3.18624	9.67362	3.9263	major
Sec1	29.9418	3.41911	4.73416	0.462674	major
Sec61a2	27.0289	6.46836	26.0783	8.07341	major
Senp2	16.8978	7.12138	7.33628	3.12761	major
Serp1	249.324	177.579	97.2257	38.7393	major
Serpinb3b	0	0	0	0	major
Sertad1	457.221	137.885	124.512	43.8869	major
Sesn1	19.2716	7.12421	13.2381	4.8689	major
Sesn2	78.7758	39.5297	26.1063	7.55664	major
Set	116.338	17.9422	72.7695	12.4593	major
Sfi1	35.4093	24.7607	24.3807	9.63181	major
Sfn	139.089	82.4799	54.432	11.743	major
Sgk3	13.1043	10.3297	15.0655	9.38161	major
Sgms2	4.19766	2.43857	4.22325	2.88993	major
Sgpp1	24.7519	10.0311	14.9642	2.77629	major
Shmt1	47.9193	9.97642	48.0048	10.4167	major
Siah3	0.276884	2.4887	1.58008	6.8727	major
Sigirr	7.66155	7.34656	2.00161	2.60047	major
Sike1	49.387	9.59104	21.8192	5.59616	major
Sirt1	29.1388	5.60491	22.5016	5.09391	major
Six1	5.62319	11.0572	3.02674	2.33586	major
Slc12a2	18.6787	3.30563	14.7679	2.16381	major
Slc13a2	10.9451	3.09181	4.47283	1.18873	major
Slc16a6	39.9436	13.3821	43.6204	12.5482	major
Slc19a3	94.8141	12.9541	99.2468	11.6032	major
Slc1a1	50.6604	9.38804	17.7657	2.18986	major
Slc1a4	3.02643	3.15123	1.84993	1.16512	major
Slc1a5	28.7802	22.0081	12.9807	3.14376	major
Slc22a20	9.65068	3.78377	6.20772	8.71263	major
Slc25a25	22.3559	10.1512	13.1434	3.6314	major
Slc25a28	17.6543	9.87608	14.9173	8.30105	major
Slc25a33	23.5031	20.8864	20.0299	9.54986	major
Slc25a36	44.4164	4.53359	16.7274	2.05583	major
Slc25a43	2.99069	6.26866	3.57713	1.46508	major
Slc27a5	4.96397	5.73249	6.30575	5.22148	major
Slc29a2	16.2047	4.14011	7.04292	0.951554	major
Slc34a2	109.868	46.5584	146.197	25.3684	major
Slc35e2	11.4282	4.25295	6.17763	2.31791	major
Slc35e3	16.8351	10.8852	13.2841	5.00222	major
Slc39a1	22.3744	27.157	25.4485	22.3256	major
Slc39a4	93.6242	17.6238	34.9176	9.96675	major
Slc4a11	29.9074	7.66283	14.33	2.06378	major
Slc5a6	55.7131	11.502	38.5672	5.25845	major
Slco4c1	18.8158	5.30997	26.1781	10.6996	major
Sltm	29.3069	13.5707	20.8371	6.61059	major
Smad7	10.2636	7.41521	7.38805	3.95099	major
Smarca5-ps	17.3642	14.4491	6.93094	2.35644	major
Smcr8	13.0713	2.39427	15.7635	4.35274	major
Smg5	20.1116	3.83584	10.4235	1.97272	major
Smim4	231.643	68.5601	198.105	104.444	major
Snai1	187.277	76.8091	68.255	13.6525	major
Snapc2	161.49	44.5137	67.0765	19.3879	major
Snf8	70.9383	11.0882	14.844	7.25952	major
Snhg10	81.7002	28.509	65.4599	15.955	major
Snhg12	72.7978	37.0163	102.668	25.5237	major
Snhg3	506.565	241.583	281.982	59.2669	major
Snhg4	24.3884	42.3446	24.5431	7.37904	major
Snhg5	120.212	51.1959	231.133	62.2943	major
Snhg8	42.859	42.8747	52.9116	21.0989	major
Snhg9	603.888	293.716	151.768	72.6719	major
Snrnp35	35.4533	4.59372	11.643	1.02468	major
Snx10	2.15266	0.516819	3.48261	1.31457	major
Socs2	11.8477	51.9587	8.61136	9.92146	major
Socs3	21.3257	8.58536	7.37061	1.83794	major
Sorbs3	3.63296	4.20602	2.64002	1.6065	major
Sord	44.1898	13.6171	22.8799	7.34619	major
Sp3	19.8735	7.15965	15.6801	5.43014	major
Sp6	9.29457	10.0466	7.58511	2.14711	major
Sparc	2.42229	15.4466	5.39151	11.0194	major
Speer4e	9.8e-05	0.0478797	0.212398	3.74515	major
Spg7	6.11245	3.83668	7.90912	2.48112	major
Spic	249.679	41.603	274.906	42.2109	major
Spink2	25.4255	13.1438	19.1554	24.7114	major
Spns1	100.025	22.7305	32.5343	4.94199	major
Sppl3	16.6047	0.968391	11.597	0.945677	major
Sprr2e	1.68917	10.233	3.65694	19.3111	major
Spry2	13.5353	16.7591	18.5883	28.9284	major
Spryd4	11.4582	2.5361	7.67134	2.24508	major
Spz1	7.03373	29.1427	15.1908	10.5263	major
Srsf1	102.496	36.3087	35.9317	12.1935	major
Stac2	18.8585	6.77913	12.271	1.30385	major
Stil	19.7833	7.43362	20.6921	4.29027	major
Stk11	22.0459	15.5033	11.3357	11.3065	major
Stk16	35.8708	5.04004	11.0672	2.283	major
Stk17b	6.24593	4.76852	20.962	8.35186	major
Stk19	65.6844	12.1254	19.1725	2.08128	major
Stmn3	182.22	53.523	50.7514	12.0567	major
Strn3	6.68295	4.4957	11.2258	3.34137	major
Sult2b1	55.0101	10.0876	28.3529	3.07533	major
Surf2	91.6436	7.08646	43.3411	2.90465	major
Surf6	43.6068	8.26669	18.1628	2.76746	major
Sva	30.1596	81.7799	50.1671	15.1868	major
Syap1	77.6926	26.515	28.8854	7.73394	major
Syce3	3.54828	7.88023	3.10698	1.13987	major
Sycp1	24.7847	5.49714	24.1065	5.93427	major
Syncrip	18.196	6.08275	21.1608	5.11878	major
Syngr1	19.1356	2.85259	11.342	3.41621	major
Taf1d	161.469	98.7145	223.339	52.9976	major
Taf4b	45.1966	34.8953	16.0787	9.86847	major
Tagln2	32.4828	191.726	23.6828	43.8083	major
Tap1	0.890949	1.28093	0.537042	1.91315	major
Tasp1	19.5961	4.45566	13.3097	3.10647	major
Tatdn3	4.37364	2.98465	6.85962	0.988905	major
Tbl2	18.9846	5.23789	11.6854	1.44555	major
Tbx3	9.00579	13.59	5.11348	1.55995	major
Tbxa2r	20.6289	15.8158	11.0561	7.71877	major
Tcf19	3.98001	3.72678	2.20476	1.30198	major
Tcfl5	6.62662	11.6852	9.51879	9.0505	major
Tchh	4.28304	3.10622	1.79208	0.994512	major
Tcirg1	12.1188	15.4616	5.29015	2.73269	major
Tcp11	4.95808	13.8438	4.04273	6.56241	major
Tdh	13.5882	4.64909	7.28194	2.56507	major
Tdpoz1	56.6239	31.6921	36.48	6.6833	major
Tdpoz2	12.1633	1.73885	16.0663	3.87385	major
Tdpoz3	3.30258	5.32515	8.44116	8.14395	major
Tdpoz4	35.3257	12.5797	69.8363	22.7039	major
Tead4	10.6956	2.91045	4.90114	1.72227	major
Tef	8.88053	5.56314	6.1509	1.70955	major
Terf2ip	10.611	4.00326	4.30626	3.2065	major
Tescl	12.2158	3.73221	4.05541	1.76435	major
Tex101	51.0414	34.7962	44.9692	7.8407	major
Tfrc	85.6331	27.989	86.8294	16.4644	major
Tgs1	35.0142	4.56391	22.842	2.25532	major
Them4	96.2016	16.4696	45.5129	10.656	major
Ticam1	0	0.267689	0.435483	0.70578	major
Timd2	154.695	5.63234	139.574	9.19657	major
Timm10	187.429	25.0484	220.974	14.7216	major
Timm22	27.3839	2.66671	16.8419	3.08645	major
Timm8a1	87.758	4.01755	22.3928	3.00059	major
Timm8a1	87.758	9.33649	22.3928	3.00059	major
Tktl1	37.4554	23.5015	25.9304	9.79595	major
Tlk2	21.9668	4.44603	22.0283	5.42271	major
Tmed4	25.6985	10.5304	12.9478	8.19499	major
Tmed5	267.745	28.087	127.55	27.7632	major
Tmed6	51.0388	27.5859	73.753	37.3855	major
Tmem129	21.0522	5.71064	13.8611	4.22931	major
Tmem132c	6.94713	13.3967	7.55433	1.70643	major
Tmem141	2.3799	9.00064	4.19698	6.05196	major
Tmem160	72.447	28.7918	21.167	14.2196	major
Tmem170	29.5998	10.1773	13.5636	8.13186	major
Tmem173	0.579974	1.66807	5.98298	2.45422	major
Tmem177	1.7117	4.40661	5.07664	3.19014	major
Tmem185b	17.3773	8.7802	5.77015	2.47023	major
Tmem189	30.7646	21.8919	19.3204	6.1507	major
Tmem190	0	2.00872	4.20138	2.29941	major
Tmem223	22.418	9.93635	8.04465	3.28833	major
Tmem37	23.1243	62.2665	22.6133	25.305	major
Tmem56	8.92423	2.70278	8.19071	3.08926	major
Tmem79	56.686	14.0488	33.1499	6.79165	major
Tmpo	24.3097	22.0042	25.0022	17.1833	major
Tmppe	11.4155	2.11457	14.8131	1.16757	major
Tmsb15a	94.3336	94.2279	6.08696	13.5024	major
Tmsb15b1	35.6008	90.7575	50.8862	73.1522	major
Tmx1	8.4355	0.529319	8.892	2.62171	major
Tnfaip8l2	117.528	29.8579	44.1606	19.3031	major
Tnfrsf12a	430.156	199.744	137.59	56.8951	major
Tnfrsf13b	7.07991	5.44585	6.09695	1.95072	major
Tnfrsf17	7.58691	3.71699	11.3119	1.47797	major
Tnfsf12	28.3536	6.52766	12.1704	2.47001	major
Tnip2	4.81332	24.0516	2.90378	2.61756	major
Tnnc2	17.4086	60.2434	10.0242	43.7586	major
Tnpo3	94.1957	6.19168	33.2269	2.50531	major
Tob1	65.4754	83.6633	33.829	22.2107	major
Tomm20	21.0145	2.48905	5.77016	0.778453	major
Tomm5	479.341	44.5649	323.162	38.1979	major
Tomm70a	22.967	7.07386	8.82689	2.85929	major
Tor1aip2	37.2012	47.5011	42.4877	13.5815	major
Tor1b	217.759	26.5549	65.3526	10.6233	major
Tor3a	5.46608	7.26778	2.89743	6.05704	major
Tox4	37.0576	12.4374	28.4487	5.64286	major
Tppp3	31.5396	45.5794	20.7283	29.1549	major
Tpst1	16.6922	15.4457	5.98046	5.15575	major
Traf2	18.8084	6.69173	8.25095	1.95903	major
Trak2	13.1619	6.57452	9.87043	2.41812	major
Trap1a	6.90003	12.4794	21.0064	23.4117	major
Trib3	44.5515	21.914	19.0986	7.66271	major
Trim43a	112.439	10.5752	135.829	7.24684	major
Trim43b	171.501	14.4019	241.734	18.0726	major
Trim43c	77.4892	5.95363	59.3316	3.04771	major
Trim6	8.58949	1.87157	3.87926	1.53866	major
Trim7	30.6416	16.103	30.6589	3.85301	major
Triml2	4.43001	14.205	11.3991	27.3588	major
Trmt61b	172.126	13.0637	55.8359	1.59243	major
Trpv2	2.95773	3.97214	4.26385	4.36475	major
Trub2	27.0125	4.57718	14.5428	2.90293	major
Tsen15	21.4629	4.55198	7.84046	3.27225	major
Tsen34	4.44795	42.7862	3.97707	8.41892	major
Tslp	2.75611	23.5529	12.9367	30.0026	major
Tspan4	75.8236	50.0518	14.8558	6.60699	major
Tsr1	38.7518	7.77006	21.0309	4.80304	major
Tssk6	8.37341	6.93644	3.07843	2.24961	major
Tsx	19.7055	36.1275	28.1973	35.0832	major
Ttc14	9.99012	1.3518	5.11634	1.72982	major
Ttc30b	2.7017	21.3266	7.5873	6.02151	major
Ttf1	3.9886	2.31314	11.1389	2.09331	major
Ttyh2	50.1013	4.42443	23.2621	4.28216	major
Txndc8	0	0	0	0	major
Uap1l1	115.988	22.5805	22.8671	2.81663	major
Ube2j2	42.983	9.26656	9.39837	1.78902	major
Ube2o	26.5288	4.94492	15.1591	1.86616	major
Ubr5	10.7789	2.81122	12.7967	5.55291	major
Ubtd1	26.7787	23.2994	11.9622	6.24608	major
Ubtd2	44.9374	9.401	17.7952	5.02434	major
Ucp2	23.9558	17.8543	12.7814	10.9379	major
Ugcg	29.1113	13.7393	27.8186	11.0112	major
Uhmk1	28.1165	34.4217	30.1361	22.5779	major
Unc119b	90.308	17.0766	20.7581	4.68114	major
Unkl	2.62878	0.681685	2.95525	0.142636	major
Upk1a	5.68504	3.42049	11.9422	6.47328	major
Upk3a	11.7892	52.8023	8.36882	19.8478	major
Urm1	6.78572	0.936828	6.02002	0.317555	major
Usp50	7.55701	3.77842	13.957	6.75753	major
Uspl1	43.9343	13.5559	61.6658	16.0041	major
Utf1	5.37107	19.4121	2.34404	6.67557	major
Utp14b	80.3135	38.1784	50.0791	8.60461	major
Utp23	105.336	11.1249	41.7461	6.15018	major
Vhl	85.4638	44.1812	28.759	9.91495	major
Wdr34	8.23373	9.45183	2.3827	1.58054	major
Wdr4	10.2224	3.06663	4.66961	0.420151	major
Wdr44	39.3	9.71537	26.5559	11.1937	major
Wdr45	41.4023	12.8473	28.6323	6.14879	major
Wdr45b	156.905	15.2472	47.6992	8.35409	major
Wdr77	144.06	24.8619	55.0545	7.35825	major
Wdr81	10.0763	2.05558	3.99414	0.74136	major
Wipi2	191.371	44.2664	49.6841	8.85707	major
Wrap53	33.0141	4.23807	25.9757	1.89912	major
Wsb1	323.248	40.9219	162.171	23.1263	major
Wwtr1	14.4502	6.11392	10.176	1.04126	major
Xpa	19.4673	12.0221	11.8328	6.42985	major
Xpnpep1	29.1204	7.38559	25.132	5.99176	major
Xpo1	47.0326	11.2066	42.0499	11.4112	major
Yars	29.2244	11.2984	10.1358	1.68561	major
Yeats2	18.9593	1.70192	5.09117	1.97703	major
Yme1l1	35.5226	8.07207	25.3241	6.81607	major
Yrdc	194.959	77.8705	55.2908	12.7004	major
Yy1	12.2695	7.43445	14.1566	4.89045	major
Yy2	97.2551	16.0004	55.0838	10.0929	major
Zbtb43	15.293	1.95512	9.5197	0.711906	major
Zbtb5	9.67134	12.3707	24.5071	6.832	major
Zbtb8a	21.4231	7.8051	13.6469	3.95502	major
Zc3h12a	9.38929	2.07527	7.7721	1.70463	major
Zc3hav1	2.3396	7.02344	5.22444	2.64342	major
Zc3hc1	112.444	19.1525	62.472	8.18627	major
Zdhhc7	33.2922	7.69388	19.2055	2.56464	major
Zfp1	44.0816	7.93281	27.4796	2.58537	major
Zfp217	14.9363	13.4685	23.8928	12.9482	major
Zfp263	23.7291	4.82418	7.63484	2.44338	major
Zfp281	14.6813	4.02871	13.7885	6.4905	major
Zfp346	23.2706	3.57747	12.0815	3.28441	major
Zfp367	14.0391	36.5906	20.1547	20.156	major
Zfp386	4.35845	2.87516	9.81914	6.9246	major
Zfp42	16.0142	14.4521	19.0104	7.30574	major
Zfp54	11.7665	13.5351	19.8311	19.3162	major
Zfp566	25.5231	16.8775	30.2756	11.7481	major
Zfp599	8.73969	4.81603	9.5264	3.67406	major
Zfp617	8.55366	2.87133	6.87997	2.59019	major
Zfp622	125.546	41.1581	41.0256	6.41738	major
Zfp623	28.2223	2.27356	11.0053	3.10892	major
Zfp637	23.7381	21.5712	12.5781	8.25651	major
Zfp639	69.3169	13.2327	68.0821	13.0754	major
Zfp644	10.2057	5.83088	16.6317	5.82293	major
Zfp647	14.8219	13.8523	4.67912	5.97917	major
Zfp668	5.45106	1.6774	1.37008	0.572961	major
Zfp677	6.84951	17.4532	18.6933	28.0688	major
Zfp7	33.8437	7.46804	21.1671	5.51343	major
Zfp707	209.495	63.6361	61.4517	7.09713	major
Zfp775	39.9366	25.2221	24.1933	2.87553	major
Zfp809	24.3186	28.6834	29.7614	16.1141	major
Zfp867	1.27423	2.41798	3.57243	2.41135	major
Zfp868	10.0751	8.63344	12.6371	8.52446	major
Zfp874b	6.31062	0.435428	15.1915	1.56222	major
Zfp935	10.0269	4.47141	7.32412	3.47547	major
Zfp948	24.9145	24.3354	19.0231	14.7057	major
Zfp949	9.34328	5.99828	13.1411	4.13532	major
Zfp954	9.37361	7.30831	8.68995	4.02806	major
Zfx	102.198	46.4059	62.7809	15.7189	major
Zgpat	20.0262	7.17592	9.02002	0.661376	major
Zmym5	3.22898	5.15529	3.01519	2.77187	major
Znhit3	827.284	87.5181	669.125	77.36	major
Zrsr1	2.44002	2.17197	4.15276	1.50525	major
Zscan5b	263.608	40.6779	209.528	20.2086	major
Zyg11a	14.6858	4.18125	5.67433	1.2546	major
0610009B22Rik	8.11319	11.2239	13.4802	20.7564	maternal
0610010K14Rik	73.987	26.8331	43.3267	28.0048	maternal
1110012L19Rik	1.8415	3.02258	4.57981	12.4312	maternal
1110020A21Rik	6.07395	16.9939	14.5199	16.021	maternal
1110059G10Rik	9.77355	6.20818	11.7054	5.39001	maternal
1300002E11Rik	7.19897	6.05947	11.6916	14.5425	maternal
1500011B03Rik	22.1542	17.472	16.187	20.3569	maternal
1600002D24Rik	1.04098	0.92775	0	3.30833	maternal
1700010I14Rik	0.128578	1.91279	1.86622	3.34341	maternal
1700015G11Rik	0	1.23947	0	0	maternal
1700018B08Rik	1.33617	4.31018	1.89758	4.46395	maternal
1700021F07Rik	2.13757	3.25599	3.08624	6.0704	maternal
1700028I16Rik	0.230444	2.3889	1.965	4.26699	maternal
1700028K03Rik	0.655751	2.56423	2.17946	6.63871	maternal
1700030K09Rik	1.91818	3.93488	2.05332	2.21949	maternal
1700030O20Rik	0	0.655763	0	0.750075	maternal
1700034K08Rik	0.449758	0.622929	0	2.8445	maternal
1700066M21Rik	9.2407	31.734	4.49117	11.0268	maternal
1700067K01Rik	6.0343	12.2013	3.17438	5.51329	maternal
1700097N02Rik	0.90296	3.95484	0.860538	2.80946	maternal
2010109A12Rik	0	0	0	0	maternal
2210408I21Rik	1.51099	0.567238	0.242235	0.457524	maternal
2310009A05Rik	0.604338	3.77177	5.2816	3.86672	maternal
2310033P09Rik	5.73484	15.0553	1.08316	1.17455	maternal
2410131K14Rik	26.2395	5.52389	4.86552	1.00148	maternal
2610316D01Rik	0.812225	2.05899	2.31636	1.25915	maternal
2700049A03Rik	4.69987	7.19573	9.24677	9.61452	maternal
2900009J06Rik	6.05601	10.2452	2.94485	12.8912	maternal
3110009E18Rik	3.84536	6.22159	18.8869	37.4817	maternal
3110082I17Rik	6.99344	1.31727	2.69463	3.40545	maternal
4921524J17Rik	28.3732	28.3124	26.0721	26.2139	maternal
4930405A21Rik	0	0	0	0	maternal
4930451I11Rik	0.649732	0	0	2.08315	maternal
4930562C15Rik	0.169437	0.155879	0.316501	0.512607	maternal
4933417E11Rik	0.66404	0.917762	3.77201	6.48257	maternal
4933427D06Rik	5.0057	18.7518	33.6549	89.7859	maternal
6720468P15Rik	0.703592	3.8583	4.01668	16.6908	maternal
7420700N18Rik	0.129561	0.805105	0.365202	11.2642	maternal
9130015A21Rik	0.52752	4.37569	0	15.953	maternal
9130409I23Rik	0.952607	5.26135	6.53948	20.6805	maternal
9330182L06Rik	0.208754	1.59474	0.59801	1.79064	maternal
9530068E07Rik	28.3645	36.4285	15.2575	30.1207	maternal
A1bg	1.11989	1.5464	1.57769	6.06987	maternal
A330093E20Rik	0.74154	1.68009	4.75397	8.09765	maternal
A430033K04Rik	2.63994	2.73262	5.16387	9.57716	maternal
A730008H23Rik	32.3995	14.8768	24.729	6.17941	maternal
AA619741	3.70429	6.07885	3.81375	4.74562	maternal
AI463170	0.539877	3.74178	0.784482	6.02051	maternal
AI987944	7.55473	22.6989	50.0524	82.8886	maternal
AU022751	27.3479	62.9079	35.834	43.1177	maternal
AU023762	0	0.566242	0.865171	1.71511	maternal
AW146154	1.08343	0.483744	1.87611	1.92968	maternal
Aaas	16.2444	20.0154	16.0201	21.5259	maternal
Aadac	0.364521	1.25904	1.54796	5.87328	maternal
Aagab	1.12728	1.91675	0.732312	0.977334	maternal
Aarsd1	5.81535	0.608634	1.74525	0.270228	maternal
Aass	1.22888	1.37284	0.73796	0.619776	maternal
Aatf	50.9738	10.1923	20.9776	2.69325	maternal
Abcb1b	3.36274	4.44285	4.91099	10.0848	maternal
Abcb4	0.158802	0.438271	0.296549	1.68084	maternal
Abcb6	4.31275	2.38093	1.91571	0.871357	maternal
Abcb8	1.71378	1.90258	0.62726	2.25887	maternal
Abcb9	1.82771	3.33317	0.183029	1.58142	maternal
Abcc4	0.53396	0.978918	1.14906	1.80364	maternal
Abcd3	1.24373	3.13487	2.15943	2.72964	maternal
Abcf3	8.27924	2.37664	5.3862	3.81145	maternal
Abcg1	0.989267	1.33963	1.33244	1.60369	maternal
Abhd10	6.22132	10.3601	5.74792	9.3002	maternal
Abhd11	47.7972	12.713	21.2551	13.4147	maternal
Abhd14a	7.09024	23.9505	6.06003	12.6703	maternal
Abhd16a	2.6668	4.08239	2.44849	7.94608	maternal
Abhd3	6.11145	6.0394	3.54385	5.65985	maternal
Abhd4	4.25333	15.463	11.1232	51.5531	maternal
Ablim1	0.778829	1.26415	0.901217	1.10908	maternal
Ablim2	0.489549	1.70848	0.353397	1.66643	maternal
Abtb1	3.97053	4.08875	2.03336	1.51606	maternal
Acadvl	1.63334	2.95959	1.43551	1.24177	maternal
Acap2	1.89874	3.61329	1.73943	3.30898	maternal
Accsl	63.965	150.186	246.27	504.425	maternal
Aco1	0.510775	2.47544	1.48271	1.8454	maternal
Aco2	4.05482	5.64537	3.9015	4.69743	maternal
Acot7	48.6571	21.9411	23.6643	7.80543	maternal
Acot9	16.7657	4.84577	10.258	5.35263	maternal
Acox3	1.03078	1.4231	2.08009	3.4384	maternal
Acoxl	1.76383	3.86344	1.50662	1.39524	maternal
Acp1	1.40592	0.647465	0.690155	1.59752	maternal
Acp5	2.07932	2.39378	0.980335	3.18743	maternal
Acp6	1.5557	3.22243	1.0963	3.55937	maternal
Acpp	1.1974	2.42629	2.50826	4.99745	maternal
Acsl1	7.31973	10.8662	6.67873	8.13558	maternal
Acsl3	19.2032	15.8138	15.7561	19.4354	maternal
Actg1	10.774	6.7843	5.69318	1.08208	maternal
Actn3	0.911499	1.62501	0.106585	0.460616	maternal
Actn4	16.9241	6.06313	10.7645	4.92486	maternal
Actr10	4.60698	2.89319	6.3809	3.06868	maternal
Actr1b	0.971837	0.819959	0.759592	1.31439	maternal
Actr8	2.85024	2.47762	2.96975	2.56922	maternal
Ada	5.90272	28.5461	4.3537	14.9569	maternal
Adam32	0	0.187484	0.139453	0.452361	maternal
Adamtsl1	1.18918	2.51727	2.94665	4.44217	maternal
Adar	2.19622	2.78006	4.63272	6.30299	maternal
Adck1	1.53965	1.4125	0.263713	2.94981	maternal
Adck2	1.28772	1.52323	1.28912	0.55685	maternal
Add2	0.350343	0.926393	0.898137	1.10633	maternal
Add3	3.66792	3.23402	1.9106	1.52895	maternal
Adk	16.8123	15.8744	24.081	28.3878	maternal
Adm2	21.2684	30.3887	17.754	26.2194	maternal
Adpgk	14.3418	10.3961	3.78121	5.99165	maternal
Adprh	3.92461	5.21958	3.28206	5.99694	maternal
Adss	40.5878	60.9235	37.7989	66.7285	maternal
Adtrp	2.28342	1.12833	2.6795	4.96862	maternal
Afap1l2	2.09707	3.80776	3.16953	4.17333	maternal
Agk	0.701811	1.3149	0.704817	4.26758	maternal
Agr3	0.312785	3.24499	3.13303	19.4907	maternal
Ahcy	0.26093	0.0600297	0.244311	0	maternal
Aig1	0.808333	2.52087	5.29016	7.14465	maternal
Aimp1	7.29991	1.05151	3.96149	3.45251	maternal
Aire	0.38377	1.54189	0.360447	0.633642	maternal
Ak2	28.9676	27.5483	28.2198	21.5499	maternal
Ak4	1.57618	4.65025	3.37015	2.38083	maternal
Akap13	1.95952	1.01655	1.63713	0.933181	maternal
Aknad1	0.339092	0.936122	0.476157	3.34479	maternal
Akr1b3	0.00102263	0.00066189	0.00133836	0.00137978	maternal
Akr1b8	4.77424	6.96212	6.50479	13.0161	maternal
Akr1c19	0	0	0	0	maternal
Akr1c21	0	0	0	0	maternal
Akr1e1	0	0.827881	0.187817	1.01643	maternal
Akr7a5	14.1805	7.96789	3.52964	1.91053	maternal
Aldh1a2	0.49202	1.63018	0.968343	4.18776	maternal
Aldh1l1	0	0.196754	0.399922	0.432012	maternal
Aldh2	9.45258	18.7566	1.48793	2.9947	maternal
Aldh3a2	1.0967	2.79458	0.777007	2.39858	maternal
Aldh4a1	2.59387	2.81906	2.18185	1.57096	maternal
Aldh7a1	5.04487	8.96736	4.82547	4.45155	maternal
Alg1	8.00065	4.61128	2.31748	2.19459	maternal
Alg10b	3.36934	5.65176	5.20933	5.71289	maternal
Alg2	4.7092	2.12335	1.95659	0.556217	maternal
Alg9	4.19956	3.37563	5.40541	3.35994	maternal
Alkbh7	52.7796	49.1471	14.7996	13.1301	maternal
Alms1-ps2	0	0.452244	1.2763	0.314677	maternal
Amacr	0.514525	3.55112	0	1.30149	maternal
Amd2	18.0678	0.133159	0.00777056	0.00195185	maternal
Amdhd2	1.42829	0.54802	1.34523	0.485735	maternal
Amfr	3.06281	5.52722	2.06334	4.81256	maternal
Amn1	8.6896	10.7004	8.95723	16.8628	maternal
Ampd2	1.6625	3.14295	0.717309	1.59918	maternal
Amz2	3.19992	4.44443	4.59635	8.63256	maternal
Anapc2	4.0604	3.50255	3.25483	2.6371	maternal
Anapc4	15.1121	6.72514	12.5214	5.01145	maternal
Angel1	1.067	5.26975	6.84458	17.0741	maternal
Ankrd27	8.31644	10.5802	12.6625	12.8223	maternal
Anks4b	0.885517	2.21597	3.7383	11.9614	maternal
Ano10	1.78789	3.20654	3.03375	3.90742	maternal
Anxa2	11.9205	27.1711	21.4324	22.7032	maternal
Anxa5	6.35384	15.3551	10.6365	14.9457	maternal
Anxa6	2.07761	2.86784	3.46922	4.16124	maternal
Anxa7	28.7804	39.8398	64.0179	90.5618	maternal
Ap2s1	32.9472	33.7375	18.0416	33.7545	maternal
Ap3b1	1.07375	2.81524	1.87993	3.40982	maternal
Ap3m2	6.70414	5.28695	7.07078	2.41658	maternal
Ap5m1	2.49389	2.40656	7.03581	6.82114	maternal
Apba2	0.393328	1.44767	0.919078	1.3123	maternal
Apbb1	1.93432	2.78026	0.843663	1.83583	maternal
Apeh	1.02094	0.832799	0.391246	1.1278	maternal
Aph1a	3.39072	3.07577	2.25838	2.1403	maternal
Aph1b	0.801147	3.3164	1.65919	3.0621	maternal
Aph1c	0.412511	1.50831	0.891767	1.74418	maternal
Aplf	0.890614	1.01642	1.16003	2.91304	maternal
Apool	0.710198	1.59458	4.02015	5.99158	maternal
Arcn1	81.4561	9.59208	28.6545	8.09346	maternal
Arfip1	24.4317	44.9472	42.4207	71.3949	maternal
Arg2	122.629	78.439	192.47	77.8685	maternal
Arhgap17	4.5462	2.06733	2.6728	2.94179	maternal
Arhgap26	0.583435	2.16561	1.74743	2.55427	maternal
Arhgap28	5.34815	14.6301	5.06344	7.83236	maternal
Arhgef1	1.00136	3.16779	0.467706	0.707452	maternal
Arhgef16	1.296	5.08704	1.02335	2.45735	maternal
Arhgef39	18.8412	26.8377	25.6948	49.7987	maternal
Arhgef7	4.55269	6.85297	4.79226	5.96201	maternal
Arid5b	6.8863	32.7296	35.8177	146.704	maternal
Arl13b	1.10344	2.53797	1.11691	4.73182	maternal
Arl2	3.49031	2.81577	1.24632	1.35587	maternal
Arl6	4.83384	16.184	24.9219	46.0162	maternal
Arl6ip1	35.1139	45.8009	50.4205	123.237	maternal
Armc10	4.05686	6.06057	5.37351	12.3916	maternal
Armc8	5.96781	11.1386	6.72122	7.66211	maternal
Armc9	6.91382	3.71454	3.27226	1.0817	maternal
Arntl	22.0973	15.6133	19.3662	21.8252	maternal
Arpc1b	10.4083	7.18772	7.55606	6.13682	maternal
Arpc3	48.4365	6.7364	16.2848	2.15962	maternal
Arrdc1	122.151	49.6192	43.3813	34.4973	maternal
Arsb	0.108243	1.60572	1.13712	7.28435	maternal
Arxes1	0.582648	1.10647	0	0.445169	maternal
Ascc1	13.052	6.17098	9.55175	5.77484	maternal
Asgr2	0.386585	1.73605	1.64318	5.04888	maternal
Aspm	11.6227	9.5643	8.89423	3.54101	maternal
Aspscr1	12.8727	10.7626	5.22061	4.77828	maternal
Astl	4.25965	5.33352	1.81045	7.67924	maternal
Asz1	2.48807	5.06336	6.46036	9.78871	maternal
Atad1	26.6231	21.9294	41.8564	46.6453	maternal
Atf6	1.19243	1.23382	2.46042	1.49838	maternal
Atf7ip	21.9268	10.511	16.0124	13.6267	maternal
Atg12	57.0989	25.9868	33.3046	31.413	maternal
Atg16l1	28.7759	6.96313	14.471	2.79963	maternal
Atl1	3.58464	13.9826	5.5776	15.1251	maternal
Atl2	14.731	12.1643	23.4195	18.9746	maternal
Atp13a1	3.97452	2.70425	1.93319	1.50282	maternal
Atp2b1	1.27794	2.24387	1.82952	2.01878	maternal
Atp2c1	10.3365	22.4801	20.9254	41.6351	maternal
Atp2c2	0.608738	0.233369	0.284533	0.819544	maternal
Atp5e	303.458	114.837	167.529	116.259	maternal
Atp5g2	0	0	0	0	maternal
Atp5l	1.742	0.805181	1.2677	1.54592	maternal
Atp6v0a2	7.27761	7.17241	4.3637	6.46009	maternal
Atp6v0c-ps2	9.81e-06	1.77e-23	1.74901e-15	0.00029854	maternal
Atp6v0e2	0.494469	3.92597	1.56725	4.14579	maternal
Atp6v1a	14.657	3.69368	16.6316	5.8367	maternal
Atp6v1f	9.52307	19.4818	32.5106	43.0477	maternal
Atp6v1g1	26.7829	14.5312	16.031	41.9661	maternal
Atp8a2	0	0.449752	0.304348	0.739337	maternal
Atxn7l2	0.271031	1.06008	0.126911	1.23471	maternal
Auh	15.5256	19.8819	17.7674	30.2215	maternal
Aurkc	5.62361	4.15875	13.6196	6.01591	maternal
Aven	7.59215	5.395	22.2366	28.9128	maternal
Awat2	0	0.634274	0.400316	1.51694	maternal
Axin2	3.99524	8.37422	4.39062	6.95686	maternal
B3galnt1	0.196528	3.05223	0.41441	1.49348	maternal
B3galnt2	5.82531	13.5901	9.74773	17.9511	maternal
B3gntl1	2.21176	5.18387	4.82006	3.50116	maternal
B4galt2	1.82277	3.39696	2.56089	7.05882	maternal
B4galt4	1.30522	8.22118	12.6196	49.6687	maternal
BC004004	5.00424	1.34905	3.73109	2.72709	maternal
BC005624	18.7593	4.64538	11.5184	1.35702	maternal
BC017158	0.259977	2.27223	1.2883	1.70403	maternal
BC039966	0	3.14123	0.823937	0	maternal
BC048403	1.4648	2.79179	1.7609	1.05674	maternal
BC048602	0	0.748607	0.518082	0.564914	maternal
BC051537	0.411558	5.24697	1.93469	1.88487	maternal
BC052040	1.83777	7.43899	2.01877	3.99929	maternal
BC055324	9.64276	4.96781	5.36889	1.98547	maternal
Babam1	17.9112	6.08455	6.93015	4.63458	maternal
Bace2	0.027646	0.381405	0	0.12505	maternal
Baiap2l1	7.11161	11.1574	6.67921	12.2946	maternal
Bank1	0	0.158358	0	0.927734	maternal
Banp	12.5819	3.34609	5.87722	3.90788	maternal
Bbs4	9.5634	6.66049	10.0125	12.1408	maternal
Bbs7	0.339786	0.410393	1.19285	2.83606	maternal
Bcar3	4.24557	16.8025	4.67018	9.69235	maternal
Bcl2l10	93.8373	218.815	282.155	589.501	maternal
Bcl7b	7.82995	19.7294	11.8174	16.5672	maternal
Bdh1	2.59217	5.26262	6.09205	9.23237	maternal
Bdkrb1	1.80363	1.35897	0.926989	4.51945	maternal
Bend5	0.248417	1.28634	0.174941	1.51466	maternal
Bin2	1.93224	3.84485	2.56236	3.1186	maternal
Bin3	4.82376	5.98182	10.4284	21.8957	maternal
Birc3	7.81324	14.0195	13.7069	28.0796	maternal
Blcap	15.9564	21.4219	20.6284	48.0635	maternal
Bloc1s1	5.78804	1.45858	1.5282	0	maternal
Bloc1s5	1.03714	0.716097	1.27902	0.395485	maternal
Blvra	3.06814	4.94642	3.48081	2.20274	maternal
Blzf1	3.06495	1.67266	3.53979	3.8223	maternal
Bmp15	34.06	130.964	255.461	951.755	maternal
Bmpr1b	2.42286	3.17855	3.55641	5.21727	maternal
Bms1	21.9532	3.42927	11.1074	2.35262	maternal
Bnip1	18.5299	4.31984	10.464	5.85141	maternal
Bola3	1.17085	2.61698	0.685516	1.77911	maternal
Bpgm	65.8494	96.3864	220.445	332.417	maternal
Brd9	17.538	2.64965	17.4677	4.71432	maternal
Brip1	0.349482	1.61013	1.88834	2.13593	maternal
Btbd10	32.0596	24.1491	49.7439	55.3302	maternal
Btbd8	1.90863	2.63767	0.300929	2.93885	maternal
Btbd9	0.929276	1.72984	1.60812	1.44758	maternal
Btd	1.39371	2.08472	0.490528	1.94568	maternal
Btrc	12.801	1.63096	5.00002	1.09988	maternal
Bub1b	5.0784	6.27481	5.29575	5.62913	maternal
Bub3	112.387	13.3615	74.5626	14.3452	maternal
C1galt1c1	3.37768	5.51356	5.6371	14.5589	maternal
C1qb	0.218779	1.51182	3.72746	3.3713	maternal
C330013E15Rik	2.58511	13.3071	3.69126	16.9532	maternal
C330018D20Rik	1.01099	0.761239	3.22837	2.65216	maternal
C87499	1.98497	18.8853	20.9069	55.5269	maternal
C87977	8.46394	28.8871	48.5058	78.8743	maternal
C8g	0.467116	4.94573	1.32804	1.9204	maternal
Cacfd1	6.31151	2.87996	5.21776	2.12281	maternal
Cacng4	0.118778	0.286852	0.0832221	0	maternal
Cactin	19.1446	5.57491	6.35006	0.612647	maternal
Cage1	0.307094	1.00667	0.538678	1.86241	maternal
Calcoco1	1.16628	1.39511	1.74587	2.35794	maternal
Caln1	1.27622	4.54013	5.24417	10.7387	maternal
Calr4	3.4431	11.3259	29.6967	57.4969	maternal
Calu	27.5422	22.7324	24.7058	16.9721	maternal
Camk2g	16.9472	22.9975	15.8554	17.7996	maternal
Camkmt	4.36092	8.22437	4.0937	23.1976	maternal
Camsap3	0.573275	2.8702	0.501414	0.984582	maternal
Camta1	1.0682	0.626263	1.47819	2.06455	maternal
Capn7	13.668	36.9573	8.66262	11.5994	maternal
Car9	0.920382	3.73296	3.56297	12.7889	maternal
Cars	4.02902	1.98591	1.2415	0.558035	maternal
Casc1	0.610627	1.68578	1.10266	3.70762	maternal
Casp8	0.183882	0.471545	0.904321	2.93813	maternal
Cast	0.992418	1.79807	1.00231	2.64088	maternal
Cbr4	0.865081	0.597781	0	2.99851	maternal
Cc2d1a	0.755263	2.25833	1.32332	0.190551	maternal
Cc2d1b	0.795315	0.640275	0.371701	0.501829	maternal
Ccdc105	0.265591	2.75076	0	1.01313	maternal
Ccdc114	0.339786	3.38233	0.66781	2.70715	maternal
Ccdc130	11.5694	5.54336	5.77252	3.03247	maternal
Ccdc138	1.796	1.8594	1.0092	1.22717	maternal
Ccdc14	1.73268	2.93436	6.47102	8.57389	maternal
Ccdc155	1.1109	0.348556	1.27801	0.460618	maternal
Ccdc171	1.20242	2.86807	2.67092	4.54352	maternal
Ccdc172	0.669036	0.924683	3.48417	4.46967	maternal
Ccdc174	17.7499	1.69967	8.21705	0.395235	maternal
Ccdc28b	0.303186	2.72577	0.433493	0.471786	maternal
Ccdc3	0.165819	0.629427	0.46562	3.27058	maternal
Ccdc34	6.15701	4.09511	7.87534	7.94993	maternal
Ccdc58	45.2946	9.46168	49.7643	7.1673	maternal
Ccdc61	1.23072	2.08542	0.314916	1.36249	maternal
Ccdc62	0.385796	1.71123	1.00365	3.75103	maternal
Ccdc68	0	0.104634	0	0.92672	maternal
Ccdc69	133.844	308.296	97.0258	200.937	maternal
Ccdc71	4.77851	1.11534	1.9712	0.638791	maternal
Ccdc84	9.65813	26.8621	12.0153	20.7535	maternal
Ccl27a	0	1.46692	0.21859	3.45218	maternal
Ccnb1	133.808	34.6021	118.646	51.2191	maternal
Ccnb2	25.909	19.5471	20.5082	28.6198	maternal
Ccnb3	0.896214	0.357976	1.32064	2.20958	maternal
Ccnh	63.726	4.47484	17.8437	9.20558	maternal
Ccno	55.8372	61.6132	15.7955	24.2562	maternal
Ccnt2	12.17	11.2536	25.0229	22.254	maternal
Cct5	77.0679	23.0734	60.1336	26.1684	maternal
Cd160	1.27863	2.55226	2.15423	11.1232	maternal
Cd164l2	66.7159	81.6959	33.4343	29.3685	maternal
Cd177	0.810948	0.727573	2.39064	1.9682	maternal
Cd1d1	0	0.254674	0.3464	1.49923	maternal
Cd36	0.44435	2.91313	4.26323	11.2687	maternal
Cd55	6.7169	13.5809	20.7055	43.9997	maternal
Cd7	24.1652	39.8885	34.0211	62.2968	maternal
Cd99l2	0.662576	0.664996	0.337648	0.273461	maternal
Cdc25b	4.33269	15.0157	4.7621	12.5165	maternal
Cdc42bpa	0.443423	2.12259	1.24295	3.73255	maternal
Cdc42ep3	5.89585	12.8872	3.45341	3.1363	maternal
Cdh1	19.3574	19.3134	12.3621	9.3118	maternal
Cdh2	0.0442609	0.366432	0.309731	3.74416	maternal
Cdh3	2.51254	2.47126	6.88808	2.50684	maternal
Cdk15	0.429895	3.06437	0.404381	3.06644	maternal
Cdk17	1.90373	4.31019	1.66732	5.22127	maternal
Cdk20	16.0133	8.91332	16.6131	27.0589	maternal
Cdk5	2.44666	1.54208	2.36314	0.970961	maternal
Cdk5rap1	15.0942	6.23647	10.4625	6.26813	maternal
Cdk5rap2	0.0919777	0.139574	0.272766	0.332497	maternal
Cdpf1	3.20206	5.81657	5.19021	5.56873	maternal
Cds1	1.70943	2.43504	1.31316	2.08502	maternal
Ceacam10	1.62575	13.0014	0.990346	13.6209	maternal
Cenpf	12.6519	6.28788	15.1563	7.50842	maternal
Cenph	20.4569	17.7964	33.535	28.2172	maternal
Cenpj	5.72002	11.6693	7.93982	4.99354	maternal
Cenpm	77.3525	18.0123	21.5214	16.0108	maternal
Cenpo	5.28722	4.26074	11.3825	18.1173	maternal
Cenpq	6.88572	5.87853	8.42168	8.82888	maternal
Cep104	4.18744	4.49486	2.60945	4.12695	maternal
Cep164	4.29853	18.8613	7.31355	25.8401	maternal
Cep44	2.00242	1.15255	3.77447	1.27804	maternal
Cep55	7.41872	11.1814	14.6711	32.4953	maternal
Cep57l1	1.83317	3.93277	3.50963	9.32982	maternal
Cep78	7.62835	8.73501	4.74803	7.63147	maternal
Cep95	4.11493	3.06264	2.87823	3.79394	maternal
Cept1	3.56103	15.1576	6.90037	11.8432	maternal
Cers6	3.76752	4.38695	5.89885	7.68222	maternal
Cetn2	23.7612	30.3297	21.1261	31.587	maternal
Cgnl1	0.597963	1.94123	0.922858	1.32756	maternal
Chac2	0.728981	0.854268	0.515901	4.75447	maternal
Chadl	0.694356	1.07827	0	0	maternal
Chchd1	34.3742	17.6651	17.6365	7.48295	maternal
Chchd6	3.05863	2.80721	3.3277	3.95158	maternal
Chchd7	17.1858	79.8237	9.72113	32.355	maternal
Chd1l	0.292895	0.252656	0.205449	0.55487	maternal
Chd6	1.45944	1.0983	2.60384	2.2488	maternal
Chdh	0.583275	1.06292	0.663321	1.18319	maternal
Chek1	15.6816	36.6143	50.3364	108.338	maternal
Chga	1.65566	7.83798	0.666083	1.0809	maternal
Chmp3	5.46112	9.54546	17.6086	42.3945	maternal
Chmp7	5.125	4.54757	3.54019	1.97443	maternal
Chn2	1.17787	1.43438	2.13774	4.92694	maternal
Chordc1	6.78289	7.33755	6.69048	8.15767	maternal
Chrnd	0.369246	0.203853	0.310822	0.33579	maternal
Chrng	0.117524	0.405681	0.165473	0.895061	maternal
Chst7	8.85083	10.7631	7.29577	7.11536	maternal
Ciao1	14.4976	2.69729	5.38276	4.09178	maternal
Ciapin1	7.95968	12.8461	7.17467	7.74513	maternal
Cirbp	13.1392	35.1684	5.58212	23.345	maternal
Cisd1	91.2628	32.6069	35.7808	17.4571	maternal
Cisd3	2.05652	8.3032	0.491689	8.57312	maternal
Cit	2.15457	5.88139	2.797	2.46051	maternal
Cited2	7.66569	23.3799	1.93262	3.83266	maternal
Cklf	3.51064	3.60507	2.33983	7.77939	maternal
Clasrp	1.43626	5.61495	0.144194	0.311848	maternal
Clcc1	13.1299	15.5715	10.7089	15.4132	maternal
Cldn15	0.734262	3.71757	1.03425	2.05158	maternal
Cldn4	0.250517	2.68094	0.529425	2.10057	maternal
Cldn8	0.471019	0.260089	0.264769	0.858664	maternal
Clec10a	12.0887	26.0312	11.6314	6.36893	maternal
Clec12a	0.301213	1.31681	3.81158	8.08979	maternal
Clip4	2.06454	3.62309	2.8948	5.9027	maternal
Clk1	69.3522	32.0136	86.3907	17.3181	maternal
Clpb	2.1912	1.25321	1.47581	2.30257	maternal
Cluap1	3.17117	1.89123	1.01699	4.40453	maternal
Cmc2	5.81547	2.2314	5.25028	12.1176	maternal
Cmpk2	0.95754	3.587	6.61803	11.6032	maternal
Cmtm6	15.3831	3.44875	8.09866	4.32424	maternal
Cnot11	2.60056	8.69653	1.30894	1.91868	maternal
Cnot3	25.0049	13.4891	9.45756	8.83016	maternal
Cnot4	5.4675	4.83422	13.5407	21.6073	maternal
Cnpy2	3.13142	5.66059	3.42626	5.58198	maternal
Coa4	6.42322	5.28836	2.62455	1.90443	maternal
Coasy	2.48283	5.27431	1.60372	1.98781	maternal
Cobll1	0.706711	4.2858	1.99758	5.07847	maternal
Cog1	1.51874	1.44702	0.406192	0	maternal
Cog3	2.60204	3.76657	1.7147	1.54259	maternal
Cog6	1.80124	3.26299	0.947739	1.93405	maternal
Col6a6	0.4366	0.784178	0.228771	0.330422	maternal
Commd1	7.20492	3.28217	7.17231	6.91489	maternal
Commd10	6.55173	1.85093	5.25489	4.32481	maternal
Commd9	3.25663	0.984421	1.73172	1.56548	maternal
Copa	6.67085	5.34357	6.88161	9.81055	maternal
Copb1	3.21773	12.8238	6.35267	10.9381	maternal
Copb2	13.9397	4.01643	7.76098	6.09737	maternal
Copg1	11.534	3.69763	7.67634	8.40365	maternal
Coprs	21.1292	31.2586	20.8144	27.5314	maternal
Cops3	35.5665	18.9601	20.6999	13.1085	maternal
Cops5	76.4732	28.9385	32.6172	10.2469	maternal
Cops8	109.555	26.9106	68.2408	29.235	maternal
Coq6	31.8861	17.0376	20.0378	7.45087	maternal
Coq9	5.51879	6.32012	2.84682	8.21714	maternal
Coro1b	8.43407	3.71319	2.92688	5.02967	maternal
Coro2b	1.2012	2.48651	0.841663	4.54439	maternal
Cox10	15.9052	25.9909	20.5269	45.263	maternal
Cox16	23.5967	1.45506	12.743	5.35199	maternal
Cox17	136.157	32.8742	117.083	17.8444	maternal
Cox6a2	0	1.14149	2.97267	5.19483	maternal
Cox7a2l	48.2058	9.92744	20.7244	12.46	maternal
Cox7c	14.145	1.4725	8.25723	0	maternal
Cpa1	64.7741	89.0585	108.051	249.784	maternal
Cpeb1	8.87108	15.593	9.38237	14.9592	maternal
Cpne9	0.86994	2.94729	5.77206	7.67599	maternal
Cpox	0.753595	2.31649	0.384291	2.80186	maternal
Cpsf3	15.5849	4.76439	13.9703	5.36971	maternal
Cpsf4l	11.2734	19.0429	12.0068	21.517	maternal
Cpt2	7.84743	6.52595	8.10513	4.30914	maternal
Cr1l	0.151828	0.499547	0.829644	1.85008	maternal
Crabp2	8.36233	69.5747	22.2732	90.8298	maternal
Crb1	0.136901	0.251867	0.830369	0.689443	maternal
Crbn	1.14545	2.2079	3.86856	8.28615	maternal
Creld2	133.24	70.6848	67.7509	37.1053	maternal
Crmp1	0.368838	3.80171	0.206972	1.34169	maternal
Crnkl1	127.204	13.6612	42.1406	8.72122	maternal
Cryl1	6.61618	6.85455	5.84518	8.86635	maternal
Crym	0.375405	5.57582	1.06326	7.49347	maternal
Csad	1.08336	2.47865	0.887364	1.761	maternal
Csf1	0.0661685	0.772031	0.968189	1.67926	maternal
Csrnp2	32.5543	15.8274	22.1006	10.1127	maternal
Cst3	66.4243	142.38	36.663	61.6627	maternal
Ctbp2	3.47413	4.79638	2.55881	4.08826	maternal
Ctbs	0.984933	3.71228	1.16946	4.59428	maternal
Ctnna1	13.8494	9.43415	17.2594	12.93	maternal
Ctnnb1	65.2716	13.8535	28.1351	7.40156	maternal
Ctnnbl1	40.1992	2.1127	18.3196	4.76554	maternal
Ctns	0.846676	0.300957	0.593461	0.896688	maternal
Ctps	102.517	31.3965	64.1212	35.1283	maternal
Ctsd	45.9386	27.5677	32.673	10.0478	maternal
Cux1	0.657388	1.9027	1.78747	3.42794	maternal
Cwc27	4.60266	0.0828685	4.39531	2.01185	maternal
Cwf19l1	1.81705	0.626264	1.75642	1.28328	maternal
Cwf19l2	0.546347	0.640842	1.68366	2.80933	maternal
Cxcr3	0.142755	0.985783	0.805662	1.30842	maternal
Cxxc1	2.26519	1.56339	1.59071	0.528987	maternal
Cyb561d2	7.13503	3.78526	3.71541	2.03093	maternal
Cyfip2	1.00186	1.38217	1.12074	2.16612	maternal
Cyp19a1	0.181555	0.12531	0.892789	3.03406	maternal
Cyp27a1	0.932273	4.0226	1.14846	4.08213	maternal
Cyp2c53-ps	0	1.11309	1.3664	10.1151	maternal
Cyp2j12	0	1.20236	0	1.06008	maternal
Cyp4f39	4.97114	12.328	1.06478	8.43841	maternal
D030018L15Rik	0.377718	1.28367	0.638365	3.47619	maternal
D10Wsu102e	80.5531	44.2276	68.4175	59.277	maternal
D5Ertd577e	11.2714	5.66871	18.0684	4.08465	maternal
D630033O11Rik	1.48798	0.34363	0.719153	3.14992	maternal
D6Ertd474e	7.16687	26.1045	49.739	139.131	maternal
D6Ertd527e	60.9767	156.757	54.4384	110.854	maternal
D6Wsu163e	14.7457	2.88846	15.4084	6.36096	maternal
Daglb	1.07554	6.30854	0.659801	1.52711	maternal
Dap3	3.57193	7.39436	2.40181	4.2908	maternal
Dapk2	1.28597	1.7758	0.543686	2.94189	maternal
Dapp1	1.773	2.24317	2.69473	6.82876	maternal
Dazl	29.4246	81.705	33.1642	122.378	maternal
Dbndd1	9.82116	15.2454	5.86452	16.5183	maternal
Dcaf17	3.71031	7.7497	5.11329	0.725392	maternal
Dcaf7	50.4444	24.3086	21.6866	35.8302	maternal
Dcaf8	9.72386	23.7245	15.6767	24.7614	maternal
Dcbld2	1.86777	2.62276	4.90253	7.02641	maternal
Dclk2	7.14703	22.6712	10.836	17.0223	maternal
Dclre1a	1.88949	3.43475	2.74376	6.96474	maternal
Dcp1a	8.85283	7.41787	9.40744	15.7724	maternal
Dcpp3	0.456689	0	0.660639	0.722554	maternal
Dctn1	0.366768	0.361515	0.220155	0.158412	maternal
Dctn2	2.00077	1.3002	2.15485	0.71706	maternal
Dctn3	52.4736	17.0245	29.2591	12.863	maternal
Dctn5	12.5116	7.39119	12.3438	11.0631	maternal
Dctn6	3.03407	5.07598	9.9819	9.17125	maternal
Dcxr	3.0248	2.53673	0.932297	3.98789	maternal
Ddb2	9.13569	4.94053	11.8067	18.0886	maternal
Ddrgk1	5.70631	8.6448	4.98601	2.70582	maternal
Ddx1	7.71279	2.84738	4.28351	0.953216	maternal
Ddx11	1.11915	2.00581	0.871519	0.692115	maternal
Ddx25	0.682769	2.64013	2.11824	2.50139	maternal
Ddx28	17.4168	8.1834	3.0662	1.47442	maternal
Ddx39b	26.5173	2.896	9.98724	1.4829	maternal
Ddx55	5.88653	2.43748	2.43429	1.0712	maternal
Dedd	20.9541	14.2078	26.7844	34.9148	maternal
Def6	3.61864	3.24035	0.687401	1.04045	maternal
Defb41	0	4.13455	13.5212	30.7993	maternal
Defb50	0.953161	0	0	1.53229	maternal
Degs1	99.5692	78.4771	131.346	245.726	maternal
Depdc7	278.827	64.7299	105.293	50.4476	maternal
Deptor	4.69014	9.62658	8.83801	18.9686	maternal
Dera	0.947767	0.560937	1.90915	0.619961	maternal
Derl3	108.181	36.9925	47.0347	34.7286	maternal
Dgcr2	16.9162	3.51244	6.68434	2.64607	maternal
Dgcr6	5.1897	2.7382	2.6915	1.05263	maternal
Dgkh	0.358829	0.563008	0.641255	1.53424	maternal
Dguok	5.77883	2.40368	11.0557	13.9095	maternal
Dhrs1	3.62787	7.08086	12.7009	18.3436	maternal
Dhrs2	0	0.897925	1.31458	3.70563	maternal
Dhrs3	1.429	3.54505	1.47034	3.17925	maternal
Dhx35	0.880701	0.701236	0.664971	0.808999	maternal
Dicer1	10.7848	8.28024	11.7777	12.3483	maternal
Diras2	0.247435	0.956008	0.900769	4.93671	maternal
Dis3l2	0.0697233	0.288869	0.4893	0.211334	maternal
Disc1	0.0921029	0.127148	0.129408	0	maternal
Dkk1	0.0996807	1.65134	0.140144	1.06067	maternal
Dlat	1.12308	3.91133	2.77149	5.66092	maternal
Dld	7.13947	3.91543	7.01149	10.9991	maternal
Dlgap4	17.3307	34.332	8.86878	20.4193	maternal
Dlgap5	7.23981	2.80398	12.0228	3.3591	maternal
Dlst	6.27646	10.8016	5.91027	8.91652	maternal
Dmap1	15.1324	3.06126	1.94257	2.10388	maternal
Dnajb2	10.754	2.07105	5.62615	0.969912	maternal
Dnajb4	1.35362	4.01805	7.74562	16.3803	maternal
Dnajc1	4.60759	3.92977	1.54192	1.37332	maternal
Dnajc10	2.66096	1.61565	4.39776	2.73611	maternal
Dnajc11	5.87803	3.23488	5.63719	4.5112	maternal
Dnajc14	4.17401	5.10247	9.48314	16.7605	maternal
Dnajc3	20.7287	14.8975	12.282	9.83236	maternal
Dnmt1	9.47255	8.65379	8.54514	8.47007	maternal
Dnmt3l	19.5551	14.8178	29.7806	28.2931	maternal
Dock3	0.582285	2.52233	1.62711	2.63255	maternal
Dock5	2.54762	8.26602	3.47322	8.65864	maternal
Dpcd	15.7677	2.91424	4.79902	8.04629	maternal
Dpep3	4.48855	2.16014	3.26062	2.69902	maternal
Dpf3	8.23736	2.94917	5.81469	1.86592	maternal
Dpy19l1	0.713481	0.762946	1.74632	3.16562	maternal
Dpys	0.212317	1.0871	0.746653	3.84609	maternal
Drap1	0.98408	5.42659	1.75044	7.22569	maternal
Dse	0.883461	1.79061	1.77901	1.16918	maternal
Dstyk	2.49784	5.14634	6.65955	13.014	maternal
Dtwd1	0.704291	1.57089	0.741567	1.60743	maternal
Dus1l	10.6496	1.63384	2.33263	0.90127	maternal
Dus3l	10.7195	1.66649	4.88937	0.464479	maternal
Dusp1	64.2269	77.5354	21.9102	12.9122	maternal
Dusp12	67.8803	57.1759	32.5475	23.3455	maternal
Dusp18	2.36371	6.42717	4.67116	8.19329	maternal
Dvl2	3.46598	0.814252	1.13805	0.335308	maternal
Dydc2	1.11281	0	0.53327	0	maternal
Dync2li1	0	0.599454	0.245514	0.266077	maternal
Dynlt1b	0	0.747658	1.45285	3.16599	maternal
E330011O21Rik	4.18971	14.6629	29.4761	80.6993	maternal
E330017A01Rik	45.3709	57.0247	8.02772	16.2759	maternal
E330021D16Rik	20.0535	30.7197	66.7483	61.1451	maternal
E330034G19Rik	22.0367	85.609	317.596	627.543	maternal
Ebpl	20.8405	42.2652	17.9264	51.2612	maternal
Ecd	16.3496	3.51972	14.0129	5.20181	maternal
Echdc1	0.174068	0.756135	0.831636	1.30797	maternal
Edc4	5.58898	2.72107	2.28429	2.3286	maternal
Edn1	0.104606	0.288837	0.735642	2.38652	maternal
Eed	51.4224	38.2056	30.3508	30.3384	maternal
Eef1d	127.451	17.9084	40.0272	7.75916	maternal
Eef2k	1.50742	3.18681	3.21378	4.51265	maternal
Eefsec	6.74202	3.06418	2.77061	1.22448	maternal
Eepd1	1.97798	7.45121	2.08272	3.12588	maternal
Efcab11	4.2289	3.51812	5.03445	5.77479	maternal
Efcab6	2.68917	6.0816	8.59965	16.3384	maternal
Efcab7	0.374195	0.516706	1.93297	0.570439	maternal
Efhc2	0	0.580566	0.944928	3.57407	maternal
Efna4	0.720219	6.06763	1.21953	3.74121	maternal
Efnb1	1.03658	4.96226	0.363299	0.686648	maternal
Eftud2	7.38462	1.35235	2.7476	1.68159	maternal
Egf	1.35299	3.63848	2.36461	5.22791	maternal
Egfl6	0.163082	1.06923	0.686824	4.32936	maternal
Ehf	1.71608	5.34487	5.76649	15.7844	maternal
Eif1ax	31.8071	19.0262	13.0094	9.44955	maternal
Eif1b	137.623	71.0317	76.1759	60.0034	maternal
Eif2ak1	11.3537	8.27083	8.63159	9.20685	maternal
Eif2ak4	2.21523	5.3772	2.41076	4.76983	maternal
Eif2b1	164.16	26.6183	105.787	40.4897	maternal
Eif2b3	33.3537	6.18147	18.3738	6.53642	maternal
Eif3d	41.1549	2.8576	11.823	2.5221	maternal
Eif3j2	50.9028	9.32881	23.6593	7.50769	maternal
Eif4a2	76.797	52.2394	93.4775	25.0159	maternal
Eif4e3	25.3468	86.1947	47.5139	87.4273	maternal
Eif4enif1	45.5667	67.8267	41.2186	53.7149	maternal
Elac2	17.3199	11.5063	7.71626	4.16686	maternal
Elof1	227.133	33.6684	121.889	63.6537	maternal
Elovl1	10.1417	20.4624	12.7261	17.0164	maternal
Elovl5	3.95126	7.52621	7.6532	5.99226	maternal
Elp2	9.45422	5.16534	4.20192	4.91933	maternal
Elp3	0.697119	0.64147	1.48999	2.32657	maternal
Emc10	6.49778	2.23082	2.54996	1.1827	maternal
Emp2	2.52674	11.5945	3.63036	9.5626	maternal
Enkd1	5.00222	6.66396	2.78088	0.822082	maternal
Enox1	1.05519	3.59948	3.84951	7.79823	maternal
Enox2	0.452675	0.351384	0.46327	1.06739	maternal
Enpp2	0.605552	1.85725	4.42822	7.37386	maternal
Enpp5	2.0356	7.63632	7.35065	19.657	maternal
Entpd1	0.204052	0.739362	0.928923	2.5458	maternal
Entpd6	6.13166	7.28999	5.62956	9.94884	maternal
Ep400	8.73823	15.385	6.53484	8.48667	maternal
Epha4	1.31087	3.31574	2.86709	5.832	maternal
Ephb6	0.806292	0.47686	0.161384	0.261388	maternal
Eprs	33.1921	5.45368	16.7473	4.88155	maternal
Eps15l1	10.4832	7.6716	4.77715	4.22461	maternal
Eps8	6.01986	22.4211	5.13528	16.274	maternal
Eps8l3	0.19625	0.312896	1.55936e-07	2.07476	maternal
Epsti1	1.45339	2.03089	4.85622	14.5536	maternal
Ercc5	0.968881	0.482805	1.20629	1.87215	maternal
Ergic1	2.01242	3.16659	3.95484	6.83747	maternal
Ergic2	13.6603	21.3158	28.1694	40.3152	maternal
Ergic3	54.5745	18.2691	32.4247	10.7709	maternal
Ern1	20.8534	29.2262	9.43231	9.85523	maternal
Ero1lb	10.1108	10.5399	4.76687	6.45177	maternal
Erp44	8.25199	1.37362	3.75183	1.47092	maternal
Esr2	0.413084	5.13116	8.30359	20.4675	maternal
Esrp1	12.4453	11.9605	15.1686	11.9114	maternal
Ets2	0.183041	1.64191	0.769587	1.84682	maternal
Exd1	2.43071	3.83397	2.33757	1.57812	maternal
Exo1	10.1206	6.12589	6.02126	8.07832	maternal
Exo5	6.8038	15.6748	13.9277	13.5251	maternal
Exoc1	6.56491	4.91585	3.65258	6.67339	maternal
Exoc3	3.13044	1.12824	3.13945	1.34138	maternal
Exoc4	0.790317	1.53562	2.00942	3.722	maternal
Exoc7	2.02846	1.09945	0.568803	0.716832	maternal
Ext2	0.840464	1.21276	0.107173	0.343015	maternal
Extl1	0.681335	2.53136	2.55485	3.92865	maternal
Extl3	1.21151	0.884927	0.64786	1.14823	maternal
Ezh2	40.6729	30.0906	32.9611	34.5772	maternal
Fa2h	6.30485	25.7417	6.23681	16.448	maternal
Fabp7	0	0.473472	0.98171	0	maternal
Fahd2a	1.55072	0.535673	0	1.19138	maternal
Fam110b	0.280029	1.06816	0.294554	1.06064	maternal
Fam110c	1.89782	2.44874	2.20107	5.88372	maternal
Fam114a2	5.71717	2.00172	5.99024	5.04918	maternal
Fam118b	40.6044	6.67513	17.34	8.26316	maternal
Fam120b	0.612332	0.787454	0.666006	0.882771	maternal
Fam131a	3.82506	5.00973	5.37706	3.25128	maternal
Fam13c	4.62747	9.34718	11.0285	27.453	maternal
Fam151a	3.59937	6.65599	1.61443	3.94022	maternal
Fam155a	0.850721	4.32097	0.366987	2.21265	maternal
Fam160a1	4.50977	13.5619	14.2069	28.0793	maternal
Fam161a	3.37557	6.42883	4.42456	6.02758	maternal
Fam162a	9.47903	7.38115	9.67152	1.86308	maternal
Fam162b	0	0.720116	0	1.65303	maternal
Fam167a	0.508578	1.6492	1.92287	5.15113	maternal
Fam187b	0.781201	2.15886	1.10699	5.5939	maternal
Fam189b	1.27545	8.33717	1.16876	5.26075	maternal
Fam193a	1.61801	2.44506	3.12573	5.23408	maternal
Fam214a	9.83345	10.0898	7.36293	9.55838	maternal
Fam217a	1.20442	5.24365	1.17162	8.44327	maternal
Fam221a	7.3023	6.30047	6.77232	6.18501	maternal
Fam221b	0.129077	0.0891218	0.181912	3.54364	maternal
Fam229b	0.460723	5.08613	3.88215	18.6837	maternal
Fam25c	0	10.2131	0	7.87228	maternal
Fam3c	14.5361	18.6228	10.8222	14.861	maternal
Fam47e	0	0.744164	0.251691	0	maternal
Fam50a	99.5666	13.811	23.6633	6.99314	maternal
Fam53b	1.64708	1.02483	0.413646	0.461276	maternal
Fam83g	3.39439	6.11548	2.57117	0.977826	maternal
Fancd2	2.13726	1.27029	1.74568	0.813301	maternal
Fanci	0.597974	0.406137	0.646461	1.33187	maternal
Fancl	0.317063	0.205658	2.05435	1.09113e-10	maternal
Farsa	52.6578	10.9897	20.1127	5.48114	maternal
Farsb	17.0982	21.0429	30.105	69.2594	maternal
Fat1	3.22564	3.66842	4.2433	2.71948	maternal
Fbp1	1.09746	3.03175	2.21458	7.19635	maternal
Fbp2	1.59686	3.43171	1.50632	7.89131	maternal
Fbxl2	0.630019	0.812257	0.492223	1.29039	maternal
Fbxl6	35.148	44.493	19.1449	13.0018	maternal
Fbxo10	0.833878	1.02277	0.648481	0.83996	maternal
Fbxo21	1.49832	4.31825	2.33216	2.8538	maternal
Fbxo25	0.738039	1.53915	2.09528	2.08641	maternal
Fbxo3	2.15989	3.2444	2.14968	3.59492	maternal
Fbxo30	22.376	25.6495	8.18971	5.06943	maternal
Fbxo34	54.0755	16.963	56.5344	19.9542	maternal
Fbxo38	8.39312	5.73931	5.74848	4.09021	maternal
Fbxo40	0.333457	1.0643	0.87487	1.95173	maternal
Fbxo43	4.6805	5.49369	7.23397	7.97284	maternal
Fbxo46	3.54855	1.47952	3.8376	2.12896	maternal
Fbxo7	4.85854	6.94289	2.54153	4.93256	maternal
Fbxw13	1.24858	4.14981	6.83382	10.5062	maternal
Fbxw14	9.093	16.9741	31.9358	59.7024	maternal
Fbxw15	8.67478	19.5776	25.5971	43.443	maternal
Fbxw16	7.80698	12.4746	27.2366	52.4418	maternal
Fbxw17	0	0.393544	0.133546	0.191177	maternal
Fbxw18	8.9786	11.4028	18.4796	35.8385	maternal
Fbxw19	8.02042	20.6214	45.1	70.2463	maternal
Fbxw20	4.43926	7.34731	12.3213	21.4819	maternal
Fbxw21	6.39415	10.8999	14.9789	32.2101	maternal
Fbxw22	2.3962	3.81528	12.2037	23.481	maternal
Fbxw24	24.7225	57.6646	114.38	228.827	maternal
Fbxw26	1.98972	5.88995	5.08059	17.0611	maternal
Fbxw28	6.31794	14.0198	21.8075	40.971	maternal
Fcgbp	0.240172	0.312932	0.783198	2.65528	maternal
Fcho1	0.828647	1.24131	0.677876	1.04605	maternal
Fdft1	53.5379	39.9386	67.5005	24.0913	maternal
Fdx1	7.58197	22.4949	6.421	15.4548	maternal
Fetub	1.57895	5.28973	1.98131	5.98922	maternal
Fez2	9.27771	2.45128	4.35324	0.834121	maternal
Fgd6	4.89183	17.8696	19.7742	64.9836	maternal
Fgf8	1.5909	37.7896	0.693356	5.69853	maternal
Fgfr2	2.28796	8.52202	1.15141	2.87585	maternal
Fh1	17.1448	11.3537	4.16306	5.58008	maternal
Fibp	2.72298	1.07834	1.38225	0.899379	maternal
Figla	4.81451	10.7063	6.90711	16.13	maternal
Fignl1	7.68304	2.24304	6.63323	2.79893	maternal
Fip1l1	10.6693	15.4096	6.97165	11.0994	maternal
Fkbp15	2.74381	2.28105	2.48719	4.1766	maternal
Fkbp2	30.0781	13.5792	14.7857	6.84713	maternal
Fkbpl	51.9565	7.91086	21.9746	3.04929	maternal
Flii	2.60761	2.75438	1.34183	0.88531	maternal
Flot2	5.04678	5.03277	3.89942	2.42644	maternal
Fmo5	1.0688	5.31063	0.460022	1.28253	maternal
Fnbp1l	5.42572	15.4484	9.80412	22.9656	maternal
Focad	0.625301	1.90311	1.69779	3.94165	maternal
Foxred2	0.984238	2.69014	1.04821	0.675815	maternal
Fpgs	75.9055	29.6808	27.5418	8.65688	maternal
Fra10ac1	8.08023	4.08663	2.78767	0.757087	maternal
Frmd5	0.338075	0.728873	1.06444	1.46791	maternal
Fsd1l	0.20567	2.46343	0.284326	0.941185	maternal
Fstl4	0.0700586	0.193383	0	0.212278	maternal
Ftsj3	20.6959	3.9167	13.2018	2.20194	maternal
Furin	1.75671	3.1371	1.08534	1.87474	maternal
Fut8	3.52359	6.22483	5.16798	15.4576	maternal
Fzr1	7.81097	6.55181	3.05799	3.45652	maternal
G3bp2	84.9073	70.5592	94.1345	132.939	maternal
G6pdx	16.7318	33.2687	35.2723	122.338	maternal
Gaa	6.44283	3.37876	3.6825	1.63062	maternal
Gab2	0.531886	1.68741	1.09102	1.44479	maternal
Gabrr3	0.319106	0.881559	1.35256	9.03536	maternal
Gadd45gip1	67.4297	12.0578	20.3659	8.38568	maternal
Galk2	1.05163	0.718872	1.47707	1.90921	maternal
Galm	3.27687	5.48338	7.81777	19.7729	maternal
Galnt12	0.496025	3.36236	1.06341	2.30425	maternal
Galnt6	0.449383	2.04092	1.15242	0.84789	maternal
Galnt9	0.147585	0.732802	0.212856	0.344957	maternal
Ganc	0.96829	5.34539	2.80154	7.05179	maternal
Gas6	0.595846	1.93868	0.956249	0.645894	maternal
Gas8	5.03592	1.12777	2.687	1.66204	maternal
Gata3	0.54279	6.79098	1.61819	8.93604	maternal
Gbe1	0.439497	1.41538	1.33589	1.44318	maternal
Gbx2	6.00189	28.5656	3.9989	4.00409	maternal
Gcat	3.46198	2.68975	1.81867	2.46367	maternal
Gcc2	1.66486	3.4229	2.96689	4.43227	maternal
Gckr	0.774002	3.6639	3.57868	7.06813	maternal
Gcnt4	0.126008	0.927278	0.940398	1.33209	maternal
Gdf9	68.7232	79.9501	68.4534	127.423	maternal
Gdi1	2.57123	2.06077	0.931616	2.76853	maternal
Gdpd1	10.6927	14.8831	11.5155	19.8873	maternal
Gdpgp1	4.02065	2.89348	3.37074	2.42674	maternal
Gemin8	2.43176	0.710097	1.63103	1.66759	maternal
Gfm1	23.6151	7.62158	9.4235	5.67212	maternal
Gfra4	4.73634	29.422	4.39192	7.25203	maternal
Ggct	62.087	44.9048	67.6215	84.8802	maternal
Ggt1	1.0527	3.85395	0.444097	2.55868	maternal
Ggta1	1.93283	3.19104	6.0601	8.81774	maternal
Ghdc	0.517035	3.73473	1.01799	0.943536	maternal
Gigyf2	2.41354	1.69601	3.64725	1.79908	maternal
Ginm1	4.5838	7.95778	6.04734	11.9678	maternal
Gins1	31.2149	8.17261	24.4602	7.40456	maternal
Git2	4.35335	2.95851	2.48725	1.88462	maternal
Gja4	5.15174	10.2037	1.33817	9.51869	maternal
Gjb1	0.610414	1.581	0.430887	0.233255	maternal
Gkap1	7.1472	15.1226	13.5273	17.9059	maternal
Glce	16.3673	7.05045	12.6294	6.56852	maternal
Glmn	8.73713	4.79651	10.1267	13.6559	maternal
Glod4	3.50375	4.14481	11.1409	9.20961	maternal
Glrx	3.54251	5.75051	4.51112	23.3611	maternal
Glyr1	22.8848	4.44988	12.2845	4.47416	maternal
Gm10012	0	0.66528	0	1.53918	maternal
Gm10033	0.187164	1.11417	2.097	1.78578	maternal
Gm10324	0.0587955	0.514155	1.07619	1.01499	maternal
Gm10364	0.532286	3.43171	2.00842	2.99326	maternal
Gm10639	0.577669	3.19556	2.88736	1.34611	maternal
Gm11346	0	0.597781	0.306996	1.33267	maternal
Gm11545	6.29598	52.3113	48.0964	128.175	maternal
Gm12633	0.135219	5.32195	3.62261	8.46159	maternal
Gm13084	15.3706	31.3374	48.1609	96.5798	maternal
Gm13088	0	0	0	0.031691	maternal
Gm13103	3.09226	10.3332	16.7273	93.3414	maternal
Gm14085	0	0.0798759	0.0810992	0.963268	maternal
Gm14635	0.165141	1.93903	3.73488	9.86362	maternal
Gm15421	24.7328	11.4045	18.1558	5.43639	maternal
Gm15941	3.47785	17.3228	7.87413	15.7151	maternal
Gm16497	0.849538	1.01267	1.62572	3.8643	maternal
Gm1673	9.24729	30.4867	8.57072	14.5403	maternal
Gm17830	0.61993	2.39687	1.9213	12.0956	maternal
Gm20741	0	0.22952	0	1.03605	maternal
Gm3259	0.217794	0.584621	1.90481	8.82071	maternal
Gm364	10.1188	0.498917	6.8248	8.16496	maternal
Gm4489	1.13902	1.9741	1.65712	2.72731	maternal
Gm4907	0.179734	1.48988	2.798	8.54742	maternal
Gm4981	0.125183	1.21002	0.529102	2.48098	maternal
Gm5065	1.13432	0.895352	3.43494	5.20977	maternal
Gm5434	16.9779	41.2616	17.8784	34.0771	maternal
Gm5475	1.15029	1.1248	1.21255	4.07822	maternal
Gm5779	2.20918	10.8829	12.2123	37.2676	maternal
Gm5868	3.89434	9.35605	5.2672	11.4152	maternal
Gm6150	0.220371	1.06454	1.95802	4.0079	maternal
Gm6367	0.123114	0	1.24087	5.3728	maternal
Gm6367	0.123114	0	1.24087	5.3728	maternal
Gm6367	0.123114	0.399862	1.24087	5.3728	maternal
Gm6367	0.123114	0.399862	1.24087	5.3728	maternal
Gm7550	0	0	0	1.51093	maternal
Gm813	17.0899	18.3981	2.73205	4.17321	maternal
Gm815	0	1.24315	0.64888	12.0618	maternal
Gm8801	7.51644	12.2201	33.2956	64.2892	maternal
Gm904	0	0.29118	0.606946	0.663086	maternal
Gm9999	0	1.04852	1.46344	0.801438	maternal
Gmds	3.21701	9.83892	4.11018	13.3546	maternal
Gmpr	1.30729	4.31316	3.6897	9.76584	maternal
Gmps	29.8171	8.07939	15.9325	5.54311	maternal
Gnai3	45.5886	7.89906	24.2619	11.8929	maternal
Gnat2	0.384362	1.76921	1.0833	5.27549	maternal
Gnb1l	7.04689	2.42956	3.27679	1.95706	maternal
Gnb4	3.4067	7.62898	4.71668	11.6899	maternal
Gnb5	0.100248	0.539259	0.563721	2.74344	maternal
Gng3	3.3441	9.64092	25.1549	99.9053	maternal
Gnpda2	2.07328	7.62029	10.1376	20.0799	maternal
Golga7	8.48684	10.4042	11.429	36.1872	maternal
Golm1	2.86678	3.40912	4.95808	7.66203	maternal
Gorasp2	50.5985	36.2201	23.4538	15.4984	maternal
Gosr2	9.77335	3.65976	5.72256	6.16498	maternal
Gpaa1	4.8548	2.58974	2.01839	1.34341	maternal
Gpatch1	3.00331	2.31927	1.60484	2.05869	maternal
Gpatch2l	3.34447	2.33595	2.61829	2.07681	maternal
Gpatch8	3.29539	2.0159	5.25914	3.14179	maternal
Gpm6a	1.69793	4.73789	7.35349	9.39874	maternal
Gpr1	0.50524	3.75046	5.51776	9.20991	maternal
Gpr108	3.96903	0.4326	2.9381	1.60561	maternal
Gpr137	1.39274	2.48306	1.13599	1.97863	maternal
Gpr180	4.95543	7.57619	2.67447	3.81417	maternal
Gpr35	1.37198	7.30814	2.61372	7.38706	maternal
Gpr68	0.608738	3.1535	2.5608	4.10914	maternal
Gprc5c	11.8588	9.19598	12.5097	6.89639	maternal
Gramd1c	0.531901	3.02741	2.23738	7.49849	maternal
Grhl1	5.32394	5.61854	5.96993	3.50805	maternal
Grhpr	9.03394	6.36808	2.08815	3.96171	maternal
Grid1	0.0634002	0.131244	0	0.0959792	maternal
Grina	20.1083	51.5313	10.6561	25.5404	maternal
Grm4	2.63903	6.09309	1.80516	14.9104	maternal
Grn	4.47775	8.12274	5.85832	4.43448	maternal
Gspt2	6.03586	6.80025	3.24174	3.63856	maternal
Gsta2	0	0.615493	0	0.922633	maternal
Gsta4	17.8429	17.1611	23.5753	24.4194	maternal
Gstk1	2.14355	9.26209	5.72973	22.8384	maternal
Gstm6	0.624715	1.00719	0.886195	3.84598	maternal
Gstt2	0.512559	2.24222	0.483236	1.30916	maternal
Gstz1	0.168161	4.82778	1.07436	3.35472	maternal
Gtf2a1l	2.1267	1.37065	0.200023	3.03179	maternal
Gtf2b	34.8208	36.0833	63.7915	67.135	maternal
Gtf2h2	38.1928	4.85635	12.4847	8.99936	maternal
Gtpbp1	7.03855	7.6385	5.11281	5.90929	maternal
Gtpbp10	2.6329	1.43162	2.6904	2.17851	maternal
Gtsf1	13.5554	12.6758	19.4826	23.5448	maternal
Gyg	62.7842	174.205	137.244	327.56	maternal
Gys1	5.41421	1.66488	3.46345	3.02753	maternal
Gzf1	6.23226	9.46419	6.60911	11.1181	maternal
H13	19.078	23.9247	8.86039	8.6935	maternal
H1foo	43.5571	46.39	47.3142	51.9822	maternal
H2-Aa	0	0.589773	3.02819	4.60045	maternal
H2-Ke6	1.02669	4.08091	0.731142	3.17806	maternal
H2-Oa	3.48374	8.44446	3.63127	1.79222	maternal
H2-T10	1.76836	3.90497	1.21881	3.26402	maternal
H2afx	106.917	71.9759	17.3071	23.3986	maternal
Hadha	3.80848	2.23694	3.64002	2.70415	maternal
Haus3	110.243	25.7686	76.1332	11.2628	maternal
Haus8	11.3187	8.60062	4.6277	4.07958	maternal
Hbq1a	0	0	0	0	maternal
Hddc2	6.27248	15.8301	2.65206	12.1488	maternal
Heatr5b	0.198173	0.820241	0.508021	1.59455	maternal
Heatr6	1.27848	1.6602	0.210394	0.964906	maternal
Helq	15.7406	27.6794	16.2952	29.2374	maternal
Henmt1	7.58387	10.3233	3.24781	7.77118	maternal
Hes6	8.06127	31.29	3.00177	9.14036	maternal
Hexdc	0.573331	0.870771	1.10023	0.523806	maternal
Hexim2	19.7551	39.9705	7.37344	7.43319	maternal
Hhat	0.0774325	0.267189	0	0.82186	maternal
Hid1	0.0672671	2.38809	0.471969	1.41103	maternal
Hif1a	5.6711	26.8628	7.8087	14.7881	maternal
Hint1	144.073	10.36	77.7733	6.0704	maternal
Hint2	0.476623	1.3206	1.38062	0	maternal
Hint3	13.4398	7.70701	4.97392	6.63378	maternal
Hip1r	1.07741	2.29761	1.43992	0.814192	maternal
Hivep1	3.59556	7.90649	8.56435	11.9656	maternal
Hmg20a	4.209	4.75539	9.09284	10.2526	maternal
Hmga1	7.92134	14.1361	2.12504	4.22712	maternal
Hmga2-ps1	2.14467	21.7937	0.648975	4.92011	maternal
Hmgcr	5.26311	4.56664	8.52004	4.91715	maternal
Hp	0.18802	2.53043	0	2.30993	maternal
Hpse	3.64305	7.7353	6.19031	10.5078	maternal
Hs3st5	0.864311	2.94373	0.524395	2.07381	maternal
Hsd17b4	0.820246	1.24541	0.575771	1.86654	maternal
Hsd3b7	0.746595	3.17871	3.25798	21.9578	maternal
Hsdl1	2.34089	3.65833	2.51039	3.33738	maternal
Hsf2bp	5.81541	9.98046	15.5695	26.2184	maternal
Hsf5	0.777544	0.96565	3.55707	5.17244	maternal
Hsp90aa1	46.0468	18.7584	40.9538	13.7764	maternal
Hspa8	44.937	9.04145	20.5225	2.42992	maternal
Hspbap1	5.44189	1.47949	3.19762	1.26791	maternal
Htatip2	2.74576	3.66736	0.540506	1.68564	maternal
Htr5a	0.382754	1.47868	0.588971	5.83571	maternal
Htra1	2.09305	7.0724	5.73542	9.05339	maternal
Hus1	6.42611	6.7436	5.6691	6.75165	maternal
Hyal2	1.59278	1.09967	0	1.8673	maternal
Hyou1	4.51188	2.17569	6.24896	1.24646	maternal
Ica1	5.90445	15.7425	15.7507	40.2687	maternal
Icosl	9.92387	15.907	6.51556	10.9246	maternal
Idh1	1.37831	4.82489	3.86243	11.8211	maternal
Idi1	3.21378	6.12557	1.18113	0.812076	maternal
Ifitm6	1.61543	22.7654	21.9071	93.4952	maternal
Ift122	0.53083	1.35514	0.594546	0.802665	maternal
Ift81	1.85544	1.8276	2.89282	1.11488	maternal
Igbp1	1.52291	1.57759	1.93535	3.95915	maternal
Igf2bp2	13.1906	12.0076	9.86013	11.4843	maternal
Igfbp7	0.645425	4.60872	4.01749	5.96512	maternal
Igsf23	0.268676	2.8053	1.90347	6.43189	maternal
Ikbkb	0.18959	0.757804	0.591796	1.186	maternal
Ikzf4	0.79234	3.36643	1.69231	7.11708	maternal
Il10rb	1.71429	5.91782	1.55229	3.91899	maternal
Il17f	3.05309	3.09389	6.63827	16.5941	maternal
Il17rb	0.979998	2.10471	0.612822	1.32556	maternal
Il17rd	6.38009	5.11075	4.38604	3.29634	maternal
Il1r1	0.316827	0.655792	0.253385	1.43604	maternal
Il1r2	0.210133	2.61357	0.298124	3.23755	maternal
Il1rap	8.51927	2.84223	6.95394	1.9339	maternal
Il23a	0.517245	4.16823	1.21929	2.64273	maternal
Il2rb	0.163339	0.845461	1.37583	3.46899	maternal
[truncated: 18,878 more rows]
