# Supplementary material for: THAP1 is a maternal effect factor required for the first cell cycle via Rrm1 in early mouse embryos
Source: EMBO Rep. 2026 Feb 23;27(7):1813–29. doi: 10.1038/s44319-026-00712-9 (PMC13077089; doi:10.1038/s44319-026-00712-9)
Supplement: Supplementary file 8 — Data Set EV5 [file 44319_2026_712_MOESM8_ESM.xlsx]

## Sheet: Dataset EV5
Dataset EV5. RNA-seq of control and Rrm1 OE (100ng/ul) L2C embryos (FPKM)
Gene	control_NT_L2C_rep1	control_OE_Rrm1_L2C_rep1	mKO_NT_L2C_rep1	mKO_OE_Rrm1_L2C_rep1	control_NT_L2C_rep2	control_OE_Rrm1_L2C_rep2	mKO_NT_L2C_rep2	mKO_OE_Rrm1_L2C_rep2	class
1110006O24Rik	3.25422	1.65044	6.49327	1.34134	3.02971	1.09649	2.99319	1.67852	major
1110038B12Rik	44.0865	53.8406	21.6288	15.7548	15.7916	24.5177	14.4886	14.4745	major
1600002K03Rik	21.5238	43.0781	10.2296	32.7088	24.2109	28.6934	1.4904	21.5703	major
1600010M07Rik	38.5346	44.0535	52.9687	42.0798	26.1504	19.1699	13.6666	11.2546	major
1600012H06Rik	13.8179	13.6978	4.82905	9.67041	11.1106	10.0631	4.16798	5.03764	major
1600020E01Rik	74.0282	70.8468	20.4499	23.7449	30.0491	15.9333	8.68265	25.9179	major
1600025M17Rik	226.001	414.989	26.5322	79.5751	11.6366	10.4775	14.2659	42.5514	major
1700008J07Rik	1.39053	1.60164	0.0811978	0.531221	1.59155	3.75517	1.17069	0.822239	major
1700013H16Rik	75.9196	64.6288	12.2939	21.4398	26.5975	17.6474	11.177	42.7995	major
1700025F22Rik	0	0	0	0	1.47864	0	0	0	major
1700034H15Rik	2.25102	2.35061	0.338189	2.25951	2.72958	2.45451	1.01911	1.24105	major
1700042G15Rik	0.0405094	0	0.645884	0	1.18407	0.524936	0.393122	0.35904	major
1700069L16Rik	24.2061	22.6342	12.42	14.1425	19.0417	25.2027	9.39199	10.0276	major
1700084E18Rik	9.02534	19.2009	11.4376	13.2151	12.4797	6.21045	8.09739	7.51455	major
1700086L19Rik	6.04827	10.4761	37.6336	21.6677	7.11438	6.03994	16.1945	30.2499	major
1700096K18Rik	15.14	8.90642	28.657	7.33796	11.4997	11.9786	9.48372	4.44011	major
1700123O20Rik	17.704	17.4691	10.0361	13.4971	14.4916	10.0374	3.6578	11.6286	major
2010320M18Rik	16.8214	22.4719	9.03234	8.79178	10.0904	8.55619	0	3.49168	major
2210016L21Rik	13.1433	16.7853	3.52475	11.8406	5.93274	5.10505	2.17229	7.84422	major
2210409E12Rik	93.2976	158.79	228.23	164.537	78.953	43.8304	76.4035	97.2694	major
2510002D24Rik	7.20673	9.36856	4.35219	2.9312	7.10634	3.37983	0	6.92211	major
2610206C17Rik	12.5907	4.4026	13.7816	4.66969	9.95614	3.36846	11.294	6.26063	major
2610318N02Rik	18.7755	14.2197	10.6927	10.021	19.1295	16.9833	3.293	13.3741	major
2700038G22Rik	21.3072	31.2939	39.6178	41.9208	24.5954	30.4188	16.5816	24.7061	major
2810006K23Rik	1.87895	2.77861	3.22265	7.49616	3.55846	8.19124	2.16429	2.46539	major
2810013P06Rik	21.9412	28.0213	6.53124	15.5219	20.9878	15.9402	10.167	12.2205	major
2900076A07Rik	20.5295	25.3526	41.056	19.4247	34.7914	27.5321	4.32131	9.23068	major
2900097C17Rik	4.51975	10.7894	1.38849	11.5235	5.10608	4.24188	1.34979	4.63977	major
3110056K07Rik	33.1326	32.4136	46.7384	29.5926	14.8582	27.7357	8.04089	13.6826	major
4632427E13Rik	19.1099	24.0324	6.2861	16.1569	15.3039	18.432	14.3638	6.70724	major
4921531C22Rik	17.8112	17.773	19.5397	18.106	12.7898	19.3261	6.16378	5.77401	major
4930430J02Rik	25.8195	10.1425	3.20293	9.42269	11.8576	10.6301	2.56761	9.53874	major
4930500L23Rik	4.65439	5.8304	4.61518	5.96966	10.0904	5.13372	6.22737	8.14726	major
4930547E08Rik	9.0962	0.790124	0.449566	3.6072	5.91386	3.54912	1.93276	0.900631	major
4930579G24Rik	24.2846	13.6234	9.51418	16.7694	26.2552	26.4162	17.4358	19.675	major
4933404O12Rik	1.99656	1.6955	3.94245	1.56123	3.37887	3.76185	1.9676	2.02002	major
4933430M04Rik	0	0.750099	4.63851	5.99052	9.49341	0.572425	18.1228	9.92771	major
5430416N02Rik	49.0875	27.9481	36.1983	21.5651	60.7186	77.1464	22.0145	33.7594	major
5730408K05Rik	40.3744	53.2221	50.8966	62.5184	54.4004	27.3167	44.4535	45.6688	major
6030468B19Rik	0.30844	0.968375	0.109345	0.171978	0.396502	1.07922	0.786775	1.84055	major
9930104L06Rik	9.59351	13.4926	4.01827	5.17868	8.26308	8.08334	3.21286	5.64762	major
A630001G21Rik	3.31833	4.85831	1.01307	1.73224	5.06608	2.02759	2.42214	4.53804	major
A630066F11Rik	1.24019	4.49214	8.47164	3.57958	4.64474	5.42275	4.61431	4.01089	major
A930015D03Rik	0.640738	1.18e-09	4.13584	0.0141306	1.38201	0	0	2.17948	major
AA414768	6.00895	2.77433	3.28607	2.38201	2.15107	2.82489	1.42734	2.89646	major
AA465934	204.965	207.721	356.594	171.647	43.4352	35.2123	20.9662	33.4503	major
AA467197	13.355	14.5334	91.4455	58.6104	51.9023	44.7566	51.865	91.8587	major
AU015228	79.6672	96.1669	35.1028	66.1452	95.4779	64.1605	48.5109	63.5072	major
Aacs	6.59183	7.36081	1.97026	5.03659	6.41415	6.05717	2.01475	3.55445	major
Abhd14b	7.52993	9.64549	5.61271	2.53428	16.7655	11.489	4.64711	6.14334	major
Acat2	10.5593	10.9378	3.4174	7.17615	8.32009	10.4152	6.35763	4.55477	major
Acer2	12.7332	22.9517	14.4643	17.4369	14.6267	14.5064	6.82777	12.2622	major
Adat3	3.11968	4.64652	0.0709868	3.63048	3.18061	2.10167	1.4375	1.07677	major
Adi1	21.4195	37.8877	11.4217	19.4441	25.4711	15.5829	7.58205	13.093	major
Adnp	0.354981	0.472522	0.301155	0.749497	4.02e-06	0.176744	6.3e-06	0.665788	major
Aff4	6.63842	8.04033	2.8034	5.80006	4.98666	4.28618	2.27838	3.60726	major
Aggf1	26.1762	26.4531	25.9808	28.251	15.3917	13.7003	9.12254	12.3382	major
Agmat	12.1544	12.4342	2.56253	8.54198	13.3768	9.51145	6.93928	4.87299	major
Agpat5	24.7381	35.3342	21.1972	20.7175	28.8556	24.064	23.257	29.097	major
Agrp	3.19394	2.60801	18.1231	2.52164	5.78252	2.16012	5.89759	6.6143	major
Ajuba	13.075	15.1325	13.7918	13.6978	10.1833	6.62993	4.1667	4.70656	major
Akap8	50.0516	64.44	45.4323	47.9574	17.6903	16.276	7.39829	16.7932	major
Akirin1	18.244	11.8055	16.6633	15.0065	15.759	10.4979	8.74566	11.2298	major
Alkbh4	5.33601	2.66067	3.59242	2.90218	7.73097	6.39107	4.89738	13.6563	major
Alox12	29.4233	27.6559	5.64171	20.2339	13.6633	15.9794	5.75236	11.4857	major
Alox5	0	0.0490572	0	0.0917746	0.134403	0.367094	0.53624	0.125634	major
Alppl2	71.4011	126.711	29.7621	80.1778	124.5	82.4423	36.1526	94.735	major
Als2	8.7018	10.9473	11.3652	10.1397	18.2284	11.7595	11.2886	17.3656	major
Alyref	39.715	48.2364	21.5102	32.3526	29.9188	20.0252	10.0229	20.8445	major
Alyref2	11.9793	9.16923	7.99629	6.14974	6.51381	3.25346	9.7079	12.42	major
Amhr2	5.37939	10.9697	2.16889	5.84534	10.68	9.36302	2.46864	5.63737	major
Ankrd10	99.5623	94.7028	39.0145	80.4834	76.3681	53.706	28.6491	57.0347	major
Ankrd22	37.6336	24.7917	9.32282	10.9697	73.0275	52.6313	32.8636	26.5653	major
Ankrd54	7.99825	10.0603	4.484	6.57704	10.6881	8.19619	4.38301	7.625	major
Anp32e	22.1532	21.573	31.5996	30.0442	14.2959	11.8856	9.69995	13.6105	major
Antxr1	7.82803	7.57149	5.42446	10.286	8.18569	5.03633	4.19258	7.86109	major
Ap4b1	9.62192	12.42	10.4134	10.2679	9.0911	7.84373	3.8141	9.51257	major
Ap4e1	2.12664	3.55297	1.14069	2.80683	2.69113	3.52565	1.28826	2.57323	major
Ap4s1	14.5825	21.2639	5.93071	12.891	15.1401	14.9559	7.93688	12.156	major
Apaf1	2.55769	2.78652	1.24233	3.93979	3.80685	3.55825	2.11744	2.35097	major
Apmap	9.06708	5.80512	7.22913	8.65034	8.60632	10.6773	5.78565	9.05863	major
Apoc1	14.1501	10.5906	12.5549	8.46089	6.72725	4.71511	2.71892	6.30735	major
Apoc2	16.1745	25.9253	1.11362	17.0716	28.0117	29.5692	11.4346	16.8223	major
Apol7b	3.63048	3.69434	0.401177	1.75584	5.62018	4.42871	4.50416	4.38243	major
Apol7e	0.751356	1.53459	0.287807	0.251766	1.21674	0.94901	0.51971	0.162312	major
Apom	54.3056	64.2035	9.49367	35.2516	23.1838	22.631	9.64311	32.6706	major
Aprt	111.232	120.128	33.3812	61.4829	100.732	63.0245	31.3466	79.7672	major
Aqp11	36.2755	47.2385	37.1424	37.8429	43.0149	50.6782	34.6961	31.0323	major
Arf2	39.5245	44.7808	18.5324	23.1704	36.2967	30.0688	20.3861	30.2561	major
Arf4	59.0334	62.269	60.9751	40.0185	62.2611	49.5323	41.0812	51.4491	major
Arg1	47.5059	45.49	37.6044	70.3787	32.3815	24.6884	21.0163	24.2801	major
Arglu1	189.185	211.164	83.7434	211.969	27.4107	25.7681	14.7993	32.2711	major
Arhgap8	29.7919	11.4038	4.73808	7.7515	25.5168	14.2526	8.72536	5.94224	major
Arhgdig	5.5448	21.2036	7.10364	11.5861	10.8664	5.30712	2.90132	4.65355	major
Arih2	3.47522	5.85521	3.95407	5.67422	5.22986	3.92104	3.07101	6.41902	major
Arl16	3.41426	9.42597	4.72678	3.22515	11.3912	8.43081	4.80871	5.79211	major
Arl2bp	7.32962	3.77247	5.04933	6.99941	7.74485	5.91678	4.64774	4.33632	major
Arrdc3	13.4728	11.5906	9.8249	19.3735	8.50858	8.39581	5.86032	11.9571	major
Arsk	6.80292	5.2894	5.64641	6.59951	9.41241	7.73433	10.5178	9.66716	major
Arv1	0.72596	1.05111	0.0323846	0.541753	1.16252	0.674456	0.429813	1.1812	major
Asl	0.720519	2.00231	1.72536	0.34069	2.38104	3.1497	1.50881	2.42283	major
Atad2b	22.3315	28.8168	25.28	32.0892	22.3839	18.8431	14.4466	20.424	major
Atg4d	1.03171	1.3093	3.12e-08	0.413124	1.13841	1.05214	0.138156	0.603773	major
Atp6v1c2	7.90773	4.76545	3.30367	6.3047	10.7771	10.4957	7.14859	4.06448	major
B230219D22Rik	11.8354	12.5856	5.87433	11.5652	8.59033	6.81203	4.84498	3.3506	major
B4galnt2	7.11978	10.4992	0.498799	7.36287	5.75558	3.56727	2.81843	2.89763	major
B4galt3	21.7099	11.9521	22.1408	17.3039	29.9464	26.3517	25.153	37.2638	major
BC003965	14.4685	22.0931	13.0406	13.8425	5.88128	8.43152	3.9948	8.54086	major
BC005537	15.8713	25.7853	17.6277	11.7725	13.505	6.82936	7.93013	9.53419	major
BC028528	76.0947	110.911	41.3978	102.424	35.0812	25.4633	14.2298	21.7065	major
Bach1	4.95846	6.20976	3.04783	9.39201	7.26654	5.7086	4.1299	6.92256	major
Bag1	68.1874	85.5939	85.7103	58.7324	47.1969	43.9793	23.3055	41.6554	major
Bag3	3.92737	3.71706	9.58947	3.24517	8.55169	12.4818	5.44001	10.0577	major
Bag5	21.6779	30.2107	26.7813	35.4998	23.3204	19.8358	21.2412	22.6222	major
Bambi	6.77319	6.2184	11.3251	7.54532	13.2471	11.0034	8.18641	13.2935	major
Bcl10	20.3935	12.8594	17.7498	8.63008	24.2299	22.4047	16.7553	14.3883	major
Bcl2l14	6.08403	10.6642	1.48112	5.81088	5.14129	2.25831	2.65018	6.95242	major
Bend3	3.0009	6.02969	1.08941	3.22152	4.79197	4.39541	2.48763	4.55387	major
Bex1	73.0717	62.0034	122.738	71.4011	43.6159	31.9826	15.4164	53.8188	major
Bhmt2	3.53815	3.1031	3.38142	0.876551	2.23554	1.35594	1.48498	1.39124	major
Bid	12.429	12.9753	14.5984	12.112	24.6914	24.7228	13.0192	18.9712	major
Bri3bp	4.45081	4.706	2.72905	1.67549	5.24393	4.41708	2.57078	5.10867	major
Bspry	23.3138	37.1036	23.8597	21.4906	26.6436	16.2518	11.1006	14.8023	major
Btbd19	3.13206	3.88356	3.50401	4.5915	4.30081	6.61478	1.62671	2.63298	major
Bzw1	149.795	140.875	91.3838	113.092	78.7073	64.8574	48.2162	85.9802	major
C1d	152.632	133.639	79.8598	125.973	83.0795	57.7219	70.1604	67.9987	major
C1qbp	172.894	163.723	57.9488	129.75	86.2372	61.6792	31.5794	75.848	major
C1qtnf4	10.7156	11.4469	0.418175	7.26964	5.10647	6.00327	1.79162	5.5914	major
Cacybp	91.3107	53.6512	40.7238	58.3457	39.7195	36.6401	23.2705	27.6385	major
Calcoco2	31.537	36.7133	11.054	22.2519	20.9765	15.4064	7.47733	19.0394	major
Calml4	134.692	117.491	164.739	116.563	49.6358	46.9718	23.3659	54.7736	major
Capn11	2.16015	3.4363	0.226883	2.94919	1.63407	2.29875	1.18504	2.22094	major
Casc3	5.78999	6.02722	2.16267	2.59634	4.59388	3.82047	1.19619	3.644	major
Casp3	15.5938	14.9223	18.4826	17.7133	33.2477	28.0038	27.0176	30.6528	major
Casp6	10.2778	10.7156	9.60843	6.88186	8.795	5.74452	4.10039	7.67917	major
Cbl	10.3694	13.2206	3.34374	7.61378	16.3109	17.385	7.82489	11.0715	major
Cbwd1	30.3102	31.3359	20.2429	18.5838	13.8881	12.0396	7.10984	10.8203	major
Cbx3	47.2589	90.0166	27.6843	81.7534	10.963	8.21878	5.76388	9.87313	major
Cbx8	2.79818	2.38411	4.31261	4.86689	4.40161	10.1306	4.37618	4.91688	major
Ccdc125	4.58983	6.98839	3.67511	0.861664	5.07702	2.85576	0.702608	1.86748	major
Ccdc126	13.6591	18.692	6.23662	15.8017	8.09631	8.78768	3.75234	7.99868	major
Ccdc134	5.21467	5.28237	3.37612	2.60554	9.47821	9.32974	3.48875	3.73928	major
Ccdc137	7.69243	11.1232	5.37939	6.70044	7.44922	5.40022	6.0538	7.34938	major
Ccdc166	3.71827	3.52907	1.36084	2.5235	4.45954	3.18895	1.83928	5.33119	major
Ccdc32	1.08584	0.738787	2.78652	0.327113	2.31619	2.68113	1.88729	4.51798	major
Ccdc36	6.3437	6.30362	0.542767	4.88453	7.8146	8.68251	2.64236	7.8004	major
Ccdc51	1.5863	1.14247	0.86343	0.224894	3.04921	3.35937	1.91988	3.7478	major
Cchcr1	0.677742	0.523625	0.498555	0.0987491	1.57867	1.56774	0.286245	0.670603	major
Ccnb1ip1	54.1707	68.6932	20.4609	49.0613	30.2849	27.0365	7.99793	25.9637	major
Ccne1	203.601	221.352	132.802	155.833	169.705	156.739	83.0252	135.176	major
Ccnjl	18.5533	27.1387	19.9451	26.2364	31.5116	28.1745	13.7494	18.9328	major
Cct6a	56.4777	65.647	31.4224	69.6189	44.1418	33.9853	22.2618	34.3729	major
Cct6b	5.90864	6.53881	3.41242	3.93184	4.38246	2.7898	2.40008	2.04372	major
Cd24a	41.9208	36.1881	80.9963	64.0528	73.5208	54.993	82.9558	73.6473	major
Cd59b	23.8859	13.8425	83.6466	49.66	45.48	16.7116	35.6091	58.7283	major
Cd63	81.1634	66.7811	50.4561	52.6252	64.8933	59.5329	27.0344	65.3063	major
Cda	3.39341	8.04546	14.45	1.78267	13.0266	8.7161	7.83994	12.0407	major
Cdc25c	35.7522	48.2009	18.3776	22.9988	36.9364	40.2075	16.6868	26.9323	major
Cdc42ep4	5.42446	3.41572	2.61072	3.42996	4.76232	4.56757	4.10872	4.09128	major
Cdc5l	16.4785	19.9665	12.0144	15.018	12.1496	9.44926	5.42899	11.8326	major
Cdk2ap1	105.188	104.918	14.1612	82.4144	53.5645	36.2527	12.5595	42.3862	major
Cdk9	13.1764	15.204	7.51821	13.1208	9.75537	10.4997	4.09318	8.39873	major
Cdkn1a	44.2757	43.7163	58.273	41.1495	30.8002	36.2329	33.9494	36.9755	major
Cdkn3	65.8354	64.1258	4.37494	17.1036	30.8504	19.6042	11.2981	10.5598	major
Cenpi	10.4367	12.4683	8.41041	10.8068	11.75	11.0026	4.2267	12.1642	major
Cep97	56.3794	70.0741	55.9271	48.9241	42.2353	55.5616	23.757	28.8944	major
Cggbp1	89.3471	72.5755	44.3694	69.8209	35.9652	26.2426	15.8954	35.1605	major
Chac1	1.05111	2.71831	0.508132	0.859595	6.40572	9.78192	6.11859	5.96878	major
Chchd4	16.1151	13.9639	8.21165	11.184	16.7131	9.4091	5.977	11.8115	major
Chd1	16.4604	15.6395	12.5451	15.0302	9.51445	10.0969	5.37369	9.08659	major
Chek2	23.2554	26.5466	9.53518	18.8177	27.006	25.4975	5.55187	20.65	major
Chit1	12.1595	15.9132	1.74047	9.50596	23.0708	12.8658	13.437	12.5864	major
Chka	60.2283	57.8422	27.7597	66.4123	42.3378	31.9338	11.8892	29.4098	major
Chrac1	12.891	25.9808	6.80853	7.80783	7.4321	4.80791	7.35367	9.82275	major
Chst12	17.8365	15.6932	13.7105	14.9687	15.954	28.412	11.0313	23.5588	major
Churc1	26.2364	38.3648	24.6256	47.7722	44.8097	29.9465	31.2247	32.73	major
Cited1	190.574	120.939	180.438	149.795	62.4634	75.0091	46.4242	88.3097	major
Cldn6	13.6052	15.44	21.0951	19.322	27.3575	25.838	16.8082	29.7307	major
Cldn7	6.56283	0.678012	10.8226	1.26163	7.2409	7.43249	3.90098	6.73494	major
Cmtm7	5.67647	2.68784	1.3967	2.12221	7.47017	12.1552	2.21574	3.45612	major
Cndp2	5.88047	8.99847	2.28912	6.40541	8.64455	9.15923	2.00614	8.23793	major
Cnep1r1	57.7277	69.6701	52.6816	75.9196	33.173	29.5816	16.7314	30.7423	major
Coil	12.0029	12.8023	5.90686	7.08056	8.35574	7.73954	5.84725	6.98621	major
Commd5	25.4105	15.1466	4.8892	16.8921	18.284	9.07965	7.33675	12.5164	major
Commd7	16.9849	20.7175	4.10157	11.9623	9.06403	9.63071	3.71756	7.72171	major
Coq4	14.4815	12.7135	2.74029	8.08783	13.4934	13.6394	5.71572	9.416	major
Coro1a	1.91402	1.22937	0.161689	0.0811041	3.63754	1.75011	0.957926	3.36451	major
Cox11	13.6728	8.41597	9.67731	6.91493	10.5364	7.83188	6.50082	7.03355	major
Cox7a1	0.870797	16.0177	6.93344	20.4401	1.84683	3.2925	14.279	1.64756	major
Cpn1	3.20838	2.77793	0.267678	3.07829	3.53432	2.61144	2.19943	3.09026	major
Cpne8	8.36281	7.24727	22.5362	10.6485	1.94518	0.879824	10.5899	5.87487	major
Creld1	2.68208	5.49569	0.39725	2.62572	3.10862	2.67158	0.516002	3.38678	major
Crem	5.98163	6.6522	4.468	4.15365	4.64067	3.2541	3.55157	3.65274	major
Crip1	44.581	48.4452	107.497	26.1526	50.2446	74.6732	85.0277	45.4652	major
Cst7	34.1457	33.1828	3.96054	35.1923	24.7421	13.621	5.2554	16.7979	major
Cstf2t	31.2375	35.437	17.7569	40.3996	19.0212	14.5135	9.54275	18.5418	major
Ctrb1	11.4084	7.59564	3.43138	2.55769	14.1061	4.1079	4.48872	9.32833	major
Ctsa	15.1146	19.7161	3.13607	10.1367	20.8589	18.6358	6.59738	24.1884	major
Ctsc	52.3897	92.6522	35.5415	55.8934	40.1579	34.0689	17.1262	40.7194	major
Ctsz	30.4041	43.4807	37.1807	41.056	51.6948	63.1432	37.0809	56.2899	major
Cuedc2	7.72729	4.80527	1.83817	2.63723	7.44464	6.12633	2.02608	4.13858	major
Cul3	103.518	99.8265	20.969	60.2283	63.1986	42.6275	19.4138	49.4485	major
Cxadr	25.1654	32.5579	28.0213	24.0573	24.2176	18.5754	9.51614	16.2275	major
Cxcl16	3.64629	2.31873	3.46654	3.02258	12.0993	10.3039	2.09242	3.02977	major
Cypt3	26.9504	52.8872	62.5184	33.6623	31.8698	16.3578	16.3787	25.3351	major
Cystm1	161.539	131.635	87.2155	190.042	95.9358	88.2984	50.8603	71.8278	major
D030056L22Rik	107.667	127.9	75.7251	145.403	112.825	73.136	46.1337	72.4685	major
D16Ertd472e	5.0961	6.92283	2.17102	6.17126	6.3153	5.44309	3.32737	5.96067	major
D1Pas1	18.7423	13.5785	11.7591	17.2824	12.3197	8.76132	5.61944	9.21687	major
D430020J02Rik	2.13201	4.97601	1.97851	3.75929	10.2321	10.2715	7.85125	7.60321	major
D5Ertd605e	24.4127	29.668	4.0027	16.5091	20.9926	13.5508	2.80332	9.7429	major
Dancr	95.4126	96.4272	82.1939	115.611	102.09	69.9298	51.6252	61.003	major
Dbr1	17.0156	9.78889	22.0569	23.4197	27.0651	25.1078	16.2247	21.8055	major
Dcdc2c	1.50534	3.46771	3.89601	2.05331	5.15932	2.28675	5.40638	7.5197	major
Dck	11.0842	12.5961	4.97248	7.9192	14.3439	16.5514	8.14212	10.4057	major
Dclre1b	4.8892	3.41242	0.786294	1.65586	6.66755	5.21289	2.13216	3.18799	major
Dcun1d3	6.64286	3.66975	1.79259	3.49224	4.18609	2.86081	2.09065	2.45004	major
Ddhd2	39.4742	68.4918	23.3878	31.6537	21.13	19.309	7.65608	12.5008	major
Ddx20	36.3083	33.9512	6.64694	24.8684	23.6244	23.8109	8.8354	15.6397	major
Ddx43	13.8112	10.7519	11.7087	4.65198	11.0479	9.57414	4.01969	4.74865	major
Ddx54	10.4834	11.3207	2.96266	4.86799	5.02618	4.23285	0.85201	3.54953	major
Deaf1	5.23541	8.71817	2.98386	5.0536	6.07378	12.2843	4.78259	4.29323	major
Decr2	12.3479	20.3851	4.01265	9.64549	14.1304	15.0526	9.73187	16.7751	major
Dedd2	8.33152	4.07224	7.23648	5.21267	13.6037	11.9791	8.17089	12.0849	major
Def8	1.45363	3.54674	1.25215	1.66159	2.79355	2.33619	1.67392	2.76892	major
Defb42	38.8037	84.0227	5.39285	84.126	14.7772	5.92521	8.07551	11.3051	major
Dennd5a	8.89415	7.92858	8.73447	5.93751	5.4379	5.97294	4.0373	6.69514	major
Denr	115.444	122.307	53.5318	75.303	40.6688	41.574	25.8721	43.9565	major
Dgke	14.8554	17.7569	7.98695	14.0401	15.8904	9.90304	4.38026	8.74413	major
Dhx9	9.15438	6.94823	7.22712	9.78889	10.351	9.72303	4.16643	9.61427	major
Dido1	11.1807	7.02047	8.1948	10.2811	10.4113	10.0173	6.55643	7.78632	major
Dio1	0.530201	2.86682	1.92294	0.2182	1.65086	2.35868	1.4085	1.31921	major
Dis3	21.573	16.102	4.32106	20.6441	11.2692	8.83682	2.79096	6.31904	major
Dkkl1	43.9867	58.0376	53.2221	79.0174	38.9173	29.9076	30.2438	51.0956	major
Dnaaf2	8.40459	9.23861	8.42241	8.91241	6.03985	7.71865	4.21801	9.51294	major
Dnajb14	72.226	59.8648	15.0065	34.4307	62.1838	49.7763	15.6935	39.1353	major
Dnajb9	462.795	611.702	381.007	567.778	312.98	232.989	200.434	306.554	major
Dnajc12	62.0926	75.4717	32.3375	88.0858	28.2485	22.4469	21.194	39.7128	major
Dnajc4	19.3916	15.6803	25.6014	13.2206	13.3443	6.87117	8.7046	14.7101	major
Dnpep	7.47594	12.6227	7.14276	3.7195	18.0011	4.86531	11.3787	12.2472	major
Dnph1	9.83871	14.8153	0.391854	6.18819	5.38298	10.816	0.763142	2.92804	major
Dolpp1	3.31204	3.17815	0.233487	2.75545	2.22824	2.65852	3.22585	2.9225	major
Dpagt1	10.9231	13.432	7.74862	10.3665	18.6113	18.8368	12.5048	11.9937	major
Dppa4	195.849	233.805	101.349	175.276	62.733	42.0114	19.1926	56.0332	major
Dr1	44.5441	43.1786	27.4738	47.058	38.3967	32.6172	19.3375	38.5408	major
Dusp22	4.09598	5.51052	5.16379	6.68441	10.5051	5.61072	3.85845	5.75349	major
Dusp6	17.5545	9.90882	29.6516	22.711	18.0806	23.8867	18.5763	25.1599	major
Duxbl3	0.661948	1.40062	0.57658	0.558712	2.42296	1.1386	1.07138	2.1908	major
Dync1li1	19.2484	18.1547	9.62951	15.7328	11.7011	10.3403	4.96882	11.8165	major
Dyrk3	5.39161	3.72316	8.39915	6.20249	14.6693	10.095	7.49532	10.5331	major
E130309D02Rik	6.91848	4.61239	2.68918	7.99825	10.5276	9.2814	6.23096	8.60387	major
E530001F21Rik	4.66647	7.0103	0.896653	2.52531	3.38008	2.38586	0	3.13976	major
EU599041	15.6021	26.8629	7.21933	21.9284	7.30121	9.53638	7.37369	10.8875	major
Ebp	20.188	17.2824	3.09686	13.355	15.0271	16.5628	11.3336	18.2588	major
Echdc2	7.02532	11.713	8.27462	4.96615	10.2738	5.49418	5.64998	6.75883	major
Eci1	107.195	87.4451	24.6422	53.3207	45.3697	44.3282	18.615	25.7662	major
Ei24	26.6974	31.1659	19.2203	24.4127	18.2653	15.153	10.1717	24.0758	major
Eid2	26.5624	30.6558	8.63347	23.7653	9.6383	9.3369	3.83088	6.57483	major
Eif1a	47.8625	40.3083	40.9095	43.3474	34.6182	35.348	34.1637	46.5037	major
Eif2ak3	9.43332	13.9248	13.0645	12.4411	8.43268	7.69551	6.10693	12.109	major
Eif2b5	9.48108	15.1112	3.95921	9.16236	9.13414	9.67732	2.83691	9.23437	major
Eif3f	22.9021	26.1631	7.01704	11.8083	19.0429	18.7691	7.20354	15.4899	major
Eif4ebp1	136.856	108.783	80.0924	99.4374	77.8025	68.9315	39.6597	56.0641	major
Ell2	34.984	43.3474	20.1254	35.698	27.4821	20.1743	15.5572	23.3122	major
Elovl6	6.05962	10.607	2.91376	7.34937	4.62407	5.50623	2.89465	7.39094	major
Elp6	15.2257	15.29	5.51995	17.8927	19.8311	12.5434	7.33887	14.985	major
Enpp3	3.09024	7.10364	9.3379	2.90099	4.32049	3.93348	1.61603	4.03856	major
Epcam	40.1516	133.343	56.0884	74.8194	62.9932	47.893	45.611	57.3866	major
Epm2a	4.41642	2.25543	0.638504	1.88825	41.5864	28.0286	6.6802	30.1518	major
Ero1l	5.35575	5.91338	5.22275	5.20045	4.28059	3.44099	5.11211	4.0066	major
Esf1	46.8659	43.5908	22.2276	42.2729	21.8183	16.4409	9.28397	18.6464	major
Etf1	88.5546	96.2664	78.7716	92.6522	59.5402	54.4151	41.7009	60.5196	major
Etv5	6.25974	7.50881	5.96074	5.75087	8.59328	5.98149	4.58232	6.21559	major
Eva1a	10.6391	4.60498	2.03193	5.65994	9.41206	4.89078	2.23117	6.0606	major
F11r	14.4169	15.8907	8.34708	14.7161	33.2295	26.3062	19.1081	34.7995	major
F2r	5.31197	3.94699	3.88514	8.31306	8.11062	6.66817	3.4847	4.95183	major
Fabp4	0.651593	0.21066	3.66975	1.66036	0	0.642668	2.10369	3.27482	major
Faf2	5.93368	5.50087	1.68132	4.61239	5.58213	5.16365	1.97212	4.66193	major
Fahd1	9.00177	11.494	18.6413	8.20881	8.41259	10.0154	8.65299	9.18218	major
Fam136a	38.2165	30.1838	24.1471	30.1528	19.0383	24.2733	12.1002	11.8239	major
Fam169b	2.40303	2.8307	0.133466	5.39011	3.05366	3.08318	0.349742	1.31419	major
Fam20b	4.4026	4.82024	1.99033	3.03615	4.2952	3.99276	3.1506	3.52766	major
Fam57b	1.88936	2.45496	0.690076	1.37044	2.445	1.51067	1.44743	1.5496	major
Fam76a	10.6164	15.3603	12.7274	18.3484	10.0295	10.3801	4.9805	8.01588	major
Fbl	0.274977	0.216935	0.302714	0.146732	0	1.32034	0	1.01372	major
Fblim1	1.74638	6.06994	3.6525	4.80051	6.9755	9.52734	3.1067	5.35742	major
Fbxl15	0	0.330247	1.0745	0	0.947835	0.601973	0.565822	0.686425	major
Fbxo15	259.22	334.904	83.1323	177.058	234.303	146.438	111.958	193.454	major
Fbxo45	10.8566	12.8784	6.89575	15.5651	6.16479	5.61577	3.39868	6.0273	major
Fbxo47	12.5371	15.118	6.03706	17.0513	8.06124	8.1915	2.83195	7.73617	major
Fbxo6	10.9906	9.86968	2.0976	6.76625	12.8509	15.5524	4.48374	7.18313	major
Fbxw2	8.9537	7.24247	4.03533	6.63842	9.22769	8.10487	4.78379	4.84811	major
Fcgr3	232.656	299.5	67.6148	139.072	132.143	124.202	44.8172	95.8634	major
Fcgrt	7.01704	10.1506	4.7205	5.05901	3.88276	3.09171	2.27363	4.47247	major
Fem1c	58.9105	52.7185	37.3036	63.4781	42.3843	32.9212	22.3279	37.2686	major
Fgf4	6.59024	8.60823	8.7558	7.45754	5.48849	2.27161	0.497778	6.06475	major
Fhl3	28.4358	24.8592	29.9194	30.553	9.22213	7.09481	4.9428	7.27482	major
Ficd	31.7387	30.3162	11.6725	21.1347	34.2502	31.9493	15.3601	23.4353	major
Fkbp1b	16.6928	4.93149	8.12445	9.81353	12.464	6.86137	8.8242	12.3824	major
Flt3l	1.12701	4.3932	0.133728	0.201102	4.26264	3.24847	3.48641	2.58542	major
Flywch1	0.554408	0.902749	0.459298	0.712291	1.46972	1.11307	0.193167	0.930583	major
Flywch2	12.3445	36.4493	22.1199	43.1579	14.3145	14.2866	9.64721	20.788	major
Fmr1	30.9902	25.4302	20.9542	19.6877	17.3057	16.4662	7.95755	12.589	major
Folr1	117.642	129.56	49.8583	70.8468	86.1716	76.6368	37.3	83.4347	major
Foxred1	6.33724	3.68986	6.18819	3.29278	9.4836	8.03493	3.88234	5.35694	major
Frrs1	2.86212	4.1711	0.237481	2.56253	3.82062	2.78204	2.74277	6.46387	major
Fscn1	2.25448	0.914385	3.69953	0.861303	3.43329	5.20903	3.85191	6.95191	major
Fundc1	88.398	47.7722	132.949	58.273	89.5541	48.1478	104.023	129.718	major
Fv1	3.81336	3.37388	1.40895	1.58581	5.93245	6.46741	2.06423	6.07418	major
Fyttd1	21.1972	18.435	5.54719	10.6257	10.5439	8.14577	4.04265	9.33319	major
Fzd7	8.72137	8.45578	7.96992	9.40055	6.91576	6.44115	5.14129	6.76206	major
G2e3	19.7095	27.6059	17.586	19.9839	14.5308	13.0349	13.0973	19.2133	major
Gabarap	106.589	125.001	33.1326	106.935	72.1904	83.349	36.0127	54.064	major
Gabarapl2	64.3716	67.2126	20.8759	53.7515	36.5017	21.7949	23.3841	47.0531	major
Gabpa	56.5588	70.1237	20.4401	48.162	35.4513	27.0418	15.2261	41.0901	major
Gadd45a	51.0741	42.6763	41.468	44.0535	29.3254	23.8341	9.82217	17.0586	major
Gadd45b	59.0697	30.1397	34.2955	11.7528	97.682	101.803	35.8238	55.1805	major
Gadd45g	14.5282	4.96907	11.568	7.29818	20.1766	26.5618	16.4858	20.5688	major
Gal3st1	1.48016	0.0438779	0	0.416119	1.23571	1.79737	0.983775	0.230315	major
Gal3st2	3.24912	5.44691	1.71719	5.98399	11.1982	3.46474	8.35245	11.9284	major
Gart	3.14577	4.40694	1.08126	4.39038	4.41072	3.7078	1.12802	5.18369	major
Gas5	625.828	625.828	512.997	447.315	338.075	263.706	124.095	193.877	major
Gata1	9.39201	10.8266	0	4.49869	9.50576	8.83402	6.99775	18.5089	major
Gata4	9.30088	9.78014	3.90642	8.76219	7.05633	6.32301	4.18106	13.5159	major
Gba	2.98007	3.33155	3.4493	3.33834	12.5051	12.276	7.90775	14.2077	major
Gemin2	11.184	14.9631	8.33152	16.3128	10.0964	6.65384	2.51161	11.2904	major
Gemin5	7.05927	6.93552	3.41379	9.70749	9.3399	5.26616	2.2977	4.25299	major
Gfod2	0.368793	1.47373	0.308252	0.743711	0.906229	0.322527	0.0904237	0.976732	major
Gfpt1	8.73447	11.7183	3.13706	6.53124	6.79942	4.38037	2.45937	5.43513	major
Ggt6	1.68787	1.53012	0.260842	0.686474	2.16722	1.37967	2.80548	1.81933	major
Gip	2.15342	8.58636	0.312278	4.18763	0	0	0.748327	0	major
Gja1	9.78889	48.3364	26.6865	22.6084	5.95958	6.9772	3.39767	10.5766	major
Gla	44.3063	54.0121	39.1805	18.5987	27.3177	33.0519	14.2696	25.2115	major
Glb1	3.38446	10.9624	6.62659	5.32737	8.02791	12.1833	6.93224	13.8835	major
Gldc	6.68105	15.0365	2.91034	10.025	5.42715	4.13447	2.26539	5.90874	major
Glod5	17.8658	24.8434	0.830348	12.7274	5.0702	7.85174	2.14162	10.0007	major
Glrx2	0.942579	3.71398	1.22708	1.67722	1.47793	1.89419	1.63089	3.05733	major
Glul	90.3553	103.518	52.7948	66.2824	98.5907	81.0048	47.5475	83.6747	major
Gm11517	1151.52	1389.27	398.739	860.129	366.989	238.771	139.696	474.301	major
Gm12789	69.2431	51.2523	16.6986	38.4966	80.108	57.0717	47.0261	53.3571	major
Gm128	0.328458	0.499198	0	1.18573	1.10364	2.50727	0.823241	0.256958	major
Gm13083	6.56723	8.29601	31.9504	8.52357	23.7951	9.92473	25.8848	36.2578	major
Gm13102	3.64163	4.72861	0.450603	2.17677	1.95163	1.87053	2.23625	2.04786	major
Gm13128	5.82795	9.42269	1.61254	7.0369	12.734	6.40989	3.84851	8.48166	major
Gm14743	0	0	0	0	0	0	0	0	major
Gm1527	2.97863	1.06413	0.0995616	1.3388	7.8908	5.6767	3.10854	5.13944	major
Gm15455	24.8843	30.9748	30.5797	31.2676	26.9701	20.7881	16.1437	26.3893	major
Gm16973	14.09	11.9459	1.09034	8.77729	9.88664	5.60114	3.23609	1.43363	major
Gm1995	3.09828	4.43728	0.724244	4.58126	4.01787	1.947	1.79242	6.0809	major
Gm20337	18.2233	18.6741	6.12692	17.8365	11.4729	7.3897	3.67382	12.034	major
Gm2a	63.5458	122.738	40.649	86.3278	36.3043	32.3577	18.9945	35.9379	major
Gm3139	202.777	222.69	35.9505	111.976	129.272	74.3613	28.7826	78.0266	major
Gm4827	9.1369	7.10084	1.05175	4.73663	7.95458	5.65772	11.7971	16.2799	major
Gm4858	21.0556	15.1591	7.76358	14.9631	36.5414	43.4797	35.4622	28.4181	major
Gm5150	0	0.112052	0	0.230013	0	0	0	0	major
Gm5538	0	0	0	0	0	0	0	0	major
Gm6402	3.07949	2.30183	1.17219	0.308081	0.908045	0.824874	1.80526	1.97186	major
Gm6568	9.81037	17.0977	13.4511	23.3293	13.661	8.84245	6.28114	13.5565	major
Gm6880	37.1222	31.2187	6.05073	32.7517	15.9429	13.6686	5.49153	15.3783	major
Gm6890	9.98813	8.22269	1.12796	1.91657	7.77131	6.49115	1.18137	2.2084	major
Gm7102	16.1679	19.8694	7.29232	13.2681	32.6248	19.2142	13.744	19.4367	major
Gm8615	0.71862	1.4886	0.753713	0.155988	2.26521	2.23256	0.376153	1.05721	major
Gm8994	5.71386	9.07476	31.2508	9.94757	73.5818	29.9584	57.1978	52.6134	major
Gm9	158.533	173.889	56.7509	151.504	39.5959	57.5984	18.6302	55.9254	major
Gmeb2	1.75524	1.01123	0.376242	1.70326	3.12517	2.42819	1.00938	2.06437	major
Gna11	4.82396	3.65536	2.89368	2.62011	5.10417	2.62738	3.43263	5.50059	major
Gnl1	0.729942	1.23873	1.17621	1.18795	0.832535	1.38952	1.2455	2.98283	major
Gnl3l	16.8921	21.7862	8.44853	19.0096	4.27073	5.1146	2.20855	3.78399	major
Gnpda1	4.50369	1.3774	0.17856	1.8364	5.20277	1.83277	1.84018	2.35117	major
Gorasp1	3.03247	3.26974	0.715267	0.60936	1.28669	2.87537	0.109823	2.19466	major
Gpatch3	0.305726	3.05475	0	0.443696	5.46535	4.61669	1.55561	2.91467	major
Gpkow	14.7072	12.1257	14.2855	11.0645	5.8712	6.68427	3.13915	7.3559	major
Gpn3	64.8457	92.3481	22.3235	34.4533	42.8178	40.225	6.66097	34.7087	major
Gpr160	14.3678	14.4048	20.2768	12.5492	22.2216	22.6496	12.4808	13.6245	major
Gpr161	8.20179	11.2331	2.47036	5.82122	7.04031	5.43693	1.55706	3.12121	major
Gpr50	26.7303	15.6229	60.3278	36.4358	34.9208	38.1981	42.7009	70.119	major
Gpx1	276.485	254.476	284.116	291.255	191.005	192.309	120.037	155.865	major
Gpx7	2.19173	7.49906	1.73687	3.37388	5.50871	3.75105	1.36781	5.44128	major
Grb2	7.60315	13.3801	2.56366	4.53112	8.00794	6.46587	4.82247	5.50747	major
Grhl2	10.2039	13.8617	4.65898	10.3935	13.1353	15.7763	5.88808	9.85202	major
Gripap1	2.53428	3.63336	0.983882	2.21585	1.24527	2.3543	0.685837	2.36375	major
Grwd1	22.1899	24.78	4.65568	11.2292	25.6717	18.044	7.6153	19.4729	major
Gskip	9.84778	15.86	8.17669	9.45436	9.14674	6.09007	5.71889	8.54953	major
Gsr	2.36134	3.37486	2.87471	1.22526	2.5698	4.54877	1.2814	3.469	major
Gss	2.59861	7.02532	0.228514	4.76926	4.19105	5.26468	2.8022	3.23222	major
Gsto1	66.0388	39.8205	66.0388	80.884	43.2074	43.1114	45.0297	37.8317	major
Gt(ROSA)26Sor	111.735	106.816	59.5536	99.5623	76.5197	64.8492	32.7026	58.4194	major
Gtf2i	2.49295	6.56567	4.89743	5.35229	4.39624	3.72243	1.87573	4.24635	major
Gtf3c4	8.39138	10.0288	6.32071	8.5473	6.34646	4.8341	2.64962	5.89408	major
Gtf3c5	16.2823	16.0416	8.12073	13.7328	14.3662	11.3518	7.02921	14.6953	major
Gtpbp3	7.42367	6.35179	0.80605	7.87583	5.77716	3.38115	1.91375	5.34999	major
Gtsf1l	11.5608	26.4787	10.839	18.2745	5.08836	4.60974	7.55537	4.23924	major
H2-Bl	1.02555	1.29531	3.12716	0.912348	5.02811	4.31196	6.01757	6.23402	major
H2-D1	2.57181	2.90099	5.56387	2.03029	7.1827	6.80711	6.65912	14.597	major
H2-Q10	3.59363	4.10769	4.30115	3.97137	3.32617	2.79331	2.2098	3.61049	major
H2-Q5	0.663655	0.208452	0.293566	0.14002	2.66743	1.93713	1.44205	1.65271	major
H2-Q7	2.41604	6.75894	3.57134	7.0868	4.10519	3.72344	4.81575	6.98888	major
H2-Q8	0	0	2.48e-191	0.00235991	1.4e-70	7.02e-211	3.76e-78	9.91e-181	major
H2-T22	6.7492	8.37292	0.00032977	6.88421	9.9448	6.13742	7.29608	7.03769	major
H2afz	37.2034	34.4801	39.3539	62.2038	30.3989	24.5146	23.2485	37.9619	major
Hars2	5.1559	3.36323	2.0033	4.93907	3.67575	2.96161	3.99044	2.94533	major
Haus2	19.4615	11.4128	10.214	19.7454	13.733	10.9627	3.59244	9.61984	major
Haus6	24.5327	33.1106	22.4972	28.0213	18.8015	20.7131	14.681	23.0147	major
Hbegf	13.5202	16.4785	30.2646	22.4719	28.3664	30.5369	24.5615	26.4966	major
Hccs	41.5615	33.2098	19.5476	25.2106	16.5568	15.3104	10.946	15.4569	major
Hck	0	0.140582	0.036893	0.711183	0.3722	1.18521	0.370859	1.21607	major
Hcrt	1.95938	4.93705	3.80885	6.92074	8.81627	1.58948	6.06327	2.42398	major
Hdac1	19.3331	26.6307	11.2617	14.0648	17.6826	13.7356	5.54159	9.82656	major
Heatr3	19.1655	19.2944	14.8317	14.4815	20.8132	16.9806	7.20209	18.225	major
Herc4	20.7528	18.2592	6.7438	14.264	14.1213	11.5635	4.39339	8.23717	major
Hesx1	41.9012	26.3345	81.6823	79.2735	21.5777	8.10345	17.7259	24.8839	major
Hexb	41.9581	67.9927	24.9308	29.8424	55.0767	29.4582	18.2824	32.844	major
Hexim1	10.2948	10.1461	5.86123	9.38891	5.41341	5.13132	5.07147	5.3734	major
Hic2	13.4689	16.523	19.7823	17.6877	11.0879	8.05244	7.09614	11.413	major
Hipk1	21.8814	26.7303	6.19862	18.9731	24.8762	18.3923	11.7006	18.84	major
Hipk3	11.351	13.8024	10.3694	8.35401	8.31459	5.62759	2.67168	5.32884	major
Hira	1.47777	3.15536	0.368793	0.470477	3.84061	2.23344	2.28464	1.60628	major
Hmgcl	18.8947	18.1797	14.3037	17.8864	15.269	10.0273	7.18117	11.8694	major
Hmmr	48.1062	49.5842	9.59351	35.9808	31.3559	28.8969	8.40033	16.4243	major
Hnrnpab	106.816	124.408	79.9668	101.349	81.4761	56.6844	46.8913	71.5309	major
Hormad1	63.9379	51.0741	27.3887	49.7461	30.2364	27.2643	15.4293	22.136	major
Hpd	1.79431	2.99141	0.865924	0	2.04229	3.18085	2.61072	1.35802	major
Hpdl	2.86045	5.15027	4.99949	4.31409	9.76083	10.4655	10.4601	9.3297	major
Hsd17b14	27.3507	34.7065	4.78509	22.6342	23.7301	18.2827	8.65949	19.0108	major
Hsd17b6	5.73894	5.47936	2.42586	4.27578	6.38551	8.32543	2.76113	6.7223	major
Hspa1a	2.95022	3.12377	5.44411	2.49489	3.26142	1.73206	3.25299	2.54044	major
Hspa2	45.9087	47.5852	73.9352	71.087	24.6285	16.8645	17.5708	23.7989	major
Hspb1	93.2081	43.2053	116.744	71.8597	63.5485	58.9224	42.4388	59.7636	major
Hspbp1	8.70724	7.61378	3.20035	4.10157	9.11094	8.52501	0.532599	7.98882	major
Icam1	7.06695	4.19779	12.1169	3.27284	6.97609	12.9704	8.88037	14.008	major
Id1	15.6471	16.5593	9.90688	4.80958	45.3446	33.1155	14.9731	31.9489	major
Idh2	3.26507	4.69262	0.44124	1.60397	3.04168	5.53119	2.56196	3.054	major
Ier2	3.20293	3.9412	8.15558	5.72334	11.1388	14.7033	10.2893	17.0473	major
Ier3	12.2148	11.1444	16.1745	12.8302	23.476	15.9756	15.9176	25.0677	major
Ier3ip1	76.3889	56.7509	38.3937	36.2334	29.0267	20.7774	16.9074	29.7501	major
Ifi35	29.2388	35.0019	11.8126	17.0066	25.0373	14.5235	5.69738	14.0373	major
Ikbip	1.58522	4.36814	3.22515	6.2882	3.31901	2.607	2.50717	2.68989	major
Ikzf5	3.65012	7.25785	4.13764	3.70395	3.37966	4.00267	2.27776	3.87504	major
Il6ra	0.818422	3.04452	1.05728	1.39053	8.35182	7.20035	5.88893	6.66711	major
Impdh1	3.26054	4.15146	0.574723	1.238	6.14791	2.2956	1.31871	5.007	major
Impdh2	0.653713	0.50734	0.629453	0.0776185	2.32903	1.27059	1.39106	1.08574	major
Ing4	6.07648	13.9504	1.56837	8.7859	8.39717	4.27681	2.21718	5.77054	major
Inpp1	0.366054	1.46704	0	0.0732045	3.12554	0.406034	1.33368	0.208204	major
Ints7	4.97248	6.43628	0.569041	1.67386	2.61487	2.32003	1.23712	2.51291	major
Ipo11	10.7568	11.8126	2.58255	3.68062	9.69727	8.67792	2.22775	6.66644	major
Ipo7	11.2191	12.7547	8.72464	11.285	17.9418	16.4183	4.61603	16.6492	major
Iqub	22.4382	26.2471	7.95175	6.60973	15.5779	10.2681	3.47789	7.86214	major
Irak2	4.83665	3.0204	5.85521	5.66461	8.02124	6.23824	3.53075	5.55694	major
Irgq	1.67195	2.25362	0.164306	2.06968	2.33371	2.07225	0.777099	2.18572	major
Isca2	40.8474	55.8934	7.80577	17.4265	20.1913	28.1383	21.5207	14.3744	major
Isg20l2	6.14477	9.51418	2.68208	6.07419	8.65472	7.16351	3.13934	8.35637	major
Itgae	8.42958	9.27056	2.72118	7.01364	3.88079	4.24193	1.16215	4.81128	major
Itgb5	1.73224	3.91241	0.149455	3.34374	4.58727	1.79205	1.50154	2.59823	major
Itpkc	3.65536	2.44843	1.4577	2.28487	4.18797	5.61472	3.83058	4.89574	major
Kbtbd2	4.58409	6.87478	0.621155	5.42573	3.54903	2.47186	1.09797	2.3433	major
Kcnk5	4.62809	5.77296	7.31352	2.99468	8.49127	5.29103	3.34481	5.225	major
Kctd6	23.7653	13.7593	28.0054	22.5362	24.9333	20.9888	18.5393	23.4746	major
Kdm3a	17.6001	21.9176	16.8341	16.6986	15.4235	11.2424	5.46834	9.09466	major
Kdm4c	7.38156	8.57643	3.17722	4.7104	5.75841	5.88186	3.04884	3.68734	major
Kdm5a	5.25067	8.74863	4.41642	3.57552	4.5864	5.22905	1.7792	3.57339	major
Kdm5b	54.475	60.5923	22.5512	46.3575	25.8623	21.9277	12.5408	22.6448	major
Khdrbs1	42.4289	57.2141	26.1368	37.9696	41.1554	29.4967	13.8769	24.4566	major
Kif3c	3.15844	8.27759	1.95127	4.02732	3.94594	3.941	1.3758	4.54151	major
Kifc2	1.12154	0.418175	0.757409	0.301155	1.80051	0.8742	0.969996	1.5709	major
Klb	4.10474	5.39161	3.5681	6.37515	5.3486	2.38588	1.85185	3.87984	major
Klf5	14.2147	13.3148	15.3447	21.8198	11.9776	14.6609	7.56695	15.4636	major
Klhl11	48.0355	58.4005	39.9432	60.4451	40.69	35.8404	21.4769	30.4125	major
Klhl7	12.2939	14.5243	3.4363	3.85237	4.5536	6.19874	4.72801	6.16217	major
Klrg2	5.75087	7.34029	6.18121	1.36169	6.77077	6.31551	2.86819	7.42985	major
Kpna1	40.9723	37.3204	11.6461	38.2874	32.035	27.0733	10.9066	25.6457	major
Krt28	4.94829	4.4944	3.26447	3.08745	1.08761	1.97678	3.56993	2.78577	major
Kti12	55.5634	80.4834	46.3575	82.6435	55.0928	36.6752	26.2486	55.1875	major
L1td1	10.7636	14.174	21.0074	13.7105	7.98589	7.03659	6.68151	7.94765	major
L2hgdh	15.8854	22.2985	11.0488	21.5954	11.1521	11.2846	4.6088	15.1716	major
LOC666331	2.80054	1.68629	0.617346	1.98586	2.42616	3.26665	0	0	major
Lamp2	120.787	136.148	39.7496	91.2016	70.0117	71.6408	31.6679	70.1106	major
Larp1b	53.3207	54.6457	19.8443	40.0849	18.9005	15.4832	7.06055	13.6179	major
Lctl	3.8536	7.88733	0.109589	4.90294	6.35704	5.72131	1.56303	3.75414	major
Ldha	16.2226	6.59831	20.5738	17.957	36.5796	32.1043	26.7878	24.5959	major
Lgals2	10.3634	6.7901	3.70783	8.61665	13.8336	5.457	5.94821	12.6844	major
Lgals3	5.88853	8.09152	23.9805	12.7437	32.9525	23.4637	25.3814	34.8172	major
Lias	10.839	10.021	1.46627	7.17212	10.6571	8.62482	3.16045	6.14971	major
Lmx1a	21.6584	22.2985	12.6284	20.8357	26.8101	12.926	13.4892	16.7519	major
Lpcat3	1.22991	5.83665	0.551075	3.0153	9.04549	5.92627	1.98805	2.4829	major
Lrrc25	4.02477	2.13773	1.60397	0	3.2569	2.95769	1.29439	3.02927	major
Lsm12	12.8488	13.4856	5.23024	4.71296	8.52483	12.0745	3.72565	10.7791	major
Lst1	24.8592	48.1062	7.0755	10.8808	11.8892	13.2973	0	8.03128	major
Lta	0.068745	2.5761	0.640169	3.11485	2.95882	2.41925	0.882474	2.47874	major
Ly6g5c	1.09034	3.58669	0.817694	0	1.43695	0.649086	0	1.32288	major
Lyrm2	14.2449	11.8165	7.96332	15.1959	10.7597	10.4027	5.45134	6.30804	major
Lysmd1	2.13442	1.22476	0.589316	3.41572	2.40293	0.583188	0.479107	0.448929	major
Mad2l1bp	543.384	576.939	366.282	491.25	330.553	278.869	191.744	372.332	major
Mafk	8.39614	7.66428	5.03659	8.85974	3.90064	4.286	2.01242	2.89177	major
Mak16	172.188	220.718	67.9927	148.818	69.1081	55.9204	24.0028	57.9696	major
Malat1	21.1502	24.6422	49.0613	34.5206	14.0115	15.7777	14.3714	10.7373	major
Man2a2	3.45231	2.73655	1.16714	3.11114	2.90166	3.91592	1.89543	2.66567	major
Map1lc3a	72.8867	81.6	35.4611	28.5637	70.8382	66.8399	35.4141	63.4157	major
Map1lc3b	264.183	351.616	108.579	262.786	88.9819	63.9309	44.5936	92.3376	major
Map2k3	7.59869	12.387	4.22013	8.18057	14.4845	15.4796	7.10936	8.881	major
Map3k3	8.81751	7.54532	3.19709	6.31898	9.46586	9.27434	2.51056	3.80958	major
Mapk14	30.8008	21.6779	29.3589	30.642	14.9824	13.1993	8.48718	13.1141	major
Marcksl1	11.483	15.0065	9.87615	17.781	12.0218	14.1156	4.73527	5.60174	major
Mars2	6.18819	6.99137	1.98586	8.06204	11.455	11.748	6.43553	8.73903	major
Mcf2	1.65278	1.87485	0.294949	0.964394	1.40633	1.28115	0.702034	1.35687	major
Mcl1	23.0719	29.4095	22.667	36.7763	16.4533	12.6343	9.55165	15.3907	major
Mcts2	84.5105	92.72	40.2306	60.0213	40.5504	26.7401	9.16188	21.4108	major
Mdp1	36.8662	54.8831	14.7753	24.9153	13.5943	8.74008	2.734	10.2431	major
Med13	16.9405	16.5804	13.0969	22.8327	11.2209	10.7557	9.70271	12.9596	major
Med29	80.884	86.3278	19.8035	47.4419	40.2133	34.1393	13.4175	32.6846	major
Mef2a	4.50544	5.1223	1.81918	2.56366	4.19972	4.79829	2.19699	3.17612	major
Mettl2	17.1429	14.3859	4.84606	6.65663	10.6485	8.09987	5.38217	7.63351	major
Mex3c	30.2949	25.5592	24.7917	27.7158	11.4012	12.2969	8.28616	13.6568	major
Mfap5	39.3025	50.014	21.8431	35.3166	39.0381	27.4028	14.3136	22.4244	major
Mfsd5	16.2385	24.689	1.61702	16.6218	30.3013	19.2665	9.07263	22.7318	major
Mga	9.92079	11.7412	3.0623	12.8488	7.40005	5.66526	4.47305	8.84927	major
Mgarp	5.7848	8.32292	0.275169	5.02004	12.6365	15.1571	4.37289	10.5094	major
Mgat2	34.4963	37.859	30.1132	53.3541	31.1087	24.1965	19.0792	21.4274	major
Mid1ip1	1.8102	2.34733	0.104253	2.9464	1.32665	2.58425	1.88976	2.12283	major
Mier3	108.783	144.96	70.1237	89.0711	60.1823	49.0268	46.21	65.6298	major
Mixl1	6.83906	7.99825	4.19779	7.48959	4.04897	1.53526	0.504476	2.67851	major
Mknk2	16.2071	16.0504	18.0138	15.118	11.4297	9.21983	6.19209	8.45112	major
Mkrn1	47.4046	50.7704	57.9811	49.5146	36.4021	32.2036	23.1785	44.0483	major
Mmp19	0.782288	5.68535	0.119217	1.99099	4.24868	2.38596	1.1458	3.82128	major
Mns1	22.0459	27.6361	23.4113	18.0961	12.599	11.773	9.9726	16.2548	major
Moap1	8.26194	9.9821	5.70161	5.58112	10.6083	8.3042	6.89988	6.63332	major
Mpdu1	2.17298	2.29408	0	0	3.4668	6.36835	1.00084	4.68424	major
Mplkip	4.36331	2.11505	4.20432	3.26387	4.98283	5.18405	3.5495	4.78982	major
Mppe1	5.61949	5.18091	8.31026	3.54674	6.54865	6.42776	2.27556	3.4645	major
Mpv17	4.25337	9.50596	5.13599	6.87887	10.5293	8.57272	4.46833	5.35892	major
Mrpl20	47.7722	75.4039	38.6095	74.1153	36.7278	31.2913	22.3196	45.2575	major
Mrps26	120.433	66.0996	47.922	88.8494	73.3199	68.5344	33.3952	42.2148	major
Mrps30	67.1202	50.2945	32.373	60.9353	32.3084	21.3382	23.3579	32.9303	major
Mrps34	7.38423	10.9538	3.28945	12.0029	3.39661	3.95752	0.961106	4.49449	major
Msantd2	16.0039	19.0558	7.38889	7.32009	7.41608	6.44201	5.712	5.82419	major
Msh5	0.664982	0.974498	0.213508	0.280081	0.282657	1.5615	1.5506	1.1889	major
Msrb1	52.2385	43.373	42.2729	38.8635	34.1634	26.3122	25.2551	22.66	major
Msto1	17.1816	12.429	5.07942	5.95066	16.6126	17.2666	3.35522	10.6606	major
Msx1	1.43363	3.08256	14.5131	10.8655	6.90955	7.76172	9.20195	12.3255	major
Mta2	10.7369	9.52128	3.88611	6.94823	17.7447	11.4777	7.4478	14.0748	major
Mtch2	32.8995	30.7432	16.2538	25.4302	21.6334	25.6425	12.2773	18.3921	major
Mthfr	2.89245	3.05005	0.578624	1.33527	3.52681	3.21607	1.61579	2.28628	major
Mvk	10.052	6.64039	3.21214	1.17257	10.9008	4.4822	4.7938	3.72058	major
Myc	2.56938	1.47608	2.43778	4.35086	2.08724	3.65167	1.91945	2.39644	major
Myo3a	4.19198	5.75531	2.12221	1.88402	5.22442	5.88434	2.82623	3.26099	major
Naa15	15.5855	14.9687	6.08403	8.80242	5.59702	5.64918	3.8477	5.86207	major
Nabp1	21.6677	28.236	14.9558	18.3565	20.7233	16.1129	5.38808	9.63401	major
Naif1	0.270097	0.491956	0.0282321	0.0355301	3.92238	4.28037	1.45448	4.46992	major
Nampt	5.82564	10.2248	4.70277	5.54103	9.04129	7.19832	5.36797	6.78577	major
Nanos3	5.68031	2.70945	4.382	2.13011	4.17598	2.51586	0	3.09759	major
Nanp	0	0	0	0	0	0	0.296117	0	major
Ncapd2	7.452	10.214	4.08964	4.97435	8.94601	4.78554	2.29464	3.14978	major
Ncbp1	47.0924	49.7868	17.6448	36.2755	35.3202	31.499	11.5042	23.4935	major
Ncmap	5.33201	13.0067	2.77546	4.62048	4.20291	2.54399	2.51235	4.71735	major
Ndrg3	1.07349	1.41596	1.66546	2.01524	1.33356	2.56273	1.1513	1.88905	major
Ndufaf1	8.63347	14.0648	6.48343	14.5131	2.80776	2.26069	4.34077	7.25683	major
Neurl2	7.7717	4.18987	1.28207	5.09959	9.84641	8.73142	4.74445	4.74494	major
Nfatc2ip	10.0656	7.60928	4.85107	5.34483	9.53663	12.2198	7.19297	9.95714	major
Nfatc3	6.80691	5.84344	3.19314	9.83535	6.87394	6.43088	2.13879	5.64028	major
Nfe2	5.56622	4.75803	8.93863	4.26461	6.08218	4.23244	1.92098	4.0726	major
Nhp2	474.506	584.09	129.015	312.446	160.775	129.49	59.3061	153.85	major
Nicn1	31.8562	38.6095	27.4434	32.9145	35.2333	31.8897	27.0582	35.8048	major
Nid2	4.01404	4.69949	1.78974	5.50889	5.80402	5.05538	2.5351	3.39357	major
Nipa2	8.3077	14.3123	6.68441	7.38677	7.33699	3.76671	5.06715	6.82061	major
Nipal1	3.81925	10.1382	1.82878	2.05959	4.86068	7.32635	2.73523	5.0453	major
Nmb	31.1659	38.0819	37.9867	35.0614	38.3397	27.791	37.7504	53.3362	major
Nme2	154.352	164.739	63.0946	124.825	86.802	55.7715	47.2031	79.4837	major
Nmnat1	17.0381	22.3141	23.1003	21.7099	19.3653	13.9566	9.93713	15.6425	major
Nmrk1	21.7207	13.8052	32.0585	22.558	15.3422	10.8548	17.4514	15.0233	major
Noa1	16.8799	15.3229	8.76219	7.81816	13.4075	9.45598	5.67981	8.29578	major
Nob1	39.4079	38.0995	40.0185	28.5012	24.2595	21.8344	14.9694	33.4669	major
Nol11	49.7868	40.6256	40.3996	39.715	38.8927	29.3746	19.3631	30.4917	major
Nol7	24.2697	25.28	9.05015	15.3165	19.6581	13.0966	8.58467	18.1637	major
Nol9	25.5338	26.91	10.8305	17.3294	20.7071	12.735	6.13479	17.1923	major
Nop16	145.977	162.241	51.8407	117.968	67.327	60.3869	28.4974	61.2844	major
Nop2	13.8831	18.8546	4.16656	16.5306	13.6894	12.5939	7.26132	15.3782	major
Npepps	3.95299	5.35229	5.52668	6.48708	5.45877	3.17932	2.50156	3.18243	major
Npl	93.7214	132.636	18.6996	58.4005	53.2601	37.8124	10.128	41.725	major
Nr1d2	4.21261	5.11224	1.90726	2.52808	3.74845	3.19718	1.11495	3.65822	major
Nr1h3	1.79707	3.02341	1.62988	1.33711	1.53578	1.66579	0	1.70822	major
Nr2c2	7.43253	13.6544	5.60704	7.66841	12.0915	10.1944	4.20557	10.9526	major
Nr5a2	9.24237	17.9344	2.71831	8.90407	12.9731	8.90889	5.75478	14.7247	major
Nt5c	5.23868	1.51971	0	0	0.570921	1.55039	0	3.69355	major
Ntmt1	64.6288	56.3794	30.1263	57.5013	47.1223	36.042	25.3424	42.6332	major
Nucb2	11.7983	23.2703	10.6965	8.04546	9.4335	13.9377	3.52124	5.05692	major
Nudt21	11.34	6.50772	4.61239	8.66154	6.88376	5.55259	2.65675	3.55177	major
Nudt4	40.128	44.7469	29.1902	36.0557	32.5145	22.66	14.0566	29.3096	major
Nufip1	28.9239	28.1206	12.8152	22.419	20.3456	18.0208	10.8572	25.5308	major
Nup62cl	22.738	27.174	36.6591	21.6584	22.1583	8.52093	23.4847	27.2113	major
Nupr1	96.0479	119.431	251.059	117.35	31.1582	42.5387	33.8079	42.5663	major
Obox6	530.528	653.547	189.185	428.024	228.248	175.932	86.6134	222.064	major
Odc1	68.4918	93.7214	47.9999	67.2126	59.9735	43.0976	35.0713	43.257	major
Olfr1141	0	0	0	0	0	0	0	0	major
Olfr118	0.622469	3.82536	2.02445	1.32918	12.2332	5.33996	15.7153	10.5005	major
Olfr376	8.36581	20.3221	12.0624	18.6413	42.5129	17.5726	59.3864	41.1275	major
Olfr815	0.919706	1.17485	3.1031	0.95744	7.39056	2.93104	4.11907	5.13729	major
Olfr881	5.22081	2.68508	10.9123	6.15282	12.0566	11.3494	19.7562	24.0667	major
Ormdl2	97.3443	76.4536	66.5363	77.9723	66.7318	67.2956	33.4975	30.1895	major
Osbpl6	26.6073	11.0938	7.1094	8.74863	15.8634	13.6706	5.23864	7.83497	major
Osr2	6.20853	4.25527	31.2676	10.8523	12.8271	7.52895	10.8738	24.4337	major
Ostm1	7.69024	18.624	3.37942	11.7879	12.3238	13.2823	5.14362	5.40847	major
Ovol1	1.94515	2.43688	6.3836	3.99743	3.26986	3.33438	8.7415	7.82546	major
Ovol2	15.6086	23.0089	29.4733	26.1762	15.5	14.7095	8.89929	13.0983	major
P4ha2	9.94338	11.4978	14.3906	17.8253	17.9768	9.71735	22.6458	15.041	major
Pabpc1	41.3229	39.5747	33.8789	32.5762	32.7466	23.8016	16.533	29.6021	major
Pabpn1	386.26	421.72	317.749	286.02	204.957	138.034	131.803	203.089	major
Pak2	6.67099	7.61664	4.42546	4.99192	4.86102	3.55546	1.34167	3.23451	major
Pank3	41.1804	40.596	20.5116	39.903	25.2954	16.1073	9.64488	21.6108	major
Papolb	9.67565	18.5324	15.1959	11.355	10.062	7.80602	2.79527	8.01145	major
Parp9	3.94613	6.54116	2.15674	4.38871	4.10262	4.78679	2.70372	3.63096	major
Pcgf5	27.0899	29.9729	14.6041	19.904	24.4353	17.5817	9.30984	18.4199	major
Pcsk1n	2.15403	3.07067	2.6215	1.96531	4.41893	2.7342	1.76154	4.12607	major
Pcyt2	2.93326	4.66843	0.537185	2.25283	1.69352	3.85059	2.10812	1.77726	major
Pdcd10	35.2309	21.3667	20.8171	18.4556	13.2701	11.5133	11.794	13.5247	major
Pde6g	0.842405	3.75643	0	0.757709	1.15855	0.436764	0.954657	0	major
Pdp2	51.3303	52.9687	27.5754	32.9301	28.1181	22.7302	16.3081	38.3027	major
Pds5a	8.35401	8.78316	8.53098	7.76648	4.84055	4.85373	3.34592	5.82108	major
Pdxk	35.2704	40.0185	8.18057	19.636	39.3167	33.0014	14.6027	32.9479	major
Pdxp	11.5944	12.4729	20.431	14.2916	18.3681	17.2427	18.4931	20.0603	major
Pemt	173.661	183.965	57.7839	119.948	227.902	145.982	84.538	164.35	major
Pgam2	0.147203	0	1.76166	1.02877	2.94351	0.889093	0.485804	2.72608	major
Pgd	11.2517	14.7116	7.54765	9.2329	14.6798	8.42815	4.47695	9.79115	major
Pglyrp1	99.6633	81.1634	55.1382	59.5536	26.3182	23.1361	34.3603	26.1986	major
Pgm3	10.9697	14.4643	4.14693	7.56782	13.233	8.69211	4.39105	6.43182	major
Pgp	17.5259	14.7261	2.82134	5.79793	12.3852	15.8372	7.93947	11.8488	major
Phf11a	12.42	4.86987	16.0289	6.31311	11.5215	11.8433	10.8499	10.1582	major
Phlda2	248.387	200.077	276.485	305.226	146.496	116.867	108	106.822	major
Pi4k2b	16.7916	16.1939	18.494	16.102	13.6873	10.1677	4.67191	8.42047	major
Pias3	3.29278	2.43538	0.976241	2.45823	3.69122	2.66557	1.6727	1.8089	major
Pigh	5.39471	10.9433	0.0858794	5.47286	4.20626	2.79525	0.232737	1.58278	major
Pik3cb	7.31352	7.67909	5.68371	8.82398	5.78373	5.61645	6.23182	6.55458	major
Pim3	9.75949	8.46743	10.0948	9.26612	10.17	8.24373	5.22793	8.90667	major
Pin1	120.939	100.676	10.3252	73.7327	48.2265	32.7872	8.7295	33.9512	major
Pip5k1a	15.7121	18.5877	11.5567	12.3523	18.2281	16.4969	7.72366	12.099	major
Pitpnb	21.6462	25.3949	1.65586	19.533	14.9551	9.91156	3.44799	13.1907	major
Piwil2	3.49051	3.3524	1.98369	3.13607	4.79256	4.23028	2.01847	3.08473	major
Pla2g1b	30.5989	5.48592	15.7485	23.9278	16.247	25.7476	16.5815	14.2448	major
Plb1	2.87779	4.32356	0	3.88514	3.05316	2.68854	1.1962	2.56291	major
Plcd4	15.29	20.7411	5.27884	12.8532	7.68219	7.00308	1.38928	4.16611	major
Pld6	4.62201	8.98307	1.9818	4.59768	5.14455	2.44058	0.890821	4.44053	major
Plekhf2	27.6951	41.6037	13.6591	35.5415	25.7082	21.0426	16.8376	21.3634	major
Plekho2	3.59453	2.85215	1.24894	3.51762	6.90251	4.45504	4.38035	4.10654	major
Plvap	2.41213	2.40303	2.68784	1.44075	5.03901	4.05513	2.12387	4.1603	major
Pmaip1	4.23698	7.11978	5.92635	3.73435	4.60179	1.96363	6.31009	4.56928	major
Pmpca	3.24768	9.02534	0.0315097	3.16011	5.19848	7.38491	0.657981	2.60355	major
Pnrc2	27.7158	22.9801	21.3461	41.7912	13.5992	20.9905	5.95145	10.5735	major
Poglut1	9.10634	8.14752	11.7647	4.65303	7.66163	6.01046	3.85843	5.49595	major
Polh	38.5125	44.1902	24.3893	38.632	18.6708	12.7326	7.34391	11.7745	major
Polq	4.39038	4.86689	2.80537	4.63647	3.21007	2.79768	1.46152	2.12615	major
Polr1c	160.65	165.148	49.7461	85.2219	68.1201	50.5794	34.2742	69.4719	major
Polr2f	949.388	903.656	501.516	635.334	400.023	381.055	344.038	428.282	major
Polr2h	266.272	303.785	152.898	284.885	127.465	78.2552	44.1895	105.016	major
Polr2m	12.5961	14.9747	4.90537	14.7951	13.7506	13.3171	4.09407	10.6043	major
Polr3e	6.26467	4.36154	7.23179	4.35817	6.58077	4.31643	2.19007	2.87418	major
Polr3g	20.5211	14.8708	7.601	12.9543	13.4643	10.2354	8.13366	13.1092	major
Pomc	14.8826	18.0206	11.6318	12.3709	14.6222	7.80031	16.8761	12.7655	major
Ppat	47.3673	67.2884	13.5356	44.0865	46.4918	31.7255	20.7559	42.696	major
Ppcs	41.3978	37.7256	18.7943	27.158	18.6584	16.5961	8.17127	13.3704	major
Ppil1	31.6353	24.7173	7.67231	14.2011	24.7652	24.6706	17.7644	31.9769	major
Ppm1a	174.823	179.472	150.557	203.601	115.498	90.0048	71.5402	111.399	major
Ppp1cc	2.69979	5.21114	3.73435	5.56387	2.9018	3.91816	2.57661	2.71058	major
Ppp1r16a	2.18337	1.50715	0.340288	0.442014	2.02176	2.12857	0.621761	0.873928	major
Ppp1r2	6.50772	4.42159	2.10255	2.70327	4.9329	2.7461	2.09753	3.163	major
Ppp1r2-ps3	2.86682	0.132792	0.191528	0.686938	1.61184	0.973121	1.59463	0.496991	major
Ppp1r2-ps7	3.99243	8.53892	0.114199	3.17591	5.23294	3.11232	6.01439	3.38054	major
Ppp1r8	57.6648	83.4229	59.3815	60.3879	59.2569	48.6916	36.063	47.0961	major
Ppp2cb	44.3694	60.772	19.7251	45.2272	21.1996	18.3707	7.41998	14.8742	major
Pprc1	9.70357	8.82398	2.18179	6.2767	7.58587	5.88651	2.03321	7.49748	major
Pqlc1	9.79932	1.45962	13.2681	2.2864	18.5716	10.9595	16.2599	12.4297	major
Pramel4	12.2986	12.6609	3.81627	7.02994	7.89985	5.78333	1.84556	5.39298	major
Pramel5	14.9747	14.2097	6.25113	7.96332	17.3625	9.05242	7.7512	12.9608	major
Pramel6	68.2343	109.57	52.6252	43.888	32.1356	21.4123	15.2848	34.735	major
Pramel7	65.709	81.0998	34.984	49.6254	27.3243	19.2647	9.91431	39.1243	major
Prcc	3.85237	7.91704	3.06147	4.10769	4.1795	6.74052	2.83917	6.91568	major
Prdx4	186.355	237.614	112.221	95.6433	104.661	124.654	70.7714	104.45	major
Prelid2	40.7829	57.5708	11.0794	13.6234	24.8912	11.8455	9.05091	13.8933	major
Prkcd	30.6738	33.3125	7.97173	28.1062	34.0849	26.3443	9.52219	29.2784	major
Prkcg	1.63296	6.63842	0.386335	1.33012	1.40619	3.07235	1.54266	2.62849	major
Prmt6	23.1304	20.5406	9.37391	15.9603	11.3315	10.9579	6.64183	9.6142	major
Prnp	9.25071	7.71704	1.14783	8.45578	5.49278	7.45385	2.51509	3.81399	major
Prorsd1	14.9558	21.2708	29.9557	14.8038	9.8275	7.27809	11.4671	9.73617	major
Prpf4	7.61898	10.4134	6.92283	7.19219	10.2692	11.216	5.05793	7.24441	major
Prps1l3	129.015	119.744	44.2343	98.099	42.2102	35.0574	22.6469	47.9218	major
Prr11	23.4917	36.0315	11.9958	20.922	12.4472	12.9042	4.47823	11.4088	major
Prr13	241.939	382.098	150.357	254.476	128.17	100.082	60.3611	109.119	major
Prss8	8.30217	5.09773	6.8117	4.65439	15.039	13.6779	15.1879	11.8558	major
Psat1	68.3771	91.8365	39.4259	37.2527	59.8383	39.0066	26.1668	43.5931	major
Psme1	12.6784	13.5593	4.01404	3.61956	7.14912	3.6461	3.98572	1.65714	major
Psmg2	6.0316	8.9537	6.09451	4.27318	16.843	8.67261	10.8825	14.1841	major
Pspc1	8.26711	7.601	1.01392	6.08208	9.70793	9.76726	2.25814	7.10333	major
Ptcra	2.27867	2.73313	4.58126	0.972846	2.24967	3.5831	1.37663	2.74578	major
Ptdss2	39.1805	59.1116	19.6488	30.8699	40.0113	31.8554	11.7483	34.3557	major
Pten	43.3193	41.6972	53.3811	50.2512	15.454	14.6113	12.3013	17.8821	major
Ptpmt1	17.3786	29.5384	22.0659	24.0725	18.4066	13.8849	17.9833	16.8359	major
Ptpn1	4.3696	8.69548	4.46425	4.45382	7.67346	6.02623	4.13874	5.94332	major
Ptpn9	3.85123	5.35043	2.78171	3.80271	3.12033	3.09325	2.19887	2.66236	major
Ptrh1	56.0884	65.709	4.44013	39.9637	39.7965	36.976	6.25564	19.8024	major
Pus1	16.3335	17.7169	9.45436	19.2805	13.9046	9.8579	5.63366	5.72866	major
Pwp1	40.4256	40.9095	38.5346	23.4449	22.6905	25.7841	11.5349	18.2923	major
Qpctl	3.00549	6.88186	1.38535	0.707201	6.67167	8.26194	5.17046	5.36309	major
Rab19	3.57958	4.99076	7.07248	9.63438	4.39074	3.72316	4.07441	4.63234	major
Rab20	89.255	110.063	30.3369	74.5034	103.079	92.2184	46.9782	99.0156	major
Rab2b	13.9639	14.0452	8.66154	10.9906	16.2969	10.813	5.23435	5.93797	major
Rab34	9.46219	17.0066	16.909	20.5211	12.7975	18.6558	8.87612	13.2968	major
Rab39	7.0963	14.3188	3.61611	9.60135	16.0607	6.96357	7.88382	15.2539	major
Rab40c	1.956	4.25896	3.02739	1.10062	3.42404	1.98321	0.775868	2.90807	major
Rab43	2.74315	2.55672	0.467535	2.97418	3.44169	2.73168	0.884776	1.88118	major
Rab5a	39.1563	42.1782	27.5044	30.3852	28.3465	21.6464	19.488	29.5207	major
Rabgef1	33.4476	39.257	17.4369	20.2833	24.492	19.0359	11.284	24.2272	major
Rad9a	6.05361	9.61919	5.51775	2.75298	17.6828	18.7871	8.65337	11.6546	major
Ranbp2	18.2374	22.419	8.74065	15.5118	11.0186	9.66085	4.0913	8.42551	major
Rarg	3.87359	2.58667	3.19488	2.71094	6.78736	7.69573	2.51447	5.248	major
Rasl10a	3.98625	5.19677	7.59258	6.26135	12.7251	8.22236	3.0395	3.23804	major
Rasl11a	3.67657	2.11152	16.0106	3.35123	4.51632	16.7362	12.3273	11.187	major
Rassf7	2.13851	4.50869	0.750099	0.666776	5.02774	5.05053	1.57946	2.21863	major
Rb1cc1	45.8509	50.7125	49.1221	55.4253	22.223	19.9242	17.9596	22.6137	major
Rbbp6	78.2208	75.9924	62.2038	63.663	58.4271	54.2309	29.7429	41.6521	major
Rbm10	6.97876	5.65994	1.56069	3.72598	6.35579	7.75749	2.8907	5.35796	major
Rbm34	9.85728	7.81291	4.42951	7.55804	3.97596	5.12973	2.53495	4.75192	major
Rbm45	10.4796	8.99051	8.10304	7.40955	5.18123	4.5241	2.06413	3.48047	major
Rbm5	43.1786	51.3932	27.3507	39.1805	36.5475	30.9174	12.1491	23.0774	major
Rbmx	44.0172	54.3056	24.5327	39.3025	29.1665	25.8462	13.3344	30.4034	major
Rbmx2	61.3106	39.9992	30.5086	33.8789	37.7955	27.9497	32.6407	34.6068	major
Rbp7	21.2955	26.5895	41.5615	7.62133	18.9298	22.5002	21.1433	18.1483	major
Rdm1	52.0442	53.4144	12.8068	23.8186	32.1918	26.043	12.316	20.1691	major
Renbp	36.4358	51.4552	3.3156	13.7918	20.5823	27.9516	4.00242	28.1065	major
Rgcc	40.8804	59.5128	52.3428	68.4388	48.0377	44.8519	36.0415	61.5745	major
Rgs11	6.12692	9.32018	1.10785	7.25785	6.55021	7.36101	3.64673	5.2145	major
Rilpl2	55.9619	34.2282	54.3581	34.2955	27.6876	42.8024	19.3207	34.0265	major
Rinl	1.17583	2.54185	0.268855	1.4783	4.35941	3.12712	1.97653	1.72883	major
Rlf	15.86	17.5545	6.85629	13.2482	8.62504	8.66246	4.39608	11.0459	major
Rmnd5b	18.7051	30.9584	13.3016	16.5593	17.3286	14.2962	7.42612	12.2213	major
Rnf11	111.076	160.896	30.3102	104.193	66.8983	55.0629	16.5294	60.5836	major
Rnf125	22.696	35.4827	14.6362	24.4479	16.3209	12.4581	7.45254	14.0078	major
Rnf6	25.6435	28.6675	16.0774	21.1226	27.5608	25.9273	10.5417	23.5848	major
Rnf7	150.87	181.144	94.1337	179.773	79.5234	75.5853	37.6471	78.6603	major
Rpl10l	94.7028	68.2343	41.754	63.9836	80.6795	68.1936	28.0641	64.6628	major
Rpl37a	27.5513	23.6605	16.1679	16.6729	13.0955	11.0192	15.442	24.8097	major
Rpl3l	6.13756	9.49798	2.64238	1.58706	6.2179	2.31175	4.1112	6.11863	major
Rpl9	0.983882	1.43739	0.253248	0.351544	1.96148	2.06918	0	4.82373	major
Rpp25	52.2043	52.4218	69.8209	52.5841	70.2145	79.3104	39.4476	78.694	major
Rpp40	26.6865	32.7517	7.39378	12.7547	22.1777	14.0654	5.96932	11.3181	major
Rpph1	5.53288	6.15489	27.5636	17.6556	20.5474	22.3009	24.1411	44.3647	major
Rprd1a	19.8551	22.1118	12.392	20.482	13.6513	11.2558	11.2144	15.5264	major
Rprd1b	14.4643	14.3237	7.14558	9.41456	8.58589	9.46565	3.86062	8.90905	major
Rps23	12.3811	2.16889	0.564706	1.62807	3.98685	4.14638	1.35048	3.99412	major
Rps27	17.7133	10.7568	10.2391	3.23913	3.60633	4.87505	0.885435	4.12907	major
Rrp9	34.4533	50.5808	27.6059	18.5324	46.9474	42.1933	22.1787	41.0504	major
Rrs1	18.4271	19.754	10.2248	15.3603	16.9533	9.70456	4.17522	11.5569	major
Rsph1	4.35086	6.08017	4.43269	4.43652	4.84198	5.16339	4.36335	4.08197	major
Rtn2	25.059	39.0145	6.15935	9.81037	10.3208	15.3457	5.03035	8.68989	major
Rundc1	2.62862	3.51977	0.446987	0.420421	3.51643	1.81458	0.935649	2.45034	major
Rusc1	9.49798	9.14809	10.9433	11.5377	12.3356	12.3474	6.96194	7.67571	major
Ruvbl1	22.6843	17.957	16.4785	12.9297	19.1206	15.4282	10.9429	12.4771	major
Rwdd4a	25.9943	25.9111	26.7303	16.8024	18.9943	16.009	15.2353	23.5172	major
S100pbp	7.33549	7.52292	7.58407	5.08309	6.04097	5.68905	4.42759	5.10035	major
S1pr5	0.559616	0.103233	0.681849	0.678482	1.2295	1.67863	0.766174	1.72306	major
Sac3d1	36.9314	37.829	12.0657	42.7549	25.3397	21.9369	12.4473	27.7477	major
Samt2	0.702136	0.554942	0	2.0178	1.49863	3.16828	2.96751	2.31268	major
Sapcd2	11.7268	5.36318	3.13206	6.71673	8.11548	3.86542	3.74858	3.88216	major
Sardh	1.61997	1.85802	0.0292731	0.593309	1.78746	0.370116	0.162258	0.68448	major
Sat1	874.196	724.139	348.138	547.638	215.152	231.936	139.472	244.552	major
Sat2	22.0221	18.9273	6.33298	21.7743	19.606	21.1523	3.54591	12.2119	major
Sbno1	19.5788	21.1882	8.74863	18.8421	13.546	11.5016	8.29969	12.1915	major
Scd1	10.4134	12.9231	5.38169	8.15558	8.7391	4.94102	4.42394	9.75448	major
Sdr39u1	7.77994	10.4595	1.25586	1.90797	3.83984	4.8743	0.936805	4.60036	major
Sec1	4.16267	2.77254	1.23575	2.14512	3.17738	4.20923	1.29884	3.08963	major
Sec61a2	21.0206	20.7797	9.2329	13.0908	20.0142	23.5978	3.24578	5.253	major
Senp2	5.10095	10.4327	2.85772	5.8861	4.86309	2.38335	2.6898	2.96068	major
Serp1	130.99	147.26	95.8496	116.274	58.4882	52.6628	44.7113	53.3219	major
Serpinb3b	0	0	0	0	0	0	0	0	major
Sertad1	39.5955	30.2201	22.9654	36.9578	82.6453	83.3616	39.2805	60.7289	major
Sesn1	6.36299	4.89968	4.53465	3.47659	11.2662	10.8416	4.35297	7.39884	major
Sesn2	8.72464	11.1358	5.77818	5.78726	21.8496	15.9644	5.59078	14.1053	major
Set	149.102	214.177	75.303	166.57	42.7338	40.587	20.2666	41.6376	major
Sfi1	26.1631	35.1604	29.7919	18.5533	21.0962	16.9689	11.738	14.8843	major
Sfn	22.667	16.9592	27.6735	28.6441	43.9589	31.3819	26.939	48.8386	major
Sgk3	9.07765	11.9793	3.46902	11.6411	12.9679	9.8798	5.99338	12.643	major
Sgms2	2.36938	5.23541	3.17815	3.49657	3.99433	3.63998	4.3699	3.91881	major
Sgpp1	7.98695	19.636	4.706	10.4531	13.2385	7.72827	3.95182	9.52435	major
Shmt1	30.2201	33.8472	18.509	15.4115	33.9781	29.7103	14.67	27.8398	major
Siah3	0.408491	0.324169	0.464173	0.233206	0.982525	2.67094	1.94587	0.909932	major
Sigirr	0.562332	1.14205	0.0565385	0	1.23745	0.536526	0.78348	1.38396	major
Sike1	19.3735	22.275	9.9385	10.3539	13.4534	11.0109	4.74395	8.7645	major
Sirt1	36.5064	56.1332	13.7379	70.5107	12.6196	11.2937	5.70177	14.2048	major
Six1	7.06425	1.18035	7.21407	4.45248	4.55964	6.31059	5.3183	7.10232	major
Slc12a2	19.5397	31.4224	6.6299	21.1415	7.91017	5.77754	2.6342	7.51437	major
Slc13a2	1.51513	0.894041	0.0921527	0.249187	3.45445	2.64714	0.344294	0.450078	major
Slc16a6	12.6958	14.1938	6.44896	9.52516	33.08	25.1128	14.8657	21.9972	major
Slc19a3	36.3392	47.6066	13.9551	41.5615	51.8229	34.7805	16.1318	41.0701	major
Slc1a1	14.4048	17.1429	5.90864	9.15815	12.4939	7.55634	6.58456	9.16442	major
Slc1a4	2.09487	1.92669	2.11152	1.30065	3.13369	4.06549	1.6115	0.444283	major
Slc1a5	5.25321	5.81954	5.53869	3.83771	8.83213	11.0559	2.75279	5.80439	major
Slc22a20	5.54719	5.43995	4.19497	2.83331	6.63197	5.65512	2.06413	4.44727	major
Slc25a25	10.5055	10.8305	2.5685	8.85377	7.90137	7.86462	2.33127	8.75162	major
Slc25a28	19.6096	15.9603	10.4834	4.63284	11.0647	10.6281	4.71246	10.8782	major
Slc25a33	12.9753	11.2172	8.48469	9.33329	14.2591	15.2577	10.0242	16.0415	major
Slc25a36	12.2832	13.6379	3.93551	13.1013	8.3968	8.43288	3.94223	7.15847	major
Slc25a43	2.12121	1.67026	0.13127	2.53014	2.3439	5.16917	0.664952	3.62063	major
Slc27a5	3.66746	6.93344	0.0870579	1.6486	3.47687	2.71213	1.48534	3.09275	major
Slc29a2	2.90218	3.36515	0.954205	3.28818	4.96521	4.37801	2.16582	3.91395	major
Slc34a2	53.9266	62.97	27.0462	40.3744	81.3137	68.6391	51.1272	87.518	major
Slc35e2	1.6129	3.7012	1.14544	1.70754	4.06262	3.61025	1.54996	3.29679	major
Slc35e3	8.81106	7.77735	5.23692	9.13059	16.2628	8.92607	9.56609	16.8243	major
Slc39a1	67.7916	107.497	90.8966	126.182	18.2503	23.0432	23.4373	20.6295	major
Slc39a4	7.86943	11.784	7.1972	5.08471	16.7216	13.1769	4.98261	16.42	major
Slc4a11	3.6261	6.23469	0.225048	2.20286	5.65237	6.43404	1.99745	3.96443	major
Slc5a6	14.8317	27.1904	3.747	14.6791	16.349	15.5327	6.78998	14.0671	major
Slco4c1	15.0573	25.2934	5.11841	15.6317	21.052	21.3536	7.85009	14.7112	major
Sltm	20.2241	40.7829	18.6741	19.3642	12.9438	10.6764	5.80401	12.2136	major
Smad7	7.7578	10.2116	7.56782	8.7372	6.59491	5.24772	4.91785	9.29838	major
Smarca5-ps	10.3935	10.661	7.06121	13.5898	7.17029	6.25894	3.08151	5.77685	major
Smcr8	3.02876	2.79585	3.80738	6.05073	8.32888	10.2301	5.59014	8.58918	major
Smg5	3.54043	5.66899	1.29242	2.24248	4.91839	5.3163	2.83003	3.12112	major
Smim4	216.813	193.838	108.196	194.772	178.603	116.584	99.1833	90.234	major
Snai1	30.4413	21.6218	18.494	21.2859	34.8962	30.8231	13.7923	47.0551	major
Snapc2	52.9341	36.827	15.9752	30.4601	40.0203	39.5241	21.2323	35.2919	major
Snf8	22.4085	25.3695	2.83511	6.61605	11.8222	7.19586	4.44736	6.81434	major
Snhg10	59.3198	89.6716	61.7694	90.2246	46.8772	33.9279	18.9715	35.3504	major
Snhg12	51.9757	37.9388	34.2282	13.0245	75.2684	71.6635	18.9154	31.4654	major
Snhg3	290.125	317.749	192.504	259.22	211.172	183.051	121.48	128.864	major
Snhg4	22.7185	24.6545	51.9032	36.5793	17.233	22.63	8.37197	7.4947	major
Snhg5	260.039	205.846	102.211	83.2371	166.035	179.368	44.2395	80.3907	major
Snhg8	43.373	22.6084	43.8558	31.1274	44.1663	41.5686	25.0254	24.4799	major
Snhg9	355.036	146.843	113.895	39.6884	52.1782	116.942	118.998	68.8079	major
Snrnp35	5.9924	8.2266	1.29285	5.49569	6.24653	4.6051	1.93695	4.71264	major
Snx10	2.17762	2.79703	0	0.870445	1.76849	3.10202	0.293086	1.02087	major
Socs2	5.37448	3.0331	9.67041	10.3815	16.1408	15.9434	11.6413	14.7948	major
Socs3	2.2926	2.55872	1.18939	1.08071	2.79694	2.54624	2.51054	5.75101	major
Sorbs3	0.792671	0.612029	1.383	2.36394	4.6875	4.6358	1.01498	3.23277	major
Sord	18.7688	21.8523	6.25974	20.6554	17.1143	13.082	7.33486	12.6261	major
Sp3	23.2336	19.1414	13.2296	22.1532	11.5761	9.45888	4.4448	9.80372	major
Sp6	9.40726	6.09707	9.21828	9.97356	7.23276	4.8637	4.60152	7.00782	major
Sparc	0.601225	2.41128	2.75206	2.8442	5.9272	4.47711	6.92001	6.75492	major
Speer4e	0.64286	0.0362542	0.0873588	1.88756	2.01691	0.804292	0.00092805	0.199509	major
Spg7	2.24525	4.01265	0.58975	2.81267	2.08347	4.01759	1.43795	2.92755	major
Spic	306.04	526.439	321.761	207.721	84.6483	64.3557	52.807	131.517	major
Spink2	19.9541	37.3785	17.7169	30.2522	11.1468	25.6157	6.95099	14.7508	major
Spns1	17.9001	11.8575	5.8568	14.3293	18.0621	22.8499	8.22481	18.4766	major
Sppl3	8.82398	4.73006	0.897977	5.26047	4.72196	5.03595	2.15307	4.16161	major
Sprr2e	2.17017	1.33306	0.31459	1.09227	3.81533	0	5.26035	16.1379	major
Spry2	160.896	143.933	183.965	275.239	24.6296	13.2411	21.566	41.8025	major
Spryd4	6.99941	2.87047	2.72826	6.2184	6.41034	11.6535	6.3781	5.73414	major
Spz1	24.4959	15.8305	26.4397	24.0324	10.2686	6.60246	11.2151	20.5397	major
Srsf1	35.1446	29.3589	19.4722	33.2797	24.9925	19.1745	13.013	18.0957	major
Stac2	12.825	4.31486	8.99468	6.03887	11.9039	8.46811	5.19577	7.99991	major
Stil	9.00649	10.314	5.54867	7.43712	19.5423	17.4025	7.50531	11.3284	major
Stk11	26.7969	21.8608	40.8474	13.4226	12.6588	9.95985	10.7619	7.71503	major
Stk16	6.94616	4.39194	1.65641	4.88197	5.95412	3.7264	1.89398	2.89898	major
Stk17b	16.432	14.4393	23.1304	23.7837	28.5926	23.4241	20.7394	36.7285	major
Stk19	11.5031	8.14039	2.96137	6.41443	4.75803	5.03635	5.11404	8.83466	major
Stmn3	15.7859	30.359	10.314	8.39341	22.3451	12.8438	14.0476	23.5258	major
Strn3	15.1653	13.5898	3.75929	8.53892	8.00658	6.42497	5.89921	7.1351	major
Sult2b1	37.9388	36.7313	11.9324	18.5736	13.3401	13.7189	2.44292	13.7165	major
Surf2	30.6558	36.0916	2.29322	28.2102	9.84817	18.2762	2.55322	13.4689	major
Surf6	6.8009	8.45828	2.54682	5.79192	9.3487	8.16716	3.65493	7.20511	major
Sva	20.431	21.7514	0.311079	23.4917	34.8032	25.2775	17.8848	19.4829	major
Syap1	30.2355	43.9867	23.94	32.3044	10.9939	17.1296	8.63404	22.0917	major
Syce3	3.91241	1.13228	3.20206	0.920254	2.63492	4.72435	1.28362	2.38451	major
Sycp1	28.6841	40.3744	22.6218	24.7064	17.4756	12.9314	8.39295	11.7488	major
Syncrip	34.5206	25.8048	14.3313	19.9541	14.6143	16.2232	6.11226	12.8239	major
Syngr1	2.81077	4.25742	0.0342567	2.99019	3.39384	1.01195	1.28147	5.72459	major
Taf1d	346.232	248.387	237.109	236.389	163.666	129.233	79.1676	126.464	major
Taf4b	13.83	16.6567	11.9459	17.1249	12.6864	12.0509	11.0352	9.15268	major
Tagln2	7.91535	5.21467	12.7606	9.09984	36.7199	34.1666	40.333	33.6284	major
Tap1	0	0.353055	0.112676	0.454779	0.899031	0.723504	0.528427	0.247588	major
Tasp1	11.8126	14.4815	7.10084	10.0819	9.97775	5.99258	3.78585	8.23682	major
Tatdn3	6.76165	3.83419	0	6.04081	7.53999	8.59367	1.8697	2.50273	major
Tbl2	4.3223	5.51415	1.74513	2.42681	6.9333	6.4141	3.6854	5.08904	major
Tbx3	4.30901	2.64029	7.16756	6.13169	5.10691	4.14087	3.94073	7.76023	major
Tbxa2r	4.83857	3.13068	12.6436	3.55463	6.61039	6.61261	8.33718	8.22036	major
Tcf19	1.98103	1.39873	3.17923	0.417347	2.87779	1.06605	0.954753	3.23367	major
Tcfl5	8.35635	5.90864	1.97622	2.11051	8.55803	5.57031	6.27882	7.18638	major
Tchh	2.68699	3.76482	5.5839	5.25321	2.26912	1.09136	2.89625	3.95495	major
Tcirg1	0.421665	2.44476	1.62049	0.724538	3.82711	3.53651	1.83905	2.65141	major
Tcp11	1.78036	2.87127	1.38654	1.98916	2.72253	3.3041	2.48703	2.9648	major
Tdh	4.72411	2.39451	0.124803	3.9447	5.23	5.32766	2.70852	3.12271	major
Tdpoz1	58.8669	45.0208	32.9301	38.5429	35.7353	20.6211	28.9973	26.8565	major
Tdpoz2	8.16158	5.41357	0.308768	5.14223	12.9591	11.4329	1.09874	10.2831	major
Tdpoz3	0.298919	1.98435	0.616213	1.44964	12.4598	9.50217	9.62185	7.5634	major
Tdpoz4	17.9784	15.1535	3.67939	15.9367	45.4116	57.1388	13.6342	31.1892	major
Tead4	2.43778	4.63466	0.107309	1.42931	3.47141	3.132	1.28256	2.75671	major
Tef	5.42336	6.24375	3.34801	4.36814	3.76372	4.08012	2.05688	2.63255	major
Terf2ip	3.14926	2.69004	4.91864	4.41642	3.75719	4.84482	1.77833	4.02884	major
Tescl	0.154889	1.86551	8.78834	6.83906	4.54054	0.457076	5.49392	1.86828	major
Tex101	20.8087	36.9314	4.04026	11.1556	41.1478	8.86985	20.2057	32.5188	major
Tfrc	39.5747	99.0964	32.8785	54.6015	54.85	39.4334	23.111	45.5126	major
Tgs1	15.6542	24.1378	5.82795	13.4381	11.065	8.12686	2.82616	9.87461	major
Them4	69.3088	68.1281	17.3091	29.2858	35.3576	21.2942	8.68546	18.8393	major
Ticam1	0.177241	0.130384	0	0.260634	0.939756	0.977811	0	0.250985	major
Timd2	110.911	268.377	29.0536	139.417	57.0807	36.2273	13.85	58.2986	major
Timm10	225.345	318.955	52.2956	200.51	80.6581	70.2048	36.8503	99.1928	major
Timm22	16.7348	12.2707	3.52363	9.21523	6.292	5.45186	2.06539	4.26823	major
Timm8a1	14.9377	18.143	1.72292	19.023	7.70474	10.4256	6.68973	13.3785	major
Timm8a1	14.9377	18.143	1.72292	19.023	7.70474	10.4256	6.68973	13.3785	major
Tktl1	32.6262	51.3575	35.0614	38.057	24.3818	19.5062	12.5417	19.1515	major
Tlk2	34.2282	30.2646	17.1249	25.8828	11.8897	8.75428	7.50903	12.3373	major
Tmed4	13.7593	17.0304	5.22081	14.8366	18.7181	15.8968	3.18634	8.95249	major
Tmed5	85.7823	113.762	73.2726	97.1123	56.5132	59.0234	19.9723	78.6822	major
Tmed6	88.8494	105.318	24.0887	79.4809	31.2913	36.3738	14.9674	33.7828	major
Tmem129	8.76567	5.03454	3.96196	8.67281	16.5838	13.1008	4.97753	4.3893	major
Tmem132c	3.60837	0.791445	2.43024	0.622709	7.85947	4.66477	7.05724	8.37136	major
Tmem141	6.3395	0.974841	0.213931	13.721	2.44164	4.67719	3.96094	4.79799	major
Tmem160	14.9986	20.1542	21.7862	21.6779	11.2203	11.1737	4.9928	5.70489	major
Tmem170	11.7183	11.8786	2.17977	12.9753	9.68823	7.71102	10.0523	8.28687	major
Tmem173	0.670815	6.56723	2.40932	2.35295	4.192	2.44155	1.39016	2.89428	major
Tmem177	4.04318	3.52617	0.430041	2.68918	9.55623	6.31979	3.29213	6.91599	major
Tmem185b	0.622709	0.910768	0.890665	1.77497	5.10153	5.86687	2.14254	5.64717	major
Tmem189	8.38261	12.6784	5.46255	10.045	11.7065	8.5151	6.75868	9.60456	major
Tmem190	3.08745	0.682891	0	0.533676	0	0.792811	0.864093	1.61212	major
Tmem223	9.63438	7.18375	2.44561	1.40506	5.01851	0.56742	0	2.89459	major
Tmem37	29.3589	19.4441	41.9581	25.9808	39.9912	34.3402	15.6084	16.5765	major
Tmem56	6.114	8.93113	2.63127	11.0601	10.2577	10.7363	6.20698	6.80763	major
Tmem79	11.3606	13.0472	10.3085	13.5641	25.0726	17.8638	9.37236	16.0229	major
Tmpo	26.0026	28.7643	39.0667	38.5429	25.3578	21.1786	20.7454	21.2324	major
Tmppe	13.9309	18.9098	8.03089	17.6771	6.65956	8.59455	2.55497	7.33627	major
Tmsb15a	10.4047	22.7029	32.7088	5.31423	0	7.08174	0	23.3721	major
Tmsb15b1	56.8395	34.8809	139.27	26.9663	64.9136	71.3947	77.7881	96.1544	major
Tmx1	5.51415	10.7236	0.0299613	4.35952	2.82645	3.17743	1.98876	2.32928	major
Tnfaip8l2	19.1655	16.276	8.61665	17.9177	25.8662	26.9248	17.366	20.8445	major
Tnfrsf12a	44.1603	53.9266	56.0152	33.9945	74.7476	85.0056	32.4979	66.753	major
Tnfrsf13b	2.87047	3.20519	3.14084	3.70602	7.76071	3.59472	3.34054	4.19974	major
Tnfrsf17	4.50033	4.5432	7.29529	4.69949	5.07313	4.59263	5.57363	9.90007	major
Tnfsf12	6.75894	7.48682	1.03235	2.57181	6.58163	5.43937	1.63784	7.01266	major
Tnip2	5.02208	1.27443	1.34379	0.171876	5.77788	4.71214	5.35859	3.53255	major
Tnnc2	5.17255	6.90642	61.1509	14.555	13.2242	13.2087	5.49097	8.97609	major
Tnpo3	20.2644	23.2984	8.2542	17.1925	13.057	13.1774	5.1724	15.0155	major
Tob1	95.9509	76.3246	91.8365	165.148	33.1295	26.4567	28.8096	34.8865	major
Tomm20	3.29061	1.94723	0.101391	2.30183	2.36835	1.75333	1.55218	2.84097	major
Tomm5	381.007	580.835	245.223	555.602	135.19	138.238	81.5891	157.283	major
Tomm70a	9.9385	7.55116	4.90996	5.21869	5.33884	4.68283	2.86191	4.81017	major
Tor1aip2	43.2053	35.2704	21.4106	36.3392	40.9778	40.582	29.1643	27.9849	major
Tor1b	39.3316	79.1975	20.5018	53.3811	20.964	19.5482	4.40956	23.733	major
Tor3a	3.13369	3.8667	4.27318	5.0908	6.68171	4.82586	4.02335	6.89537	major
Tox4	13.9033	22.8001	10.286	18.0666	18.4881	12.5228	6.49906	14.4552	major
Tppp3	5.30853	5.55976	8.68173	11.7042	23.2048	15.689	20.082	24.269	major
Tpst1	4.00564	5.4117	7.7515	7.98997	7.16468	7.25544	6.28123	5.30057	major
Traf2	5.92635	7.37527	3.43337	1.03448	3.60225	5.05276	1.48691	2.20654	major
Trak2	8.1705	5.33676	4.45728	3.77443	7.68879	6.09782	4.10436	5.27738	major
Trap1a	60.9353	46.6948	90.2246	64.2035	38.8833	36.9158	29.7538	44.4246	major
Trib3	8.2195	4.84795	3.9845	3.92067	20.5395	15.2256	10.0424	7.6331	major
Trim43a	135.464	146.572	70.8468	73.6599	56.7797	50.9244	20.9668	62.0468	major
Trim43b	187.518	239.771	96.6608	159.387	132.392	115.107	49.8402	116.491	major
Trim43c	37.859	52.5841	14.7234	24.8843	24.6137	22.9908	7.83374	37.5998	major
Trim6	4.34545	5.28531	1.51092	5.02583	3.80401	3.99805	1.84989	2.82916	major
Trim7	17.2524	14.7821	2.48522	9.07009	13.6427	7.68757	3.55281	11.8368	major
Triml2	19.754	12.9802	15.5598	16.4465	14.6573	16.5864	7.15131	7.46905	major
Trmt61b	40.0631	35.5644	15.5855	20.6022	19.5658	22.3267	7.86845	13.1791	major
Trpv2	1.42931	0.498998	1.83554	1.83817	3.7362	4.40919	4.27841	2.8454	major
Trub2	14.8263	11.486	1.32705	3.21694	9.23476	6.25863	1.98495	6.06736	major
Tsen15	7.46829	18.6595	7.13817	4.83665	4.48782	7.46703	1.85608	2.77927	major
Tsen34	2.27081	4.03533	1.73611	2.82989	4.91799	3.2745	5.3697	3.91631	major
Tsga8	34.6837	9.5688	43.4648	6.4544	25.1479	23.5397	19.8008	10.7464	major
Tslp	25.8633	54.9848	61.4226	55.4853	19.0101	10.4944	26.2634	23.1881	major
Tspan4	11.5377	9.96945	2.8222	7.76906	12.8964	8.10247	1.45274	6.64001	major
Tsr1	24.0127	23.7928	10.1552	13.4926	8.99464	10.4802	3.22747	8.65284	major
Tssk6	1.51154	2.52631	0	2.93407	3.0819	2.55952	0.965935	0.860341	major
Tsx	72.837	53.1728	49.5451	28.4495	28.4323	20.1893	24.2579	42.2645	major
Ttc14	7.62748	9.07009	0.982247	5.29794	3.50803	1.9473	1.44576	2.24773	major
Ttc30b	5.49782	5.29273	7.49906	5.87818	8.48136	5.32447	11.5199	6.14915	major
Ttf1	7.96332	8.5027	2.62784	6.12941	7.4495	6.8017	1.89733	5.59927	major
Ttyh2	20.0929	33.931	7.5899	22.3957	14.768	13.351	2.92594	7.4148	major
Txndc8	0.310514	0	0	0	0	0	0	0.743659	major
Uap1l1	8.88593	10.3106	0.301446	4.85529	16.1908	15.6676	2.86998	9.4257	major
Ube2j2	6.71984	9.96586	1.17077	8.47164	5.19744	5.80247	2.80745	5.98869	major
Ube2o	5.08615	11.2416	1.49661	7.76047	6.67103	4.7853	2.62252	5.44879	major
Ubr5	14.624	18.9833	11.6147	12.4847	9.11255	6.71308	4.63147	8.2296	major
Ubtd1	4.80406	4.2058	8.46743	7.98695	10.569	10.8065	5.78279	10.3383	major
Ubtd2	20.7411	20.8976	7.25014	13.8112	11.9665	6.12905	6.96402	9.09078	major
Ucp2	6.32071	5.25932	2.69688	1.28745	13.0021	20.6247	8.8784	3.80098	major
Ugcg	25.8828	27.2303	33.3417	53.7917	23.3198	18.1277	15.6513	21.5356	major
Uhmk1	42.5823	46.8021	54.1707	54.1707	30.5044	27.9429	25.3817	26.7729	major
Unc119b	19.9766	17.493	3.06824	9.78495	10.9914	9.63682	4.81876	9.03347	major
Unkl	1.59015	0.570353	1.24669	0.380357	1.48429	1.28117	0.487533	0.87755	major
Upk1a	8.1948	11.0428	2.57713	3.44802	6.10978	9.05327	0.319527	2.69211	major
Upk3a	7.93865	11.7702	7.35634	4.57447	7.68997	6.62917	4.19728	5.35617	major
Urm1	1.12656	2.81002	0.201599	0.26473	2.53767	1.97909	1.44501	1.1846	major
Usp50	15.8305	11.9266	7.12298	13.746	7.48959	8.87416	5.42283	8.88879	major
Uspl1	45.7019	44.5441	24.2525	29.3217	34.9966	33.451	14.791	37.1948	major
Utf1	1.58014	1.63239	0	1.69124	2.17973	3.62723	0.360677	3.03809	major
Utp14b	44.127	60.9353	30.4804	52.7185	27.076	28.3201	16.8352	28.2808	major
Utp23	46.3925	57.6648	22.419	32.5352	26.9062	15.03	6.37194	15.3353	major
Vhl	19.1519	24.0223	6.48863	20.2542	18.9063	16.9608	8.25837	14.5755	major
Wdr34	3.22515	1.1837	3.36515	1.7355	0.820186	1.38323	0.6344	0.687896	major
Wdr4	4.44289	2.71729	1.37344	1.97782	2.1094	2.00878	1.33997	2.24292	major
Wdr44	25.6895	40.0389	15.9415	15.5598	21.3314	19.6614	10.4839	19.0694	major
Wdr45	23.5213	35.2516	5.19202	20.9155	11.3504	14.736	4.73529	10.9423	major
Wdr45b	36.2085	24.3169	9.23017	18.6741	21.5386	19.9009	10.3255	19.5034	major
Wdr77	36.3815	34.0739	11.9109	30.0966	36.4114	32.0845	14.3513	26.6239	major
Wdr81	1.20068	1.65934	0.161016	2.46121	3.0657	2.31238	1.109	2.27764	major
Wipi2	42.3048	35.0816	13.8367	23.2852	32.2256	21.8855	15.799	22.214	major
Wrap53	14.3078	12.2538	5.70958	3.69589	16.0472	11.8295	4.10278	7.48335	major
Wsb1	114.017	115.611	55.23	102.078	87.6225	75.5004	57.7353	92.8657	major
Wwtr1	5.76295	6.11077	0.992976	3.18835	9.18461	8.65172	3.95447	5.46479	major
Xpa	16.854	12.4912	9.00649	8.60015	7.35236	14.1634	3.18731	5.96289	major
Xpnpep1	16.5156	19.904	7.79399	12.5549	22.341	13.4185	12.5776	18.7439	major
Xpo1	49.1945	66.2824	27.3617	52.8424	26.4917	24.7628	16.4595	27.2681	major
Yars	3.84392	7.74552	1.43739	2.71918	6.57393	2.62594	2.71655	4.94266	major
Yeats2	4.79643	4.74551	0.185286	0.962206	4.78287	4.15185	0.427534	1.82335	major
Yme1l1	37.403	51.1211	23.5843	42.4586	14.6624	13.6538	8.25068	13.8766	major
Yrdc	52.6816	42.407	35.6304	51.3303	34.9688	28.0172	14.6896	29.2024	major
Yy1	23.7751	17.1925	15.8173	16.0604	12.9135	9.65433	3.50662	9.98021	major
Yy2	53.3541	46.1666	28.3368	37.1036	18.5362	26.1584	12.8107	29.2097	major
Zbtb43	6.48863	3.89666	4.59908	3.1534	5.68077	4.91853	4.57359	6.44754	major
Zbtb5	12.5277	12.0236	5.03135	9.28484	27.4959	20.2578	11.3714	14.4236	major
Zbtb8a	11.9015	11.5031	8.30494	12.2199	14.776	12.8217	6.07662	8.9185	major
Zc3h12a	1.36467	1.1178	0.865551	2.56691	3.9251	3.20811	1.0071	4.27348	major
Zc3hav1	16.1625	16.4842	14.4457	19.8204	5.93324	5.45485	5.09554	6.50484	major
Zc3hc1	45.0702	52.9341	22.6342	21.7422	48.5591	35.3876	16.4291	38.4068	major
Zdhhc7	7.50408	9.7431	4.47469	6.89843	5.05573	5.81428	3.71586	8.83026	major
Zfp1	16.0106	22.2519	10.3446	11.8354	8.83839	5.64315	4.19162	9.22292	major
Zfp217	12.0517	12.7388	11.8882	9.98813	25.4617	26.4497	21.1617	29.9112	major
Zfp263	2.78652	9.00649	4.05182	5.75762	5.80902	5.07839	3.94151	4.5634	major
Zfp281	24.1249	19.6877	17.6133	22.2276	14.8807	13.2411	10.2567	11.0549	major
Zfp346	4.92833	6.97561	0.31059	3.06824	6.55869	6.54255	2.90933	3.79826	major
Zfp367	33.727	32.7088	49.1552	49.8877	29.8352	20.4042	16.9462	34.4059	major
Zfp386	12.7388	16.9688	10.5501	18.7589	9.84064	6.36951	9.27459	8.31351	major
Zfp42	15.189	19.662	31.0496	22.3827	24.368	20.7629	11.8039	14.128	major
Zfp54	23.7326	22.3315	33.2301	17.2576	27.9372	18.5565	25.4472	24.2689	major
Zfp566	33.0383	20.5211	18.6838	31.8808	38.3652	36.8082	22.96	34.2317	major
Zfp599	19.4814	16.854	12.0363	10.8613	14.3592	8.49607	8.05478	12.0601	major
Zfp617	4.59305	6.90016	2.4833	6.73518	5.52659	4.79793	2.30783	2.52333	major
Zfp622	37.6044	38.8364	28.964	24.1378	23.7358	16.7937	16.234	24.2151	major
Zfp623	10.1116	8.36281	0.43922	4.02166	6.48008	4.63423	2.9228	4.75684	major
Zfp637	7.71704	3.95407	5.20834	5.79615	7.36916	13.2913	3.96244	10.1159	major
Zfp639	69.1125	72.3655	20.6369	42.816	36.2357	32.9889	23.6286	37.7815	major
Zfp644	13.0825	22.3442	6.441	15.4237	11.627	11.1149	6.5443	10.8481	major
Zfp647	3.04249	3.61856	5.02906	3.23321	6.82564	4.78399	1.56979	3.29565	major
Zfp668	0.452017	1.2439	0.155442	0.185971	0.887022	0.671513	0.532049	0.870408	major
Zfp677	16.2002	24.6256	21.452	20.4927	15.7566	16.5988	18.1858	25.5648	major
Zfp7	21.1689	16.0774	4.99076	8.37292	14.3378	13.9586	4.99707	15.0367	major
Zfp707	32.4696	32.3526	14.624	17.2166	45.4085	35.9148	13.9589	39.6785	major
Zfp775	11.1151	19.9959	6.92689	15.3229	18.319	10.9591	5.73217	8.18781	major
Zfp809	37.8877	26.1206	35.5231	18.6673	46.0071	23.5216	30.2829	39.6017	major
Zfp867	6.80472	4.26305	2.98229	1.9158	5.61344	2.70651	3.07554	2.47085	major
Zfp868	10.1602	9.04056	6.98339	11.483	10.2011	9.99882	8.13624	15.5413	major
Zfp874b	5.50291	4.17411	5.18989	3.62179	5.74389	5.50248	2.76783	6.67133	major
Zfp935	9.04056	3.94827	0.645556	6.00895	6.43085	2.10512	1.47675	3.69577	major
Zfp948	43.0145	39.5245	30.0592	40.6969	25.7349	20.741	16.1664	25.3823	major
Zfp949	13.1156	10.5177	2.75964	6.8912	8.25793	8.88843	5.35157	9.12915	major
Zfp954	7.83699	7.32619	22.1118	8.63347	11.4969	12.8997	10.8815	14.3077	major
Zfx	138.204	94.8368	106.683	162.79	35.8693	49.8344	31.7432	51.773	major
Zgpat	4.60498	5.73387	1.07684	0.723923	4.62272	3.00669	1.69334	3.70021	major
Zmym5	5.19202	4.17263	11.2416	5.73521	4.53813	5.12733	3.0898	3.53976	major
Znhit3	731.029	1265	232.656	777.643	178.621	164.024	74.7777	285.694	major
Zrsr1	3.43492	3.5279	1.83058	6.0113	1.64982	1.95391	0.164738	1.93038	major
Zscan5b	89.6052	95.0255	54.256	93.9769	133.492	99.8749	52.1094	116.194	major
Zyg11a	3.17722	2.94763	2.41604	1.12586	3.65976	2.02749	1.11044	1.93236	major
0610009B22Rik	36.0916	17.8768	35.2309	42.1782	24.3302	17.3024	18.3238	12.8465	maternal
0610010K14Rik	23.7928	40.2045	22.778	48.1062	24.693	19.129	16.9114	23.0561	maternal
1110012L19Rik	12.0787	19.4895	15.44	17.4798	10.1502	12.1545	27.7892	22.6106	maternal
1110020A21Rik	21.9922	9.9385	10.021	17.586	13.116	17.5202	10.0633	12.2424	maternal
1110059G10Rik	18.7589	11.7528	12.4107	12.1967	8.38745	8.65694	6.02632	9.20465	maternal
1300002E11Rik	35.698	25.4806	23.5419	31.7387	11.6085	4.47581	17.3229	15.9195	maternal
1500011B03Rik	29.6412	17.5932	31.2939	28.657	20.4896	16.0552	12.6269	17.1171	maternal
1600002D24Rik	0.670519	1.79524	0.712947	0.49774	1.14556	0.386672	1.27018	4.21394	maternal
1700010I14Rik	1.90425	3.829	4.25337	2.01438	1.88613	1.90619	3.75692	2.54228	maternal
1700015G11Rik	0	0	0	0	0	0	0	0	maternal
1700018B08Rik	4.62661	3.6822	2.91227	4.28183	9.42059	4.27338	10.9053	4.00861	maternal
1700021F07Rik	0.718987	2.63613	4.11802	1.11202	3.86492	2.09347	1.52219	2.84229	maternal
1700028I16Rik	1.81106	0.0903395	0	1.16613	0.812946	1.47495	0.403198	1.13181	maternal
1700028K03Rik	2.82547	0.865924	7.81291	1.12924	2.33683	3.16496	5.14517	2.22996	maternal
1700030K09Rik	2.32949	1.12508	2.39343	0.841476	3.00848	4.17927	2.52575	3.55003	maternal
1700030O20Rik	0	0	0.373627	0	0.860447	0	1.69146	1.57811	maternal
1700034K08Rik	1.27056	1.01528	8.10878	4.5178	0.815337	2.20692	2.40634	2.99454	maternal
1700066M21Rik	11.9734	7.92075	16.2684	10.5296	11.4516	9.05209	10.9222	8.35374	maternal
1700067K01Rik	1.74705	0.589157	0.956581	0.772358	2.75707	4.28833	6.6435	8.04517	maternal
1700097N02Rik	0	0	0	0.262293	0.535662	2.42553	3.17975	1.48654	maternal
2010109A12Rik	0.391854	0	0	0.604741	0	0.870809	0	0.884171	maternal
2210408I21Rik	0.365388	0.194509	1.04038	0.366792	0.44742	0.0679445	0.893645	1.45234	maternal
2310009A05Rik	8.77729	3.3667	16.9933	20.5406	12.2436	7.00241	6.53181	7.09317	maternal
2310033P09Rik	0.081522	2.40621	2.00435	0.125733	2.01314	0.609319	0.6666	0.623985	maternal
2410131K14Rik	1.48446	1.13417	0.723334	1.77987	3.00051	4.55241	0.854951	2.13648	maternal
2610316D01Rik	1.55869	4.8332	2.18643	4.37734	2.39995	9.57015	12.8362	6.66984	maternal
2700049A03Rik	7.40621	9.35763	15.6395	9.90493	10.363	8.85487	14.0598	12.4101	maternal
2900009J06Rik	2.8565	3.79502	8.59157	0	7.47655	5.59031	3.64727	2.26009	maternal
3110009E18Rik	47.6447	44.715	56.4229	58.2078	24.7781	12.8272	61.807	29.945	maternal
3110082I17Rik	3.94699	3.13469	1.82688	4.28034	3.3342	2.27235	5.80298	3.36378	maternal
4921524J17Rik	58.6104	50.8966	81.1634	91.5707	34.9609	35.2097	40.0443	36.4273	maternal
4930405A21Rik	0.354261	0	0	0	0	0.792428	0	0	maternal
4930451I11Rik	2.75761	6.29782	1.62321	0	1.20113	1.07831	5.86422	1.09069	maternal
4930562C15Rik	0.0679644	0.3167	0.169475	0.754045	0.389941	0.621579	0.875786	0.638493	maternal
4933417E11Rik	6.32834	4.50544	10.4088	10.7046	3.50982	7.43089	8.51329	4.70752	maternal
4933427D06Rik	18.509	19.8443	65.7648	22.9517	38.6175	47.472	99.2204	59.4733	maternal
6720468P15Rik	5.20435	6.66457	9.7762	1.65118	12.8749	8.64998	13.3942	9.73008	maternal
7420700N18Rik	3.747	4.03393	4.13344	3.41045	2.03095	3.48841	6.96467	3.36698	maternal
9130015A21Rik	0.889885	2.86045	2.08187	9.55705	0.964518	0.868496	11.2953	7.84402	maternal
9130409I23Rik	9.15086	13.4226	6.10835	12.8963	11.1849	8.85455	14.8531	11.2084	maternal
9330182L06Rik	0.949002	0.979874	0.823787	0.39606	0.990354	1.35365	0.463562	1.64477	maternal
9530068E07Rik	18.6128	25.269	24.7173	26.1631	18.5128	22.9386	20.7842	19.4756	maternal
A1bg	1.40062	4.55111	3.15206	7.3322	6.93088	2.56068	8.84269	2.82835	maternal
A330093E20Rik	1.63041	4.62048	1.18162	1.8102	7.76204	5.57657	6.89033	4.55116	maternal
A430033K04Rik	5.62418	7.16756	18.65	7.79996	8.04699	9.51496	34.0325	11.568	maternal
A730008H23Rik	2.1e-05	9.09e-07	1.22e-07	0.00603179	19.1466	16.8401	13.8234	17.7086	maternal
AA619741	4.45248	6.00357	8.98307	3.42029	8.40973	9.47224	7.96041	4.66235	maternal
AI463170	1.5756	2.39985	8.90001	1.52475	0.988347	1.77936	5.81388	8.12728	maternal
AI987944	87.5409	105.438	153.402	152.898	82.3769	83.3634	137.014	106.27	maternal
AU022751	37.3785	105.741	40.7541	32.2835	82.2631	64.6675	148.274	84.1424	maternal
AU023762	0.776002	0.279661	0.691273	0.528838	1.06798	2.42939	1.77384	0.997163	maternal
AW146154	2.54876	4.32106	2.22983	2.24408	1.21112	2.5068	1.97775	2.16266	maternal
Aaas	21.1774	10.5501	9.46476	9.99655	21.3167	17.8035	11.9127	10.1443	maternal
Aadac	10.4397	1.74241	11.4564	13.1156	2.23681	2.61191	8.57331	5.35064	maternal
Aagab	1.61172	0.531221	0.536645	0.271493	1.0475	1.39077	1.38501	1.62401	maternal
Aarsd1	1.31652	0.718286	0.238424	2.28752	0.926177	0.841278	0.306847	1.1491	maternal
Aass	0.984503	0.205539	1.01687	0.239744	0.808242	0.736174	2.11766	1.60686	maternal
Aatf	11.8288	13.2876	8.69548	10.0987	9.66535	8.19041	3.28089	7.7854	maternal
Abcb1b	6.44649	6.21333	11.8501	4.77368	8.52658	9.08204	8.13012	8.55511	maternal
Abcb4	0.66217	0.867368	2.50943	1.77265	0.273979	1.4143	2.64403	1.11104	maternal
Abcb6	0.422984	1.68211	1.34573	1.03647	0.99442	1.35821	0.868074	1.27846	maternal
Abcb8	0.445473	0.4006	0.844753	0.246471	1.16008	2.11251	2.82884	1.08455	maternal
Abcb9	1.26424	0.586534	0.882454	1.11575	0.902323	1.84891	1.80083	1.89885	maternal
Abcc4	0.910768	0.960137	0.953733	0.959587	1.41456	1.99229	1.34874	1.14403	maternal
Abcd3	1.29193	1.75718	3.94699	2.72603	1.74927	1.56519	3.81965	2.51218	maternal
Abcf3	5.32534	7.50134	9.83535	2.96399	5.72302	4.58637	5.93915	6.85111	maternal
Abcg1	3.85893	1.63296	2.20661	2.99851	1.82953	1.78221	2.77278	4.84468	maternal
Abhd10	8.01073	6.68441	11.0645	6.81861	4.67431	8.23586	7.66145	3.93605	maternal
Abhd11	22.2519	27.5636	7.26269	8.31026	22.9913	23.1822	18.985	19.7642	maternal
Abhd14a	3.17459	5.46599	3.28818	2.15932	5.3769	5.57192	2.7713	3.32763	maternal
Abhd16a	2.22905	2.1695	2.85333	3.4044	3.42736	3.66776	6.82786	5.26751	maternal
Abhd3	3.28493	8.05942	4.96615	5.6487	6.25392	5.68818	5.39807	3.88974	maternal
Abhd4	14.3387	10.5577	29.5384	19.0011	20.4851	28.5187	39.875	35.2124	maternal
Ablim1	0.993322	0.367512	1.13133	1.14694	1.5361	1.05628	2.95797	1.90024	maternal
Ablim2	1.70326	0.711183	0.0857234	1.34669	1.80677	2.02062	1.89777	1.93515	maternal
Abtb1	1.61217	0.0967776	0	0.340116	0.216323	0.787121	1.9399	2.01902	maternal
Acadvl	0.880204	0.436515	0.0955984	0.668152	1.06319	0.967409	1.41273	0.661808	maternal
Acap2	2.05331	3.07571	4.17926	2.37029	2.19728	2.61871	3.6586	3.21912	maternal
Accsl	435.241	333.48	547.638	403.99	366.58	369.275	579.424	465.113	maternal
Aco1	1.22755	1.16001	0.28581	1.7286	1.63288	1.95734	2.16662	1.68916	maternal
Aco2	4.87152	3.25535	10.2174	4.46731	4.94887	5.25632	7.95232	6.42448	maternal
Acot7	17.7169	22.2403	6.41727	13.4728	20.7737	14.0258	10.7517	9.77401	maternal
Acot9	9.66012	16.1479	5.7468	8.29601	10.1871	10.7043	6.98673	8.65517	maternal
Acox3	2.2077	1.08686	1.60107	2.21172	2.56663	2.86791	6.03918	3.24214	maternal
Acoxl	1.1809	1.5157	0.761356	1.00483	0.796187	0.604075	2.51491	1.48855	maternal
Acp1	0.762942	1.89671	1.54915	2.5399	0.607705	0.553368	1.09136	0.795548	maternal
Acp5	2.09661	0.937746	0	0.105321	1.21376	2.20521	1.50814	1.6944	maternal
Acp6	0.0484213	0.284842	1.17024	1.97622	2.25804	2.46397	3.37213	2.31626	maternal
Acpp	2.81728	2.10255	4.5178	3.75356	4.07356	3.85058	4.50522	3.0772	maternal
Acsl1	7.73609	5.44411	8.95743	8.7018	6.41198	5.84066	7.54705	7.96979	maternal
Acsl3	21.6288	16.8684	31.5046	25.471	19.0808	20.0737	26.0444	17.6206	maternal
Actg1	4.24806	5.61271	5.15182	7.80577	6.1778	5.99375	3.81486	3.12211	maternal
Actn3	0.238587	0.410658	1.98254	0	0.131423	0.239312	0.655476	0.368575	maternal
Actn4	1.99232	5.68031	1.91514	5.27517	4.42867	4.27332	4.30389	5.47223	maternal
Actr10	4.4589	2.98857	6.64286	2.63127	4.89999	2.82229	3.05819	3.00062	maternal
Actr1b	0.095938	0.221639	0	0	0.937862	1.19456	0	0.525274	maternal
Actr8	4.5868	2.35686	2.29679	1.87796	2.74977	3.83617	4.56669	3.0805	maternal
Ada	1.53254	4.45728	21.16	5.21467	4.67951	4.68023	10.4807	9.15753	maternal
Adam32	1.16752	0.369373	0.18702	0.644044	0.860668	0.626545	0.686245	0.16073	maternal
Adamtsl1	2.75545	3.62933	6.08831	3.11849	3.90077	5.12728	5.34212	5.13959	maternal
Adar	1.60164	1.94447	1.90112	2.41939	4.09117	4.2932	9.10233	7.97229	maternal
Adck1	0.467764	1.51299	0.544243	1.03195	1.82232	2.37038	1.75309	0.994282	maternal
Adck2	0.905132	0.352463	0.129489	1.29925	1.48266	1.25392	0.422782	0.693483	maternal
Add2	0.357271	0.65176	1.29709	0.868058	0.963557	1.38757	1.09454	1.47225	maternal
Add3	1.8798	1.30684	2.15474	1.67137	1.48175	1.353	2.05025	3.01734	maternal
Adk	48.8911	44.4803	48.2607	50.7125	28.9877	21.4981	50.9562	31.9363	maternal
Adm2	20.3221	11.6318	11.784	7.10364	25.1762	33.285	20.901	19.5667	maternal
Adpgk	4.79008	6.26135	4.31638	8.31945	5.43725	6.36904	4.031	4.4977	maternal
Adprh	3.03393	1.31123	1.86831	5.18091	4.56606	2.53643	9.59152	5.90957	maternal
Adss	63.0328	68.8857	118.128	90.5294	49.9265	51.0406	69.8161	58.1377	maternal
Adtrp	2.09857	2.04463	3.64469	3.96571	3.19431	3.32289	4.55162	4.85545	maternal
Afap1l2	4.12338	5.72527	7.40955	8.32292	5.61909	3.73038	8.4614	4.27758	maternal
Agk	1.99377	0.826249	2.51605	2.82055	1.7399	3.95807	2.77449	6.49882	maternal
Agr3	16.072	16.4703	9.23861	30.5242	9.47743	8.58046	19.8474	13.4009	maternal
Ahcy	0	0	0.0256859	0.0443423	0.301384	0.137165	0	0.1408	maternal
Aig1	12.7606	17.9403	22.1532	21.8302	4.91879	6.88142	9.04756	6.89973	maternal
Aimp1	7.02994	11.3748	4.54782	6.06994	1.13389	1.07446	1.50049	1.46961	maternal
Aire	0.545222	0.33065	1.28867	0.225881	0	0.217508	0.239714	0.899478	maternal
Ak2	20.1959	24.5547	53.4682	29.0218	26.2088	24.4177	32.6527	39.3526	maternal
Ak4	2.20661	2.76071	3.7195	2.91118	3.69682	3.71246	3.99364	2.89622	maternal
Akap13	1.24233	2.93235	1.60806	1.56517	1.98492	1.57362	1.20773	1.42913	maternal
Aknad1	1.81918	1.4012	4.5425	4.70724	1.46834	1.3366	6.29615	3.29304	maternal
Akr1b3	0.00131852	2.8316	0.00031095	0.00871886	0.00186037	0.0014856	0.00172711	0.00158881	maternal
Akr1b8	8.98307	3.83541	25.9336	15.8373	3.71762	7.31638	12.9322	8.64802	maternal
Akr1c19	0	0.791896	0	0	0	0.608747	0	0.311701	maternal
Akr1c21	0	0	0	0	0.345969	0.314101	0.343604	0.321618	maternal
Akr1e1	1.07882	0	0.813288	0.956083	0.464285	0.63323	2.31089	1.08222	maternal
Akr7a5	0.549425	1.89758	0	1.92937	2.42429	4.1876	2.41279	1.8078	maternal
Aldh1a2	1.05521	1.23461	1.74638	0.500607	2.04879	2.01975	3.57357	1.59442	maternal
Aldh1l1	0	0	0.101157	0	0.123215	0	0.245912	0	maternal
Aldh2	0.407232	0.353791	1.22937	0.279826	2.2559	2.94805	5.31063	2.67927	maternal
Aldh3a2	2.06283	1.15488	2.52435	2.96588	1.7897	0.967636	3.2986	1.65622	maternal
Aldh4a1	0.824773	0.431107	0	0.202834	2.12884	1.3265	1.00628	2.51509	maternal
Aldh7a1	4.48617	4.82194	5.47936	4.23698	4.47466	6.52072	3.24863	5.11482	maternal
Alg1	0.97359	2.75026	2.12439	0.204429	1.80186	1.26839	0.575114	2.88083	maternal
Alg10b	4.22695	4.96318	6.54343	3.58266	8.12345	6.12031	7.20742	5.53598	maternal
Alg2	2.83426	2.61187	2.57181	1.53012	0.742442	0.901385	0.886571	2.08259	maternal
Alg9	13.4629	8.17669	6.11864	6.89249	5.9131	10.2527	7.16089	7.89485	maternal
Alkbh7	16.4465	12.8123	13.2359	24.4269	5.66056	7.69608	5.95089	10.0533	maternal
Alms1-ps2	0.348529	0.313339	0.0958164	0.143463	0.719228	0.914004	0.285645	0.334184	maternal
Amacr	0.123383	0.413404	0.769775	1.02952	0.297103	1.08176	1.03691	0.277617	maternal
Amd2	0.00185746	4.67849	0.00032591	0.247525	0.001611	0.0397639	0.179722	0.0013914	maternal
Amdhd2	0	0.377156	0.0661755	0.0953052	0.277417	0.252091	0.275904	0.516703	maternal
Amfr	5.75402	3.77017	6.52849	6.80292	3.55932	3.8903	3.6541	4.37651	maternal
Amn1	4.46425	4.43652	14.6312	15.0222	10.0501	6.37815	16.4679	13.6876	maternal
Ampd2	0.938967	0.0661002	0.424324	0.350879	1.62203	1.29271	0.8822	0.20667	maternal
Amz2	6.63564	5.0661	7.94382	8.72464	4.50802	6.655	5.51933	6.33283	maternal
Anapc2	4.47124	2.53014	3.37004	2.64747	1.75558	2.74032	1.25101	1.99316	maternal
Anapc4	9.16923	12.406	10.5211	4.54047	8.57977	9.37248	3.85037	5.47912	maternal
Angel1	3.1031	2.17102	6.88421	2.3024	8.23882	8.12262	13.2553	11.4273	maternal
Ankrd27	10.6485	7.40291	16.4933	10.2603	18.0568	21.7182	14.1575	12.558	maternal
Anks4b	4.82905	5.43477	2.03816	1.61172	6.92426	7.69905	8.43142	7.00128	maternal
Ano10	1.87412	2.85037	1.65278	0.990186	2.73348	4.97661	5.25461	3.63589	maternal
Anxa2	20.9336	21.1058	21.7652	18.5647	24.1473	24.3743	19.2637	23.863	maternal
Anxa5	13.1487	4.6253	28.9082	18.4207	14.7608	25.5848	10.7911	12.4728	maternal
Anxa6	2.14124	2.04982	4.23402	2.92134	5.16478	4.06146	6.45851	3.44721	maternal
Anxa7	79.5751	82.4144	137.096	110.911	88.0116	84.103	161.026	115.68	maternal
Ap2s1	25.22	32.9301	28.9966	26.0445	32.859	29.7417	30.2029	30.3642	maternal
Ap3b1	2.21916	2.77145	2.98505	3.14926	2.59378	2.53153	3.2367	2.60058	maternal
Ap3m2	4.55633	3.97237	5.12422	7.34029	4.19164	5.52516	3.63254	3.81747	maternal
Ap5m1	5.6226	7.94382	0.838028	7.11587	9.02754	5.22579	8.28515	7.28364	maternal
Apba2	0.050336	0.498221	1.88756	0.941481	0.691141	0.944132	1.26441	1.69516	maternal
Apbb1	1.30751	1.1091	1.99232	1.54748	1.6742	2.04377	2.64639	1.82557	maternal
Apeh	0	0.456141	0.028391	0.586071	1.12644	0.878732	1.92507	1.05222	maternal
Aph1a	0.458596	0.233285	0.531806	0.00420011	1.94061	2.53975	3.15209	2.94183	maternal
Aph1b	1.30962	0.351231	3.60222	1.08476	1.70622	2.14667	1.86596	1.29291	maternal
Aph1c	0.0652936	0.0526552	0.131833	0.019685	1.42135	0.777079	0.35489	0.798497	maternal
Aplf	1.4259	1.93028	1.2891	1.39378	1.4327	1.98685	5.81084	3.225	maternal
Apool	3.80885	5.15792	3.12196	8.35901	5.78303	3.95655	6.49399	5.21117	maternal
Arcn1	19.2127	26.5761	13.9186	18.6996	18.0367	16.9216	6.83137	15.6517	maternal
Arfip1	91.6336	73.4131	113.524	100.373	74.9593	62.9799	102.369	70.4428	maternal
Arg2	175.276	162.537	114.13	117.093	161.005	121.841	126.8	155.959	maternal
Arhgap17	3.1509	1.40506	1.96224	4.661	4.05175	3.98048	2.19467	3.35613	maternal
Arhgap26	0.764113	1.40835	1.19615	2.61187	2.05477	1.63801	3.48725	3.71277	maternal
Arhgap28	7.76358	5.32737	13.5415	7.67909	5.6108	5.8069	9.68565	7.78314	maternal
Arhgef1	0.0182187	0.925771	1.11417	0.287173	0.922746	1.99636	1.49658	0.539143	maternal
Arhgef16	0.498555	0.831706	3.26974	2.16398	1.6828	1.0213	1.95802	1.70383	maternal
Arhgef39	25.5094	17.168	29.3055	19.754	35.0356	37.453	58.1056	39.4488	maternal
Arhgef7	4.80753	4.28846	3.61737	4.30468	4.71495	4.72868	5.78014	6.58939	maternal
Arid5b	45.3298	45.2597	160.65	68.6932	48.7303	55.8896	115.181	96.9374	maternal
Arl13b	0.904003	1.78482	6.06782	1.93105	2.85857	2.98922	5.17754	4.2587	maternal
Arl2	1.70395	1.92511	0.505522	7.05927	0.516973	0.93659	2.04665	1.43537	maternal
Arl6	38.9912	20.8674	71.4011	48.3997	33.8068	37.4167	46.271	36.1575	maternal
Arl6ip1	41.2922	55.9271	63.663	49.1552	56.4213	63.9208	82.8831	63.8894	maternal
Armc10	10.4088	10.573	12.3334	17.4108	9.6681	5.90454	17.9212	9.6932	maternal
Armc8	4.484	4.35544	5.8861	4.76363	7.59596	8.48988	10.251	8.13031	maternal
Armc9	1.32705	2.92134	0.539722	0.0537188	1.58454	2.56827	0.524706	2.31349	maternal
Arntl	22.8898	20.9155	49.3695	36.9314	24.5241	19.4775	40.6023	33.9034	maternal
Arpc1b	1.56265	1.78036	0.72672	1.82574	4.15353	6.37072	3.8741	7.01415	maternal
Arpc3	14.9631	18.5647	6.2253	14.9986	1.97597	0.895228	2.93487	7.77685	maternal
Arrdc1	13.7764	18.2303	11.7223	8.48982	27.1825	21.5999	19.0537	21.5959	maternal
Arsb	1.17469	1.68384	3.01415	4.78626	3.64217	2.63719	6.05986	4.3695	maternal
Arxes1	1.8637	0.119949	0.0583354	0.632037	0.254214	1.38646	2.02357	0.947546	maternal
Ascc1	13.5549	10.1645	12.7819	11.0938	6.04655	7.49258	6.52972	8.44681	maternal
Asgr2	1.92115	7.03136	11.3937	2.58034	3.05427	5.23824	3.70797	5.0565	maternal
Aspm	8.06204	10.3334	8.64637	7.63068	7.23355	6.15903	5.83496	4.67988	maternal
Aspscr1	3.28607	2.67912	5.81954	1.42749	5.43954	3.76023	2.95156	4.57599	maternal
Astl	1.96224	4.64844	2.09661	0.790124	3.7815	4.37958	4.96819	4.81546	maternal
Asz1	5.18243	7.17615	17.1925	8.22974	3.42183	6.01552	7.94869	6.38153	maternal
Atad1	78.6959	82.1939	99.3138	78.088	58.6412	52.6502	77.3586	68.5811	maternal
Atf6	1.2865	1.607	0.559419	1.88191	2.73479	1.82498	1.51267	1.87582	maternal
Atf7ip	10.652	11.8354	14.4759	11.568	11.1286	10.5116	10.7036	12.1786	maternal
Atg12	25.4585	40.3406	29.6921	24.953	32.1624	31.3751	37.2843	30.1925	maternal
Atg16l1	7.41551	7.28929	4.34276	7.99629	7.68722	5.25907	7.96899	4.48119	maternal
Atl1	8.90642	9.8249	17.9374	20.1959	7.28254	10.1909	18.6978	9.45463	maternal
Atl2	28.1784	28.8373	38.2412	27.6951	29.5808	27.7377	30.7748	28.2179	maternal
Atp13a1	1.27443	2.60672	0.0386046	1.06413	1.04792	1.73555	1.80686	1.69369	maternal
Atp2b1	3.21386	3.82756	3.57439	4.04026	2.76349	2.33199	3.68149	3.25983	maternal
Atp2c1	62.8478	55.4253	111.232	123.338	41.0044	32.3233	59.4629	43.3477	maternal
Atp2c2	0.201599	0	0	0	0.116906	0	0.466597	0.109329	maternal
Atp5e	300.232	294.323	236.389	226.001	112.352	99.1736	112.06	105.207	maternal
Atp5g2	0	1.33306	0	0	0	0	0	0	maternal
Atp5l	0.443824	1.42107	0.0590842	2.79703	2.668	0.959687	3.13408	0.324285	maternal
Atp6v0a2	4.29169	4.611	6.14041	5.71999	5.51033	5.02113	7.0171	4.51471	maternal
Atp6v0c-ps2	2.16e-07	6.14e-09	0	0	1.13e-12	2.10105	3.74e-06	2.15e-09	maternal
Atp6v0e2	0.988958	1.06191	0.288893	2.78766	2.15149	3.32637	5.35624	3.61248	maternal
Atp6v1a	18.0764	11.5567	4.92833	12.2986	18.4694	14.5603	9.81775	13.3331	maternal
Atp6v1f	70.0741	70.7329	69.2431	92.3481	37.5916	57.26	56.2798	40.3047	maternal
Atp6v1g1	29.1487	17.8556	38.725	34.8384	19.109	23.0004	29.0226	24.9861	maternal
Atp8a2	0.137848	0.183256	0.103233	0.0963602	0	0.597688	0.280716	0.350847	maternal
Atxn7l2	0	0.147203	0.246471	0.110085	0.469773	0.427569	0.780615	0.438869	maternal
Auh	40.6256	43.3976	45.9087	61.8264	26.5822	20.5384	47.0739	39.5227	maternal
Aurkc	10.533	16.8418	6.0113	14.3772	10.1602	11.6744	18.5698	12.7738	maternal
Aven	59.8648	77.9114	117.491	51.5829	41.0059	38.3701	53.48	28.9453	maternal
Awat2	0	0.115239	0.0564711	0.416955	0.742463	1.57339	1.23145	2.99895	maternal
Axin2	3.82242	4.57645	9.74001	4.96043	7.93767	6.99282	6.70579	7.75552	maternal
B3galnt1	0.438328	0.195607	0.791445	1.37597	1.36389	1.39628	0.679705	1.1145	maternal
B3galnt2	11.667	10.3252	24.7547	15.8974	12.1899	15.4227	15.0657	8.98435	maternal
B3gntl1	4.84795	3.48232	7.61898	3.79077	5.29653	5.54121	6.50389	4.96708	maternal
B4galt2	3.69849	1.7216	1.87412	4.46045	2.776	6.65556	3.93765	5.16558	maternal
B4galt4	51.6678	42.3048	120.939	80.6617	25.6274	33.7267	61.7307	31.4904	maternal
BC004004	1.83554	0.608769	1.65222	0.683893	2.70647	5.79046	3.37439	4.8067	maternal
BC005624	5.27517	9.24834	0.436705	2.95708	2.79064	2.53479	1.2327	1.44258	maternal
BC017158	0.203956	0.410458	1.7891	0.252501	1.54219	2.53816	3.88502	1.17238	maternal
BC039966	0	0	5.83214	0.669232	0	0	0	0.948451	maternal
BC048403	0.735856	0.753051	2.03954	0.584335	0.894807	1.39669	1.27521	1.67316	maternal
BC048602	0.582504	0	0	0.345952	0	0.584803	0.638377	0	maternal
BC051537	0.398326	0	1.05322	0	2.15252	1.73956	0.714148	0.222954	maternal
BC052040	2.92705	1.68575	0.376874	0.700833	1.93634	2.77023	3.17287	2.06858	maternal
BC055324	6.02722	3.8308	3.6072	2.15568	5.56056	2.81755	1.92679	3.27042	maternal
Babam1	2.5273	2.95708	0.916189	4.87513	2.52052	3.6659	5.01613	4.46281	maternal
Bace2	0	0.0293977	0	0.0258068	0	0	0.332583	0	maternal
Baiap2l1	8.0367	8.35076	15.3051	8.88236	9.04435	9.60898	15.0411	10.5187	maternal
Bank1	0.0598289	0.236449	0.194375	0.773204	0.115239	0.120493	1.58423	0.742336	maternal
Banp	1.92294	1.88265	0.572011	0.266834	3.34944	3.41847	3.14516	2.82275	maternal
Bbs4	10.8305	19.533	11.5773	13.7275	10.2214	8.20875	14.1665	11.4	maternal
Bbs7	0.530495	2.47204	1.41024	1.55869	0.882827	2.54479	1.32052	1.37493	maternal
Bcar3	9.28812	8.54198	16.1625	9.49076	9.36754	9.66154	14.1905	12.9837	maternal
Bcl2l10	403.99	552.361	462.795	462.795	668.85	511.987	1651.96	784.283	maternal
Bcl7b	9.09316	6.10298	26.4079	5.34888	15.8064	12.6287	15.9707	15.4044	maternal
Bdh1	1.54129	0.818973	3.86501	0.906217	7.07095	5.94946	12.8102	12.2325	maternal
Bdkrb1	0.673528	1.21888	8.94326	1.79379	2.58132	1.04239	1.71117	1.86926	maternal
Bend5	0	0.269126	0.728413	0.509006	0.432343	0.393195	0.861135	0.80659	maternal
Bin2	2.31994	0.961016	3.68482	4.10028	7.11277	4.49933	5.70775	3.50326	maternal
Bin3	10.6679	16.8612	22.6843	9.43925	17.9008	17.0871	35.8785	25.8064	maternal
Birc3	19.3861	19.7936	47.4738	37.1424	22.9875	21.7901	62.5812	38.0452	maternal
Blcap	32.217	32.6262	33.4249	41.754	48.5045	38.5064	50.7543	42.4803	maternal
Bloc1s1	0.389508	1.7917	0	0	0	0	0	2.63873	maternal
Bloc1s5	0.373872	0.101589	0.591104	0.540001	0.677413	2.05331	1.12404	2.31626	maternal
Blvra	1.34573	3.75079	0.549159	1.66316	2.5173	2.28501	3.2135	3.00766	maternal
Blzf1	7.70551	4.54181	5.9924	4.56658	3.34008	2.81111	6.82506	3.38606	maternal
Bmp15	356.594	315.805	521.053	508.29	459.955	599.448	962.539	670.75	maternal
Bmpr1b	9.37858	8.54515	9.35763	8.91943	5.47328	6.01169	8.95176	5.9368	maternal
Bms1	7.88066	11.5431	10.5296	10.8948	5.36857	5.83742	3.97684	6.40232	maternal
Bnip1	12.9035	19.0273	14.0526	7.65009	15.3438	12.1369	8.19767	11.6893	maternal
Bola3	0.72778	1.13079	0.930581	3.4625	0.846015	1.3442	1.01196	0.7901	maternal
Bpgm	348.138	442.013	314.904	276.485	383.889	386.616	534.023	278.598	maternal
Brd9	15.8373	21.0757	8.57838	13.1117	12.9942	10.5284	4.10799	6.65336	maternal
Brip1	2.22077	2.65527	2.90336	1.75359	1.43962	0.836059	1.72045	1.34035	maternal
Btbd10	62.5836	80.2385	82.7248	90.1098	66.7371	67.2707	91.5572	84.5401	maternal
Btbd8	1.15888	0.550561	0.886097	1.3774	1.1196	3.38702	4.44532	4.16024	maternal
Btbd9	0.58997	0.997448	1.50226	0.755566	2.14162	2.08763	0.851543	1.24761	maternal
Btd	0.210546	0.514538	0.23303	0	0.201953	0.551099	0.40232	0.376888	maternal
Btrc	2.74416	3.54927	0.448532	1.93855	2.93952	2.08324	1.53027	2.48318	maternal
Bub1b	7.32619	5.9962	6.4192	6.44649	5.60765	8.4507	5.3935	4.76932	maternal
Bub3	92.1918	98.5212	30.9902	50.7704	60.0573	44.0158	21.7505	29.8753	maternal
C1galt1c1	17.7311	5.87	22.0931	19.914	12.3377	9.01894	8.53752	12.242	maternal
C1qb	2.72996	8.09715	0.609646	6.20645	1.92666	1.04897	2.29435	3.57844	maternal
C330013E15Rik	3.01917	0.810562	5.35043	3.14799	8.67504	5.08517	4.04097	4.25124	maternal
C330018D20Rik	3.18439	6.62659	4.45382	6.4662	2.23068	2.17522	2.85924	2.53031	maternal
C87499	53.3811	60.0213	76.3889	93.8774	43.4918	39.9479	111.983	74.0037	maternal
C87977	48.5581	47.6688	91.9497	54.804	48.8982	81.4976	69.136	52.7013	maternal
C8g	0.106384	1.91469	1.01949	1.73892	0.824251	1.86921	2.04381	1.14738	maternal
Cacfd1	3.32515	5.16559	1.07197	2.02786	2.98858	2.12182	1.60441	2.25975	maternal
Cacng4	0.163065	0.209264	0.0427529	0.0647529	0.102545	0.466999	0.511749	0.19187	maternal
Cactin	6.91033	5.88248	1.45893	4.42546	6.43297	5.09248	1.53422	3.52903	maternal
Cage1	0	0.186902	0.545023	0.45663	1.06277	0.846651	0.397535	0.993477	maternal
Calcoco1	0.623725	0.731089	1.37395	0.360868	1.48011	3.06258	1.74475	1.25777	maternal
Caln1	7.29529	5.12422	11.3443	3.12969	7.82986	7.59469	8.65796	11.9296	maternal
Calr4	61.4226	63.663	131.253	83.5196	49.1517	37.2933	77.7084	54.7538	maternal
Calu	25.2934	26.0542	32.4136	28.3625	28.819	30.3876	14.2033	17.6766	maternal
Camk2g	20.6369	15.5716	33.243	24.1589	20.1148	17.5865	26.1856	25.1676	maternal
Camkmt	5.88248	12.6744	11.7315	12.7819	4.73965	10.1725	10.7559	5.30898	maternal
Camsap3	0.286823	0.378741	0.992125	0.152086	0.691774	0.560053	0.517847	0.161745	maternal
Camta1	2.55469	2.36762	2.56996	3.39083	1.34133	1.94537	3.63612	2.742	maternal
Capn7	17.7413	12.0893	28.5832	17.1509	16.9297	17.0085	14.03	11.5188	maternal
Car9	4.03533	3.76212	15.7121	2.53182	8.64012	7.82376	10.56	6.02191	maternal
Cars	0.975806	1.18162	1.52475	0.529136	1.52848	2.20354	2.16013	2.14354	maternal
Casc1	1.68524	3.95921	2.23441	0.540333	2.2671	2.20115	3.16476	1.55339	maternal
Casp8	3.51762	1.37597	4.64844	4.82545	0.956407	1.30569	3.65507	1.48905	maternal
Cast	2.18179	1.35016	5.48592	0.783254	1.07993	0.91075	2.10667	1.33666	maternal
Cbr4	1.18592	0	0	3.40176	0.761586	3.11002	3.02338	1.76835	maternal
Cc2d1a	0.0788501	0.41674	0.475585	0.511591	0	0.792135	0.108501	0.30509	maternal
Cc2d1b	0.257086	0.102495	2.75298	0.284842	0.57267	0.834422	0.457152	0.535587	maternal
Ccdc105	0.13225	0	0	0.0768136	0.694162	0.210392	0.230341	0.431487	maternal
Ccdc114	0.61222	0.0560721	2.72009	0.0428363	0.882827	1.07149	2.20087	1.07123	maternal
Ccdc130	4.70407	5.24865	2.24248	0.583324	5.48821	4.64898	3.44919	2.78282	maternal
Ccdc138	0.748231	1.68787	2.86874	2.77952	1.40074	0.991606	3.10347	1.74484	maternal
Ccdc14	5.11224	4.37163	11.9015	11.6147	8.06181	8.58173	15.1021	9.91804	maternal
Ccdc155	2.38126	1.6545	0	0.661169	0.876381	0	0	0.163666	maternal
Ccdc171	2.31339	3.0602	7.23938	4.66647	2.67122	3.1309	4.3001	3.708	maternal
Ccdc172	2.01224	0.958189	2.06283	1.11849	1.57199	2.8526	1.94969	1.09467	maternal
Ccdc174	10.8948	9.23563	9.5795	15.2172	2.48227	4.51442	3.14533	5.47135	maternal
Ccdc28b	0.772048	0.134163	0.538123	0	0	2.4438	1.06787	0.499223	maternal
Ccdc3	0.195814	2.48112	0.857685	0.620582	1.57931	1.56838	4.29541	2.14679	maternal
Ccdc34	15.1146	8.20485	10.4639	10.9624	15.1056	9.39337	13.4141	9.61992	maternal
Ccdc58	48.6736	61.598	10.6114	57.9811	22.1745	14.7043	14.0997	30.2782	maternal
Ccdc61	0.864674	0.0839351	0	0	1.16666	1.23821	0.774841	0	maternal
Ccdc62	0.617919	0.827454	4.56858	2.74234	1.42669	1.90605	3.22816	1.33498	maternal
Ccdc68	0.171748	0.965289	4.39452	0.896353	0.793854	0.721505	1.57946	0.739543	maternal
Ccdc69	178.121	179.773	235.799	140.875	166.046	184.017	212.24	164.759	maternal
Ccdc71	0.212637	0.261749	0	0.145307	0.485998	0.110636	0.848548	1.0225	maternal
Ccdc84	13.0908	8.20881	18.2119	10.0052	14.363	12.2342	21.6273	16.2454	maternal
Ccl27a	0	2.16362	0	0	0.866696	2.85998	3.26069	1.15645	maternal
Ccnb1	133.639	139.738	121.579	139.738	78.2896	68.5183	101.616	90.5837	maternal
Ccnb2	30.2811	32.3253	41.3229	24.6719	21.4434	25.6696	41.1057	26.5561	maternal
Ccnb3	8.45578	5.03923	2.77677	2.01	1.54513	1.85227	1.70526	2.43593	maternal
Ccnh	12.4107	15.3108	11.4978	9.68047	5.06713	3.77544	5.64735	6.58942	maternal
Ccno	12.788	15.2485	16.7182	12.0287	20.1424	15.2667	15.881	14.0934	maternal
Ccnt2	12.0363	14.6791	17.1816	9.37858	22.4068	23.3226	27.367	22.3574	maternal
Cct5	57.9811	48.5581	44.6786	37.6336	32.1746	31.5168	20.6653	32.7157	maternal
Cd160	8.84617	5.93751	12.2495	11.662	5.60991	4.99707	13.1017	9.93223	maternal
Cd164l2	20.0188	22.9988	24.7687	27.6735	30.044	32.0495	32.8463	28.2696	maternal
Cd177	2.0178	0.509181	3.60014	2.60087	2.94838	1.78939	2.3804	2.62438	maternal
Cd1d1	0.588997	0.0365165	0.255783	0	0	0.778448	0.639274	0	maternal
Cd36	8.31945	7.31552	11.7042	19.1694	10.5946	7.77379	14.4845	10.8975	maternal
Cd55	39.1261	26.8799	39.1261	53.6081	35.7554	32.3294	46.4595	39.6822	maternal
Cd7	42.6763	70.0278	68.9446	54.8444	43.4747	50.7017	36.5475	33.8116	maternal
Cd99l2	0.450829	0.253368	0.545507	0.250091	0.212263	0.290008	0.207627	0.389225	maternal
Cdc25b	3.87539	7.08056	3.67393	3.79896	6.33638	8.08196	9.04432	6.91648	maternal
Cdc42bpa	1.53787	2.93595	2.76971	2.21742	1.4929	2.88156	5.07311	3.71149	maternal
Cdc42ep3	0.633999	0.96591	4.05952	0.498555	1.53438	2.48227	3.39853	3.5027	maternal
Cdh1	9.28038	6.17126	14.3678	13.9551	13.1341	13.2614	9.3553	12.7633	maternal
Cdh2	0.34069	0.164306	1.00621	1.06494	0.686532	1.73756	2.36148	2.28522	maternal
Cdh3	3.51055	1.44294	1.38909	1.01729	8.39438	6.97348	3.22246	5.61063	maternal
Cdk15	1.82465	0.667701	2.62247	2.51713	2.25013	2.27347	0.74637	2.09699	maternal
Cdk17	4.25742	2.57059	8.96997	10.6642	3.38986	3.36821	6.66425	4.22843	maternal
Cdk20	11.9061	18.0138	22.4292	8.68625	18.3654	20.4358	23.882	22.9752	maternal
Cdk5	0.810827	0.710917	0.100445	0.413571	2.28453	2.18513	2.20903	2.24206	maternal
Cdk5rap1	8.62062	11.3874	7.27923	14.09	3.97584	1.62749	3.36641	7.60591	maternal
Cdk5rap2	0.522704	0.212987	0.331078	0.218096	0.335518	0.333694	0.410667	0.829424	maternal
Cdpf1	4.87513	9.308	12.9149	4.36331	4.45763	4.78045	11.5454	4.91135	maternal
Cds1	3.50401	2.60371	6.22962	4.79813	2.75974	1.99375	3.51487	2.76043	maternal
Ceacam10	4.31409	6.07207	13.1253	13.9683	4.09751	2.97356	9.75416	1.14084	maternal
Cenpf	16.4393	19.1908	17.2166	17.0977	10.7039	10.4102	14.6681	9.81073	maternal
Cenph	35.7981	46.6666	50.3394	39.203	28.2529	25.3533	31.6998	34.6194	maternal
Cenpj	9.86968	11.8501	19.4349	13.5055	7.90844	8.36686	7.64148	6.8449	maternal
Cenpm	13.9504	20.789	3.65793	10.6202	13.8693	12.594	6.90549	8.4067	maternal
Cenpo	3.76638	8.2542	10.1943	11.2106	12.2936	18.0526	27.4793	16.7981	maternal
Cenpq	12.7721	12.1925	12.8532	12.611	7.25357	5.04688	11.0611	10.745	maternal
Cep104	0.13127	3.02995	3.85013	0.286093	2.98654	3.45198	2.06315	1.61142	maternal
Cep164	4.14294	8.01615	12.9434	7.00201	14.7398	15.4372	25.6478	18.7365	maternal
Cep44	1.9973	2.37204	2.58034	1.82966	2.91995	1.32644	0.870949	0.815474	maternal
Cep55	19.662	27.3786	52.0774	45.49	24.0875	26.7297	55.7181	41.8699	maternal
Cep57l1	5.90686	8.49372	10.8345	10.0706	6.1404	8.21277	16.5504	7.41594	maternal
Cep78	8.11208	5.36865	4.84477	5.90686	8.26005	5.46809	7.78705	5.75339	maternal
Cep95	3.0204	3.17023	2.30302	6.62469	3.07305	2.41608	5.37573	3.91654	maternal
Cept1	12.0144	14.2974	29.6412	11.9958	5.54044	6.76445	16.575	8.71082	maternal
Cers6	4.27859	4.99401	4.84961	3.8555	9.12645	6.90024	6.26897	8.06372	maternal
Cetn2	82.7248	61.7021	100.083	86.7419	32.2038	25.3793	22.8418	33.549	maternal
Cgnl1	0.384889	0.855836	1.02555	1.10751	0.683602	0.887299	0.906961	1.36794	maternal
Chac2	3.93551	2.95902	9.02207	5.02906	1.59762	1.16079	5.84523	2.97248	maternal
Chadl	0	0.101458	0	0	0.150373	0.136875	0	0.140504	maternal
Chchd1	12.2538	20.2429	8.60493	14.4002	5.1503	6.19223	5.90616	15.7442	maternal
Chchd6	3.92349	2.95022	5.43802	2.42492	2.47845	5.62047	5.97692	5.34761	maternal
Chchd7	7.22476	6.88421	44.127	11.7268	14.7302	12.3263	11.6134	17.8812	maternal
Chd1l	0.433883	0.504221	0.0181042	0.951235	0.253297	0.922534	0.884417	0.35523	maternal
Chd6	3.56988	2.37029	3.0331	2.68122	2.34347	2.70319	3.14486	3.17603	maternal
Chdh	0.14025	0.906413	0.875472	1.44408	1.21175	0.591736	1.88291	1.92283	maternal
Chek1	106.683	68.5594	162.79	100.743	68.4495	66.7693	106.659	72.0912	maternal
Chga	0.800818	0.620847	0	0.1815	0.822763	0.748362	1.22921	1.72722	maternal
Chmp3	20.4927	24.0887	24.8307	21.906	25.4411	26.5085	41.0659	26.8001	maternal
Chmp7	0.663059	4.92833	2.32868	2.75026	2.11266	3.46188	2.66886	2.10613	maternal
Chn2	3.11849	1.40311	2.90472	2.0105	2.16322	4.58107	6.20432	4.46417	maternal
Chordc1	9.29525	11.3722	6.70044	10.8028	10.3668	5.59593	7.00453	5.7424	maternal
Chrnd	0.0213792	1.18553	0.106384	1.18327	0.894184	0.232618	0.382295	0.238855	maternal
Chrng	1.56574	1.0026	0.237627	0	0	1.85911	1.62862	0.57212	maternal
Chst7	15.1325	4.94628	1.99515	9.24834	9.88858	7.87311	9.32692	6.4303	maternal
Ciao1	3.63223	6.69097	0.100819	2.32754	7.12733	5.81856	5.6396	5.51532	maternal
Ciapin1	8.58846	5.91568	3.45631	4.95566	9.09438	8.51963	8.56619	8.03007	maternal
Cirbp	4.30115	7.15997	18.0666	3.86205	6.98022	11.0645	11.1237	12.2506	maternal
Cisd1	43.1132	35.7522	33.0551	25.7418	36.7465	31.6691	16.6343	22.2892	maternal
Cisd3	1.10532	3.02739	3.04017	5.80895	7.35905	11.0961	7.29549	4.52921	maternal
Cit	1.28163	2.50882	2.90938	0.888271	2.595	3.81315	6.03195	3.52229	maternal
Cited2	2.06553	3.33834	2.35161	0.952561	3.77916	1.80933	6.14217	4.64033	maternal
Cklf	3.76759	5.10285	6.12434	5.55554	7.14142	5.66835	7.59658	7.56558	maternal
Clasrp	0	0.207878	0	0.138962	0.177984	0.809851	0.177381	0.49861	maternal
Clcc1	25.62	21.0835	20.8471	14.8945	16.0101	15.2807	21.1529	17.1518	maternal
Cldn15	1.5159	0.946319	0	0.33065	3.83325	2.90523	2.5449	4.37044	maternal
Cldn4	0.0459675	0.0978796	0	0	0.654152	0.991502	1.30274	3.25408	maternal
Cldn8	1.41826	0.0238146	0	0.0481226	0	0.297341	1.79131	0.915518	maternal
Clec10a	4.53112	6.5365	5.50446	4.4039	11.0718	9.07352	9.65911	8.54257	maternal
Clec12a	10.0855	5.35468	19.322	13.6109	3.13642	3.96387	7.46737	5.69479	maternal
Clip4	2.85333	1.95832	6.27394	3.65536	4.28745	3.5801	6.9421	4.82449	maternal
Clk1	72.6658	61.9081	42.407	63.4246	65.5426	57.8039	31.0133	54.668	maternal
Clpb	0.808983	1.17621	1.50651	0.827031	1.22962	0.565377	1.58312	1.75355	maternal
Cluap1	0.8677	1.71361	3.23321	0.624081	1.00607	1.60044	2.00222	2.81268	maternal
Cmc2	7.14276	10.5531	9.94757	11.1304	6.77964	7.70039	5.05648	6.83895	maternal
Cmpk2	4.59614	4.22966	8.20485	14.0573	6.38429	8.61289	13.5659	8.5132	maternal
Cmtm6	7.60928	8.44485	4.38021	4.8332	5.71965	6.02596	3.91701	4.30067	maternal
Cnot11	2.06898	1.78554	5.52999	4.16145	2.99622	2.09888	4.13964	3.0177	maternal
Cnot3	5.01634	4.25037	11.5944	3.88193	7.79231	7.25235	14.5436	13.8804	maternal
Cnot4	13.6646	14.1529	26.3485	27.174	10.7572	13.8072	25.5709	20.9374	maternal
Cnpy2	1.91958	0.454779	0	1.22662	5.53069	5.40182	2.95294	2.76274	maternal
Coa4	1.80963	2.35161	4.47294	9.23563	4.3575	2.4661	1.07758	1.51124	maternal
Coasy	1.74585	1.20787	0.21278	0.266101	1.63553	1.32277	1.98206	2.42687	maternal
Cobll1	4.07641	1.49661	3.3966	3.07067	3.17776	3.29344	4.4802	3.78674	maternal
Cog1	0	0.898832	1.55e-136	0.237985	0.24974	0.684487	0.749382	0.702311	maternal
Cog3	2.56543	1.55427	0.617664	1.43309	1.58408	1.76376	2.28443	1.81198	maternal
Cog6	1.15198	1.6264	1.43425	2.09661	1.81775	2.60077	2.5904	2.42766	maternal
Col6a6	0.558712	0.186473	0.0691041	0.279018	0.745906	1.14715	0.846826	0.599872	maternal
Commd1	12.72	8.26711	16.8489	9.51899	6.14226	4.04494	9.93909	4.64597	maternal
Commd10	9.18535	10.6847	21.031	16.2684	3.37968	5.90741	9.57001	12.3531	maternal
Commd9	0.66843	2.59236	0	0.141951	0.715609	1.94877	0.355273	0.997555	maternal
Copa	3.84717	3.74973	5.11389	3.92934	6.31616	8.91808	7.85134	6.8401	maternal
Copb1	15.2975	12.7819	27.118	20.3538	8.85099	12.4007	15.6261	10.8252	maternal
Copb2	9.05432	8.12073	3.07456	5.68222	6.58573	6.22295	4.46283	7.31953	maternal
Copg1	13.8617	14.0112	8.39138	12.9098	8.56731	8.44308	6.94844	6.5133	maternal
Coprs	47.5852	47.3673	46.9502	44.8995	36.9508	32.7022	48.8451	36.3549	maternal
Cops3	34.4801	34.1861	20.7411	27.5636	18.3419	18.579	13.066	14.2622	maternal
Cops5	28.3625	38.6849	19.0932	26.465	26.157	16.8129	19.1936	20.6239	maternal
Cops8	34.6497	31.2375	28.5958	32.0378	50.7141	42.2308	46.4539	46.3089	maternal
Coq6	12.3709	16.9446	4.99949	3.82242	13.2647	15.2433	4.73196	11.1956	maternal
Coq9	7.53301	2.71264	3.75079	5.23382	2.34593	4.90584	3.26924	1.531	maternal
Coro1b	2.2277	0.354823	0.713621	0.329833	3.61596	4.64283	1.27093	1.78578	maternal
Coro2b	1.27874	1.17978	1.24152	0.820446	3.31877	3.96734	3.42529	2.71665	maternal
Cox10	27.5754	27.8424	71.4359	33.8472	33.7459	39.9428	50.7533	42.5899	maternal
Cox16	13.1533	10.672	4.49214	4.12202	2.90133	3.48599	4.11696	2.35684	maternal
Cox17	120.128	195.849	66.2111	130.779	44.0429	51.7868	12.058	54.7138	maternal
Cox6a2	10.4478	3.73186	3.9158	4.07861	2.2319	4.70322	4.39771	2.05332	maternal
Cox7a2l	30.2646	42.5823	30.9748	31.199	9.49488	11.4862	16.4858	18.365	maternal
Cox7c	6.6777	10.0855	7.60315	9.38517	7.8769	7.06191	2.55868	3.56478	maternal
Cpa1	159.808	113.524	219.398	153.699	181.633	156.097	182.751	164.756	maternal
Cpeb1	8.21434	6.93143	14.735	12.1874	9.83139	7.99849	11.9206	12.8905	maternal
Cpne9	12.4411	11.2617	11.4084	10.6391	7.93941	7.72653	9.32955	9.21222	maternal
Cpox	0.268272	1.57531	2.20077	2.46637	1.65794	1.29408	1.53609	1.32894	maternal
Cpsf3	3.99524	9.08586	4.29017	4.63851	9.12068	7.62	5.36617	4.46981	maternal
Cpsf4l	3.07181	8.60493	11.9848	15.329	15.8956	13.3237	14.3049	11.9653	maternal
Cpt2	6.20645	3.55191	2.8865	5.1559	7.54227	4.02888	3.10546	5.51329	maternal
Cr1l	0.978058	1.86501	0.16035	4.85713	1.0387	0.436645	1.89804	0.698217	maternal
Crabp2	43.2285	42.0798	76.3246	77.0537	30.1754	49.3056	59.268	48.0994	maternal
Crb1	0.31059	0.0847875	0.912348	0.269126	0.786604	1.29002	2.19937	0.957266	maternal
Crbn	7.74862	5.80708	4.78048	3.67939	4.07473	3.20654	8.41416	4.55892	maternal
Creld2	92.3481	82.2977	48.8911	76.748	58.3231	52.1632	43.6327	43.9293	maternal
Crmp1	1.05322	0.748231	1.28301	0.497496	1.27603	1.16184	0.763746	0.357875	maternal
Crnkl1	40.7238	55.7768	22.5216	28.6675	20.1483	16.0258	13.9262	27.0118	maternal
Cryl1	2.38291	13.1156	11.2758	3.63483	6.36639	6.83597	5.46693	2.42469	maternal
Crym	1.62703	0.929715	4.21626	0.892014	2.30517	1.19617	1.63584	1.22506	maternal
Csad	2.35442	2.98229	2.91481	4.47124	2.03614	2.6088	3.45639	2.39278	maternal
Csf1	0.508437	0.391854	0.433313	1.33072	0.343046	1.6077	2.46652	2.04422	maternal
Csrnp2	37.0847	26.1043	34.6275	58.4879	19.1259	16.4239	17.6394	20.6687	maternal
Cst3	23.1573	45.5326	51.6249	45.8509	17.9288	17.2745	10.8622	28.3239	maternal
Ctbp2	8.12445	6.47369	10.979	6.08017	6.01936	4.23934	10.3534	6.32681	maternal
Ctbs	0.841283	5.68371	3.28712	2.93687	2.29495	5.25124	2.20258	2.29225	maternal
Ctnna1	17.586	18.1231	27.2041	16.276	13.9402	16.6822	16.5544	17.2304	maternal
Ctnnb1	46.5685	45.1989	11.5994	16.9933	12.2951	17.0902	12.3766	13.244	maternal
Ctnnbl1	11.7375	14.4457	1.72688	5.74429	10.7387	7.87171	3.47732	6.77806	maternal
Ctns	1.61524	0.0985835	1.69124	0.0364625	1.75531	2.40375	2.33599	3.28355	maternal
Ctps	31.7168	47.5514	33.0767	28.4358	40.9427	37.2915	53.0407	49.4918	maternal
Ctsd	8.60493	10.2085	5.60334	7.7578	17.4132	27.3917	9.79416	20.6435	maternal
Cux1	0.488637	0.892014	1.57665	1.19358	2.85997	2.74875	4.49707	3.43432	maternal
Cwc27	5.13749	5.01501	0.693498	2.44213	2.50596	1.5195	2.28779	3.50688	maternal
Cwf19l1	1.55181	0.827031	0.387261	0.185286	2.22962	2.08528	2.11756	0.586825	maternal
Cwf19l2	4.07224	3.61467	4.62809	1.6573	2.63985	2.40468	4.14113	3.17599	maternal
Cxcr3	0.0547584	0.0443541	1.11297	0	1.24525	0.2264	0.991342	1.16053	maternal
Cxxc1	1.18701	0.768784	0.0257182	0.79228	1.05663	1.92356	0.752557	0.98727	maternal
Cyb561d2	1.37597	2.65976	0.712291	3.67657	3.57988	4.44412	1.01755	2.85538	maternal
Cyfip2	0.89322	0.652603	2.25774	3.1031	1.55191	2.09534	3.44531	1.45359	maternal
Cyp19a1	0.487441	1.43565	0.347052	1.25623	0.472068	0.859329	3.13777	1.02904	maternal
Cyp27a1	0.211532	0.333863	0.50349	0.0639383	2.22908	2.39624	2.42214	0.945426	maternal
Cyp2c53-ps	3.79676	3.7776	7.0927	3.23044	3.66358	2.04857	9.2483	5.77315	maternal
Cyp2j12	0.614176	0.881331	1.76825	0.527759	0	0	1.10516	0.792179	maternal
Cyp4f39	3.37612	4.05681	5.57292	6.17665	3.79419	5.57924	6.40303	5.31837	maternal
D030018L15Rik	0.356964	0.181591	0.263979	0.254556	1.74036	1.88273	4.08849	1.313	maternal
D10Wsu102e	58.4879	79.0905	106.935	53.2221	68.1761	65.4013	98.6477	73.5702	maternal
D5Ertd577e	17.2166	17.4108	12.5022	16.3335	21.2476	13.3541	10.7282	14.8046	maternal
D630033O11Rik	2.01724	2.14952	0.400828	7.11978	1.80771	0	5.32575	0	maternal
D6Ertd474e	130.779	98.868	204.965	153.402	87.6672	92.7367	116.468	83.8729	maternal
D6Ertd527e	67.4562	78.2208	164.537	106.589	71.7189	64.6272	212.16	129.872	maternal
D6Wsu163e	5.7685	12.2648	5.18091	9.40726	8.29873	10.5407	5.16941	7.42662	maternal
Daglb	2.2405	0.875092	1.4543	2.17017	2.32361	2.3276	3.0141	1.95574	maternal
Dap3	5.26816	3.9845	4.4039	2.46204	3.2988	3.80282	4.11947	2.70723	maternal
Dapk2	1.4622	1.12428	0.140494	0.533893	2.0156	2.2402	0.891907	1.46199	maternal
Dapp1	2.43024	2.07389	4.26782	3.4007	2.93906	4.18861	2.54952	2.38938	maternal
Dazl	53.889	52.0442	152.632	91.6336	51.1025	77.5658	141.3	80.9078	maternal
Dbndd1	8.39341	5.78059	16.4842	9.0102	11.0673	12.8879	14.7425	11.3711	maternal
Dcaf17	3.36515	2.26534	2.00839	2.76403	3.91156	5.14891	1.59755	1.35216	maternal
Dcaf7	15.7261	14.0355	17.8112	10.2717	15.9672	18.6248	26.6674	21.4128	maternal
Dcaf8	17.1101	17.4265	22.1012	17.5476	21.4569	19.5808	26.2209	22.4215	maternal
Dcbld2	10.6994	9.12763	15.123	13.5415	8.80522	5.29821	8.74032	8.66291	maternal
Dclk2	14.0648	18.2979	27.8181	19.6488	15.1841	16.5916	21.681	15.1622	maternal
Dclre1a	2.80214	3.22038	5.89057	4.7824	6.12651	3.6657	7.94939	8.04428	maternal
Dcp1a	9.57299	9.29525	22.0221	15.7614	10.4691	9.59973	25.6852	16.2375	maternal
Dcpp3	3.44647	0	0	0	1.65713	0.74744	1.62983	1.521	maternal
Dctn1	0	0.13225	0	0.0246945	0.271194	0.576401	0.631732	0.169151	maternal
Dctn2	1.99099	1.32471	0.119015	1.34512	1.4332	1.30362	0.81476	2.48266	maternal
Dctn3	32.8616	28.3511	18.1145	37.829	29.8989	28.6854	13.9192	16.8009	maternal
Dctn5	20.5831	24.8307	30.4601	23.1003	17.6375	19.38	17.5464	20.3554	maternal
Dctn6	8.47707	11.5061	30.1838	10.2512	6.45942	12.1203	12.526	9.7213	maternal
Dcxr	0.92825	1.02449	0.283939	0.076313	1.38292	2.09576	0.688349	1.07455	maternal
Ddb2	21.1415	20.0275	23.0089	20.2241	15.7924	10.5742	14.6659	14.2883	maternal
Ddrgk1	9.12105	5.49329	1.27165	3.45878	7.73177	5.26186	3.83629	3.23099	maternal
Ddx1	4.37734	5.22655	3.74288	5.00416	2.33151	1.5562	2.6345	4.06598	maternal
Ddx11	1.14069	0.643221	0.858156	0.379346	1.34194	1.62997	0.963635	0.920953	maternal
Ddx25	1.88265	4.14294	3.27176	0.390637	1.66633	1.08214	1.1847	1.99724	maternal
Ddx28	4.05831	1.59618	3.25918	3.98316	3.99832	4.40212	3.77236	3.73005	maternal
Ddx39b	5.02403	8.26194	3.62345	3.2193	7.76113	3.73913	3.371	9.02062	maternal
Ddx55	6.07817	5.17395	1.9402	1.79651	4.23044	2.733	1.36079	3.30131	maternal
Dedd	45.7706	49.3695	53.6512	44.8309	25.2803	29.1732	31.31	29.3013	maternal
Def6	1.69946	1.9632	1.72791	2.39163	1.18771	2.00725	0.507355	0.792287	maternal
Defb41	11.5137	12.8838	18.7755	58.7741	12.2526	15.3951	19.1341	14.4538	maternal
Defb50	0.838391	4.66647	1.0499	5.19851	1.7871	1.59392	3.45717	6.38667	maternal
Degs1	201.032	216.169	239.069	268.377	211.428	178.758	201.024	169.849	maternal
Depdc7	116.057	113.092	106.493	100.525	72.7297	57.0366	76.6215	73.4291	maternal
Deptor	11.5184	11.0022	23.6319	20.5831	11.7846	14.3975	20.9534	19.2153	maternal
Dera	1.24894	1.43916	0.0527131	0.766195	1.41596	0.214568	0.234905	0.220013	maternal
Derl3	20.4719	25.9419	17.2824	23.6483	34.4154	33.8047	24.739	37.2567	maternal
Dgcr2	3.16108	2.97761	0.502509	6.70557	3.47665	4.41684	3.37948	3.16787	maternal
Dgcr6	2.27956	0.703664	3.37388	4.10622	3.02909	1.5531	2.10648	1.6916	maternal
Dgkh	0.620193	0.247316	0.583324	0.853167	0.849954	0.631552	1.68088	1.08648	maternal
Dguok	21.3461	14.6949	27.0899	15.1769	27.0199	19.0568	24.1754	16.4015	maternal
Dhrs1	12.6845	12.8302	14.9747	7.78543	21.2286	14.2804	33.7269	19.0003	maternal
Dhrs2	0.0778739	3.71827	1.30133	2.45496	2.60552	1.47885	5.82474	3.93805	maternal
Dhrs3	0.803253	0.621155	0.239744	0	3.89956	2.57049	2.68411	2.0923	maternal
Dhx35	0.13733	0.204068	0.155321	0.380535	0.468355	1.38625	1.51893	0.647673	maternal
Dicer1	11.5652	13.3098	18.6331	16.8279	8.93644	8.85056	13.7463	12.4071	maternal
Diras2	1.6608	2.4467	1.32918	2.14297	2.90166	2.48798	7.49852	4.95242	maternal
Dis3l2	0.0922184	0.0425607	0.0550163	0.0346923	0.241179	0.768942	2.16648	0.563939	maternal
Disc1	0	0.0629894	0	0.0467377	0.159671	0	0.159183	0.149156	maternal
Dkk1	0.0343061	0	0.285988	0	0	0.314802	0.172397	0.646106	maternal
Dlat	3.64379	3.21123	5.42573	4.33558	3.9678	4.45499	8.01426	4.23112	maternal
Dld	6.7541	13.2681	13.9639	16.0663	9.16235	7.72018	9.63974	8.87361	maternal
Dlgap4	21.0835	17.4572	51.1211	15.2401	14.3916	16.0453	19.5401	16.9734	maternal
Dlgap5	13.2052	9.77386	3.98625	6.52292	8.30612	6.3993	4.97162	11.4691	maternal
Dlst	3.9158	2.58148	10.0706	4.91626	6.326	8.51352	10.4243	9.51189	maternal
Dmap1	3.22915	2.57924	0.194631	0	4.00503	2.66927	2.12482	3.97952	maternal
Dnajb2	1.72617	2.39765	0.515602	1.80804	2.53018	2.26045	0.839768	0.762827	maternal
Dnajb4	16.3736	17.3225	35.3805	29.9557	10.8412	11.0495	28.7433	16.589	maternal
Dnajc1	2.04209	3.01917	2.47804	1.73687	2.25857	1.5471	1.27001	1.81732	maternal
Dnajc10	5.06223	5.24016	5.68031	4.04318	6.24388	4.09858	2.75001	3.17929	maternal
Dnajc11	6.75655	6.08208	5.39821	2.86791	6.43558	5.7424	7.57547	6.01661	maternal
Dnajc14	17.5476	16.3681	25.9943	12.5747	13.6307	10.9597	18.4339	15.2941	maternal
Dnajc3	11.355	20.6855	15.6149	17.0304	12.7084	10.1566	10.6361	11.8326	maternal
Dnmt1	3.8176	4.53276	5.09275	3.96054	6.5921	6.45532	7.34551	7.30633	maternal
Dnmt3l	32.8444	29.4655	37.5273	43.7803	26.0609	33.2005	31.9453	32.84	maternal
Dock3	1.05833	2.03069	2.27155	1.1657	2.00191	1.4964	2.68087	2.58879	maternal
Dock5	2.69344	3.22398	6.94616	4.98084	5.53356	5.52347	7.17582	7.0241	maternal
Dpcd	5.6506	7.86637	3.29061	2.1695	3.84008	2.41525	1.46836	7.69892	maternal
Dpep3	0.66703	0.74135	2.71456	2.35554	1.18548	1.29339	3.77593	0.6631	maternal
Dpf3	3.2182	2.57379	0.990186	0.672477	8.52487	4.84235	8.48027	5.70779	maternal
Dpy19l1	1.62807	2.11571	2.28131	2.53555	2.27293	2.54799	5.64189	4.16227	maternal
Dpys	1.3235	1.35349	11.0237	4.31261	0.55309	1.00643	3.24604	2.37368	maternal
Drap1	3.40863	5.2551	2.37805	4.35219	2.17401	1.57697	4.31031	4.43593	maternal
Dse	0.913176	1.2595	1.18701	0.983062	2.0964	1.30201	0.760988	1.24831	maternal
Dstyk	6.04373	6.47802	14.7578	8.87742	7.33712	7.6271	13.4	9.87892	maternal
Dtwd1	3.33284	1.15813	1.77341	1.07984	0.46642	1.66813	1.21688	2.57932	maternal
Dus1l	0.560622	1.7861	1.40394	0.316428	3.29296	2.62078	1.22992	1.15214	maternal
Dus3l	1.98309	1.9638	0.541542	0.815378	1.59079	1.52447	0.880737	1.25162	maternal
Dusp1	14.1828	12.5549	4.28502	14.6161	10.5015	15.0634	18.909	27.136	maternal
Dusp12	30.0442	31.6537	33.7647	36.7133	37.196	29.3124	62.3024	44.2383	maternal
Dusp18	7.20039	4.24496	8.2195	6.31656	8.30934	10.4823	10.5313	8.07749	maternal
Dvl2	0.227236	0.081867	1.16057	0.243159	0.892901	0.464571	0.254499	0.35777	maternal
Dydc2	1.00531	0	0	0	0.666009	0	0	0.613971	maternal
Dync2li1	0	0	0	0	0	0	0	0	maternal
Dynlt1b	0.591104	1.31007	0.801978	6.3437	1.20777	1.09279	0.59663	1.67291	maternal
E330011O21Rik	38.5512	20.3538	67.3576	47.5059	55.646	55.0657	100.619	51.1417	maternal
E330017A01Rik	32.1058	8.84018	12.2789	21.6218	7.8873	9.71688	18.3767	3.96081	maternal
E330021D16Rik	105.318	156.756	198.312	96.8824	79.8555	80.3608	335.226	121.492	maternal
E330034G19Rik	705.238	645.237	860.129	1240.29	653.963	453.114	1476.73	908.634	maternal
Ebpl	29.0536	24.0127	44.6466	30.0268	27.7607	27.8162	40.3684	35.5436	maternal
Ecd	7.88733	18.877	2.01665	13.3801	7.73106	4.19367	4.82092	9.95277	maternal
Echdc1	1.3613	0.416955	1.43186	1.07245	1.15526	1.80517	3.90166	0.165451	maternal
Edc4	0.265473	1.18504	0.838775	0.964024	2.73489	2.77657	2.57498	2.77968	maternal
Edn1	0.181152	0.214492	0.305798	0.846246	0.181632	0.991563	1.08597	2.03488	maternal
Eed	48.162	56.4777	57.0331	54.446	37.0968	32.0276	42.2409	37.9836	maternal
Eef1d	30.1838	44.9349	17.0223	16.1479	13.504	13.3453	9.74206	20.1473	maternal
Eef2k	2.43538	3.4174	5.38368	5.2551	4.25765	4.74493	12.0963	7.61611	maternal
Eefsec	0.656841	1.74119	2.37496	0.820121	3.27444	3.24004	1.4198	1.33079	maternal
Eepd1	0.943771	1.13189	0.722294	0.85688	3.42502	3.89738	2.41945	4.13446	maternal
Efcab11	7.83051	2.43332	9.12763	2.9225	6.59285	6.34079	5.06735	7.20902	maternal
Efcab6	9.20234	13.7816	19.1012	10.7199	12.2176	13.6081	18.2724	15.4687	maternal
Efcab7	4.6075	0.463576	1.10865	0.876259	0.651357	0.394911	1.9458	0.810063	maternal
Efhc2	1.04958	0.736612	1.97416	2.56583	3.05951	1.72408	2.90571	3.67594	maternal
Efna4	0.713621	1.0329	0.0577355	0.623857	1.75937	1.37084	2.00081	2.10803	maternal
Efnb1	0.370691	0.0121187	1.48981	0.276055	0.783568	0.917481	0.446814	0.418787	maternal
Eftud2	1.11417	0.796728	0.144979	0.538232	0.79016	1.13025	1.12641	1.16132	maternal
Egf	2.34733	3.54043	5.62528	4.706	2.24417	3.06471	4.552	2.45947	maternal
Egfl6	2.02985	1.33772	1.33663	1.33599	0.705898	1.54227	2.67519	1.58335	maternal
Ehf	10.8613	12.2495	21.9284	10.652	11.3299	11.4774	15.0271	14.245	maternal
Eif1ax	23.5843	16.4152	24.8997	16.3963	9.11076	9.54632	12.9651	14.0735	maternal
Eif1b	102.991	80.5697	93.0863	88.2263	69.105	70.5089	72.2706	76.0988	maternal
Eif2ak1	9.21168	10.2811	18.4728	10.052	14.056	10.6846	13.6112	12.6281	maternal
Eif2ak4	4.20768	3.36821	7.06949	4.23572	1.98064	2.31828	6.44274	3.97032	maternal
Eif2b1	147.137	154.352	142.921	115.167	47.0595	60.6062	68.4988	79.9427	maternal
Eif2b3	9.74001	27.9625	9.46219	11.5332	8.59482	9.42541	5.4075	6.59411	maternal
Eif3d	3.52546	6.56087	2.02008	4.07641	3.90812	3.18054	4.09736	4.98975	maternal
Eif3j2	30.2522	29.5701	12.0984	27.2471	17.5394	14.0717	9.03623	14.4421	maternal
Eif4a2	85.4939	72.1524	60.2737	54.0121	80.4902	68.6332	44.0809	47.7628	maternal
Eif4e3	57.4126	83.5196	145.215	74.9232	64.508	71.7262	98.6842	83.0865	maternal
Eif4enif1	49.5451	48.853	68.7609	40.9373	47.0614	43.1651	67.1163	59.5855	maternal
Elac2	5.68667	4.53662	8.90407	1.93178	4.10904	4.33645	4.29591	3.83996	maternal
Elof1	211.164	204.044	117.093	120.433	82.7732	99.7552	71.6249	89.4615	maternal
Elovl1	10.6642	8.25744	8.62305	6.0316	19.1298	15.2874	14.2689	10.1381	maternal
Elovl5	8.85377	4.51259	4.97435	6.16856	10.2586	10.8337	5.72986	6.52032	maternal
Elp2	4.58852	6.96588	0.913176	2.38291	5.86355	4.22091	4.08046	3.62623	maternal
Elp3	1.25864	0.908747	1.36314	0.565276	2.09968	2.19674	3.40346	1.6289	maternal
Emc10	1.03607	1.3627	0.0490572	0.363191	2.0258	0.614031	0.448183	0.83961	maternal
Emp2	7.71416	11.7042	17.4539	9.7431	7.66034	7.75172	10.6721	10.3091	maternal
Enkd1	1.13012	0.584335	3.54043	0.110681	1.87845	0.568719	2.17799	1.74773	maternal
Enox1	3.4797	8.47707	8.51044	8.90956	6.86165	7.8809	7.91793	6.41851	maternal
Enox2	0.584335	0.43241	1.99656	2.33357	0.390656	0.606247	1.2347	1.66565	maternal
Enpp2	5.20609	8.58846	6.43778	5.53869	5.93099	5.93055	5.56992	4.45611	maternal
Enpp5	3.17318	3.81065	8.55506	8.19195	11.774	11.845	15.4849	14.7883	maternal
Entpd1	1.3843	0.58833	1.74241	0.809378	2.0246	2.72637	2.54851	2.55375	maternal
Entpd6	7.10084	4.54947	6.43159	6.33724	8.58795	8.73506	9.45013	9.2789	maternal
Ep400	6.6924	5.29794	6.68264	7.461	7.14878	7.46766	8.9573	9.48063	maternal
Epha4	4.39918	2.39254	7.63068	5.10095	4.97534	4.63975	5.31717	6.01475	maternal
Ephb6	0.0705157	0.325736	0.489972	0	0.497102	0.271672	1.19085	0.372077	maternal
Eprs	13.9683	15.2324	6.39271	10.4182	8.05327	5.62327	3.68297	4.86193	maternal
Eps15l1	4.60908	3.69095	4.40867	2.0073	5.27369	3.8175	6.20138	4.51977	maternal
Eps8	18.8546	13.3887	31.7168	20.789	9.56764	9.75103	19.8359	17.6182	maternal
Eps8l3	1.26e-05	0.0252816	0.509006	0.473509	0.170242	0.191476	1.3814	0.849308	maternal
Epsti1	10.4871	6.114	15.5651	10.9581	6.95268	11.802	13.4579	5.89649	maternal
Ercc5	0.388635	2.01333	0.744009	0.557949	0.557261	0.592232	0.463591	1.4775	maternal
Ergic1	2.10419	2.47574	1.85924	4.14154	5.71351	5.70887	6.25428	7.1635	maternal
Ergic2	61.3665	74.9232	86.3278	67.559	37.1761	36.3324	42.8566	39.1613	maternal
Ergic3	13.3887	15.9313	13.3801	5.48386	14.9408	14.9049	7.28168	14.1811	maternal
Ern1	3.96844	6.25113	7.04955	9.44837	11.9948	10.0727	11.6934	8.06735	maternal
Ero1lb	6.19282	6.8487	4.22966	7.70551	5.34577	4.63046	7.69958	7.62771	maternal
Erp44	7.56782	9.64941	2.95452	5.24284	3.99428	3.33031	2.3744	3.35731	maternal
Esr2	5.56387	8.64637	17.8927	8.59157	13.9252	16.2571	18.5253	13.801	maternal
Esrp1	22.9398	14.3772	25.471	25.3899	20.5182	16.9915	17.9036	16.5583	maternal
Ets2	0.827983	0.540333	1.47232	0.492233	0.842968	1.24761	1.36713	1.77428	maternal
Exd1	1.36084	2.33191	0.303719	0.991578	1.20064	1.31197	0.718753	2.02091	maternal
Exo1	7.59258	5.77818	11.3874	8.99468	9.14935	6.93762	11.2731	9.50564	maternal
Exo5	8.35076	6.99665	25.0884	8.33935	22.9076	20.8628	12.0262	13.5016	maternal
Exoc1	6.12941	5.63408	9.39797	10.5944	5.34445	3.94112	9.01278	9.3083	maternal
Exoc3	2.8152	2.08844	1.07844	1.58939	2.57757	0.807253	1.20648	0.829401	maternal
Exoc4	1.08294	2.30661	4.05681	2.62862	3.44475	3.67164	3.24319	3.28245	maternal
Exoc7	0.0878282	0.780023	0.0948128	0.0333431	0.817984	0.63846	0.233129	0.65567	maternal
Ext2	0.46066	0.0477846	0.0621109	0.555825	1.57291	0.361097	0.659314	1.19649	maternal
Extl1	3.49364	2.3088	9.36169	3.35317	2.89347	2.05924	3.01114	1.777	maternal
Extl3	0.190786	0.197143	0.208323	0.697162	0.674804	0.966346	1.04177	0.976706	maternal
Ezh2	51.9032	73.8027	75.2311	59.0697	39.7528	40.9247	54.7476	39.3399	maternal
Fa2h	5.15993	7.31113	12.6022	11.1746	8.61768	14.1468	13.9624	13.371	maternal
Fabp7	2.0867	0.715995	21.5513	0	1.2244	0	0.604743	2.26077	maternal
Fahd2a	0	0	0.276844	0.367961	1.7017	0.927041	0.676104	0.949296	maternal
Fam110b	0.147843	0.213347	0.0553878	0.0350073	0.24206	0.881752	0.362276	0.452719	maternal
Fam110c	2.25362	0.584891	7.46467	2.3621	1.57169	2.34124	5.98466	4.0059	maternal
Fam114a2	8.41914	4.02477	2.32446	4.56573	4.13723	6.86069	6.63125	5.24718	maternal
Fam118b	28.236	34.7953	38.8834	23.6076	16.2366	16.3631	9.60114	13.0419	maternal
Fam120b	0.879311	0.445716	0.215029	0.42492	0.491785	0.223982	0.754688	0.294731	maternal
Fam131a	2.86791	2.14561	5.06988	1.07684	4.93465	5.57445	5.08806	5.24404	maternal
Fam13c	16.3591	16.4604	27.9481	22.4292	14.4753	20.133	22.365	20.6336	maternal
Fam151a	0.830348	0.450603	2.38698	0.00381486	2.153	4.48188	1.97968	1.48456	maternal
Fam155a	0.985009	0.579426	0.662579	0.0806858	1.13077	2.62481	3.11563	2.5383	maternal
Fam160a1	13.0021	11.8205	22.7289	21.2036	19.3577	23.2573	36.2927	30.6194	maternal
Fam161a	4.01986	4.29781	3.54927	3.19709	2.83353	2.3933	5.24179	4.34381	maternal
Fam162a	6.39271	11.5332	15.6317	6.11689	0.711301	2.57067	4.20739	5.23972	maternal
Fam162b	0	0	4.18987	0	0	0	0	0	maternal
Fam167a	1.20433	1.45306	1.81479	0.881331	3.07027	2.87691	3.32809	3.28397	maternal
Fam187b	3.7764	1.90245	10.6807	2.25448	4.1156	2.1797	3.40642	6.69588	maternal
Fam189b	2.59011	1.72078	0.909489	1.77203	3.842	3.17133	3.59376	3.36815	maternal
Fam193a	4.01543	4.6075	8.7859	4.49556	3.31737	2.72067	4.04247	4.65971	maternal
Fam214a	11.6787	9.20142	18.2515	15.4046	8.81717	8.48812	10.1995	11.5505	maternal
Fam217a	2.78766	2.63029	4.88641	8.84617	3.37322	5.55527	10.0884	6.60207	maternal
Fam221a	5.5839	5.07942	8.7309	7.74862	9.78035	9.63587	4.33628	5.72397	maternal
Fam221b	0.247742	0	0.141343	0.204068	1.12403	1.43097	1.79055	1.4675	maternal
Fam229b	28.7694	32.1211	60.7242	38.4625	4.41494	13.2344	28.7993	15.9662	maternal
Fam25c	0	0	22.001	0	0	0	0	0	maternal
Fam3c	25.0751	24.1249	31.1808	23.7033	12.0954	10.3785	14.5592	14.4235	maternal
Fam47e	0.0738717	1.26361	0	1.10829	1.07446	0.976504	2.47525	0.580024	maternal
Fam50a	15.5404	20.6369	15.6471	8.09715	9.76411	21.7732	3.82406	10.4658	maternal
Fam53b	0.822346	0.530495	0.456421	0.403682	0.654865	0.861919	0.581342	0.749392	maternal
Fam83g	0.302944	0.29455	0.689802	0.437439	1.76032	2.03524	0.771183	1.30132	maternal
Fancd2	3.03517	1.73782	1.13378	2.00137	2.45626	2.32527	0.617745	1.39859	maternal
Fanci	1.22628	1.41431	0.0801597	0.516111	0.760804	1.35698	1.47089	0.939948	maternal
Fancl	1.91862	1.32808	0.132121	0.715012	0.259959	0.921755	0.557241	1.69552	maternal
Farsa	10.4222	9.11724	3.33834	3.45004	12.9829	13.4695	5.89341	9.55398	maternal
Farsb	51.4272	43.7803	58.3457	43.6602	48.0865	51.9855	74.6762	61.6665	maternal
Fat1	1.7131	2.21172	3.32515	2.10255	4.87417	3.54626	3.22381	2.97696	maternal
Fbp1	1.31567	4.9441	2.65633	1.70021	4.65794	2.24095	4.36034	3.82784	maternal
Fbp2	2.76619	1.02218	0	0.825454	1.55442	1.4119	1.85387	2.02487	maternal
Fbxl2	0.370084	1.08424	0.397504	1.10475	0.97607	0.566222	2.31598	1.54879	maternal
Fbxl6	8.30494	10.6358	12.2648	11.0159	20.8792	16.8751	24.0177	19.251	maternal
Fbxo10	0.274187	0.238145	0.0833713	0.780023	1.19792	0.727611	0.478479	0.74758	maternal
Fbxo21	0.736191	0.395391	0.94111	0.159476	1.62806	2.17514	2.00221	0.806584	maternal
Fbxo25	1.04334	1.67647	0.3167	0.274286	1.28256	1.85653	3.12858	1.71051	maternal
Fbxo3	2.41399	1.74885	1.89758	1.60519	1.82792	3.11744	5.76897	4.45021	maternal
Fbxo30	13.5998	8.41041	10.0021	8.12763	11.864	11.891	12.7369	11.7323	maternal
Fbxo34	44.4166	42.6417	36.4751	54.084	35.2748	35.0555	35.1493	34.1014	maternal
Fbxo38	5.4048	4.87152	4.00434	4.44563	5.4674	7.92129	3.86756	5.46126	maternal
Fbxo40	0.765416	1.55383	1.87271	0.863727	1.72354	2.09445	1.79306	0.941345	maternal
Fbxo43	6.20088	7.48095	11.2886	7.24727	8.54021	5.58099	21.9628	18.4157	maternal
Fbxo46	10.7718	8.32825	18.0302	14.167	3.19696	3.0273	5.10275	3.58668	maternal
Fbxo7	6.25608	3.23797	10.3892	9.08309	6.4662	5.33995	3.98535	4.14126	maternal
Fbxw13	5.95369	5.37061	20.7797	3.91915	4.18195	6.19632	6.78186	5.08046	maternal
Fbxw14	61.6577	81.5107	82.6435	78.6226	40.0176	32.7025	50.2785	43.7654	maternal
Fbxw15	53.1508	46.4466	63.7442	70.9296	24.3594	24.6793	34.1911	30.8827	maternal
Fbxw16	60.5473	67.6148	88.0858	78.9188	37.1691	29.406	43.3579	41.5983	maternal
Fbxw17	0	0.158218	0.262535	0	0.436614	0.449953	0.434752	0.407233	maternal
Fbxw18	44.715	55.6696	28.4176	30.6558	22.7263	21.9834	30.9368	28.8468	maternal
Fbxw19	101.008	79.5751	134.467	84.6004	49.0023	53.7372	67.6489	60.8889	maternal
Fbxw20	16.3422	14.5381	30.2107	21.6288	16.0442	14.8245	21.014	20.1764	maternal
Fbxw21	19.0558	29.2858	27.3218	34.7503	18.8043	18.5748	27.6489	17.0066	maternal
Fbxw22	22.0126	20.6981	36.2755	41.5857	11.7478	16.4656	28.8531	23.0661	maternal
Fbxw24	261.147	288.395	437.909	325.475	127.968	142.549	192.774	164.067	maternal
Fbxw26	5.50889	5.6362	8.1978	3.89078	7.57603	10.5318	13.0405	7.87421	maternal
Fbxw28	45.6754	33.6424	72.3094	46.6666	24.4835	38.579	43.1155	37.3762	maternal
Fcgbp	1.75649	0.599337	1.75649	1.33341	1.05552	0.962109	1.83432	1.28993	maternal
Fcho1	0.0524934	0.155988	0.229023	0.0342739	0.477473	0.978355	1.78661	1.89774	maternal
Fdft1	48.8197	53.3811	38.1312	40.9723	51.3787	43.1756	35.9259	59.6222	maternal
Fdx1	15.8173	9.1959	16.3886	13.7654	12.0675	8.95204	30.553	18.7961	maternal
Fetub	1.98686	3.48928	1.79477	1.14247	4.01407	3.57583	3.49573	2.27033	maternal
Fez2	2.06832	6.07817	3.53495	1.69376	1.99125	1.08678	0.504094	1.67316	maternal
Fgd6	27.6234	19.0642	54.1244	31.6688	32.0207	39.081	48.6736	34.1544	maternal
Fgf8	1.90859	1.76899	0.318557	0.380913	1.50385	0.951528	1.2806	0.384178	maternal
Fgfr2	2.34338	2.0033	1.09227	2.12024	2.51399	2.01692	1.18354	2.41293	maternal
Fh1	4.13344	7.08917	5.73894	8.65487	6.12757	5.79338	3.41497	3.88366	maternal
Fibp	0	0.81571	0	0.369373	0.335841	0.310882	1.36126	0.955451	maternal
Figla	2.91979	0.170329	10.3726	3.90642	7.38452	8.90737	13.3725	12.4978	maternal
Fignl1	5.09456	7.38156	5.16559	7.26693	5.49446	4.30466	2.54918	2.37184	maternal
Fip1l1	13.677	10.542	16.182	9.80389	9.78563	9.42237	16.285	12.543	maternal
Fkbp15	0.950449	1.12796	0.579956	0.849644	3.2336	3.30992	2.95267	3.47965	maternal
Fkbp2	7.17212	13.8831	0.326099	0.457298	3.92352	5.66671	0	7.21275	maternal
Fkbpl	6.18121	8.8667	6.15489	3.5279	8.35714	5.48799	9.70575	14.2853	maternal
Flii	1.81551	0.917049	2.8442	0.479024	1.37743	2.59295	1.74188	0.859353	maternal
Flot2	0.461619	0.286316	1.05273	0.207377	2.76946	3.03169	1.01737	1.83891	maternal
Fmo5	0.0888836	0.0185371	0	0.954571	0.840055	0.832476	1.25965	0.39144	maternal
Fnbp1l	16.2464	17.5217	31.4055	21.3461	15.7913	16.7119	21.1016	17.1726	maternal
Focad	1.16376	1.20317	3.0153	0.783906	2.85004	3.75153	4.49176	2.78769	maternal
Foxred2	0.261352	0.465724	0.752448	2.99954	2.23611	1.1943	1.848	1.94898	maternal
Fpgs	14.2097	14.3555	16.7638	12.3767	25.7929	18.1864	19.7492	14.6757	maternal
Fra10ac1	3.69953	5.86123	9.77102	2.9701	3.16261	2.65388	5.41388	4.81921	maternal
Frmd5	0.734035	0.864295	1.06607	0.344593	1.23786	0.597157	1.6726	1.02261	maternal
Fsd1l	1.25904	0.269782	3.95164	0.806371	0.697896	1.5141	1.26785	1.2989	maternal
Fstl4	0.0926648	0	0.0555083	0.0350793	0.121127	0.220594	0.241701	0.453056	maternal
Ftsj3	10.661	10.8434	4.90294	6.71984	4.42741	4.68542	1.55207	4.92343	maternal
Furin	0.835312	0.099974	1.40682	0.460286	1.33692	1.54268	1.15679	1.08435	maternal
Fut8	15.1696	10.3781	21.7743	23.0346	12.3212	14.0524	14.1006	12.383	maternal
Fzr1	3.58532	4.3567	5.52301	5.05739	2.91645	3.12226	4.95866	4.1654	maternal
G3bp2	97.2168	98.625	145.403	111.076	98.6229	104.758	141.212	110.122	maternal
G6pdx	41.2626	44.8995	114.722	86.9513	57.0466	62.2692	139.534	100.251	maternal
Gaa	0.484757	1.03069	1.13569	0.266964	1.86075	3.14452	0.630056	1.96876	maternal
Gab2	0.929363	0.164164	0.680036	0.694125	1.15987	1.16827	2.62151	2.11539	maternal
Gabrr3	6.82575	3.14693	7.66428	9.41116	3.90516	4.81593	8.3223	3.89639	maternal
Gadd45gip1	15.4948	13.3702	6.33048	16.233	7.76212	6.63216	3.40681	7.68223	maternal
Galk2	1.01444	0.213931	0.429059	0	2.73327	1.52036	0.724359	0.709359	maternal
Galm	8.41041	8.33935	12.387	12.3176	8.44289	14.4249	24.7293	18.182	maternal
Galnt12	1.92382	1.99564	0.102419	0.882454	0.750269	0.682587	1.86889	1.22562	maternal
Galnt6	0.409987	0.754045	1.42749	0.585114	1.48319	0.70518	1.28828	1.38897	maternal
Galnt9	0	0.122347	0	0.647801	0.131229	0.456303	0	0	maternal
Ganc	4.13764	2.73075	2.74234	1.367	3.00007	4.81743	4.45547	3.74475	maternal
Gas6	0.121949	0.276617	0.0739307	0.200927	0.294886	0.40264	1.02919	0.688883	maternal
Gas8	1.71655	1.58453	3.51198	2.11957	3.0843	3.88276	2.59768	5.5295	maternal
Gata3	4.54782	0.945471	9.9821	5.43995	3.17538	2.66996	5.14924	4.16954	maternal
Gbe1	0.159838	0.333116	0.414011	0.730252	1.26694	0.461431	1.89585	1.65833	maternal
Gbx2	7.09865	8.2511	17.6771	8.82765	5.66824	9.98174	4.73719	6.65734	maternal
Gcat	0.231613	0.851711	0.0287754	0.869714	2.17525	2.88192	1.29389	2.12165	maternal
Gcc2	5.83892	7.11587	13.019	8.41041	5.00004	5.58094	8.64346	7.05143	maternal
Gckr	7.9779	5.96458	6.97561	9.12105	6.14825	4.02017	8.61376	6.45577	maternal
Gcnt4	0.435347	0.269564	0.307239	1.18655	1.15791	0.923181	0.650484	0.94861	maternal
Gdf9	100.525	91.2016	138.664	115.444	123.806	86.6847	153.387	115.677	maternal
Gdi1	2.55672	0.854531	1.23918	0.621246	2.87263	4.05327	3.29447	2.68457	maternal
Gdpd1	18.8625	21.3769	34.5206	20.2029	14.5156	17.0069	23.4026	20.3423	maternal
Gdpgp1	1.25623	0.451723	1.93704	0.943984	3.19521	2.42508	1.27555	2.59041	maternal
Gemin8	0.891125	2.0612	0	0.714367	1.69249	2.16897	2.67569	1.04425	maternal
Gfm1	9.40055	9.30088	10.6994	5.78317	7.65117	8.03617	6.45586	6.59964	maternal
Gfra4	5.21869	5.65829	10.4397	8.95743	5.14177	9.57423	8.52156	7.44722	maternal
Ggct	165.645	129.324	220.006	168.332	96.9683	102.04	151.175	118.276	maternal
Ggt1	0.483394	0.136205	0.43029	0.268716	0.731013	0.498833	0.728429	0.341229	maternal
Ggta1	7.70796	7.66212	7.32962	10.0288	6.94792	6.53235	12.6284	9.12027	maternal
Ghdc	0.00192858	1.70754	1.52314	0.394054	1.66059	1.63346	1.44747	1.35288	maternal
Gigyf2	1.59111	2.49125	1.00373	2.29322	3.14312	1.75344	2.69088	2.51483	maternal
Ginm1	8.91241	3.03747	4.87344	8.58304	7.73704	11.9553	5.13193	5.52688	maternal
Gins1	27.3218	35.3166	2.49489	11.9324	9.92536	14.5679	6.63732	5.88507	maternal
Git2	1.37695	1.84174	2.05293	2.34263	1.9051	2.52194	3.26173	2.70982	maternal
Gja4	0.531009	0.106782	2.97531	2.34511	4.72615	2.14852	4.93953	4.18577	maternal
Gjb1	0.059905	0.129489	0	0	0	0.242136	0.530236	0.496506	maternal
Gkap1	25.8371	21.5651	59.6895	28.6121	19.3892	15.9322	24.3083	17.8149	maternal
Glce	16.5593	12.496	10.4942	12.9963	15.7563	14.9515	11.6333	13.4467	maternal
Glmn	29.5031	23.5419	20.922	17.5545	10.8344	10.4328	14.9316	8.91834	maternal
Glod4	19.533	8.72464	9.61919	6.47802	5.21853	11.4143	8.18945	9.07048	maternal
Glrx	13.7918	9.05764	39.0874	28.8538	11.1723	10.7118	22.5164	21.6575	maternal
Glyr1	5.14739	4.38562	5.54321	8.86288	4.76707	8.37343	5.62705	8.29347	maternal
Gm10012	0	0.72739	0	0	0	0	0	0	maternal
Gm10033	1.74119	1.48732	2.28243	1.61408	0.773512	1.66223	1.69187	1.02619	maternal
Gm10324	0.3634	0.95092	0.118828	0.473947	1.10434	0.465044	0.814778	1.31663	maternal
Gm10364	1.33072	0.579124	0.944505	3.9158	1.55442	8.47137	3.08979	1.44634	maternal
Gm10639	0.232726	4.6036	2.41128	1.57437	1.53973	0.597778	0.508007	1.42515	maternal
Gm11346	0.502805	0	0	1.41596	0	0.345558	0.377922	0	maternal
Gm11545	62.2038	62.9202	125.404	82.1939	97.4872	87.8963	146.697	98.5944	maternal
Gm12633	3.281	6.40349	3.78444	4.49214	12.0197	5.57138	9.61839	12.9637	maternal
Gm13084	58.7741	57.9488	103.118	88.6477	45.3492	68.528	119.23	90.1402	maternal
Gm13088	0.232004	0	0	0.0705157	0	0	0.2162	0.0506289	maternal
Gm13103	109.008	118.305	211.6	209.143	50.1599	43.0731	98.8271	80.675	maternal
Gm14085	0	0.0328156	0.113994	0.103233	0.599539	0.455073	0.698167	0.373953	maternal
Gm14635	6.89843	8.00338	10.5577	11.5137	5.2004	5.24993	12.6398	8.87618	maternal
Gm15421	27.6843	28.5012	17.8658	21.8978	17.5297	11.2619	4.47293	8.88572	maternal
Gm15941	13.4411	9.64283	18.1547	5.22492	15.3498	10.6173	20.452	16.536	maternal
Gm16497	1.71719	2.27709	2.46849	0.787147	2.53926	2.43352	2.79943	1.62407	maternal
Gm1673	6.52849	10.4397	8.31306	7.21846	6.0453	16.0211	3.54123	2.19524	maternal
Gm17830	1.26163	1.88348	3.35317	4.50544	5.17923	2.94391	13.9681	8.05175	maternal
Gm20741	0	0.969729	0	0.301327	0.592811	1.07291	1.17164	1.64271	maternal
Gm3259	1.29648	2.99954	3.53186	6.09225	5.51986	6.61674	11.2499	10.4352	maternal
Gm364	9.7762	7.41173	5.79192	5.69458	3.76429	11.417	2.50083	5.02083	maternal
Gm4489	9.62951	3.69276	2.37029	0.674237	2.09123	3.76213	7.16789	2.86131	maternal
Gm4907	9.18306	4.24614	4.71296	2.35001	2.20511	4.00562	6.88728	4.68927	maternal
Gm4981	0.478587	1.79651	4.98475	2.12282	3.26876	1.98179	5.42478	2.23582	maternal
Gm5065	10.9378	9.99222	5.79409	10.2426	6.80125	4.11992	14.3721	6.33286	maternal
Gm5434	47.5514	51.9757	88.9707	53.7122	22.403	30.7902	52.6358	33.1184	maternal
Gm5475	0.811942	0.936592	6.47802	2.67332	3.82403	4.38788	2.48595	3.41628	maternal
Gm5779	11.4421	8.28572	23.7928	10.4306	24.9854	26.1923	31.5342	18.6029	maternal
Gm5868	9.80671	7.05697	5.76567	19.5188	8.29851	7.00054	7.66078	6.89677	maternal
Gm6150	1.53526	1.04406	2.29494	4.89077	4.44696	5.43729	4.18277	3.32611	maternal
Gm6367	1.67843	1.66119	2.43194	5.65567	4.41082	4.45964	11.0108	5.91485	maternal
Gm6367	1.67843	1.66119	2.43194	5.65567	4.41082	4.45964	11.0108	5.91485	maternal
Gm7550	0	0.673528	0	0	0	3.12574	0	0.794646	maternal
Gm813	1.45728	7.12479	3.4705	1.57814	2.73068	3.70221	3.36697	2.51633	maternal
Gm815	11.6535	6.81032	23.0218	20.0764	4.88089	7.33983	20.8083	15.6863	maternal
Gm8801	22.4487	24.2061	25.5461	25.0751	70.2421	61.1999	114.278	82.3334	maternal
Gm904	0.285378	3.00619	8.40189	1.80292	1.51963	2.74423	1.49665	2.09616	maternal
Gm9999	0.368467	0.72672	1.9973	2.31934	0.920077	0.82897	0.903263	0.842309	maternal
Gmds	3.97237	4.42782	5.13328	5.22829	8.29575	7.05299	9.84935	5.23483	maternal
Gmpr	4.27366	1.9973	3.87695	6.4758	6.08374	6.6822	5.29682	8.03133	maternal
Gmps	16.9298	14.9288	9.34944	8.02531	13.946	16.104	9.39167	9.25951	maternal
Gnai3	24.46	20.5295	26.6073	30.781	23.4632	25.6615	21.232	17.856	maternal
Gnat2	2.3659	0.887599	5.14739	1.51028	1.7849	1.62312	3.33212	2.91303	maternal
Gnb1l	1.52083	1.73374	0.628645	2.99727	1.95591	3.63497	3.56393	3.36532	maternal
Gnb4	7.28191	7.21407	9.8618	4.41822	6.05558	6.85596	12.209	10.1846	maternal
Gnb5	0.554106	0.427459	1.11715	0.799512	0.521951	2.53316	1.90731	1.13728	maternal
Gng3	41.754	63.5458	64.6824	72.6658	52.2453	49.3764	80.5023	46.3687	maternal
Gnpda2	21.6881	27.8855	45.5326	36.358	16.7435	16.4116	42.9305	28.9069	maternal
Golga7	28.3368	28.4358	42.0452	31.2939	23.0607	24.4981	34.4183	26.7483	maternal
Golm1	2.77677	2.9672	4.44758	4.92195	4.95096	4.98895	7.77984	4.53292	maternal
Gorasp2	27.0052	28.3251	22.7592	19.812	23.2354	17.1352	23.698	21.9553	maternal
Gosr2	6.02321	11.7879	8.16158	5.1223	5.88725	6.64294	7.96298	8.8041	maternal
Gpaa1	1.97362	1.32308	0.105947	1.98369	1.15031	1.39531	1.52805	2.50519	maternal
Gpatch1	0.632883	0.655933	0.4006	0.705817	1.73116	1.12595	2.09721	0.462477	maternal
Gpatch2l	2.37805	2.05564	1.80552	1.4149	3.4146	1.71451	1.46734	2.69205	maternal
Gpatch8	3.67234	4.05081	6.5131	4.19629	3.90498	3.8028	3.74111	4.30937	maternal
Gpm6a	7.80226	7.66841	17.7133	9.75949	11.4925	17.4401	13.1208	11.8191	maternal
Gpr1	5.2945	5.32166	5.97268	2.36667	8.09554	5.34054	12.2637	9.84626	maternal
Gpr108	0.0378119	0.542282	0.100144	0.149809	0.553349	2.01495	1.10308	1.19783	maternal
Gpr137	1.16923	0.25931	0.382006	0.720303	0.281118	1.11651	1.11834	1.57077	maternal
Gpr180	2.49788	2.80883	1.59344	3.10867	3.03394	2.16179	2.6316	3.57606	maternal
Gpr35	2.27709	2.22499	1.17667	4.85831	4.64921	4.92725	9.54868	6.11476	maternal
Gpr68	1.92937	1.00531	2.64029	3.74421	3.74116	5.21652	5.59917	5.85559	maternal
Gprc5c	16.6986	20.922	13.4007	23.0814	8.24423	7.26034	6.26603	8.25533	maternal
Gramd1c	4.86073	3.85237	6.99137	4.95221	3.85041	4.08092	7.91236	5.58549	maternal
Grhl1	7.94382	4.56075	9.18535	9.92864	4.65227	7.29165	5.72176	5.56617	maternal
Grhpr	2.03193	1.76682	0	0.870797	0.323469	0.881281	0.321404	3.6089	maternal
Grid1	0.120199	0.0377255	0.0475056	0.0309253	0.21905	0.0997478	0.874406	0.204892	maternal
Grina	6.87215	8.96451	15.1769	8.81751	15.0537	20.5306	18.9647	24.5605	maternal
Grm4	3.7776	2.0602	1.15853	5.12422	2.8893	3.99169	6.32736	2.91322	maternal
Grn	0.907816	1.04082	0.561147	0.840921	3.43523	3.78364	3.24305	3.54482	maternal
Gspt2	4.14154	3.79801	9.69891	6.97157	4.46079	2.38012	5.67458	4.02394	maternal
Gsta2	1.40629	0	0	0	1.05543	0.955913	0	0.488262	maternal
Gsta4	39.6178	21.6288	33.931	25.5224	21.5141	29.4629	21.7722	22.4877	maternal
Gstk1	4.40125	2.26029	5.46406	0.580805	5.22349	7.31661	6.115	4.39965	maternal
Gstm6	1.37104	0.539465	1.17978	0.412023	0.366281	1.66226	2.18176	1.36128	maternal
Gstt2	0.206235	0.68861	0.895914	0	0	0.815199	0.59471	0.83521	maternal
Gstz1	1.11297	2.41897	3.52617	0	1.86058	3.62925	2.38018	2.7252	maternal
Gtf2a1l	2.14759	1.94866	0.682154	1.97143	1.48391	3.14763	2.70733	2.76603	maternal
Gtf2b	128.062	101.456	159.008	98.5212	107.261	81.1153	113.156	88.9389	maternal
Gtf2h2	23.9565	20.5018	12.9503	21.2538	10.1936	10.1573	3.24799	8.41655	maternal
Gtpbp1	1.51971	3.20111	0.412339	2.37393	5.19568	4.22842	4.85398	3.72235	maternal
Gtpbp10	4.24496	3.95661	4.85529	3.9701	2.77276	1.88368	2.89265	1.3092	maternal
Gtsf1	41.3687	65.3925	21.6131	41.2056	21.6959	18.4277	16.2213	25.4625	maternal
Gyg	202.316	147.707	309.638	264.183	188.091	228.691	341.536	250.048	maternal
Gys1	2.05461	1.3044	3.72316	1.4307	2.03215	3.23914	2.23115	3.42216	maternal
Gzf1	6.15935	8.61665	17.168	9.52878	9.53627	8.94887	13.0671	12.3179	maternal
H13	5.82122	6.19862	2.61294	3.84019	6.20283	7.11276	6.03936	10.8687	maternal
H1foo	70.4406	75.0113	65.0371	36.3966	63.5159	52.9356	206.64	65.6469	maternal
H2-Aa	0	0	0.896653	0.723458	2.62895	1.02251	1.11832	2.44204	maternal
H2-Ke6	0	0.494702	0	0	0.45424	1.23543	0.900288	2.10541	maternal
H2-Oa	0.789375	3.0126	0.115498	1.96457	3.27801	0.74339	3.25139	2.28168	maternal
H2-T10	2.84277	1.8936	7.33796	1.89005	4.32099	2.81612	3.45041	4.28437	maternal
H2afx	6.23913	12.7332	4.26993	6.95644	10.4464	14.4252	6.86997	8.51974	maternal
Hadha	1.08895	4.17926	3.76321	3.76638	3.08635	1.78798	6.15619	3.27789	maternal
Haus3	122.738	114.13	38.4134	105.438	26.1204	24.4856	19.4137	35.055	maternal
Haus8	6.16856	4.484	3.86762	2.6292	5.68022	2.98287	2.90403	2.45199	maternal
Hbq1a	0	0	0	1.22476	0	0.757857	0	0.770968	maternal
Hddc2	3.59242	5.02583	32.0245	7.12298	3.31173	5.38945	9.15062	7.32821	maternal
Heatr5b	0.254926	0.389418	0.899203	0.974096	0.738983	1.24336	1.30616	0.958395	maternal
Heatr6	0.448892	0.344301	0.740522	0.205372	0.518022	1.06213	0.840831	1.03086	maternal
Helq	20.2339	15.6743	39.203	31.5834	21.295	20.2274	36.5382	33.1099	maternal
Henmt1	6.95644	5.49967	15.104	10.5465	4.21903	3.84015	6.86985	7.10079	maternal
Hes6	0.384483	1.85996	2.09931	6.38928	6.73838	6.15873	6.739	5.01059	maternal
Hexdc	0.371254	1.0745	0.112564	1.29488	0.558759	0	0.198577	0	maternal
Hexim2	7.76648	6.61956	7.14034	7.00532	7.12501	3.9538	5.77266	7.59787	maternal
Hhat	0	0.087753	0.275041	0.260012	0.267996	0.121997	0.133657	0.501028	maternal
Hid1	0.0508445	0.548019	1.13012	0	0.581748	1.27158	0.348243	0.435319	maternal
Hif1a	12.0624	6.3395	15.1466	15.1466	10.8974	12.4314	17.6048	15.7598	maternal
Hint1	27.0209	25.1446	8.53331	21.7207	20.0976	27.9129	7.61095	23.4489	maternal
Hint2	0	1.10025	0	3.06603	1.73339	0.781436	1.70353	1.58929	maternal
Hint3	10.7236	9.28038	5.91833	4.43149	6.21552	1.2483	3.4056	3.18134	maternal
Hip1r	0.949889	0.832942	1.4783	0.188116	1.01342	1.76957	0.927537	0.711404	maternal
Hivep1	4.93467	4.34545	13.5593	9.5969	12.7777	9.83237	20.2733	23.0134	maternal
Hmg20a	5.38542	5.33201	10.2778	8.49372	13.5826	10.2045	15.6359	12.1516	maternal
Hmga1	0.00097793	4.24e-05	5.57e-05	0.00523124	5.57027	12.1324	4.9291	2.81663	maternal
Hmga2-ps1	0.464371	0.480125	2.00897	0.677085	2.94365	2.43207	2.66199	1.74494	maternal
Hmgcr	11.3334	12.6374	18.877	13.705	11.0568	7.35241	3.44957	5.56471	maternal
Hp	0	0	1.6358	0.121832	0	1.49793	0.327734	0.306789	maternal
Hpse	7.48682	7.87889	12.6374	7.47044	7.87326	8.60318	9.66804	6.34278	maternal
Hs3st5	0.824208	0.230801	1.68524	2.74416	1.37014	0.941929	2.48541	0.81521	maternal
Hsd17b4	0.936592	1.96952	1.21744	0.978468	0.284051	2.19795	0.708204	1.32733	maternal
Hsd3b7	3.56534	3.63829	18.5458	5.87	13.1967	15.4545	18.4838	12.0984	maternal
Hsdl1	3.66873	3.45878	5.20045	4.06683	5.23684	3.68494	5.93762	4.45195	maternal
Hsf2bp	18.2119	27.1045	39.5245	17.5117	27.4071	29.172	31.3003	20.9171	maternal
Hsf5	6.2767	5.05901	8.06204	8.96997	3.75566	4.56174	6.33846	3.76583	maternal
Hsp90aa1	51.6249	46.4787	63.2342	54.3581	24.2506	19.1673	27.7777	33.7546	maternal
Hspa8	18.4556	13.898	13.2246	6.2958	9.61735	8.07655	6.63396	11.0494	maternal
Hspbap1	2.71918	1.799	2.18337	0.856299	1.42936	2.25773	0.641958	2.85874	maternal
Htatip2	1.02413	0.636887	2.21585	3.4379	0	2.62364	0.31846	2.38872	maternal
Htr5a	2.23736	1.19555	4.6802	4.95051	3.16402	2.82317	6.78159	3.20981	maternal
Htra1	9.89996	9.65555	10.2811	7.8163	7.84776	5.39812	9.53492	5.18099	maternal
Hus1	7.5279	5.02906	11.662	7.80226	7.63013	8.00494	8.17339	7.36668	maternal
Hyal2	0.977725	0.264178	0.253921	0.331373	0.213214	0.193914	0.424656	1.39225	maternal
Hyou1	4.85529	2.83511	2.03901	3.58452	4.01552	3.12481	1.33647	3.52362	maternal
Ica1	19.8943	24.1471	72.226	46.5685	24.2885	21.6061	62.9858	45.6609	maternal
Icosl	3.00231	3.61099	4.55269	3.59453	8.17384	11.4773	8.98132	10.2295	maternal
Idh1	3.78612	5.52301	16.0473	8.69882	10.4197	8.39373	8.00182	7.33782	maternal
Idi1	0.769161	1.59111	2.13773	1.61127	1.58882	1.20546	1.71689	2.84671	maternal
Ifitm6	87.8426	89.255	119.093	113.895	55.196	47.0258	93.7389	54.0379	maternal
Ift122	0.281077	0.659391	0.257953	0.0249563	0.823949	0.750575	1.27954	0.771355	maternal
Ift81	2.41785	3.30489	1.89515	2.17102	2.29027	3.72997	3.68101	2.8414	maternal
Igbp1	5.78726	3.8176	2.88059	3.00619	0.79801	1.20878	1.05846	1.48678	maternal
Igf2bp2	11.1265	7.81038	7.11978	7.98384	9.56498	7.6672	10.2165	10.2925	maternal
Igfbp7	3.7012	0.912348	3.281	2.55567	2.65131	3.43723	1.50366	8.29204	maternal
Igsf23	2.0105	3.58089	6.81683	5.69674	4.35754	6.38632	11.2022	7.29984	maternal
Ikbkb	0.961348	0.254755	1.55181	0.486024	0.936335	1.11646	2.28839	1.17119	maternal
Ikzf4	1.31226	1.10475	1.66316	2.29494	3.52086	3.3391	4.16224	4.17118	maternal
Il10rb	2.51605	1.4981	5.12601	2.94424	1.70469	2.51937	5.51723	5.16814	maternal
Il17f	11.6725	9.1369	34.8658	18.9362	5.36707	6.8207	15.2767	11.6381	maternal
Il17rb	0.836444	0.143463	1.07882	0.0589593	0.945844	1.5489	1.5078	0.529723	maternal
Il17rd	2.08256	2.50377	2.10831	3.40573	4.33521	3.87098	4.68574	4.1034	maternal
Il1r1	1.1374	1.26264	2.26813	0.562969	2.02852	1.49277	1.79193	1.82593	maternal
Il1r2	0.696714	1.26589	0.568478	0.151924	0.873819	0.980535	1.101	1.08477	maternal
Il1rap	4.65568	8.48982	4.04749	12.4645	7.29545	6.55955	4.98105	3.84626	maternal
Il23a	0.0706038	0	3.05674	0.306334	1.50955	1.3713	3.90149	1.40491	maternal
[truncated: 18,837 more rows]
