# Supplementary material for: THAP1 is a maternal effect factor required for the first cell cycle via Rrm1 in early mouse embryos
Source: EMBO Rep. 2026 Feb 23;27(7):1813–29. doi: 10.1038/s44319-026-00712-9 (PMC13077089; doi:10.1038/s44319-026-00712-9)
Supplement: Supplementary file 9 — Data Set EV6 [file 44319_2026_712_MOESM9_ESM.xlsx]

## Sheet: Dataset EV6
Dataset EV6. Abundance of metabolites from samples of different cell numbers (log10)
Compound	MII_50	MII_100	MII_200	MII_500	class
Adenosine Triphosphate(ATP)	5.26	5.8	6.15	6.24	linear
Cytidine Triphosphate(CTP)	3.93	4.65	5	5.04	linear
Guanosine Triphosphate(GTP)	4.7	5.11	5.4	5.86	linear
Uridine Triphosphate(UTP)	4.69	5.33	5.64	5.69	linear
Deoxyadenosine Triphosphate(dATP)	3.18	3.66	3.92	4.07	linear
Thymidine Triphosphate(dTTP)-1	3.29	3.9	4.08	4.26	linear
Deoxyguanosine Triphosphate(dGTP)	2.06	2.33	2.65	3.33	linear
2-Deoxyguanosine Monophosphate(dGMP)	3.34	3.79	4.08	4.69	linear
3-Phosphoglycerate/2-Phospho-D-Glyceric Acid	5.16	5.41	5.66	6.1	linear
5-Thymidylic acid(dTMP)	3.78	4.27	4.45	5.1	linear
6-Phosphogluconic acid-1	3.94	4.34	4.55	4.67	linear
Acetyl-CoA	5.17	5.48	5.76	5.9	linear
Adenosine Diphosphate(ADP)	5.28	5.92	6.28	6.27	linear
Adenosine Monophosphate(AMP)-POS	7.64	7.98	8.21	8.62	linear
Alpha-ketoglutarate-2	3.31	3.72	3.92	4.17	linear
Ascorbic Acid-Vc	6.15	6.68	7.04	7.45	linear
Betaine	6.91	7.2	7.27	7.69	linear
Cis-Aconitic Acid	5.09	5.49	5.67	5.88	linear
Citicoline	5.41	5.64	5.88	6.35	linear
Citric Acid	6.16	6.55	6.7	6.92	linear
Coenzyme A	5.21	5.57	5.86	6.26	linear
Creatine	6.4	6.88	6.96	7.34	linear
Cyclic adenosine monophosphate(cAMP)	2.56	3.31	3.48	3.7	linear
Cytidine Monophosphate N-Acetylneuraminic Acid	5.59	5.93	6.23	6.66	linear
Cytidine Monophosphate(CMP)	5.06	5.46	5.7	6.16	linear
D-2-Hydroxyglutarate	5.86	6.26	6.49	7.1	linear
D-Arabitol/D-Xylitol/Ribitol	4.24	4.37	4.49	4.88	linear
Deoxyadenosine Diphosphate(dADP)	3.2	3.86	4.09	4.14	linear
Deoxyadenosine Monophosphate(dAMP)	3.97	4.32	4.58	4.97	linear
Deoxycytidine Diphosphate(dCDP)	3.45	3.86	4.1	4.16	linear
Deoxycytidine monophosphate(dCMP)	3.64	4.17	4.3	4.84	linear
Deoxyguanosine Diphosphate(dGDP)	3.19	3.74	3.91	4.06	linear
D-Glucuronic Acid/Galacturonic acid	2.93	2.97	3.45	3.8	linear
D-Ribose-5-Phosphate	3.88	4.21	4.48	4.89	linear
D-ribulose-5-phosphate/Xylulose 5-phosphate	4.56	4.8	5.11	5.4	linear
FAD	3.57	3.95	4.25	4.6	linear
Fructose 1,6-Bisphosphate	3.6	3.97	4.05	4.6	linear
Fructose 1-Phosphate	3.75	4.04	4.32	4.77	linear
Fructose 6-Phosphate	4.51	4.81	4.89	5.18	linear
Galactitol/L-Iditol/Mannitol/Sorbitol	4.78	5.11	5.14	5.52	linear
GDP-Fucose	4.94	5.28	5.57	5.99	linear
GDP-mannose	3.97	4.49	4.76	5	linear
Glutathione(GSH)	5.83	6.17	6.42	6.87	linear
Glyceric acid 1,3-biphosphate	4.98	5.17	5.46	5.65	linear
Glycerol 3-Phosphate	6.56	6.86	7.12	7.5	linear
Guanosine Diphosphate(GDP)	4.88	5.32	5.58	5.61	linear
Guanosine Monophosphate(GMP)-POS	6.09	6.45	6.71	7.15	linear
Hypoxanthine	4.53	4.8	4.97	5.41	linear
Inosine	4.81	5.13	5.34	5.61	linear
Isocitric Acid	4.53	4.99	5.19	5.37	linear
L-Acetylcarnitine	5.9	6.65	6.69	7.1	linear
L-Alanine/Sarcosine	5.21	5.48	5.46	5.76	linear
L-Aspartic Acid	4.91	4.97	5.29	5.85	linear
L-Carnitine	5.88	5.89	6.18	6.67	linear
L-Glutamic Acid	6.26	6.58	6.91	7.34	linear
L-Glutamine	4.81	4.98	5.09	5.49	linear
L-Phenylalanine	5.42	5.44	5.75	6.15	linear
L-Tryptophan	3.81	3.8	4.01	4.38	linear
L-Tyrosine	5.27	5.38	5.54	5.84	linear
Malic Acid	5.06	4.99	5.35	6.13	linear
N-Acetyl-L-Aspartic acid	4.06	4.53	4.81	5.26	linear
N-Acetylneuraminic Acid	4.5	4.69	5.06	5.36	linear
N-Acetyl-serine	4.11	4.23	4.47	4.86	linear
NADP	4.76	4.98	5.35	5.68	linear
NADPH-POS	5.24	5.81	6	6.54	linear
NAD-POS	6.05	6.42	6.68	7.06	linear
Ophthalmic Acid	4.18	4.4	4.65	4.81	linear
Oxidized Glutathione(GSSG)	5.5	6.01	6.49	6.75	linear
Pantothenic Acid	3.97	4.25	4.53	4.97	linear
Phosphocholine	6.62	6.99	7.09	7.28	linear
Sedoheptulose 7-Phosphate	5.26	5.34	5.73	6.04	linear
Succinyl-CoA	3.13	3.41	3.71	3.85	linear
Taurine	6.4	6.69	6.76	7.12	linear
Thymidine diphosphate(dTDP)	4.22	4.54	4.76	5.03	linear
UDP-Xylose	5.07	5.48	5.73	6.17	linear
Uridine Diphosphate Glucose	5.75	6.26	6.5	6.88	linear
Uridine Diphosphate Glucuronic Acid	5.56	5.9	6.2	6.55	linear
Uridine Diphosphate-N-Acetylglucosamine	6.12	6.48	6.76	7.15	linear
Uridine Monophosphate(UMP)	5.31	5.71	5.98	6.47	linear
Deoxycytidine Triphosphate(dCTP)-1	1.9	3.22	3.67	3.75	other
3-hydroxypropionic acid	3.97	4.06	3.83	3.89	other
4-Hydroxyproline	4.51	4.76	4.66	4.91	other
Adenylosuccinic Acid	3.22	3.49	3.91	5.19	other
Argininosuccinate			3.08	3.5	other
Citrulline	4.37	4.51	4.39	4.96	other
Creatinine	4.12	4.35	4.12	4.55	other
Cytidine Diphosphate(CDP)	4.78	5.15	5.4	5.27	other
Deoxyuridine monophosphate(dUMP)-1		1.97	2.44	3.5	other
D-Glucose	5	4.89	5.11	4.94	other
Dihydroxyacetone phosphate			3.58	4.16	other
D-Lactose	4.68	4.13	3.73	4.51	other
Glucose 1-Phosphate	4.18	3.75	3.92	4.31	other
Glucose 6-Phosphate	4.1	4.93	5.06	5.55	other
Glycero-3-phosphocholine	5.22	5.52	5.46	5.64	other
Glycerophosphocholine	6.36	6.68	6.62	6.78	other
Guanine	3.92	3.79	3.78	3.83	other
Hypotaurine	4.74	4.93	4.7	5.13	other
Inosinic acid(IMP)	3.7	4.04	4.54	5.48	other
Lac-Phe	3.3	3.29	3.27	3.6	other
L-Asparagine	4.45	4.23	4.25	4.64	other
L-Cystathionine	5.61	5.31	5.34	5.65	other
L-Histidine	5.55	5.46	5.43	5.82	other
L-Isoleucine/L-Leucine/4-Hydroxy-L-Proline	3.88	3.82	3.96	4.25	other
L-Lactic Acid	6.32	6.4	6.59	6.67	other
L-Methionine	4.17	4.41	4.29	4.45	other
L-Proline	5.47	5.42	5.42	5.69	other
L-Valine	4.73	4.73	4.86	5.23	other
NADH-POS	4	4.11	3.81	4.54	other
Orotic Acid				3.84	other
Phosphocreatine	5.22	4.9	4.95	4.97	other
Phosphoenolpyruvic Acid	4.68	5.19	5.48	6.21	other
Phosphoribosyl Pyrophosphate(PRPP)			3.72	4.38	other
Pyruvic Acid-1	5.61	5.6	5.87	5.92	other
Salicylic Acid	4.08	4.19	4.05	4.39	other
Succinic Acid	5.76	5.97	5.93	6.17	other
Uridine Diphosphate(UDP)	5.51	5.79	6.03	5.9	other
