# Supplementary material for: THAP1 is a maternal effect factor required for the first cell cycle via Rrm1 in early mouse embryos
Source: EMBO Rep. 2026 Feb 23;27(7):1813–29. doi: 10.1038/s44319-026-00712-9 (PMC13077089; doi:10.1038/s44319-026-00712-9)
Supplement: Supplementary file 10 — Data Set EV7 [file 44319_2026_712_MOESM10_ESM.xlsx]

## Sheet: Dataset EV7
Dataset EV7. Abundance of metabolites across developmental stages (log10)
Compound	D14_GV_200	D21_FGO_200	D60_FGO_200	MI_200	MII_200	PN3_200	PN5_200	SD	CV	class
Deoxyadenosine Triphosphate(dATP)	2.79	2.82	3.06	3.84	3.92	3.48	3.38	0.457847	0.13761	dynamic
Thymidine Triphosphate(dTTP)-1	2.47	3.07	3.41	3.67	4.08	3.76	3.74	0.537206	0.15539	dynamic
6-Phosphogluconic acid-1	4	4.33	4.49	4.54	4.55	4.3	5.56	0.489266	0.107802	dynamic
Alpha-ketoglutarate-2	3.38	3.55	3.8	4.26	3.92	4.43	3.91	0.368226	0.0945902	dynamic
D-2-Hydroxyglutarate	5.28	6.14	5.97	7.18	6.49	6.57	6.82	0.620645	0.0977393	dynamic
Deoxyadenosine Diphosphate(dADP)	1.99	2.73	3.31	3.81	4.09	3.36	3.22	0.69349	0.215657	dynamic
Deoxyadenosine Monophosphate(dAMP)	2.9	3.56	3.81	4.49	4.58	4.4	4.05	0.60172	0.151567	dynamic
Deoxycytidine Diphosphate(dCDP)	2.69	3.39	3.44	4.37	4.1	3.66	3.63	0.539179	0.149298	dynamic
D-Glucuronic Acid/Galacturonic acid	4.69	4.39	5.32	3.48	3.45	3.46	3.21	0.801998	0.200499	dynamic
Fructose 1,6-Bisphosphate	4.41	4.36	4.82	5.14	4.05	4.22	4.9	0.399529	0.0876711	dynamic
Galactitol/L-Iditol/Mannitol/Sorbitol	4.74	5.14	4.8	6.17	5.14	5.45	5.98	0.554072	0.103648	dynamic
Glyceric acid 1,3-biphosphate	4.84	4.75	5.53	6.11	5.46	5.27	6.24	0.571598	0.104743	dynamic
L-Aspartic Acid	5.2	6.05	6.28	5.19	5.29	5.37	5.26	0.449592	0.0814479	dynamic
L-Phenylalanine	5.64	6.21	6.5	5.28	5.75	5.04	5.35	0.52254	0.0919733	dynamic
L-Tryptophan	3.9	4.39	4.75	3.71	4.01	3.65	3.74	0.407367	0.101299	dynamic
Pantothenic Acid	4.65	4.74	4.78	3.85	4.53	3.67	4.48	0.443428	0.101107	dynamic
Sedoheptulose 7-Phosphate	4.39	5.67	5.74	5.62	5.73	5.82	5.53	0.498197	0.0905812	dynamic
Thymidine diphosphate(dTDP)	2.7	3.47	3.63	4.17	4.76	4.48	4.19	0.698734	0.178509	dynamic
Adenosine Triphosphate(ATP)	6.1	5.87	6.12	6.12	6.15	5.83	5.95	0.133417	0.0221622	other
Cytidine Triphosphate(CTP)	4.35	4.5	4.67	4.93	5	4.6	5.03	0.264755	0.0560244	other
Guanosine Triphosphate(GTP)	5.07	5.37	5.88	5.82	5.4	5.38	5.64	0.286381	0.0519883	other
Uridine Triphosphate(UTP)	5.13	5.2	5.44	5.47	5.64	5.43	5.66	0.200571	0.0369764	other
3-Phosphoglycerate/2-Phospho-D-Glyceric Acid	5.12	5.43	5.78	5.71	5.66	5.67	5.79	0.240891	0.0430602	other
Acetyl-CoA	5.44	5.82	5.95	5.55	5.76	5.32	5.7	0.222293	0.0393539	other
Adenosine Diphosphate(ADP)	6.29	6.04	6.29	6.26	6.28	5.84	5.99	0.183251	0.0298385	other
Adenosine Monophosphate(AMP)-POS	7.95	8.33	8.4	8.31	8.21	8.25	8.25	0.14361	0.0174223	other
Ascorbic Acid-Vc	5.55	6.85	7.09	6.76	7.04	6.53	6.76	0.521883	0.0784281	other
Betaine	6.75	7.16	7.13	7.43	7.27	7.65	7.51	0.297121	0.0408615	other
Cis-Aconitic Acid	4.78	5.17	5.12	5.83	5.67	5.93	5.68	0.430537	0.0789355	other
Citicoline	5.61	6.19	6.24	5.94	5.88	6.26	5.48	0.310629	0.0522693	other
Citric Acid	5.95	6.36	6.41	6.81	6.7	6.32	6.65	0.291074	0.0450778	other
Coenzyme A	5.52	5.85	6.05	5.93	5.86	5.82	5.8	0.161629	0.02771	other
Creatine	6.66	6.96	7.09	7.11	6.96	7.2	7.13	0.179894	0.0256416	other
Cyclic adenosine monophosphate(cAMP)	3.46	3.72	3.93	3.71	3.48	3.28	3.36	0.230847	0.0647927	other
Cytidine Monophosphate N-Acetylneuraminic Acid	5.23	5.8	5.86	5.53	6.23	6.25	6.18	0.38736	0.0660058	other
Cytidine Monophosphate(CMP)	4.89	5.53	5.52	5.59	5.7	5.67	5.75	0.291458	0.0527867	other
D-Arabitol/D-Xylitol/Ribitol	4.58	5.01	4.88	5	4.49	4.47	4.32	0.280204	0.0598909	other
D-Ribose-5-Phosphate	4.19	4.57	4.87	4.65	4.48	4.68	4.81	0.226915	0.0492529	other
D-ribulose-5-phosphate/Xylulose 5-phosphate	4.76	5.26	5.39	5.05	5.11	5	5.29	0.212267	0.0414352	other
FAD	3.85	4.24	4.4	4.1	4.25	4.2	4.21	0.170042	0.0406938	other
Fructose 1-Phosphate	4.12	4.2	4.41	4.27	4.32	4.47	4.42	0.127391	0.029518	other
Fructose 6-Phosphate	5.03	5.18	5.36	5.29	4.89	4.86	5.37	0.215407	0.0419079	other
GDP-Fucose	5.06	5.44	5.58	5.47	5.57	5.39	5.44	0.17411	0.0321152	other
GDP-mannose	4.33	4.64	4.68	4.59	4.76	4.46	4.51	0.14534	0.031823	other
Glutathione(GSH)	5.56	6.26	6.33	6.09	6.42	6.32	6.39	0.30027	0.0484641	other
Glycerol 3-Phosphate	5.9	6.96	7.05	6.96	7.12	6.96	7.02	0.424371	0.0619261	other
Guanosine Diphosphate(GDP)	5.32	5.47	5.74	5.56	5.58	5.11	5.37	0.205102	0.0376333	other
Guanosine Monophosphate(GMP)-POS	6.42	6.87	6.9	6.79	6.71	6.77	6.73	0.157737	0.0233981	other
Hypoxanthine	4.24	4.95	5.11	5.18	4.97	5.24	5.07	0.336594	0.0677835	other
Inosine	5.45	5.81	5.89	5.75	5.34	5.07	5.26	0.311073	0.0564561	other
Isocitric Acid	4.29	4.75	4.6	5.31	5.19	4.74	5.21	0.376873	0.0773867	other
L-Acetylcarnitine	6.18	6.63	6.44	6.73	6.69	6.52	6.89	0.229617	0.034881	other
L-Alanine/Sarcosine	5.22	5.63	5.59	5.76	5.46	5.72	5.55	0.181239	0.0325886	other
L-Carnitine	6.06	6.23	6.4	6.29	6.18	6.59	6.41	0.174492	0.0276596	other
L-Glutamic Acid	6.34	7.07	7.2	6.92	6.91	6.94	6.77	0.273339	0.0397378	other
L-Glutamine	4.97	5.45	5.89	5.2	5.09	5.37	5.6	0.315421	0.0587689	other
L-Tyrosine	5.74	5.89	6.06	5.09	5.54	5.34	5.29	0.349707	0.0628486	other
Malic Acid	4.91	5.29	5.61	5.94	5.35	5.52	5.63	0.323721	0.059243	other
N-Acetyl-L-Aspartic acid	5.02	5.01	4.96	5.28	4.81	4.64	4.8	0.205461	0.0416636	other
N-Acetylneuraminic Acid	4.41	4.89	4.86	4.74	5.06	4.61	4.81	0.209875	0.0440122	other
N-Acetyl-serine	4.04	4.34	4.45	4.81	4.47	4.26	4.5	0.237206	0.0537882	other
NADP	5.05	5.33	5.69	5.33	5.35	5.06	5.11	0.226558	0.0429552	other
NADPH-POS	5.64	6.1	5.9	6.29	6	5.92	5.97	0.198482	0.0332228	other
NAD-POS	6.45	6.82	6.91	6.78	6.68	6.55	6.64	0.159792	0.0238851	other
Ophthalmic Acid	4.46	4.29	4.29	4.18	4.65	4.05	4.13	0.205646	0.0479043	other
Oxidized Glutathione(GSSG)	5.78	6.09	6.21	5.87	6.49	6.23	6.34	0.251784	0.0409786	other
Phosphocholine	7.36	7.5	7.6	7.23	7.09	6.51	6.71	0.404546	0.0566364	other
Succinyl-CoA	3.28	3.56	3.4	3.2	3.71	3.62	3.48	0.183472	0.0529609	other
Taurine	5.61	6.4	6.52	6.49	6.76	6.96	6.89	0.453043	0.0695003	other
UDP-Xylose	4.81	5.11	5.23	5.37	5.73	5.78	5.77	0.376873	0.0697913	other
Uridine Diphosphate Glucose	5.66	6.13	6.28	6.5	6.5	5.64	6.08	0.355374	0.0581354	other
Uridine Diphosphate Glucuronic Acid	5.17	5.89	5.95	6.16	6.2	5.84	6	0.342915	0.0582481	other
Uridine Diphosphate-N-Acetylglucosamine	6.01	6.72	6.79	6.42	6.76	6.47	6.6	0.272973	0.0417481	other
Uridine Monophosphate(UMP)	5.44	5.96	5.97	5.92	5.98	6.09	6.07	0.219653	0.0371126	other
