# Supplementary material for: THAP1 is a maternal effect factor required for the first cell cycle via Rrm1 in early mouse embryos
Source: EMBO Rep. 2026 Feb 23;27(7):1813–29. doi: 10.1038/s44319-026-00712-9 (PMC13077089; doi:10.1038/s44319-026-00712-9)
Supplement: Supplementary file 11 — Data Set EV8 [file 44319_2026_712_MOESM11_ESM.xlsx]

## Sheet: Dataset EV8
Dataset EV8. Abundance of metabolites in control and mKO MII oocytes (log10)
Compound	WT_MII_rep1	WT_MII_rep2	WT_MII_rep3	mKO_MII_rep1	mKO_MII_rep2	mKO_MII_rep3	PVALUE	class
6-Phosphogluconic acid-1	3.89927	3.99432	3.93146	4.03342	4.07555	4.04922	0.018	Up
Cis-Aconitic Acid	5.1959	5.16435	5.16137	5.27416	5.29003	5.27416	0.001	Up
Glyceric acid 1,3-biphosphate	4.90472	5.4216	5.27416	5.72509	5.78958	5.84198	0.004	Up
Malic Acid	4.83506	4.77887	4.91169	5.16732	5.14613	5.16732	0	Up
Deoxyadenosine Triphosphate(dATP)	4.99034	4.99344	4.9987	4.54283	4.68753	4.72346	0.001	Down
Citicoline	5.09691	5.15836	5.30535	4.62325	4.90956	5	0.046	Down
Deoxycytidine monophosphate(dCMP)	3.61595	3.54158	3.65706	3.21219	3.17319	3.33846	0.004	Down
Fructose 6-Phosphate	4.56229	4.51188	4.46538	4.38561	4.38917	4.36361	0.015	Down
Deoxyguanosine Triphosphate(dGTP)	4.22011	4.0607	4.19033	3.8739	3.91381	4.06446	0.055	other
Thymidine Triphosphate(dTTP)-1	5.15229	5.15534	5.17026	4.90472	5.04139	5.13033	0.089	other
Adenosine Triphosphate(ATP)	7.46389	7.49136	7.46687	7.33445	7.48855	7.53782	0.838	other
Cytidine Triphosphate(CTP)	6.65706	6.67669	6.63749	6.61278	6.76864	6.8014	0.268	other
Guanosine Triphosphate(GTP)	6.6637	6.6721	6.66558	6.57749	6.71933	6.79934	0.56	other
Uridine Triphosphate(UTP)	7.02119	7.03743	6.99651	6.89098	7.03342	7.08636	0.912	other
3-Phosphoglycerate/2-Phospho-D-Glyceric Acid	4.66745	4.6637	4.66276	4.65128	4.67578	4.64933	0.546	other
5-Thymidylic acid(dTMP)	3.28103	3.233	3.01284	2.69461	3.11059	2.97818	0.143	other
Acetyl-CoA	5.0569	5.07918	5.11059	4.93902	5.06819	5.12385	0.583	other
Adenosine Diphosphate(ADP)	5.54777	5.58995	5.3784	5.74429	5.76864	5.35793	0.353	other
Ascorbic Acid-Vc	7.04139	7.10721	7.05308	6.93752	7.07918	7.02531	0.314	other
Betaine	6.83632	7.03342	6.9619	6.90741	7.07555	7.13988	0.322	other
Citric Acid	6.06446	5.99255	6.01703	6.07188	6.11394	6.15229	0.051	other
Coenzyme A	5.16435	5.24055	5.18469	5.14922	5.25042	5.25285	0.626	other
Creatine	5.96848	6.0569	5.82607	5.79518	6.02119	6.09691	0.803	other
Cytidine Monophosphate N-Acetylneuraminic Acid	5.66652	5.69723	5.68124	5.56937	5.7356	5.74507	0.884	other
Cytidine Monophosphate(CMP)	3.94596	4.09691	3.68215	3.88252	4.31806	4.1271	0.302	other
D-2-Hydroxyglutarate	6.76864	6.73878	6.68753	6.5966	6.71181	6.69897	0.214	other
D-Arabitol/D-Xylitol/Ribitol	3.8109	4.33041	4.31175	4.18184	4.38382	4.2878	0.563	other
D-Ribose-5-Phosphate	4.11059	4.12057	4.08991	3.93197	4.06446	4.06446	0.107	other
D-ribulose-5-phosphate/Xylulose 5-phosphate	4.43775	4.24304	4.25527	4.15229	4.29667	4.35984	0.651	other
FAD	3.70329	3.66745	3.69461	3.48001	3.7364	3.77525	0.941	other
Fructose 1,6-Bisphosphate	3.99167	4.04139	3.91855	4.04139	4.13033	4.16435	0.063	other
Fructose 1-Phosphate	4.09342	3.95665	4.04532	3.99344	4.02938	4.08991	0.943	other
Galactitol/L-Iditol/Mannitol/Sorbitol	4.65031	4.89927	4.95617	4.79239	4.89653	4.92273	0.835	other
GDP-Fucose	5.17898	5.22272	5.19866	5.1271	5.29226	5.30535	0.447	other
Glutathione(GSH)	6.10037	6.16732	6.11727	6.03743	6.17026	6.21484	0.757	other
Glycerol 3-Phosphate	6.79239	6.82413	6.80889	6.67486	6.8202	6.8791	0.886	other
Guanosine Diphosphate(GDP)	4.75587	4.78604	4.49554	4.9284	4.98677	4.57519	0.316	other
Guanosine Monophosphate(GMP)-POS	4.30535	5.0569	4.70842	5.04139	5.26717	4.78533	0.278	other
Hypoxanthine	3.95521	3.70842	3.74819	3.82347	3.76268	3.7364	0.66	other
Inosine	4.67669	4.23045	5.0086	4.47712	4.07188	4.14613	0.222	other
Isocitric Acid	4.48855	4.36173	4.50515	4.48287	4.54654	4.53782	0.206	other
L-Alanine/Sarcosine	4.64836	4.95328	4.84073	4.80956	4.96708	5.03743	0.321	other
L-Aspartic Acid	4.65321	4.52114	4.66276	4.94988	4.69373	4.935	0.067	other
L-Carnitine	4.86392	5.16137	5.18184	5.08636	5.40824	5.62737	0.188	other
L-Glutamic Acid	6.5172	6.35025	6.42813	6.35218	6.34242	6.51851	0.765	other
L-Glutamine	5.0607	5.31597	5.26007	5.27875	5.43297	5.48144	0.118	other
L-Phenylalanine	5.36361	5.30963	5.29226	5.3962	5.26245	5.3784	0.6	other
L-Tryptophan	3.81158	3.79169	3.91116	4.03342	3.79796	3.8651	0.469	other
L-Tyrosine	4.58771	4.5092	4.55267	4.78675	4.56585	4.68034	0.148	other
N-Acetyl-L-Aspartic acid	4.55145	4.52763	4.55267	4.44871	4.56703	4.64836	0.764	other
N-Acetylneuraminic Acid	4.20412	3.74351	3.85003	3.77232	3.97035	3.85431	0.576	other
N-Acetyl-serine	3.87099	3.94547	3.71012	4.00432	3.97681	3.8109	0.374	other
NADP	5.17609	5.18184	5.1959	5.06819	5.22789	5.25042	0.931	other
NADPH-POS	3.56348	3.95617	3.82347	3.96142	4.02119	4.08636	0.081	other
NAD-POS	6.08991	6.12385	6.08279	5.97128	6.11394	6.16137	0.869	other
Ophthalmic Acid	3.91593	3.96473	3.97543	3.86629	4.12057	4.04139	0.423	other
Oxidized Glutathione(GSSG)	6.53656	6.44404	6.4183	6.20683	6.35025	6.38382	0.072	other
Pantothenic Acid	3.91222	3.65418	3.78746	3.60423	3.72997	3.7007	0.267	other
Phosphocholine	5.98363	6.47857	6.35603	6.34635	6.55751	6.63347	0.206	other
Sedoheptulose 7-Phosphate	5.18752	5.24055	5.23553	5.01703	5.18469	5.26717	0.477	other
Taurine	6.4216	6.6464	6.58546	6.53656	6.70415	6.80003	0.257	other
Thymidine diphosphate(dTDP)	3.71517	3.5682	3.40824	3.51188	3.43933	3.24055	0.233	other
UDP-Xylose	5.36736	5.39445	5.38739	5.2014	5.35411	5.39794	0.335	other
Uridine Diphosphate Glucose	6.10721	6.15534	6.10721	5.98498	6.16137	6.18752	0.955	other
Uridine Diphosphate Glucuronic Acid	5.57403	5.59218	5.61278	5.5172	5.66932	5.70927	0.474	other
Uridine Diphosphate-N-Acetylglucosamine	6.23553	6.28556	6.25042	6.14613	6.2833	6.34044	0.911	other
Uridine Monophosphate(UMP)	4.43136	4.49831	3.79727	4.35411	4.62118	4.18469	0.675	other
