# Supplementary material for: THAP1 is a maternal effect factor required for the first cell cycle via Rrm1 in early mouse embryos
Source: EMBO Rep. 2026 Feb 23;27(7):1813–29. doi: 10.1038/s44319-026-00712-9 (PMC13077089; doi:10.1038/s44319-026-00712-9)
Supplement: Supplementary file 12 — Source data Fig. 1 [file 44319_2026_712_MOESM12_ESM.zip]

Archive with 41 entries (34 files):
- Figure1 Source Data/
- __MACOSX/._Figure1 Source Data
- Figure1 Source Data/.DS_Store
- __MACOSX/Figure1 Source Data/._.DS_Store
- Figure1 Source Data/1F/
- __MACOSX/Figure1 Source Data/._1F
- Figure1 Source Data/1A/
- __MACOSX/Figure1 Source Data/._1A
- Figure1 Source Data/1G/
- __MACOSX/Figure1 Source Data/._1G
- Figure1 Source Data/1E/
- __MACOSX/Figure1 Source Data/._1E
- Figure1 Source Data/1D/
- __MACOSX/Figure1 Source Data/._1D
- Figure1 Source Data/1C/
- __MACOSX/Figure1 Source Data/._1C
- Figure1 Source Data/1F/Ctrl_zoom in_merge.tif
- Figure1 Source Data/1F/mKO_zoom in_DAPI.tif
- Figure1 Source Data/1F/mKO_merge.tif
- Figure1 Source Data/1F/Ctrl_zoom in_DAPI.tif
- Figure1 Source Data/1F/Normal MII oocyte %.xlsx
- Figure1 Source Data/1F/mKO_zoom in_tubulin.tif
- Figure1 Source Data/1F/mKO_zoom in_merge.tif
- Figure1 Source Data/1F/Ctrl_merge.tif
- Figure1 Source Data/1F/Ctrl_zoom in_tubulin.tif
- Figure1 Source Data/1A/Thap1 expression in different cell types.xlsx
- Figure1 Source Data/1G/mKO_GVBD.tif
- Figure1 Source Data/1G/Ctrl_GVBD.tif
- Figure1 Source Data/1G/Ctrl_PB1.tif
- Figure1 Source Data/1G/mKO_FG0.tif
- Figure1 Source Data/1G/mKO_PB1.tif
- Figure1 Source Data/1G/Oocyte maturation.xlsx
- Figure1 Source Data/1G/Ctrl_FGO.tif
- Figure1 Source Data/1E/Ctrl.tif
- Figure1 Source Data/1E/Ovulation number per mouse.xlsx
- Figure1 Source Data/1E/mKO.tif
- Figure1 Source Data/1D/Ctrl_ovary.jpg
- Figure1 Source Data/1D/mKO_ko ovary.jpg
- Figure1 Source Data/1D/Ctrl_HE.jpg
- Figure1 Source Data/1D/mKO_HE.jpg
- Figure1 Source Data/1C/No. of pups per cage.xlsx
