# Supplementary material for: THAP1 is a maternal effect factor required for the first cell cycle via Rrm1 in early mouse embryos
Source: EMBO Rep. 2026 Feb 23;27(7):1813–29. doi: 10.1038/s44319-026-00712-9 (PMC13077089; doi:10.1038/s44319-026-00712-9)
Supplement: Supplementary file 12 — Source data Fig. 1 [file 44319_2026_712_MOESM12_ESM.zip › Figure1 Source Data/1A/Thap1 expression in different cell types.xlsx]

## Sheet: Sheet1
Gene	D7 oocyte	D10 oocyte	D14 oocyte	D60 oocyte	MII oocyte	PN5 one-cell embryo	early two-cell embryo	late two-cell embryo	4-cell	8-cell	ICM	mESC	Adrenal gland	Brain	Forestomach	Heart	Kidney	Liver	Large intestine	Lung	Muscle	Ovary	Small intestine	Spleen	Stomach	Thymus	Uterus	Vesicular gland
Thap1	16.8353	36.2927	35.4173	44.7995	19.9653	29.3887	40.4414	31.7803	26.2822	15.8863	9.61886	9.84008	4.77524	2.80536	2.85333	1.99095	3.06357	5.40464	3.62032	2.38209	1.23122	3.04602	4.69474	3.41037	3.90347	4.70187	4.10134	4.9105
