# Supplementary material for: THAP1 is a maternal effect factor required for the first cell cycle via Rrm1 in early mouse embryos
Source: EMBO Rep. 2026 Feb 23;27(7):1813–29. doi: 10.1038/s44319-026-00712-9 (PMC13077089; doi:10.1038/s44319-026-00712-9)
Supplement: Supplementary file 12 — Source data Fig. 1 [file 44319_2026_712_MOESM12_ESM.zip › Figure1 Source Data/1G/Oocyte maturation.xlsx]

## Sheet: GVBD
	Ctrl	mKO
Rep1	0.9	0.866667
Rep2	0.964286	1

## Sheet: PB1
	Ctrl	mKO
Rep1	0.7	0.666667
Rep2	0.512195	0.69697
