# Supplementary material for: THAP1 is a maternal effect factor required for the first cell cycle via Rrm1 in early mouse embryos
Source: EMBO Rep. 2026 Feb 23;27(7):1813–29. doi: 10.1038/s44319-026-00712-9 (PMC13077089; doi:10.1038/s44319-026-00712-9)
Supplement: Supplementary file 12 — Source data Fig. 1 [file 44319_2026_712_MOESM12_ESM.zip › Figure1 Source Data/1C/No. of pups per cage.xlsx]

## Sheet: Fig.1C
Ctrl	mKO
10.5	0
7	0
6.5	2.5
1	0
4	0
5	0
2.5	0
14	0
15	0
10.5	0
12.5	0.5
5	0
4.5	2.5
