# Supplementary material for: THAP1 is a maternal effect factor required for the first cell cycle via Rrm1 in early mouse embryos
Source: EMBO Rep. 2026 Feb 23;27(7):1813–29. doi: 10.1038/s44319-026-00712-9 (PMC13077089; doi:10.1038/s44319-026-00712-9)
Supplement: Supplementary file 13 — Source data Fig. 2 [file 44319_2026_712_MOESM13_ESM.zip]

Archive with 54 entries (47 files):
- Figure2 Source Data/
- __MACOSX/._Figure2 Source Data
- Figure2 Source Data/2A/
- __MACOSX/Figure2 Source Data/._2A
- Figure2 Source Data/2F/
- __MACOSX/Figure2 Source Data/._2F
- Figure2 Source Data/2C/
- __MACOSX/Figure2 Source Data/._2C
- Figure2 Source Data/2D/
- __MACOSX/Figure2 Source Data/._2D
- Figure2 Source Data/2E/
- __MACOSX/Figure2 Source Data/._2E
- Figure2 Source Data/2B/
- __MACOSX/Figure2 Source Data/._2B
- Figure2 Source Data/2A/% of embryos.xlsx
- Figure2 Source Data/2F/mKO_PN4_Merge.tif
- Figure2 Source Data/2F/Ctrl_PN4_pCHK1.tif
- Figure2 Source Data/2F/mKO_PN4_DAPI.tif
- Figure2 Source Data/2F/mKO_PN4_pCHK1.tif
- Figure2 Source Data/2F/Ctrl_PN4_Merge.tif
- Figure2 Source Data/2F/Ctrl_PN4_DAPI.tif
- Figure2 Source Data/2F/mKO_PN4_EdU.tif
- Figure2 Source Data/2F/The relative intensity of p-CHK1.xlsx
- Figure2 Source Data/2F/Ctrl_PN4_EdU.tif
- Figure2 Source Data/2C/Ctrl.hCG32h.mVenus.tif
- Figure2 Source Data/2C/Ctrl.hCG32h.bright field.tif
- Figure2 Source Data/2C/mKO.hCG32h.DAPI.tif
- Figure2 Source Data/2C/mKO.hCG32h.bright field.tif
- Figure2 Source Data/2C/Ctrl.hCG32h.DAPI.tif
- Figure2 Source Data/2C/mKO.hCG32h.mVenus.tif
- Figure2 Source Data/2C/mKO.hCG32h.Merge.tif
- Figure2 Source Data/2C/mKO.hCG32h.mCherry.tif
- Figure2 Source Data/2C/Ctrl.hCG32h.mCherry.tif
- Figure2 Source Data/2C/Ctrl.hCG32h.merge.tif
- Figure2 Source Data/2D/% of embryos.xlsx
- Figure2 Source Data/2E/Ctrl_hCG27h_Merge.tif
- Figure2 Source Data/2E/mKO.hCG27h.Merge.tif
- Figure2 Source Data/2E/mKO.hCG27h.DAPI.tif
- Figure2 Source Data/2E/Ctrl_hCG27h_EdU.tif
- Figure2 Source Data/2E/The relative intensity of ╬│H2AX.xlsx
- Figure2 Source Data/2E/mKO.hCG27h.EdU.tif
- Figure2 Source Data/2E/Ctrl_hCG27h_╬│H2AX.tif
- Figure2 Source Data/2E/Ctrl_hCG27h_DAPI.tif
- Figure2 Source Data/2E/mKO.hCG27h.╬│H2AX.tif
- Figure2 Source Data/2B/Ctrl_hcg27.tif
- Figure2 Source Data/2B/Ctrl_hcg33.tif
- Figure2 Source Data/2B/mKO_hcg48.tif
- Figure2 Source Data/2B/mKO_hcg99.tif
- Figure2 Source Data/2B/Ctrl_hcg55.tif
- Figure2 Source Data/2B/mKO_hcg55.tif
- Figure2 Source Data/2B/Ctrl_hcg99.tif
- Figure2 Source Data/2B/Ctrl_hcg48.tif
- Figure2 Source Data/2B/mKO_hcg27.tif
- Figure2 Source Data/2B/mKO_hcg33.tif
