# Supplementary material for: THAP1 is a maternal effect factor required for the first cell cycle via Rrm1 in early mouse embryos
Source: EMBO Rep. 2026 Feb 23;27(7):1813–29. doi: 10.1038/s44319-026-00712-9 (PMC13077089; doi:10.1038/s44319-026-00712-9)
Supplement: Supplementary file 13 — Source data Fig. 2 [file 44319_2026_712_MOESM13_ESM.zip › Figure2 Source Data/2A/% of embryos.xlsx]

## Sheet: Ctrl
Ctrl
Total
	hCG (h)
		1C	2C	4C	8C	Morula	Blastocyst	Degenerated
	27	0.535294	0	0	0	0	0	0.464706
	33	0.322917	0.557292	0	0	0	0	0.119792
	48	0.0389105	0.638132	0	0	0	0	0.322957
	55	0.0114286	0.177143	0.457143	0	0	0	0.354286
	99	0.0555556	0.0396825	0.015873	0	0.174603	0.579365	0.134921

## Sheet: mKO
mKO
Total
	hCG (h)
		1C	2C	4C	8C	Morula	Blastocyst	Degenerated
	27	0.487013	0	0	0	0	0	0.512987
	33	0.865591	0.0376344	0	0	0	0	0.0967742
	48	0.418367	0.306122	0	0	0	0	0.27551
	55	0.187166	0.299465	0.0481283	0	0	0	0.465241
	99	0.108108	0.135135	0.0405405	0	0	0.0135135	0.702703
