# Supplementary material for: THAP1 is a maternal effect factor required for the first cell cycle via Rrm1 in early mouse embryos
Source: EMBO Rep. 2026 Feb 23;27(7):1813–29. doi: 10.1038/s44319-026-00712-9 (PMC13077089; doi:10.1038/s44319-026-00712-9)
Supplement: Supplementary file 13 — Source data Fig. 2 [file 44319_2026_712_MOESM13_ESM.zip › Figure2 Source Data/2F/The relative intensity of p-CHK1.xlsx]

## Sheet: Sheet1
The relative intensity of p-CHK1
Ctrl_24 h	mKO_27h
0.829775	0.94353
1.06259	1.72363
0.915924	1.44004
0.755847	2.0192
1.24255	1.76938
1.03159	2.6383
1.25791	2.85786
0.915078	1.1667
1.03937	1.72382
0.906402	1.67955
0.876612	1.6042
1.3327	1.61296
0.92994	1.31725
1.03065	1.44966
0.803633	2.00634
0.976053	1.5046
0.960091	1.77504
0.773309	1.90183
0.650225	2.28878
1.44385	1.23564
0.834941	2.31431
1.1444	1.11537
1.05356	2.81345
1.5479	1.44903
0.802717	1.30981
1.2211	1.00268
0.747696	1.5373
	1.29643
	1.39877
	1.01538
	1.47422
	1.49579
	1.14003
	1.35153
	1.01749
	1.45616
	1.72244
	1.8194
	0.970274
