# Supplementary material for: THAP1 is a maternal effect factor required for the first cell cycle via Rrm1 in early mouse embryos
Source: EMBO Rep. 2026 Feb 23;27(7):1813–29. doi: 10.1038/s44319-026-00712-9 (PMC13077089; doi:10.1038/s44319-026-00712-9)
Supplement: Supplementary file 13 — Source data Fig. 2 [file 44319_2026_712_MOESM13_ESM.zip › Figure2 Source Data/2D/% of embryos.xlsx]

## Sheet: Sheet1
	S		G2/M
	Ctrl	mKO	Ctrl	mKO
Rep1	0.204545	0.92	0.795455	0.08
Rep2	0.384615	0.928571	0.615385	0.0714286
Rep3	0.333333	0.823529	0.666667	0.176471
