# Supplementary material for: THAP1 is a maternal effect factor required for the first cell cycle via Rrm1 in early mouse embryos
Source: EMBO Rep. 2026 Feb 23;27(7):1813–29. doi: 10.1038/s44319-026-00712-9 (PMC13077089; doi:10.1038/s44319-026-00712-9)
Supplement: Supplementary file 14 — Source data Fig. 3 [file 44319_2026_712_MOESM14_ESM.zip]

Archive with 20 entries (14 files):
- Figure3 Source Data/
- __MACOSX/._Figure3 Source Data
- Figure3 Source Data/3E/
- __MACOSX/Figure3 Source Data/._3E
- Figure3 Source Data/3B/
- __MACOSX/Figure3 Source Data/._3B
- Figure3 Source Data/3C/
- __MACOSX/Figure3 Source Data/._3C
- Figure3 Source Data/3D/
- __MACOSX/Figure3 Source Data/._3D
- Figure3 Source Data/3A/
- __MACOSX/Figure3 Source Data/._3A
- Figure3 Source Data/3E/thap1_ko_pca.txt
- Figure3 Source Data/3B/thap1_l2c_fc_scatter.txt
- Figure3 Source Data/3C/Ctrl_L2C.tif
- Figure3 Source Data/3C/Ctrl_PN3.tif
- Figure3 Source Data/3C/APH_L2C.tif
- Figure3 Source Data/3C/APH_PN3.tif
- Figure3 Source Data/3D/thap1_l2c_fc_scatter.txt
- Figure3 Source Data/3A/thap1_l2c_fc_order.txt
