# Supplementary material for: THAP1 is a maternal effect factor required for the first cell cycle via Rrm1 in early mouse embryos
Source: EMBO Rep. 2026 Feb 23;27(7):1813–29. doi: 10.1038/s44319-026-00712-9 (PMC13077089; doi:10.1038/s44319-026-00712-9)
Supplement: Supplementary file 14 — Source data Fig. 3 [file 44319_2026_712_MOESM14_ESM.zip › Figure3 Source Data/3E/thap1_ko_pca.txt]

Gene	PN5_zygote	2cell_early	2cell_late	4cell	control_L2C_rep1	mKO_L2C_rep1	control_L2C_rep2	mKO_L2C_rep2	APH_control_L2C_rep1	APH_L2C_rep1	APH_control_L2C_rep2	APH_L2C_rep2
1110006O24Rik	0.290608	1.06015	10.8118	4.62349	3.81913	3.06125	0.798622	3.08049	5.08258	6.56344	3.40138	1.58837
1110038B12Rik	2.14366	6.57091	18.5797	48.4187	7.53955	9.67046	20.1597	10.0329	49.6627	18.4257	54.4875	3.82308
1600002K03Rik	0.387936	0.235747	50.5507	97.0295	114.07	15.6723	71.9647	44.2282	104.721	1.74	47.7494	5.94265
1600010M07Rik	0	0.0872715	15.5789	24.1655	52.9244	23.8343	9.72299	35.2828	24.7904	8.11575	33.2408	19.2439
1600012H06Rik	0.215266	0.882969	23.5663	37.0853	28.9577	13.3047	34.0239	9.64057	43.7486	9.69332	19.0677	6.05756
1600020E01Rik	0.481419	1.266	16.6336	17.4771	25.1394	9.38842	38.5793	22.6053	48.5547	15.1362	60.5093	6.93171
1600025M17Rik	0	0.111379	154.189	206.689	290.487	54.6291	124.492	119.85	81.6537	1.83727	123.217	5.90864
1700008J07Rik	0.953815	1.32746	6.03062	3.35636	4.94309	2.94189	7.22713	2.79836	4.45429	10.3419	3.24194	3.64515
1700013H16Rik	0.0734463	0.774064	37.092	13.2338	51.3615	27.076	95.2536	12.4535	18.0609	11.6727	15.1343	5.37147
1700025F22Rik	0	3.1664	7.55694	6.33816	0	0	0	0	0	0	0	0
1700034H15Rik	0.0500409	0.0540927	5.99984	9.54156	9.56923	7.5149	5.43986	14.8739	8.38455	2.22011	4.20036	0.564144
1700042G15Rik	0.0805699	0.564046	5.84355	11.8107	0	0.29311	0	0.522206	0	0.235111	0.159754	1.03709
1700069L16Rik	0.505278	0.341299	10.933	7.31466	16.6267	14.161	23.3332	13.1585	12.8653	4.18988	28.3066	4.75126
1700084E18Rik	0	0.395936	10.6596	0.321179	10.9498	6.66341	11.0108	13.1315	35.0285	8.27773	20.6693	5.99141
1700086L19Rik	0	4.45814	5.80058	0	0	3.91758	0	10.3411	1.99742	12.4066	3.13302	11.0063
1700096K18Rik	0	1.22054	5.20698	1.81513	4.1766	9.52648	8.45072	11.5321	13.1542	36.5614	8.61321	9.3307
1700123O20Rik	0.59672	1.21082	22.73	21.7529	28.0358	11.281	26.6948	16.1456	38.6973	22.599	18.2671	5.60331
2010320M18Rik	0.76423	1.92052	22.667	26.6839	55.6686	14.0857	29.1043	19.1907	55.9781	5.11535	14.6573	4.40765
2210016L21Rik	0.0665207	0.0808933	28.73	78.6386	43.0927	10.5817	16.3713	17.6991	60.763	3.44647	16.1374	0.81992
2210409E12Rik	4.82845	8.96828	404.951	511.162	268.152	87.4257	143.669	99.5999	124.501	72.1904	110.365	39.1381
2510002D24Rik	0	0	8.77467	21.6583	4.24736	2.23956	11.0943	4.41496	30.2633	10.1209	13.6546	0.592296
2610206C17Rik	0.0478584	1.88178	7.20887	0.0299731	1.45057	20.072	5.45459	2.64606	4.25217	41.0126	6.7439	11.7599
2610318N02Rik	0	0.427121	8.7777	9.0961	22.3674	14.4733	27.506	15.9828	47.2174	25.2838	25.5118	7.6445
2700038G22Rik	0.193661	1.36072	19.9572	40.6683	28.7399	66.3914	33.8808	29.9829	58.3385	30.5458	44.8372	7.92463
2810006K23Rik	1.12202	2.62399	6.52988	0.853224	9.58858	15.3226	9.33964	11.5676	3.02144	5.01023	4.2449	5.17269
2810013P06Rik	1.56942	1.46321	18.3713	22.0598	24.563	16.1662	25.9375	16.9932	60.7227	12.6216	29.159	8.60129
2900076A07Rik	0.245339	0.59668	7.42107	2.41103	3.74275	3.83485	4.86883	10.8281	6.28383	12.4484	29.2069	6.55362
2900097C17Rik	1.30602	1.54363	12.3252	34.5802	29.7972	15.6972	21.3616	14.6865	13.0283	2.946	9.63483	0.658158
3110056K07Rik	0.160277	0.422295	10.9545	17.1821	8.95776	13.2384	19.807	3.51219	29.6499	40.5339	26.7223	12.4465
4632427E13Rik	0.36894	0.523229	10.7093	5.90415	7.4761	9.38757	7.69907	9.15316	24.6558	5.31604	21.5566	4.45319
4921531C22Rik	0.844916	1.60972	10.182	3.99151	14.0488	16.6902	9.44502	14.5444	40.0866	48.145	16.0321	7.76889
4930430J02Rik	0	0	6.50266	18.4771	37.4672	12.7128	34.881	27.1887	34.064	29.0585	25.8925	15.9606
4930500L23Rik	0.76423	1.17709	10.4158	17.2861	8.94673	4.99814	22.4519	7.99614	45.7683	5.35893	19.7115	8.81531
4930547E08Rik	0	0.228195	9.36366	0.365003	0	1.38672	2.60919	4.83334	1.07695	2.23922	4.69438	5.14652
4930579G24Rik	0.284368	2.99705	11.7478	2.21087	2.64659	13.7377	1.04065	5.0874	11.2125	9.7153	19.0202	10.4527
4933404O12Rik	0.0184629	0.202073	6.0041	2.18651	2.49351	0.983222	4.04328	2.67723	1.35978	2.55194	3.73317	1.1516
4933430M04Rik	0	0.435631	7.79004	0	0.498825	11.3981	0	3.744	0.706526	5.37724	2.53597	8.29363
5430416N02Rik	1.67118	2.11505	9.43533	8.31579	0	8.53543	5.27986	9.30296	75.878	43.6835	77.7778	42.5132
5730408K05Rik	0	2.90148	28.1216	63.5081	56.2713	83.789	38.1835	79.8684	79.8723	133.044	60.8174	68.6252
6030468B19Rik	0	0	6.82763	11.7162	4.04733	0.871132	4.16431	2.40026	11.2473	1.55453	4.47358	0
9930104L06Rik	0.461736	0.447129	7.83608	6.9313	7.85479	3.94169	10.6	3.66109	21.8977	4.60625	17.8098	2.03158
A630001G21Rik	0	0.201598	7.25066	2.7744	3.48962	4.51366	6.36174	4.64514	2.09761	1.52859	3.28131	2.48478
A630066F11Rik	0.855964	1.66938	6.60938	2.01467	1.30116	6.34606	3.48021	4.04255	5.48305	13.5657	1.35526	5.08078
A930015D03Rik	1.83927	0.635083	17.265	10.7497	0	0.832515	0	0.978188	6.05632	0.365232	1.46E-06	0.00318633
AA414768	0	0.0803235	5.75211	2.54479	0.748771	0.530988	5.94419	0.83981	9.87086	7.76251	3.09343	0.627867
AA465934	0.716038	0.555457	12.4307	2.72014	31.4276	53.862	13.1859	80.4957	67.7541	49.4592	46.6704	40.7531
AA467197	0	0.730112	14.4683	10.0194	0	6.07917	8.18888	1.93742	12.8519	43.8987	29.6909	40.5565
AU015228	1.99626	4.53772	118.074	48.1783	65.711	71.9367	85.0788	41.9601	211.186	83.7352	103.083	24.4752
Aacs	0.495351	0.478087	12.3648	30.0843	11.9857	6.836	16.7653	2.00796	20.6138	7.8237	10.5997	1.87352
Abhd14b	0	0.0936068	21.7057	4.16469	4.0923	9.33878	10.44	1.20284	5.66118	12.2724	8.21912	6.73732
Acat2	4.29455	4.08775	14.2959	19.7501	20.7079	6.27696	13.4981	8.78256	14.261	8.40896	11.8559	2.63016
Acer2	0.231915	0.924644	18.1106	25.5232	22.9259	7.50496	16.0298	16.4455	21.8507	6.36967	13.9555	4.70389
Adat3	0.0610627	0.272273	7.42431	19.6226	16.3184	2.13365	18.563	2.52727	37.5169	10.5019	10.5128	0.253119
Adi1	1.13441	1.49949	48.5463	66.7228	30.5758	12.5171	30.8474	22.3768	74.4218	8.39185	49.4898	8.12953
Adnp	0.029438	0.149164	5.07795	11.2776	11.413	4.11928	4.71744	9.14723	0.860222	0.408231	0.859485	6.42E-06
Aff4	0.535576	0.495442	6.20971	7.13385	8.48082	2.9173	5.0163	6.16428	8.9541	2.90222	7.20939	2.49817
Aggf1	1.14705	1.23682	8.70345	12.7068	28.1327	24.0354	17.6827	20.4828	38.3016	26.3377	17.933	10.0396
Agmat	0	0.0249093	9.04662	8.63996	7.06638	7.50965	14.8597	16.2644	8.80858	6.31359	16.4463	7.89152
Agpat5	3.20656	2.08983	24.6586	32.2097	28.4143	19.9087	15.7812	31.0109	101.719	27.3568	31.1753	8.54345
Agrp	0	0.288908	5.98652	2.17627	1.41104	5.9626	2.89907	5.0611	2.42736	11.0881	3.82943	4.69342
Ajuba	0.0846257	0.600322	12.7973	11.3126	10.2073	5.76198	18.5911	5.71784	8.05735	10.3497	9.39166	6.19169
Akap8	4.8501	2.76299	30.5486	45.0377	51.9605	26.566	43.4709	24.9698	57.6456	21.6801	32.3863	7.05063
Akirin1	0.785928	3.92699	24.6528	37.4632	16.9025	20.9278	20.3862	5.60883	27.3585	23.7337	11.8495	5.40842
Alkbh4	1.39183	1.70229	18.6307	7.27422	7.81723	8.2558	8.50716	0.816249	18.3036	10.2813	10.8037	4.92376
Alox12	3.02215	3.52717	14.3134	6.47447	23.9441	10.2036	25.2929	18.7774	16.9606	4.60174	23.3856	6.70004
Alox5	0.0536406	0.500108	5.01348	0.669593	0	0	0	0.119314	0	0.26799	0.217988	0.471053
Alppl2	4.71424	4.81532	406.56	1194.29	560.043	83.9328	309.946	77.922	982.553	105.491	284.182	41.2989
Als2	3.84425	4.11854	45.4237	78.4056	187.808	376.782	260.163	986.66	28.5116	10.8906	30.3611	14.5324
Alyref	0.815866	0.661425	10.5206	10.7896	35.8126	42.2454	26.0109	31.7658	117.09	58.5883	39.5039	7.19894
Alyref2	2.92909	5.93659	30.9464	21.3033	22.4787	11.5061	23.4855	9.92725	21.1682	6.1572	8.41332	2.56544
Amhr2	0.0411672	0.100125	33.5237	65.5065	31.3679	3.28969	26.8683	7.9906	29.6538	9.27678	16.1461	9.16515
Ankrd10	1.39359	1.85694	103.466	256.036	256.481	90.7733	153.306	59.8874	423.211	55.4563	130.26	20.099
Ankrd22	2.19203	2.76019	20.2267	0.700886	1.23928	19.2722	0	11.9318	30.6338	38.1799	81.4116	24.5512
Ankrd54	0.429695	2.19468	13.8477	7.62328	34.1243	11.9751	25.2235	4.4313	55.5314	30.9371	13.9109	4.77212
Anp32e	2.78167	4.6913	18.3466	28.075	15.9327	16.0879	20.0807	13.6988	26.6357	12.3133	18.3667	10.6689
Antxr1	0.532279	0.918393	5.04036	0.731025	5.35541	7.07952	2.83002	4.50117	1.78698	2.80184	8.23947	3.18887
Ap4b1	1.89479	1.87358	16.0362	28.8641	13.8424	12.7593	15.6979	5.71906	16.1151	8.65221	10.7696	5.69678
Ap4e1	2.38368	1.27952	7.38498	4.4992	7.00508	3.15493	2.12098	2.60876	3.45322	1.82032	4.78287	0.933783
Ap4s1	2.67193	2.0646	18.6458	37.5647	32.6529	12.5894	25.0424	18.8385	22.0043	21.2795	17.8714	6.75892
Apaf1	1.04142	1.39611	8.56802	15.299	13.5168	3.72836	8.38966	4.75706	4.99553	5.66496	3.31838	1.02674
Apmap	1.75758	2.36999	18.2306	27.4725	22.9921	16.7224	4.39748	5.63302	18.5928	8.82096	12.6313	3.03492
Apoc1	0	0.200608	8.40104	13.1947	14.3411	1.917	7.39547	4.4063	11.8737	23.2253	7.67	23.0225
Apoc2	0	0.258291	24.0202	42.3212	21.57	3.74943	19.7629	7.69356	17.7949	15.3531	23.6616	8.61824
Apol7b	0	0.292338	25.9436	17.3605	15.0954	10.475	5.22668	10.9122	9.01457	7.22497	8.73122	3.80662
Apol7e	0	0.149734	12.9899	11.0433	9.24763	4.52622	8.18089	5.68662	1.3021	1.55562	1.12661	0
Apom	0	0.598011	28.5673	30.5536	35.7143	18.1914	42.1808	33.1043	64.4616	9.91011	59.1927	9.59534
Aprt	2.64132	4.81789	163.03	480.966	329.262	42.6021	267.83	79.86	436.794	54.9381	192.458	25.4201
Aqp11	0.663903	1.48014	56.1526	51.7773	36.4176	42.4839	34.3192	23.6493	59.7693	48.905	40.0216	39.5601
Arf2	1.00562	2.42253	36.8499	28.7913	26.7108	36.8101	30.1911	9.80103	165.427	52.7117	66.853	10.2397
Arf4	7.12231	9.59998	55.4487	52.6463	43.0721	26.4123	25.4918	18.7233	97.421	92.681	64.6776	34.2818
Arg1	0	0.210257	27.0428	50.2339	18.2793	20.8791	65.0592	15.6135	36.742	42.292	38.5928	20.6613
Arglu1	2.97774	3.97158	21.2175	24.1544	99.1438	81.9227	76.9187	123.945	57.9887	20.066	58.449	20.3418
Arhgap8	0.945942	2.92096	17.9285	15.5102	24.159	25.1473	7.65768	17.6975	71.8286	24.1718	35.2398	14.4281
Arhgdig	0	0.112803	10.6421	52.7691	40.0499	2.44492	20.8582	7.21338	16.3361	19.3086	11.1093	8.77411
Arih2	1.08475	1.34189	17.0022	38.4823	29.4074	9.74155	24.813	8.21631	26.2823	3.80336	14.0338	1.26386
Arl16	0.157397	0.526371	5.18565	3.92528	7.55518	5.30752	2.27256	6.30422	27.2206	13.4991	15.4788	12.345
Arl2bp	0.415205	1.24805	6.42704	1.70033	7.70635	6.21966	10.0888	8.698	4.81409	17.0305	5.56835	4.20173
Arrdc3	3.57655	4.08119	8.08281	5.34417	1.70645	14.7789	0	8.4385	5.29639	10.9605	5.22895	6.14101
Arsk	2.58372	5.40446	24.8376	3.10222	1.99884	16.1432	2.4044	4.82931	11.2582	17.1796	11.1261	5.9175
Arv1	1.80474	1.94021	13.0194	11.9029	13.8985	2.65354	11.855	4.70486	2.54854	0.296626	2.09631	0.399247
Asl	0.386335	0.178975	11.5513	6.21766	5.37468	1.17021	1.72754	0	2.61151	6.52531	2.4527	6.06618
Atad2b	4.18004	4.69095	18.3132	23.8339	22.1509	21.1688	12.6462	18.9411	23.8073	16.8918	32.5022	11.8448
Atg4d	0	0.0137126	5.41478	6.43676	3.52051	1.9612	4.41152	0.111151	2.69947	0.648361	2.33067	0.328826
Atp6v1c2	0.898243	0.973729	11.4007	20.8363	12.0616	2.84678	2.35192	1.98325	14.4064	8.10081	18.4659	3.37004
B230219D22Rik	0.653869	1.62819	12.4899	20.5526	8.8856	6.25572	11.4186	7.8105	10.0588	11.301	10.6569	4.32233
B4galnt2	1.00223	0.754495	7.12724	4.85763	7.8984	5.58891	9.0347	7.55171	7.12609	3.53608	7.25982	1.99537
B4galt3	1.71696	3.22905	39.8694	51.2446	36.9186	54.3769	81.6621	12.4331	34.2341	24.6441	36.4534	20.7436
BC003965	0.149331	0.282487	16.9056	36.0277	24.3588	9.80943	15.3641	8.56158	64.541	12.0835	23.1418	2.41224
BC005537	1.08402	1.70885	7.87692	7.67209	10.9142	14.2024	3.72574	12.9009	23.0392	8.78749	12.2858	4.60131
BC028528	0	0.182244	73.342	141.21	42.8229	31.887	49.0077	63.992	32.2114	18.7651	40.4066	31.2827
Bach1	2.18184	1.77382	5.03284	15.1074	12.0351	7.28167	5.39401	6.44191	31.6528	6.72647	14.5537	3.02006
Bag3	0.0886788	1.2222	11.9146	14.2125	0.691851	3.62681	1.15601	3.13721	14.1301	21.208	6.93281	4.00454
Bag5	5.39988	6.29682	47.412	56.8238	52.0355	47.5491	31.2079	23.178	68.717	14.3618	28.1875	9.73496
Bambi	0.128641	1.81353	10.77	6.56603	1.77225	18.8121	6.49435	6.4723	28.5012	43.6335	8.55921	5.83769
Bcl10	5.27849	8.35969	16.9585	16.485	10.6581	18.439	12.5725	10.9485	18.8888	15.5845	19.7804	13.5049
Bcl2l14	0	0.100187	20.1322	88.7162	41.8941	5.0606	40.8173	1.23369	26.9635	3.31356	11.4898	1.86348
Bend3	0.17676	0.444242	7.77557	12.0804	11.1697	6.31839	9.09239	3.6317	9.05611	2.72978	8.23423	0.9031
Bex1	0.12006	0.121664	29.3343	53.0966	33.0896	22.6206	56.0258	20.4087	80.032	155.119	27.955	49.4783
Bhmt2	0.113625	0.122824	5.92581	12.9304	4.51931	0.553914	9.74453	1.31613	3.4322	2.29525	5.43198	2.28453
Bid	0.42618	1.26112	25.0036	38.8736	40.8647	15.59	25.031	11.9121	34.5915	17.623	21.3323	16.5369
Bri3bp	0.020258	0.106755	7.40916	18.9126	16.8483	5.25401	8.72279	7.95038	19.5	9.71698	5.86437	2.38424
Bspry	2.67871	2.60982	22.2701	12.2274	24.7825	16.8746	14.6004	17.22	64.4488	33.7396	22.7829	7.07945
Btbd19	0.0594827	0.361679	5.03921	1.33717	1.97172	4.53206	4.6511	1.44616	6.42095	9.74945	3.6068	3.11838
Bzw1	38.5297	39.0262	206.347	368.056	296.727	200.405	187.626	156.786	137.481	49.6607	120.742	40.4763
C1d	1.4284	9.41077	118.761	96.9307	50.7796	46.282	43.6765	47.6817	59.7324	35.9021	93.2295	43.3639
C1qbp	3.84489	35.8569	188.953	233.012	327.324	85.7095	235.203	127.972	630.618	112.812	174.786	23.9067
C1qtnf4	0.12741	0.154938	16.7476	22.3605	37.208	9.08065	42.9067	21.767	39.1156	6.87303	13.3447	2.36643
Cacybp	2.01704	3.90645	42.0884	56.5506	42.5926	62.3406	31.7398	31.1863	127.383	31.723	53.0249	20.7785
Calcoco2	0	0.73118	68.0534	264.387	121.694	19.8752	143.963	18.3429	117.661	11.1622	59.6892	8.93377
Calml4	0.162371	1.37732	23.4387	23.6566	37.3746	42.5968	90.3041	102.603	42.4194	87.3893	54.2949	41.6723
Capn11	0	0.205312	5.36102	11.7519	6.04124	1.88225	5.24125	5.00405	6.86033	1.71637	5.29878	1.04119
Casc3	0.511851	0.599638	8.7887	9.31161	12.8769	4.70576	9.38759	3.55864	15.5607	4.27098	8.26748	2.01297
Casp3	1.47027	2.30054	26.3268	20.2179	10.6699	14.2061	10.331	14.807	22.6544	22.9279	37.3897	24.376
Casp6	0.880989	0.547575	8.99458	30.4372	15.0959	3.91668	3.29115	18.0738	12.4232	9.55729	7.99699	5.53423
Cbl	7.84026	7.57361	15.2358	22.8261	28.3903	8.42691	15.3359	9.20267	34.6945	4.03768	27.8095	5.65932
Cbwd1	0.567453	1.88948	19.8534	49.8862	53.679	12.1193	30.4322	21.469	25.3571	6.09631	27.5194	4.77035
Cbx3	0.857213	1.28018	47.4889	98.8939	489.953	323.25	271.406	632.228	13.0936	3.14416	14.1537	3.1683
Cbx8	0.37242	1.30834	7.14044	8.78639	8.28096	13.421	4.22944	7.17838	10.0606	10.3075	7.82312	6.67867
Ccdc125	0	0.212705	6.56142	7.99274	5.17847	2.97878	8.83659	0.952753	1.56196	3.09754	5.14101	2.2123
Ccdc126	0.447115	0.850445	41.9561	50.6519	30.3521	11.7767	25.8039	19.8676	39.4889	5.7776	21.4388	4.01446
Ccdc134	0.271969	0.67722	8.7144	10.8852	6.42053	3.26086	3.74274	2.35776	16.6625	6.21633	12.6792	2.88738
Ccdc137	0.0826877	0.312838	22.7509	67.3841	45.6277	6.37956	19.1043	8.93646	46.7798	4.50992	19.0161	0.966937
Ccdc166	0.440405	1.07721	9.23469	4.17557	7.21791	1.37344	6.03664	4.45252	20.9459	6.15086	7.76662	1.95349
Ccdc32	0.302321	0.175069	5.34638	3.43256	4.61549	1.71871	2.75472	0.927467	0.484083	2.25593	0.852225	0.737645
Ccdc36	1.58474	1.69164	12.6501	4.48368	8.0776	4.74404	10.3817	1.64646	7.82111	2.75664	14.1789	2.20503
Ccdc51	0	0.379995	5.48771	6.9668	5.77457	0.956104	3.14641	2.27348	3.33233	3.45005	3.12152	0.984159
Cchcr1	0	0.0465872	6.80066	5.22011	2.02014	0.749042	8.81354	0.763716	4.80684	2.17352	1.16358	1.38315
Ccnb1ip1	2.91989	1.38845	38.9566	82.3203	97.862	34.6612	48.0874	61.5034	81.4647	2.11903	70.4109	7.27396
Ccne1	0.450376	5.49351	61.3987	46.3859	307.849	212.612	262.599	169.442	651.926	270.834	212.678	53.1724
Ccnjl	0.168811	0.148263	7.74337	1.84424	4.1802	12.2746	4.96269	2.37128	13.0006	19.2344	20.4175	19.1047
Cct6a	1.52181	3.37448	78.5869	219.434	92.0099	46.6526	62.6219	36.4841	136.299	30.2722	68.043	19.2551
Cct6b	0.0450854	0.237589	5.34508	3.38692	2.79758	0.649968	1.14681	2.12154	4.03035	2.6091	4.61081	2.11087
Cd24a	0.134187	2.71063	16.6931	20.2153	1.02181	34.5241	9.39206	27.7656	48.3583	210.594	31.8642	69.1496
Cd59b	3.70088	2.05572	19.0286	5.48807	9.10911	22.5832	4.57122	16.2144	9.2767	38.5507	19.467	18.3587
Cd63	0	0.490313	99.805	209.378	750.976	223.372	526.992	327.845	317.792	62.6586	151.921	34.1181
Cda	0	0.433085	10.0084	2.79938	1.78376	4.91866	14.1726	2.89039	9.52719	12.9596	9.09217	8.91004
Cdc25c	1.69197	3.67184	75.1939	98.0598	69.5142	15.7359	65.4758	14.949	47.3597	12.5013	57.5227	8.48542
Cdc42ep4	0.333148	0.352982	7.63178	7.38989	0.201249	4.4192	2.1857	1.14326	3.06587	6.60398	3.54656	2.81949
Cdc5l	1.46071	0.918799	12.2879	29.3865	58.1783	66.4176	50.9165	45.6504	19.1345	3.88816	17.1599	4.10312
Cdk2ap1	0.500025	2.95344	321.446	705.532	587.695	260.412	745.995	349.182	143.898	20.1703	108.754	7.8616
Cdk9	0.811695	1.32501	11.6806	16.7028	23.3075	12.593	16.2132	11.3443	39.2689	17.5471	12.7953	5.24584
Cdkn1a	0.828888	4.67758	18.8008	18.9728	32.2025	25.651	48.9715	34.7691	59.9742	18.0128	37.9013	29.4787
Cdkn3	0.287524	1.92298	29.7152	22.1804	39.759	8.24184	24.5459	9.67728	17.8671	13.3005	30.4082	17.3799
Cenpi	4.28316	4.60101	17.7454	28.0388	14.2419	8.68352	9.07965	4.90184	12.6135	2.89077	11.9198	3.5512
Cep97	0.757249	1.6746	25.7307	22.6083	34.6671	22.2256	36.616	26.97	22.8154	10.8166	45.2544	16.3058
Cggbp1	0.471931	1.72856	38.3428	26.6403	41.1496	69.6671	36.6717	57.4878	113.175	48.8003	59.7039	24.4371
Chac1	4.65001	4.61479	17.2551	1.84276	8.23018	4.73792	7.04554	1.12346	3.08271	10.4413	5.38681	4.48692
Chchd4	0.143622	0.669502	18.3127	63.3915	28.3175	17.4569	29.3673	10.7616	20.9505	4.60524	21.3127	6.72833
Chd1	1.0804	0.852481	12.5264	19.8031	26.5568	11.1127	17.445	11.7339	19.9117	9.255	14.0821	5.07703
Chek2	0.835627	2.03238	45.4813	127.22	65.9904	15.7543	60.9858	15.6797	58.5725	12.7602	43.0811	7.54091
Chit1	1.09014	2.86664	15.9309	4.87507	8.34987	20.7597	7.689	3.44873	24.8785	18.56	20.1695	8.95864
Chka	0.268378	1.32832	16.4082	32.8136	118.378	53.2064	60.8585	34.5155	212.998	37.3973	59.5048	5.47758
Chrac1	0.12334	1.29987	22.4599	38.3223	23.8111	4.23653	12.5765	16.3112	16.7098	10.3174	11.0881	6.03281
Chst12	2.6011	5.49385	26.1589	16.313	14.4003	33.0235	27.8352	9.94431	61.3375	15.2003	32.8154	9.1204
Churc1	0.803439	3.03696	38.7114	77.1302	297.888	490.659	366.231	810.176	30.2546	25.979	41.5764	22.073
Cited1	1.12483	5.39586	113.528	349.873	194.855	24.3969	110.761	69.1334	199.053	160.424	53.7505	48.8669
Cldn6	0.168595	0.911212	77.8497	25.7988	25.2196	35.6779	21.0762	13.6253	34.5445	38.913	31.2208	25.3606
Cldn7	0.939605	0.625713	9.92083	10.3025	12.4344	5.33208	8.64547	6.42026	10.6401	23.2034	7.11599	7.71345
Cmtm7	0.0920047	0.328732	5.69163	7.04732	1.75201	0	0	0	6.55409	9.49574	6.29986	5.20827
Cndp2	0.334512	0.195863	23.2226	90.768	48.7857	3.74954	23.7831	9.21624	20.3485	5.87094	16.3085	3.84779
Cnep1r1	2.5229	3.10391	41.3387	50.6708	41.3183	40.2666	36.9208	38.6929	22.8964	6.75048	37.8335	11.5077
Coil	2.86456	1.6197	15.2596	19.5192	12.7252	7.32147	21.4539	8.70826	17.6886	6.07486	12.2409	2.56868
Commd5	3.30795	1.73524	41.64	77.4611	46.8591	13.0358	36.0318	17.6268	72.9084	7.4911	34.3502	12.1845
Commd7	0.395488	0.5281	22.4328	18.5489	24.6631	13.3179	17.4627	17.1059	24.0515	11.3445	15.1647	2.13367
Coq4	2.29083	2.32967	31.5655	33.523	35.7571	14.4803	32.4524	9.90168	54.3943	27.5837	21.112	5.43568
Coro1a	0	0.0202286	5.14091	6.62809	3.58082	1.42535	7.55949	0.633977	6.62434	3.52591	4.47672	1.05348
Cox11	0.696153	2.37313	8.1962	5.29742	7.2303	8.02326	5.36967	2.2705	11.8877	29.8042	6.16	4.50561
Cox7a1	0	0	18.4176	29.854	21.8109	19.8109	7.31288	21.1134	6.89172	12.3134	12.8775	20.5619
Cpn1	0.36384	0.589942	18.0528	21.5158	16.085	4.58622	14.7413	1.74955	8.75384	3.32857	5.89924	2.32139
Cpne8	0.0448191	0.106287	5.8916	1.42011	10.4799	33.9406	2.71325	32.8446	4.21784	22.7153	3.2412	10.4549
Creld1	0.0781989	0.206041	7.87431	4.35257	17.2734	1.28346	10.2911	4.06542	12.3828	0.893036	8.39632	1.21007
Crem	0.969955	0.717479	7.88694	8.16149	9.6224	3.90586	6.95492	10.4769	8.07085	2.65975	6.40031	4.07528
Crip1	0	0.182244	13.9032	2.6562	2.08892	13.6659	0	132.18	17.0904	105.762	41.5706	186.476
Cst7	0	0.0401291	46.3417	50.7273	22.2191	5.16065	26.7045	4.56466	33.233	4.83612	30.5888	5.79642
Cstf2t	1.92369	1.20152	20.0676	37.6301	20.6231	13.8546	22.233	20.0506	51.2272	17.116	32.1693	5.14926
Ctrb1	0.115751	0.140757	7.62222	2.49236	7.52896	5.49281	2.65089	9.91567	9.36209	33.9362	18.6288	36.9991
Ctsa	1.06214	1.06488	29.3326	101.944	45.9758	9.80573	42.3462	12.448	205.059	11.8327	59.3527	4.26802
Ctsc	0.124831	0.784326	130.89	474.784	268.568	82.454	142.62	80.4453	171.023	40.5258	67.015	23.0782
Ctsz	0.18621	0.377406	23.9124	96.4295	33.1238	43.9431	39.6029	23.8425	252.165	108.781	89.0265	25.7189
Cuedc2	0.229231	0.154989	8.20036	17.313	8.80038	2.28057	16.2934	3.67908	17.6018	6.91504	11.7072	1.88735
Cul3	3.91969	1.91782	177.751	314.991	176.343	61.2085	92.458	93.2261	78.5887	6.40877	95.4794	7.36825
Cxadr	0.466017	0.589853	22.3689	52.2104	37.536	25.3282	15.6249	13.6411	24.2359	19.8382	20.0169	10.1391
Cxcl16	0	0.127919	14.1824	3.90968	0.85892	6.77755	8.20111	4.44628	31.4367	28.2843	14.8181	3.17831
Cypt3	0	3.08977	7.27347	1.90526	1.73599	1.57377	6.77868	0.613712	40.1451	126.969	26.0607	42.3246
Cystm1	3.69452	4.85954	33.2534	17.9799	50.1823	98.0384	96.4937	80.9327	48.2399	31.2408	124.748	19.6069
D030056L22Rik	0.611461	5.39096	128.95	149.809	146.202	93.8634	201.644	74.7161	397.411	168.771	149.18	22.3357
D16Ertd472e	1.23536	1.21943	15.1816	23.9629	18.2325	7.37346	15.4448	13.0115	28.351	3.2228	11.9574	2.08564
D1Pas1	0.442168	2.36783	19.0829	25.2447	9.07974	17.1787	12.4119	5.42559	29.5282	9.69628	14.7541	2.57036
D430020J02Rik	1.17663	1.54747	5.62556	2.56192	4.10255	3.42633	2.39911	1.2814	4.92826	6.12189	14.0433	7.93098
D5Ertd605e	0	0	7.45141	6.62927	13.315	7.09205	26.5033	18.4903	15.1086	5.25236	26.9991	3.53166
Dancr	0.0922562	1.36495	28.6918	102.054	27.4454	43.5031	26.2223	35.493	302.777	387.437	137.085	40.8815
Dbr1	1.12805	5.51004	22.0404	18.9844	5.9366	13.4803	8.46859	5.06614	39.8115	51.6803	17.1362	9.30212
Dcdc2c	0.0997035	1.02357	6.93688	1.92347	680.075	1861.86	403.452	642.886	1.80242	6.52273	3.93842	4.00654
Dck	0.934089	3.25833	15.5645	29.7814	13.5335	19.112	9.69063	6.81326	13.8009	5.42807	15.5469	3.35891
Dclre1b	1.56308	2.07728	13.6243	16.9261	13.2908	6.40219	8.70263	3.32207	10.6121	1.97758	8.11182	2.38463
Dcun1d3	0.78984	0.83658	5.15818	7.33077	9.29749	3.38393	4.60833	2.45586	5.0135	1.17909	5.20672	0.917157
Ddhd2	4.15043	3.02215	15.0991	23.2473	24.9561	18.3743	14.314	28.0265	20.931	12.3308	26.8725	8.47736
Ddx20	3.82478	4.17245	55.8583	124.943	74.664	17.5132	43.9116	20.4599	91.6994	43.5546	35.5741	7.02281
Ddx43	0.0710231	1.09402	5.79789	1.47602	3.15572	4.17453	3.20979	3.41072	16.0654	14.7999	9.23461	7.21991
Ddx54	1.43692	0.9191	24.6832	70.9804	24.6761	9.01136	23.8934	5.40961	41.5995	10.0099	12.7783	1.99469
Deaf1	0.0785614	0.909597	8.64754	5.7196	2.90572	3.29957	7.29005	3.40224	10.8429	6.58615	6.7496	2.70135
Decr2	0.425914	0.549335	27.6772	70.6064	38.2503	13.4261	31.089	23.3356	42.3382	15.4048	32.8397	9.05896
Dedd2	0.266264	0.125921	40.4922	30.4439	28.2326	17.6187	29.9477	7.98511	38.2105	47.0239	7.86462	5.29504
Def8	2.52693	3.00766	19.2394	32.5819	20.3513	4.27976	10.1743	4.04295	8.17187	1.3801	5.52458	1.0374
Defb42	0	0.0878254	22.5386	55.2679	12.9681	8.17387	26.0481	22.4859	54.3243	6.58375	28.8072	7.87577
Dennd5a	1.7611	1.97646	7.89036	6.24655	8.5537	2.84667	5.34644	7.65118	3.58796	4.14542	7.31995	4.04814
Denr	6.09275	10.4113	70.2911	112.178	42.9209	84.5961	65.1596	77.2807	114.389	17.0918	80.6218	13.7955
Dgke	1.67028	1.96966	17.9234	26.6223	16.1902	10.5514	15.8772	11.3142	19.8161	14.8081	16.143	4.22063
Dhx9	0.486984	0.439386	5.34534	11.4657	11.8474	7.51244	10.5768	10.8869	31.2316	4.33517	17.2009	2.88346
Dido1	2.8644	2.21169	11.0657	16.6153	12.8324	7.27273	6.89917	5.99074	12.1888	5.28164	14.0482	3.58842
Dio1	0.0994412	0.181391	5.44763	1.83778	2.44174	0	1.88347	1.26386	2.57083	1.49485	2.48026	2.27169
Dis3	0.455503	1.56371	18.274	25.8463	24.1729	9.08874	19.1437	9.3042	39.7123	20.2829	18.6567	3.90262
Dkkl1	0	1.64412	38.9193	38.5113	6.58594	35.1183	53.1276	27.8533	16.6575	41.0777	34.4609	34.8892
Dnaaf2	0.115911	0.619624	15.709	39.065	40.1667	5.39338	46.1287	21.9404	35.2962	6.30591	15.8984	2.79731
Dnajb14	0.743214	1.32912	78.4767	115.563	41.8469	25.5956	41.5142	17.2554	70.4892	9.46291	107.562	8.95234
Dnajb9	10.3985	21.7605	343.077	792.073	432.338	379.693	294.529	365.74	943.324	303.213	522.419	134.095
Dnajc12	0	0.556228	37.5671	52.305	54.9539	16.2756	70.8554	32.4419	37.7115	13.6582	50.323	3.21118
Dnajc4	2.01378	2.49983	24.4885	12.4285	24.6369	20.349	30.5505	19.791	18.9868	10.9271	11.417	6.20505
Dnpep	0.100998	0.481049	18.6307	22.1895	20.5133	5.04067	35.7273	3.63112	38.1404	23.9956	21.8401	15.9754
Dnph1	0.0842247	0.0682811	11.1565	20.4295	19.6202	5.07283	22.2053	10.3201	42.3538	2.75326	22.0069	1.34561
Dolpp1	0.0413934	0.251573	9.14387	11.5056	6.5863	3.60687	8.81812	1.42766	5.03217	3.20918	4.68496	1.83805
Dpagt1	1.39411	1.33573	7.13994	11.4987	5.81331	4.74675	1.889	3.09069	10.7298	7.04296	17.7914	13.3797
Dppa4	2.19867	2.13195	75.7788	217.592	444.684	125.261	283.061	209.084	259.231	28.3971	167.98	7.53433
Dr1	3.48602	4.348	54.1796	71.4989	41.0448	37.9233	42.1395	28.4569	139.265	90.8166	56.8198	14.404
Dusp22	1.1004	2.61503	12.9706	6.66451	9.24916	2.57141	4.44502	6.42267	2.43115	1.67229	8.72303	2.02313
Dusp6	0.651427	1.93096	19.4244	1.71114	1.06297	17.2407	2.30886	8.08445	7.30482	29.2177	8.5987	8.69523
Dync1li1	3.98584	2.93043	27.4221	41.0688	26.8719	15.1082	21.0728	13.8828	46.2713	9.37375	20.7224	5.0405
Dyrk3	0.612161	6.06405	43.4516	14.1393	13.0987	15.3757	14.7564	4.31737	23.6015	29.2219	11.1192	7.90717
E130309D02Rik	0.0663604	0.645597	18.1133	28.6292	33.3276	11.3891	29.6722	4.80423	57.3842	10.6059	23.9939	1.58513
E530001F21Rik	0	0.166157	15.1481	27.0549	3.24273	0.550898	0.492859	0.325459	7.46825	0.589773	6.96483	0.657208
EU599041	3.84901	2.68163	34.0137	22.1477	17.8832	12.8414	15.3194	23.4416	11.7406	4.61757	12.4676	6.24183
Ebp	1.12945	2.55621	36.4636	50.6874	49.2717	6.08251	43.8575	6.41546	22.481	6.76846	15.291	5.18404
Echdc2	2.22358	1.82498	17.8917	38.9667	31.7938	8.20962	13.2494	8.77338	34.9191	2.73509	14.5154	2.64768
Eci1	2.6606	2.01779	84.7326	173.78	182.273	28.0616	109.279	61.8876	212.282	28.3583	91.0404	9.23227
Ei24	1.79789	3.81877	39.6131	125.512	65.4952	9.1831	58.5821	19.3782	70.1467	26.611	40.6254	9.0979
Eid2	0	0.334073	8.23264	6.56026	18.1411	12.0634	11.7932	11.4765	41.4092	3.29089	22.3067	3.65551
Eif1a	0.735815	2.41813	36.5323	50.3061	34.7309	59.5093	30.4781	32.3044	48.3466	31.2165	52.4719	13.199
Eif2ak3	0.339095	0.713466	5.07751	5.71459	6.82497	6.35711	4.62527	4.85431	14.2761	21.0411	11.7738	12.8376
Eif2b5	0.570851	2.59413	16.8173	28.8938	23.7732	9.37417	32.4825	8.75972	39.5246	10.5588	12.7456	3.54212
Eif3f	0.280991	2.11857	12.974	7.98282	45.8156	20.6139	22.4812	23.2569	115.302	43.7904	33.8226	2.81784
Eif4ebp1	1.09701	2.34463	12.1335	34.9287	56.2468	48.0251	57.8349	59.6953	150.077	105.436	71.2188	34.6065
Ell2	3.98601	4.27321	27.7418	45.4842	57.2989	18.0972	38.961	25.8456	93.9368	14.6704	48.5185	12.132
Elovl6	0.0239853	0.0777822	8.72146	48.9922	18.6343	2.9594	9.73282	5.18301	13.4291	0.667018	12.0205	0.91875
Elp6	1.88326	0.841293	45.7264	47.8872	49.3663	16.4227	53.5966	12.6726	46.0962	10.3569	36.4051	3.47407
Enpp3	0.525493	0.251248	5.43791	18.1657	11.2958	2.01459	7.58466	1.9176	4.7589	2.53048	4.27006	2.24769
Epcam	0.346494	0.639849	62.1086	65.9774	64.9895	39.7858	47.4978	33.9022	186.853	101.962	90.0848	24.6886
Epm2a	0.522907	0.600554	6.64528	3.43335	4.97575	0.580126	5.19955	2.05516	8.08931	1.86342	60.9651	0
Ero1l	0.19744	0.506889	10.7141	8.66812	4.91801	9.05024	4.71056	9.13689	16.5006	24.8844	4.29329	3.89886
Esf1	1.16157	1.99003	28.79	55.3151	39.3866	22.1829	22.7061	21.2878	16.5392	5.39668	35.5868	6.30855
Etf1	24.9156	28.3393	114.99	212.267	123.972	86.115	85.7724	91.0592	181.085	50.899	80.1009	44.0426
Etv5	1.00044	1.15423	9.38444	7.96355	7.4798	6.79504	9.43597	5.74402	18.8849	7.263	11.2943	3.60472
Eva1a	0.0923871	0.468123	10.9628	13.7961	17.7227	4.98389	10.8504	11.4346	15.4412	3.28727	15.5954	2.35499
F11r	0.40384	2.36737	44.2051	100.627	47.0243	17.8477	25.2487	15.6094	27.6466	11.6951	51.1128	15.707
F2r	0.316667	0.449278	6.31658	2.13031	1.78474	1.45014	5.51639	3.04671	5.99778	10.4818	5.48392	3.94855
Fabp4	0	1.86037	71.5857	197.885	0	0	0	1.93353	1.18488	2.46038	2.27565	8.07337
Faf2	0.539081	0.23901	16.358	32.196	28.7841	6.68689	30.4889	9.42348	24.3999	0.65277	9.34303	2.70965
Fahd1	0.122567	0.621042	12.6015	1.30783	5.91207	3.42475	0.760159	4.81702	24.7044	29.0873	8.90627	18.7918
Fam136a	0.311592	1.24201	8.90755	29.8935	25.2198	3.32429	16.991	14.2352	35.4246	12.4413	23.3007	12.2699
Fam169b	0.24215	0.109065	5.19736	6.95241	16.2329	22.5295	14.6179	15.4375	6.40559	1.05173	4.8705	1.22137
Fam20b	0.189264	0.411501	5.56918	5.30213	4.17771	2.82166	2.17391	5.94213	6.7083	4.94397	7.11648	3.07303
Fam57b	0	0.017243	8.68303	14.8971	10.8901	0.92454	9.77753	1.46362	6.44563	2.05995	3.36137	0.909158
Fam76a	0.254879	0.700298	16.7282	29.3637	19.7714	10.8435	16.0511	14.2913	23.6574	8.11952	11.0616	4.8266
Fbl	0.632132	0.400368	8.25341	14.6732	45.9483	22.423	37.216	21.7704	9.9257	0.571515	2.63972	0.318209
Fblim1	0.074309	0.180735	9.2725	13.1986	4.57681	2.60399	8.13499	2.87787	3.74546	3.77764	5.15291	3.49269
Fbxl15	0	0.306008	5.57391	10.2768	3.10623	0.898546	8.38754	0	10.4954	22.9345	1.04352	1.60056
Fbxo15	24.5245	28.0651	513.237	1590.06	771.376	163.857	360.92	241.804	833.56	52.9992	441.791	47.5725
Fbxo45	0.217058	0.300623	7.44522	10.9242	12.4377	15.0111	5.52506	10.2542	8.90588	9.19874	9.71	4.83841
Fbxo47	4.02683	2.5878	15.1416	16.3986	18.1976	7.19975	14.2756	11.2489	16.322	6.48042	13.4261	6.85136
Fbxo6	0	0.182384	38.999	31.1145	44.0695	6.66917	40.0775	8.18632	39.8821	13.6625	28.46	5.5844
Fbxw2	3.01496	3.24236	16.0843	21.9317	18.1642	9.25658	14.3403	12.8558	31.5485	11.5766	13.278	3.86494
Fcgr3	0.837619	2.82073	172.343	197.413	286.69	161.958	284.748	159.444	180.103	32.8858	208.967	36.6563
Fcgrt	0	0.0764643	9.4333	25.2937	20.2119	4.57053	12.256	5.82495	29.474	4.88858	10.3495	6.74896
Fem1c	8.50478	11.5898	48.5674	52.7574	64.3101	58.1145	47.5829	32.5763	126.685	59.2709	54.9968	17.5242
Fgf4	0	0.0201259	9.55965	7.66714	17.175	5.68493	15.9784	8.09713	13.7766	18.7653	7.79084	3.27904
Fhl3	0.0489656	0.20841	8.44049	5.26027	6.29658	13.311	7.73773	28.8803	13.4304	19.484	5.93012	10.3533
Ficd	0.378994	5.46346	69.0817	72.3691	35.8223	31.5533	51.7459	11.353	81.3208	27.9631	47.8252	7.94755
Fkbp1b	0.898877	0.809684	7.94178	16.4654	19.9386	12.0208	29.8313	17.2404	25.1691	24.1831	10.7498	13.6263
Flt3l	0	0.0797914	6.2108	8.27254	8.87729	2.03935	7.45648	5.01589	8.8257	1.09173	7.26634	3.48044
Flywch1	0.368215	0.261205	5.99302	3.11411	3.10647	2.95947	9.18343	0.135361	1.77471	3.24279	0.738516	1.13534
Flywch2	0	0	7.27732	14.802	17.7087	4.52664	12.9643	16.4899	32.1242	9.62366	19.8633	11.1779
Fmr1	1.10533	1.6302	9.24878	12.016	13.2827	6.86329	9.5099	7.41374	45.4291	22.9952	22.4648	6.6076
Folr1	0.134757	0.901335	123.534	307.957	292.542	66.5137	153.136	93.2707	231.944	41.2689	157.161	35.6119
Foxred1	0.137211	0.500631	5.5487	7.16593	2.65548	5.30596	17.3035	5.85553	13.413	19.3911	7.92346	5.60726
Frrs1	0.122792	0.134568	9.69562	46.668	5.17508	8.76824	1.39796	2.57287	0.970109	0.608687	3.84025	2.40999
Fscn1	1.03085	1.90361	16.5794	17.1088	8.27824	4.5866	11.9627	4.56776	5.2872	3.706	4.75539	2.38139
Fundc1	6.86241	22.129	152.436	12.1852	13.0608	120.918	38.3931	39.0002	15.2741	35.6689	69.3869	45.6658
Fv1	0.125637	0.585667	7.45165	10.0963	0.697599	1.53136	1.55475	1.55441	3.21969	2.45797	7.42812	1.55791
Fyttd1	2.26567	1.31394	19.8934	28.4693	16.8046	10.8371	17.6406	12.2132	24.6508	8.35574	12.199	2.66147
Fzd7	0.465806	0.432461	11.5904	18.8053	2.82124	3.33896	1.30363	2.33289	3.65591	13.5033	4.05603	5.72484
G2e3	0.705889	0.831352	23.1596	11.5134	21.592	12.8854	22.7586	17.8332	16.6791	23.1016	25.836	9.39953
Gabarap	6.93684	8.21799	71.0311	98.7578	115.114	59.5892	113.093	76.6249	250.988	37.3869	126.464	22.1565
Gabarapl2	12.2181	12.8133	115.494	407.502	870.301	318.39	823.579	350.555	248.419	22.4433	90.2984	4.67187
Gabpa	0.130124	1.81686	77.6626	104.685	59.9517	35.3828	78.8093	26.6407	65.8002	11.8418	69.0015	8.9522
Gadd45a	3.08475	2.67945	14.5793	3.83388	8.02523	8.02251	2.236	7.4128	95.5481	58.0667	50.6164	19.6062
Gadd45b	2.73962	5.32477	22.7089	23.226	5.39903	20.0215	14.1828	3.13947	627.84	162.26	155.32	31.2704
Gadd45g	1.21855	4.7277	6.70599	0.658345	0.621272	4.05649	0	5.47457	43.7697	69.8023	25.1882	12.1139
Gal3st1	0.0513799	0.187445	5.5381	5.02016	1.54872	0.182898	2.58841	1.51845	4.39074	11.1644	1.39917	2.16404
Gal3st2	0.627313	2.24135	26.8827	4.22256	12.2075	20.5112	5.05558	6.99001	6.4199	10.5622	5.91147	4.22389
Gart	1.27608	0.480974	13.5809	34.2092	28.3622	4.47683	19.1905	4.82725	17.0826	5.10275	8.07114	1.98212
Gas5	0.436037	1.36526	5.5035	18.7148	16.6436	22.3381	14.4924	35.4665	373.951	245.311	477.019	163.019
Gata1	0	0.291666	51.2449	68.3811	76.5141	7.97597	49.7407	13.1123	44.7888	3.85494	22.7516	1.99085
Gata4	2.91394	6.23017	16.831	11.8738	22.7592	7.86091	30.7955	6.10852	16.9163	4.88839	11.8959	3.38165
Gba	0.268275	0.155354	5.16157	14.4504	5.30678	3.40836	9.85473	1.99574	15.6597	3.42293	18.1583	0.794206
Gemin2	1.09492	1.63875	19.5469	62.4912	41.0515	4.50918	35.8313	21.6389	27.1935	3.29624	13.9003	1.54705
Gemin5	1.07692	0.353027	11.9196	38.1434	25.5383	4.82127	17.4598	7.43874	36.5378	11.6611	14.5165	1.24042
Gfod2	0.546761	0.506594	12.9189	22.4011	15.3042	3.41892	7.27119	1.35371	4.52714	1.04614	2.17076	0.0882104
Gfpt1	2.23805	2.33386	12.6187	33.3407	20.2327	4.96876	13.5348	8.1802	20.0575	4.06404	9.42885	2.15802
Ggt6	0	0.0361195	5.60862	5.99586	2.88452	2.4112	0.850689	2.48042	20.2946	17.4504	4.38513	4.74498
Gip	0	0.158065	6.10598	4.62684	4.79832	0	5.01905	5.07462	3.78523	3.20298	3.03473	2.65235
Gja1	0	1.0871	7.23596	50.6758	6.84558	6.17616	8.89577	3.78383	21.5252	8.78619	16.3777	6.50104
Gla	0.520934	0.915056	21.206	34.1569	36.3738	4.56341	24.4395	10.4192	77.6926	14.5042	53.7377	7.21389
Glb1	3.80121	5.70711	18.1273	40.6179	43.4191	3.2283	10.9193	8.91843	22.5983	8.08494	12.5965	5.33186
Gldc	0.174992	0.331031	6.94719	19.9271	37.0125	4.42859	13.5266	9.05526	22.9798	2.91874	10.6518	0.605339
Glod5	0	0	12.4379	13.9353	21.7189	7.77764	23.9114	21.2362	9.64427	6.95399	11.0034	8.22012
Glrx2	0.164124	0.274438	5.69474	8.93519	4.14984	4.48352	4.26803	9.45885	2.38245	3.485	2.65223	1.62307
Glul	2.08165	6.504	86.1709	123.347	223.747	130.737	166.665	158.317	211.432	48.9263	179.448	35.5275
Gm11517	0.1777	1.87228	858.52	2512.88	1895.95	557.983	1514.29	896.922	1603.35	178.924	1362.33	124.952
Gm12789	0.124245	2.31245	103.547	38.5029	100.445	96.067	111.766	56.5029	78.9304	45.66	91.8045	32.8345
Gm128	0.0579784	0.117509	11.2968	8.80183	4.54069	1.63031	4.69827	1.20738	7.1034	4.79685	2.89893	1.9324
Gm13083	2.24483	10.7059	21.1762	1.57919	3.16786	14.7376	4.07173	1.93183	2.60646	31.4511	6.71572	13.8519
Gm13102	0.064404	0.445339	17.97	92.2356	83.5544	12.147	57.685	17.5571	3.49045	0.430959	4.00672	0.799063
Gm13128	2.59678	1.29042	26.7261	35.242	24.0384	4.88747	12.2009	1.39987	6.6575	0.540794	15.4556	3.18611
Gm14743	0	0.300281	18.7193	0.849005	0	0	0	0	0	0	0	0
Gm1527	0	0.699616	9.26973	1.42063	3.15748	5.31819	0.479662	2.43026	2.00776	4.8144	3.41872	3.37557
Gm15455	0.174668	3.5756	40.4381	32.1793	28.3418	41.3004	61.1168	12.7065	43.3019	39.7929	37.4437	15.8282
Gm16973	0.653245	0.206282	5.52366	1.13273	6.08518	6.88372	1.16832	6.37352	9.86376	4.61407	7.25757	3.74059
Gm1995	0.653914	3.74954	35.7898	37.2394	9.21687	3.52028	14.84	2.44054	8.97212	1.98362	12.2155	2.17281
Gm20337	2.41846	2.65505	7.94716	4.26381	7.84276	9.77546	5.82754	5.77603	4.83804	5.6685	13.1316	4.8574
Gm2a	0.188402	1.10391	37.1536	62.4012	41.7286	27.962	44.8806	28.0237	74.2769	26.4266	58.5938	15.2973
Gm3139	1.94235	1.61405	79.0652	94.9372	397.209	85.0772	259.73	83.2834	176.123	26.4804	237.396	22.1019
Gm4827	0	0.4348	7.87797	0.340692	3.57902	8.63408	10.4767	7.73098	12.1048	12.3385	9.57688	2.97947
Gm4858	0	1.27122	13.575	5.01267	10.5851	25.0312	9.76348	15.5346	17.5863	15.0915	44.8757	16.7604
Gm5150	0.110826	0.381843	5.17283	0.140258	0	0	0	0	0	0	0.390752	0
Gm5538	0	0	8.99612	0.637587	0	0	0	0	0	0	0	0
Gm6402	0	3.00803	19.7641	4.98274	0.949225	0.446279	0	3.17042	8.12376	2.02964	5.134	0.264947
Gm6568	1.2251	3.06982	51.1527	79.8904	25.3215	26.2719	25.6647	29.6894	50.8841	18.4081	21.5788	7.2523
Gm6880	0	1.60253	23.5782	50.1614	70.5015	14.7635	41.0902	21.8832	42.2606	7.62071	38.804	2.78158
Gm6890	0	0.289518	5.65647	2.99882	19.3074	9.92874	34.6617	10.6451	7.02384	4.39614	4.7947	3.65654
Gm7102	0.256124	3.7632	47.4615	11.0453	452.326	1486.17	341.368	474.431	37.5863	24.0691	28.3816	10.9471
Gm8615	0.326502	0.428193	5.80443	11.2534	0.886347	2.80583	2.96229	0.333316	0.977945	0.750107	2.14034	0.992064
Gm8994	3.51649	57.5033	127.185	34.083	2.20173	80.1284	2.34173	6.27377	15.6628	155.874	30.989	56.1493
Gm9	0.0497571	1.05889	26.5175	31.8266	33.0798	6.93031	107.431	27.6125	37.7136	4.27689	59.2059	6.09392
Gmeb2	0.0722753	0.139164	5.41429	3.22082	7.82837	3.50816	2.15974	3.03214	5.4872	3.16112	3.35769	1.36947
Gna11	0	0.630649	8.71387	5.00901	8.93211	9.48593	16.4307	5.5439	7.77117	21.7598	2.25083	5.34799
Gnl1	0.665564	1.16911	9.24759	9.20097	8.13748	2.6908	9.42691	3.32434	3.60697	2.32336	2.36275	0.972592
Gnl3l	0.48849	0.181321	8.28354	16.6532	29.4006	4.571	16.0097	9.13462	10.1335	3.11396	7.62586	2.54005
Gnpda1	0.864303	0.748796	8.01244	17.3777	19.1693	3.87248	17.7709	2.37579	4.54734	3.13878	5.57575	1.61727
Gorasp1	2.31E-10	1.78E-10	9.80613	26.1093	17.0032	2.33475	8.1566	4.21821	12.412	4.47899	4.22527	0.693464
Gpatch3	0.159248	1.2265	15.7523	8.61579	8.40221	3.47998	14.8068	1.03331	29.7615	6.12494	7.90301	0.512893
Gpkow	0.828147	0.520335	14.1568	38.005	28.8418	4.46813	13.963	6.25456	13.5991	3.26748	9.18887	1.2863
Gpn3	1.29281	1.95893	133.165	328.773	170.786	32.8806	166.397	45.0528	273.914	33.1134	96.2495	7.39446
Gpr160	0.788041	1.03169	9.67286	11.3176	4.18994	6.86162	15.8886	10.8181	26.5822	10.1081	28.0301	7.77391
Gpr161	0	0.200738	12.0082	19.6472	15.9567	6.74397	13.2008	6.94059	8.46429	2.4605	10.8367	1.8844
Gpr50	2.84613	9.70574	80.8616	18.6798	29.5642	39.2344	35.6195	13.5254	64.2217	94.0825	37.0342	77.7645
Gpx1	8.20249	12.967	96.7322	216.114	165.855	210.202	265.964	234.249	547.081	350.045	285.864	177.169
Gpx7	0.297006	0.331079	17.3218	8.26659	8.10336	2.27764	17.1592	5.68641	14.5069	20.8577	11.3903	4.51948
Grb2	0.46947	0.975313	8.73914	16.1776	21.6404	8.2948	15.8792	5.32245	27.653	5.60221	12.4968	3.7076
Grhl2	1.25412	1.60788	11.681	16.596	14.7495	9.6745	14.2192	7.06561	16.2843	8.24664	16.91	4.84074
Gripap1	1.05734	1.0274	12.7467	13.7383	13.3606	1.54596	17.926	1.37978	7.51436	2.3281	1.36495	0.458268
Grwd1	3.63995	3.80881	49.5447	125.732	90.264	27.149	43.5231	15.8441	162.76	11.3188	43.0872	0.973262
Gskip	0.436208	0.790172	11.554	23.2542	30.4227	17.6183	26.2184	20.1136	15.3806	8.27397	13.9487	7.29654
Gsr	0.685783	1.7606	5.46101	16.243	20.8773	4.7904	11.9386	4.81199	7.75015	4.43836	3.7041	2.25153
Gss	0.9759	1.61136	14.7232	7.83752	3.75698	0.961002	2.61042	1.05605	4.59414	9.91023	3.67014	7.16695
Gsto1	1.57665	1.11842	18.0444	17.4175	23.0694	38.8958	16.6652	41.5657	99.1327	69.6164	49.8319	32.1843
Gt(ROSA)26Sor	0.0840153	2.58486	65.2648	74.2392	37.9778	122.505	28.7732	72.64	56.152	62.166	72.1534	21.5682
Gtf2i	0.0839124	0.318816	9.24125	10.7064	7.77237	2.82402	7.5228	3.3092	7.34772	2.50657	5.37619	0.749667
Gtf3c4	0.198484	0.420898	7.4411	12.4111	8.24257	5.85393	9.56368	4.98076	13.9936	10.1519	9.53548	2.69489
Gtf3c5	0.514065	0.394827	25.0506	40.9664	33.2751	9.50429	29.5693	10.9473	79.3454	33.0084	24.6185	4.364
Gtpbp3	0.325322	0.120884	12.2357	9.03047	10.0866	6.38195	7.80561	3.37476	44.025	9.23657	13.8534	2.64446
Gtsf1l	0.585762	0.759793	14.8346	17.1424	17.6116	3.32753	4.68596	11.7509	12.6034	2.77289	8.99758	4.00377
H2-Bl	0	0.819975	6.93147	3.48605	0.567866	0.796852	2.84811	0.313965	1.95834	5.14575	2.72997	1.17345
H2-D1	0.0944486	1.2255	9.912	5.9693	17.0159	21.6951	11.6732	28.9603	7.8113	9.51512	9.06559	10.3265
H2-Q10	0	0.123069	6.54701	11.2429	15.1003	4.0665	16.9464	8.67352	10.7217	6.96133	2.89224	0.722972
H2-Q5	0	0.0208186	5.91279	5.18081	6.41879	4.70186	8.86464	0.926444	3.5411	0.466023	1.14761	0.0282929
H2-Q7	0	0.277733	20.0688	43.197	35.1406	16.1919	16.9938	0.0226644	26.0183	6.99144	17.1923	3.91992
H2-Q8	0	2.50E-05	23.2626	43.3159	0.00238637	0.0023318	16.1827	0.002775	3.01E-150	7.04E-174	5.54E-159	0
H2-T22	6.66E-06	0.118659	6.33025	3.61459	5.15463	5.79234	0.00040328	2.72877	11.7867	8.26382	14.6471	6.04163
H2afz	4.07593	8.67841	116.061	137.991	893.206	1379.98	1299.91	1283.14	70.5217	66.2405	46.1558	12.6924
Hars2	0.0245368	0.0795701	10.1728	19.626	10.4219	2.1199	1.6123	2.08436	12.2073	2.25171	4.97503	1.79464
Haus2	0.546141	0.876914	19.4851	39.709	14.6032	7.64052	15.4667	14.2508	21.0181	7.77533	17.5009	6.14867
Haus6	14.2509	16.4849	77.8475	124.748	69.8342	21.7977	38.9785	34.8856	40.2326	8.2023	33.5939	13.0387
Hbegf	0.947372	1.57584	13.9187	3.06136	7.48098	24.3809	13.136	18.3672	48.5173	89.7525	25.2216	25.1345
Hccs	0.488371	2.3624	22.6129	16.5974	44.3636	24.9059	39.071	11.3005	66.1096	42.7754	30.3828	9.48076
Hck	0.491824	0.920149	7.04824	2.74403	0	0	0.486715	0	0.321436	0.517746	0.904386	0.978062
Hcrt	0	0.388179	15.7558	29.8147	12.5387	5.62007	8.16327	5.8205	10.6571	45.9733	6.31719	5.37835
Hdac1	0.162301	0.847049	15.4879	49.3293	153.33	39.6923	103.168	42.5822	22.9717	2.68257	25.9005	3.30633
Heatr3	2.89041	2.47889	23.6294	70.2967	28.9662	16.7123	30.0117	7.27283	38.6217	16.0871	26.2533	6.74697
Herc4	1.5851	1.66174	12.8351	22.9045	12.3081	10.3316	6.28973	10.2429	19.9125	7.36017	14.6943	4.30407
Hesx1	0.162196	0.690338	22.8025	6.00044	0.584003	25.9277	9.76372	13.2228	5.28554	12.7097	9.89976	11.7186
Hexb	0.126737	0.993233	142.64	353.416	85.4234	42.7208	58.5591	44.3605	219.155	29.9663	67.4686	20.5497
Hexim1	0.0437196	0.992448	6.05221	4.7851	2.07236	5.11921	4.61647	1.47469	19.8876	13.8555	5.28893	3.96935
Hic2	2.52403	2.91485	16.2285	12.9552	20.7001	16.2033	11.3005	11.78	22.1781	9.90636	13.9815	7.03653
Hipk1	0.283766	0.439296	47.2831	31.8281	46.4456	18.2572	33.1795	16.1361	58.4282	8.65354	47.2724	3.96955
Hipk3	0.969618	0.813149	12.5284	14.3719	20.082	5.87579	9.38659	6.48939	19.1345	3.37358	11.1428	1.9178
Hira	1.40854	0.778598	6.0628	9.41921	8.93737	3.54948	4.69254	5.46975	5.59266	1.17718	6.36962	1.79051
Hmgcl	0.243811	1.13655	33.3308	42.9866	19.6859	21.0896	39.3347	13.8781	35.3286	24.3187	15.3704	13.6178
Hmmr	2.78425	2.78168	24.1684	28.9543	63.1255	66.501	51.9845	63.1704	27.3327	5.48467	43.7867	3.59008
Hnrnpab	2.53499	2.99772	27.0177	37.4713	160.07	69.3416	131.343	101.895	468.696	125.28	128.149	20.1028
Hormad1	0.178834	2.55541	49.2447	67.733	71.4996	39.7087	71.571	58.3162	54.7646	7.27448	38.5099	14.766
Hpd	0.957375	1.6946	7.89506	3.38652	0	1.33108	4.3374	6.82977	4.66855	13.5891	1.41427	4.34178
Hpdl	0.260459	0.992439	36.702	68.7382	34.5057	4.44465	22.9371	10.1018	47.3373	14.5612	19.8354	9.86145
Hsd17b14	0	0.0258231	41.5337	60.4415	74.1804	14.3962	40.1512	13.8994	93.8431	13.6276	31.2994	2.36643
Hsd17b6	0.117059	0.158169	6.43187	23.6252	8.72372	2.4661	4.00986	1.94798	3.63101	4.05844	10.9977	3.00751
Hspa1a	0.596902	1.2318	10.1652	8.71879	2.12512	6.18403	8.52174	0.844326	7.69464	14.1427	2.20396	0.952538
Hspa2	2.18262	6.0595	19.3144	4.80173	4.99015	8.82958	29.9958	14.4044	38.1399	38.0433	17.8934	15.5659
Hspb1	4.73212	8.63164	54.4174	15.0479	111.574	184.192	329.132	120.276	225.154	325.935	57.4348	32.3048
Hspbp1	0.285493	0.277743	32.8351	68.19	56.933	14.8767	62.7268	18.1063	57.49	2.22444	19.7071	3.04893
Icam1	0	0.552219	14.1287	7.5433	2.47707	5.50726	6.30696	6.81693	7.7115	20.6386	8.18221	9.62301
Id1	2.03573	4.25617	26.8241	5.01408	5.19869	17.8923	18.6295	2.02723	66.4601	49.0758	36.0976	20.8065
Idh2	0	0.098108	5.303	29.591	23.0878	0.866657	12.2495	3.08453	10.472	0.834318	6.6252	1.02444
Ier2	0.222029	2.27252	11.8052	7.03102	0.623407	2.74449	0.694641	0.46472	18.5252	40.4776	10.9345	9.2879
Ier3	0.171869	3.34403	10.7772	0.541561	0.614393	4.01308	13.8676	2.36979	29.3116	61.9948	19.8678	13.0078
Ier3ip1	0.372079	3.0919	26.9276	23.0259	26.8908	23.1434	27.6606	40.218	22.9532	5.43888	38.6098	8.21313
Ifi35	0	0.233506	62.8635	100.621	45.1709	20.9055	53.3679	15.0099	52.3707	5.2357	56.2838	5.54504
Ikbip	0.780162	0.728648	7.33363	4.88239	4.01215	2.69312	8.12385	7.42668	2.23461	3.75775	3.14186	6.04445
Ikzf5	1.62347	1.4505	8.60353	5.82187	6.33699	8.22438	7.38861	5.12628	2.5478	2.23109	4.39039	2.07347
Il6ra	0.200426	0.225681	5.5109	1.97227	1.93397	5.46289	1.76245	1.20078	5.47861	3.37911	8.94665	1.36578
Impdh1	0.47579	0.450022	24.2114	95.0265	31.5969	2.70059	27.608	2.65263	51.2436	5.23261	17.5039	1.93343
Impdh2	0.204745	0.352727	9.44973	55.2006	402.624	55.4177	161.537	96.8543	8.55365	0.645984	3.01486	1.42765
Ing4	2.57488	2.49455	16.9754	31.7874	27.5479	7.6983	15.8875	11.3031	24.6962	2.25487	14.2213	1.08429
Inpp1	0.644073	0.205135	6.21666	0.288038	2.27252	1.48963	9.93288	0.196423	0.2564	1.41624	1.26464	0.782044
Ints7	0.39026	0.269865	12.706	26.6696	12.944	2.07634	8.31779	2.98686	8.06958	1.5709	4.2477	0.965061
Ipo11	2.04187	2.06925	12.3894	45.5149	23.6451	5.84282	16.6384	11.6805	21.148	2.2315	15.9553	0.977658
Ipo7	2.6824	1.78461	16.5688	46.7543	28.2171	8.68396	15.662	10.3366	92.6015	6.67952	37.7277	3.64077
Iqub	0.121329	0.180335	16.3092	27.6739	16.7392	2.22254	6.42284	5.75032	21.1305	12.6143	18.7142	4.67036
Irak2	0.197007	0.180263	8.23163	9.64797	6.68169	2.64333	3.235	6.16699	8.38466	7.46254	10.4304	4.13685
Irgq	0	0.070729	6.6913	10.0161	10.5146	4.89245	6.47942	2.03393	5.21414	1.31889	4.18069	0.262266
Isca2	0.119636	1.30933	13.8984	21.8343	43.5826	9.77473	34.7428	20.3522	50.098	19.5367	66.1501	23.5358
Isg20l2	0	0.497965	13.2973	35.6083	22.6582	9.78595	28.4361	8.96655	49.6505	6.38118	17.8667	2.06819
Itgae	0.114978	0.51301	6.71015	7.09911	6.53972	3.27637	11.1781	6.41584	3.65409	2.3271	4.72496	3.57113
Itgb5	0.550768	0.746173	5.84934	17.7096	29.3265	3.7701	9.28552	7.44675	30.2271	3.25127	8.0949	1.30644
Itpkc	0	0.11297	10.9845	15.4429	24.4393	3.58646	15.5988	3.54057	13.7309	4.50532	7.6448	1.32523
Kbtbd2	0.018991	0.13087	5.0424	11.1634	9.34597	2.45343	4.02942	3.43822	9.42961	2.92612	5.4214	2.1039
Kcnk5	0.309635	0.475162	6.21548	30.031	9.69328	4.59219	8.31629	2.98236	23.6027	14.145	7.07101	1.37071
Kctd6	0.201246	0.897343	7.60985	1.7022	7.97509	10.9487	21.5799	12.7731	32.7624	29.3766	32.0506	14.2498
Kdm3a	1.52102	1.70666	13.2062	15.7954	12.7875	11.4046	17.2698	7.44535	35.0077	10.3084	22.3007	4.36893
Kdm4c	0.154108	0.291526	20.6882	42.1434	14.9968	5.25164	10.2494	6.77074	9.32224	1.72081	7.86255	1.37643
Kdm5a	0.365789	0.316795	7.53493	19.2323	13.0721	5.84674	6.14664	7.09606	13.4546	2.06439	8.8093	0.83597
Kdm5b	1.05005	2.25413	45.7081	68.9143	81.6949	26.2903	56.1807	32.6003	76.5796	10.9243	42.1642	4.38127
Khdrbs1	2.60469	8.4962	55.4448	44.3845	50.6112	33.6707	51.9178	32.5892	93.8582	36.5276	46.9059	11.9916
Kif3c	0.152422	0.300329	13.4528	24.8461	18.699	1.96114	11.9658	3.5325	11.4697	1.04872	8.94001	1.75451
Kifc2	0.0715116	0.096627	5.42507	2.76595	1.12626	2.33144	2.19535	1.70783	3.87776	4.26049	2.31729	1.18026
Klb	0.259056	0.665075	8.64462	4.05227	6.73972	5.7927	7.26925	12.1436	3.41214	3.18291	5.22578	3.92187
Klf5	0	0.752337	9.9448	11.0719	29.7623	11.9477	30.1456	9.72061	32.3897	45.8238	15.2819	7.46319
Klhl11	1.39631	3.79482	65.0611	57.9912	33.5532	50.1594	26.3836	32.963	102.865	52.6514	60.5342	13.5236
Klhl7	0.476761	0.202045	19.8149	33.5972	17.8522	9.87533	18.455	17.2869	23.8616	5.1378	12.9015	2.91896
Klrg2	0.136809	0.180236	7.66849	1.83807	6.22395	6.42477	17.0385	2.54554	8.0984	13.4697	5.48617	1.18626
Kpna1	0.109229	1.29142	72.8482	107.5	61.8543	38.8692	43.1477	30.4578	82.0456	14.4762	50.3559	7.62752
Krt28	0.114101	0.416263	6.50935	17.3551	4.26137	0.200886	3.20515	0.952254	6.53536	5.05079	4.39552	1.66633
Kti12	11.8805	12.8496	119.309	155.632	156.44	76.7016	133.782	49.4342	395.88	147.128	98.9194	25.364
L1td1	0	0.135179	13.0576	5.34654	7.95549	9.99842	4.54286	12.585	9.97749	10.2768	6.89488	4.85305
L2hgdh	0.401512	0.424978	32.6031	91.1687	97.6445	20.7074	53.1045	35.0775	73.3424	14.0477	25.0432	3.35626
LOC666331	0	0.157717	7.23321	0.509061	0	0	4.81856	0	2.62356	1.82008	4.7827	0
Lamp2	5.51198	7.03763	126.82	309.32	213.477	76.5452	95.8013	59.7615	454.067	44.5746	154.396	18.1201
Larp1b	0.772283	1.01741	32.6993	63.7431	79.1325	50.655	31.4592	45.329	14.49	7.84865	21.1646	7.40259
Lctl	0.508835	0.465585	15.1432	23.8352	15.3816	3.98741	12.1505	3.47468	12.62	4.74416	10.6984	2.11338
Ldha	2.15315	4.6963	31.6143	6.31062	5.47363	55.3395	13.8838	19.9167	17.2497	42.7758	20.7451	17.0605
Lgals2	0.233284	1.32169	12.511	9.61	4.78154	7.97018	2.28701	5.00261	4.75531	9.55234	9.6416	9.79757
Lgals3	2.76658	2.59972	16.2852	14.981	14.6618	12.932	13.6153	9.49932	22.8955	32.2055	21.5833	15.8519
Lias	0.3966	0.643059	29.0867	61.8965	40.8356	14.169	30.6802	15.1265	17.0166	5.92997	14.0847	4.18746
Lmx1a	0.446124	0.99463	6.38145	0.779081	6.8677	23.7378	1.47104	7.91749	7.30165	11.1566	16.5432	4.54083
Lpcat3	0.749544	1.25425	6.93952	20.8737	8.62854	2.73997	6.00731	0.678817	5.8545	2.98835	10.9714	3.65845
Lrrc25	0	0.0848084	5.32411	4.47106	2.29896	0.958846	0	1.13454	1.67118	6.1572	4.99541	6.27107
Lsm12	2.60735	2.48594	11.6556	26.2597	66.0744	19.0535	46.0616	12.4535	47.774	9.79437	18.1612	9.54929
Lst1	0	0	20.1155	40.4882	37.5328	2.02924	39.3196	11.6345	49.3926	4.42543	19.7646	6.4091
Lta	0	0.203145	5.8252	6.5678	4.87094	2.61878	10.4682	4.13506	8.79026	5.37095	4.06339	8.80618
Ly6g5c	0	0	15.2569	19.1173	5.16709	1.80421	8.65863	5.19558	0.79751	0.828039	3.44726	0.62725
Lyrm2	0.329368	0.400533	9.58341	13.4477	19.4163	8.21084	28.8047	19.1698	12.9293	6.52165	9.0443	5.79056
Lysmd1	0.0967901	0.248488	13.8801	6.20772	9.64867	4.1755	8.37526	3.26233	1.2936	0.765311	1.42813	0.280682
Mad2l1bp	44.3307	69.9825	454.871	607.404	644.046	392.759	490.231	290.984	863.657	151.954	639.468	77.6042
Mafk	0.375782	0.685474	7.99284	9.81735	5.36359	5.31866	3.69009	3.8209	6.5287	5.68564	4.58119	1.06067
Mak16	0.348398	4.3249	132.827	213.629	170.773	87.5369	106.605	133.822	124.768	24.5124	114.023	28.3899
Malat1	1.58155	2.11646	5.28154	16.6662	19.2313	7.06383	2.45545	22.8423	4.74381	7.36321	17.252	8.20949
Man2a2	0.227475	0.18003	5.23082	2.09043	3.00671	2.30277	4.8043	1.24834	3.85855	1.56574	3.62696	0.586983
Map1lc3a	3.04649	4.10068	35.4156	67.9069	201.22	36.7813	149.076	28.437	615.587	383.857	160.724	82.1028
Map1lc3b	29.2011	30.4877	190.099	570.306	1608.13	801.327	1328.9	1704.8	475.066	86.2844	185.721	34.1158
Map2k3	0.690284	1.06035	20.7567	16.2988	11.0747	4.39705	12.4155	6.33322	37.4649	16.6236	14.5556	7.95985
Map3k3	0.023787	0.154277	7.14512	12.1682	12.3638	4.20607	14.8668	1.38484	13.8619	4.54371	15.358	1.25995
Mapk14	1.90296	2.72356	14.8383	18.1213	23.704	17.8609	34.5712	24.077	30.4262	29.011	19.8855	8.41307
Marcksl1	0.651648	2.51471	23.8918	22.7563	14.3222	17.6056	9.18135	8.13095	50.9587	74.1453	14.178	8.5526
Mars2	0.839954	1.97907	16.4586	34.1226	12.7651	10.0219	8.08405	6.89808	22.2205	13.9167	12.0663	4.38395
Mcf2	2.55228	1.38484	7.81873	6.18797	5.6999	1.57913	2.40929	2.74388	2.56499	2.42593	2.30345	0.462207
Mcl1	0.297584	1.57249	14.131	27.9148	24.7938	18.4088	16.4289	20.198	30.818	10.74	22.863	6.314
Mcts2	0.824086	5.78995	55.5968	56.3912	51.0949	38.954	50.3662	49.2102	73.9923	28.9577	75.3032	25.3126
Mdp1	0.77792	0.530715	12.9548	26.6704	24.5844	7.15878	17.1393	12.3461	42.3447	17.2337	23.8337	6.61358
Med13	2.8127	3.56632	10.6681	7.34315	8.20387	9.74255	5.95288	13.9097	7.15233	4.14787	12.6939	9.87178
Med29	0.236658	0.833866	58.5892	78.1046	185.561	99.9987	228.156	157.217	233.907	46.1832	82.8936	12.5805
Mef2a	0.064965	0.120843	5.93819	2.37534	3.17368	4.09197	6.85135	3.32843	6.49182	1.8648	3.62435	1.13769
Mettl2	0.409191	0.699024	23.4106	52.483	28.1768	12.3967	19.6325	25.4807	59.2926	17.2638	20.5774	6.39011
Mex3c	2.16897	2.44874	9.33711	5.90994	8.26691	20.4102	5.59586	18.0541	5.70959	8.90015	12.4391	9.35267
Mfap5	0.183353	0.470714	40.5854	81.1576	42.644	24.5565	45.8767	47.0443	16.1807	19.7949	38.9556	34.4134
Mfsd5	2.3984	2.03974	40.3997	69.5581	60.8364	30.3934	50.0906	33.4597	218.805	48.4024	63.9682	15.5621
Mga	2.27711	1.9468	10.7415	17.7959	14.1107	7.53013	9.48811	9.5638	13.9632	2.52555	13.265	4.05892
Mgarp	0	1.50626	14.2071	19.6293	2.13595	0	2.22311	3.83334	9.16293	9.6426	11.1828	8.74686
Mgat2	0.321924	2.53873	44.0867	80.7686	67.7306	34.6226	46.3748	23.3101	109.538	54.881	55.6508	15.2272
Mid1ip1	1.69878	1.89372	7.37246	0.796752	0	0.56338	1.48827	1.84043	3.27443	9.26684	0.767452	2.82433
Mier3	19.4047	27.7584	134.217	311.813	179.166	67.8955	72.8461	102.454	52.1769	16.5448	103.326	45.7537
Mixl1	0.170409	0.33157	7.45898	19.2314	19.4016	0.627813	1.10271	5.07446	2.52852	8.1224	2.32391	3.54698
Mknk2	0.774946	1.16928	8.51114	10.5916	16.9304	12.0419	10.8027	9.59152	19.8497	11.3054	14.8393	4.00646
Mkrn1	12.701	16.2358	79.1967	112.981	101.73	55.5917	100.836	78.1946	126.505	40.4572	41.8735	24.6509
Mmp19	3.48E-10	0.0106539	9.46158	2.81319	8.1787	2.66215	3.60251	2.55594	3.42547	1.37334	5.46517	1.4556
Mns1	3.14976	1.945	13.6964	8.95918	11.3024	8.27255	4.29285	7.89346	23.2511	8.59556	25.7264	7.50862
Moap1	0.755776	0.714814	7.07483	1.65134	9.24406	14.9523	9.87983	22.3233	16.3964	5.60211	12.5221	4.62463
Mpdu1	0	0.117056	18.186	38.3928	15.043	3.69421	29.8952	0.812649	34.6451	4.4378	9.47424	1.76352
Mplkip	0.142872	0.440151	6.8114	11.0695	9.82459	3.61941	19.4002	3.79894	11.5108	5.90138	6.11778	3.36784
Mppe1	0.144191	0.257605	5.19082	5.31971	4.26809	3.47246	4.5851	2.23403	3.34614	8.4558	5.37254	7.52832
Mpv17	0.0490699	0.159133	9.42884	13.4484	23.0578	32.6408	29.4325	69.702	7.77013	7.49187	13.6201	3.12872
Mrpl20	1.3055	4.3451	100.877	407.264	241.803	62.5483	332.847	140.809	337.085	42.8177	111.205	11.4769
Mrps26	11.1833	18.6869	91.3261	206.818	98.7865	59.7848	104.144	53.6434	219.743	110.138	80.6294	17.9223
Mrps30	0.420616	4.32643	13.2775	10.1827	60.9014	23.1561	51.224	17.4928	96.4792	42.951	30.005	8.17726
Mrps34	0.113615	0.87501	13.4985	15.4642	17.5559	5.77221	14.3541	6.37232	41.8605	4.91817	5.46315	0
Msantd2	1.15762	1.44916	8.13991	7.89329	34.415	14.1753	14.1013	26.9888	23.124	6.37111	13.1109	6.64428
Msh5	0.285382	0.446544	5.01584	3.31396	2.69166	1.16958	1.90082	0.758873	2.61251	1.29585	1.21678	0.578121
Msrb1	1.62328	3.52494	28.3898	56.3595	60.3178	32.6353	80.9679	25.0385	76.8456	24.6469	74.5881	24.0832
Msto1	4.48493	3.28927	45.8305	41.9973	40.648	17.169	35.0974	8.57075	77.2352	14.1544	29.1482	5.1457
Msx1	0.873003	4.87071	7.71193	0.88431	0.477221	3.62109	1.06333	1.61243	3.57155	72.6263	3.00542	9.78947
Mta2	0.413381	0.808273	52.509	107.906	68.1153	26.5012	54.9847	7.72273	86.4878	19.8782	28.8876	3.75319
Mtch2	1.31093	1.56828	17.0777	21.1416	36.5269	15.8521	35.7071	18.9886	43.907	10.0396	27.7154	8.27837
Mthfr	0.723692	0.327155	6.24969	9.89498	7.87261	1.83094	2.78352	2.16776	5.37395	1.97304	4.59394	1.55138
Mvk	0	0.606866	16.4256	9.84834	6.03086	1.9599	0.944936	1.90205	26.3167	7.67865	11.7746	1.2333
Myc	0.258353	1.96524	7.14352	48.4969	5.27126	1.67281	8.18262	1.27855	6.11199	11.2469	2.60069	4.63543
Myo3a	0.354196	0.700662	5.72461	5.30805	6.51806	3.91523	0.189371	4.14852	7.36987	3.05066	10.0771	2.98924
Naa15	3.98987	2.73195	16.1285	27.185	20.4453	6.95186	12.1698	10.4432	16.62	9.57453	9.7295	2.37397
Nabp1	3.09766	4.633	19.2684	73.426	28.0469	6.09182	22.3817	6.06016	69.5995	36.5505	22.4017	12.0528
Naif1	0.566115	1.17979	5.4326	3.53197	4.10816	2.39704	5.89892	0.317046	4.25423	6.48827	4.39546	1.02614
Nampt	4.13193	2.82928	17.8852	28.0217	22.399	7.80835	6.80359	6.54282	16.3465	5.80195	9.39157	2.3559
Nanos3	0	0.0641208	8.50432	6.75911	8.17187	4.66233	29.908	9.84107	7.0816	8.45031	1.61472	6.32325
Nanp	0.441779	0.869803	6.77175	7.33051	3.96969	1.09832	4.68388	6.50304	0	0	0	0
Ncapd2	2.3796	1.80537	12.3077	19.69	14.4908	3.68788	3.21351	3.8821	13.281	3.31705	15.7938	1.00708
Ncbp1	0.843806	2.24285	64.8291	133.512	69.8334	31.2713	52.948	33.3383	140.394	36.5405	64.8848	4.78603
Ncmap	0.509169	0.144467	16.1838	16.9763	17.4207	5.40252	26.925	3.68327	9.63951	2.55951	11.571	0.642514
Ndrg3	0.796385	0.972876	6.78129	15.9381	8.69448	0.753486	8.86736	2.561	5.2524	1.15922	4.24409	0.519248
Ndufaf1	0.176811	0.215014	11.3089	44.1522	28.5315	10.5457	20.1763	13.9643	27.7692	3.56396	10.3441	3.54986
Neurl2	1.22E-20	0.163449	13.8698	10.7173	10.306	4.81934	4.30746	5.06317	41.2424	13.6085	10.6531	7.97964
Nfatc2ip	1.14113	1.46777	7.06017	7.00036	12.7408	6.21558	4.19937	9.47293	29.525	13.0212	16.8258	5.05313
Nfatc3	0.225267	0.576728	8.07664	9.76276	7.80863	6.1275	3.6588	3.16261	13.4274	7.87346	8.0057	3.7328
Nfe2	0	0	16.685	8.0279	10.6519	2.26365	9.71036	0.970209	7.11453	9.34647	7.72226	6.30594
Nhp2	11.6718	14.2716	247.352	432.354	387.739	200.785	501.305	319.537	978.9	163.018	372.815	46.3956
Nicn1	5.11381	6.46267	48.5023	15.023	27.0767	31.9126	40.1653	16.3424	11.0955	11.0148	35.0791	20.5749
Nid2	0.0888133	0.559307	12.058	9.76798	3.72128	1.92628	2.07223	2.49856	5.77905	3.24913	4.6752	1.20963
Nipa2	2.16975	2.69096	25.4731	55.4297	23.3544	9.90425	37.4833	15.6661	46.6242	17.7771	18.6929	3.33306
Nipal1	0.399079	0.429048	7.01269	51.6615	23.1316	2.64619	11.0742	5.35985	7.27531	3.7117	8.10743	5.18951
Nmb	0.694415	2.81417	29.3957	20.5716	11.5876	53.5313	45.0167	36.2659	103.918	89.5247	40.7308	37.76
Nme2	0.30246	2.38314	252.117	604.276	710.434	195.049	664.265	407.228	532.515	123.523	216.897	45.7438
Nmnat1	0.311573	1.68393	73.5165	54.6159	56.7797	36.5657	29.634	25.7028	18.226	8.01712	22.8839	5.46383
Nmrk1	0	1.50895	6.07355	1.11835	106.507	241.63	139.771	378.357	6.45171	40.77	9.74818	18.2031
Noa1	1.59064	2.2636	18.104	32.99	25.8288	12.9734	32.4242	12.6039	41.9317	30.8104	17.3827	4.84494
Nob1	3.67548	2.48994	91.6912	185.999	140.99	51.547	95.5882	46.0138	169.863	39.0016	63.5767	12.5331
Nol11	0.544995	2.45764	66.9612	142.891	74.9143	39.7644	67.6664	45.1922	61.8212	17.9426	74.3323	14.2667
Nol7	4.53269	4.0482	87.3206	125.779	86.9508	46.9263	101.347	59.3469	82.624	20.1625	35.4322	8.23984
Nol9	2.5323	3.47656	15.1982	20.9868	33.6306	19.0042	23.4336	14.5419	56.2697	21.3717	28.8283	6.7733
Nop16	0.0472902	0.920134	61.1928	99.3915	101.321	80.6112	31.7683	64.4371	220.059	21.2382	124.145	12.233
Nop2	1.4297	2.1999	75.8719	135.026	100.45	22.0391	80.4944	14.0757	58.1874	11.0263	31.6422	4.59335
Npepps	0.794031	0.765337	6.1727	5.70732	6.73774	3.49616	9.02851	4.80622	4.09814	5.26137	4.72212	3.68619
Npl	0	0.723025	152.295	488.402	408.818	29.6332	228.036	85.9647	269.958	46.0687	104.871	11.21
Nr1d2	1.40502	2.6294	6.7675	16.9769	10.6541	4.77902	11.0331	4.91239	11.5661	3.92603	4.01518	1.18834
Nr1h3	0.225732	0.146404	21.2441	56.6939	25.9386	1.30158	16.9375	3.28275	5.38938	3.35815	3.72874	2.40644
Nr2c2	0.148177	0.249264	11.0044	25.0356	21.7612	7.64443	9.29044	5.60851	24.2224	5.12096	21.6648	5.80462
Nr5a2	4.91709	4.10584	24.9998	48.9326	45.7033	10.8558	19.0891	16.6411	56.9449	5.18413	21.1403	2.34598
Nt5c	0.674429	0.273374	7.03595	61.0993	47.6525	0	39.8549	9.7077	19.4856	1.67149	3.66567	0.604961
Ntmt1	3.99644	3.20994	103.183	240.363	189.605	56.0231	98.1526	65.9569	399.386	43.4641	107.402	16.1466
Nucb2	0.87884	0.969776	15.0588	17.3253	9.05033	4.36719	12.9647	12.6412	22.775	6.07284	12.3068	8.05412
Nudt21	1.75779	2.00184	20.8913	37.5973	146.505	77.6568	99.8848	45.7034	28.45	3.90188	11.4073	3.01138
Nudt4	2.95949	2.63364	22.9453	74.3733	55.5056	34.058	38.2213	29.5533	67.3639	39.0918	46.2734	13.0635
Nufip1	2.54511	2.38485	59.4789	94.5111	62.9313	30.027	41.1244	24.6549	109.049	18.5571	33.6393	4.84804
Nup62cl	0.0819817	0.73109	14.3161	1.23915	5.30628	5.23353	9.36432	4.23097	5.54784	18.8727	8.78175	14.7872
Nupr1	0.208897	1.09982	10.8192	72.7631	8.83253	4.55223	20.0635	22.5929	20.7341	38.1849	43.9891	59.9367
Obox6	0.0654915	4.30065	309.995	657.519	774.527	221.247	636.447	383.882	619.079	84.6276	381.784	70.077
Odc1	3.40867	1.84029	25.6636	43.9769	256.272	115.266	153.211	173.852	267.189	125.806	97.4006	22.5187
Olfr1141	0	0.822574	18.2092	0.607863	0	0	0	0	0	0	0	0
Olfr118	0	1.61217	10.3263	0.902132	0	1.65249	1.1909	0	0.768119	15.0443	4.3758	8.71747
Olfr376	0	1.02784	24.3847	0.140736	0.813508	29.7217	0	0.685026	6.29705	55.3324	19.8007	19.0555
Olfr815	0	0.824712	5.14825	0.626551	0	5.05095	0	0	0	6.85286	1.85838	7.27106
Olfr881	0.314466	0.59485	13.0406	1.12649	5.46758	18.2523	0	5.97571	0.78557	16.6541	5.96983	11.3547
Ormdl2	1.65307	4.32749	32.2071	17.9907	32.2278	41.0397	54.1031	33.0035	41.6452	16.7465	57.8983	21.3401
Osbpl6	0.270448	0.609628	13.888	13.9966	11.6286	5.79587	10.4683	9.29171	7.59104	1.58565	21.9807	2.59092
Osr2	0.937877	3.97722	10.1514	0.873576	4.00739	7.23777	1.2177	2.86235	6.96765	48.0362	2.42427	17.4315
Ostm1	1.7512	0.730152	11.7005	27.1923	17.2045	9.29426	15.1118	8.71516	26.0303	4.96751	15.096	2.97512
Ovol1	1.59007	2.84237	12.8663	14.3479	2.04522	10.5419	1.87946	2.78767	2.64595	7.66917	3.07622	1.71906
Ovol2	0.891997	0.662884	26.9542	23.7171	55.7587	13.9326	57.8516	48.5347	40.8158	30.5055	17.2448	16.8835
P4ha2	0.342705	1.52716	16.3413	4.66843	4.23355	16.904	5.76426	8.40102	6.35407	8.21687	13.0544	4.74053
Pabpc1	0.242054	0.893976	26.1603	34.5132	92.1971	43.3329	46.83	61.129	30.8359	10.4253	45.6799	13.6967
Pabpn1	9.10652	13.1915	134.797	59.1856	205.562	244.245	111.433	182.703	76.7876	47.5929	268.888	82.8868
Pak2	0.902716	1.28706	13.7666	17.6543	10.6402	6.04328	7.17664	8.52097	13.8549	5.12494	8.57278	2.4108
Pank3	2.13821	1.93173	18.5588	50.3686	60.4522	34.9292	34.4789	29.3875	55.3962	19.5332	40.064	6.63939
Papolb	0	1.13313	9.02406	9.606	7.22608	9.4556	18.543	8.17494	11.4133	6.10534	7.3518	2.60106
Parp9	0.605983	0.86067	6.93553	11.5476	7.88691	3.45819	7.00012	3.18231	5.31997	2.82996	8.54456	2.79948
Pcgf5	1.40263	4.4348	110.5	139.322	89.1843	53.4377	86.2814	90.5455	25.6666	8.51259	39.2414	6.52467
Pcsk1n	0.322308	0.319378	9.07417	2.70855	8.43626	5.52209	10.1684	7.34345	5.60084	13.1253	3.38433	2.97822
Pcyt2	1.63447	1.45043	16.0823	45.253	33.3312	2.71155	12.097	3.21868	26.7891	7.13951	10.7952	2.59551
Pdcd10	1.50396	1.71039	9.06167	7.54092	59.4481	45.4685	42.4623	37.0728	17.8435	11.9946	15.0408	6.07944
Pde6g	0.438993	0.222876	6.22054	6.25112	6.82096	0	0.763076	0	1.35903	1.50338	2.32567	0
Pdp2	1.16542	2.92041	63.812	126.299	123.008	62.5148	56.1375	46.479	86.5326	12.3545	59.4162	8.85927
Pds5a	0.634233	1.34975	8.73187	14.482	10.3015	9.26431	13.3466	7.91837	7.62622	4.12737	6.45876	3.14734
Pdxk	0.0423971	0.876499	74.2271	283.18	193.028	34.8802	123.451	53.606	299.734	26.6729	80.1925	7.48658
Pdxp	1.95308	2.19737	9.93685	2.84209	20.6464	27.7249	31.9463	17.0679	24.5096	54.3305	13.9245	13.1787
Pemt	8.84001	14.3452	211.388	572.673	200.439	79.022	130.684	35.7638	335.78	80.5716	354.919	45.6574
Pgam2	0	0.0454433	5.43459	16.4619	10.4164	0	7.7423	1.26107	11.6136	4.20602	13.8069	2.14476
Pgd	4.52763	3.4564	15.8535	38.5928	24.3789	6.4754	18.6617	6.77222	34.0355	4.72898	20.6717	3.52116
Pglyrp1	3.21546	5.42922	24.495	8.45504	53.875	72.8796	23.4775	72.7843	74.2524	12.8487	40.9618	12.4206
Pgm3	0.129251	0.554259	19.7333	44.1066	31.8158	11.0147	32.376	4.54385	16.5327	2.68094	17.2183	2.59452
Pgp	0.649331	7.03136	63.4925	62.328	163.154	41.258	192.115	34.6242	79.588	24.9679	24.982	2.19604
Phf11a	0.042914	3.356	12.3729	4.52744	3.09027	11.8461	0.794704	7.93915	7.09851	19.4932	11.5098	9.81973
Phlda2	12.1412	32.0499	185.829	232.87	116.483	101.798	132.452	96.1682	172.744	94.3355	154.799	74.3267
Pi4k2b	0.0953488	0.599088	11.5404	16.8176	13.3592	9.41543	18.0122	10.1402	24.3766	16.7876	15.5838	6.51722
Pias3	0.899181	0.818428	8.89852	1.22251	2.09698	0.866421	1.34786	0.916582	3.95199	5.30022	4.6457	1.35622
Pigh	1.6071	0.7203	12.4453	16.1248	14.7433	5.83508	10.3993	9.99541	14.4143	4.3545	5.69323	3.73258
Pik3cb	1.67371	1.1549	8.89163	11.0101	10.4033	7.92535	11.6195	7.67935	18.0603	10.0228	7.35427	4.00216
Pim3	0.0639781	1.90616	28.2559	22.0409	15.2885	23.1969	38.0077	5.91015	31.1661	28.2176	12.879	2.22741
Pin1	0.019316	0.422819	14.48	15.5935	21.7599	9.38816	34.1777	7.51324	227.824	22.2658	89.5594	5.27181
Pip5k1a	0.723223	0.578183	18.781	14.1568	24.7446	14.9146	23.2688	12.5162	14.2092	4.26977	30.4974	4.99588
Pitpnb	0.253168	0.728723	47.2035	116.457	90.5867	9.45951	63.6065	37.9644	52.0345	2.2973	31.9195	1.97016
Piwil2	0.602171	0.488197	7.70068	9.74813	11.8585	5.01158	7.64962	4.63114	4.91034	1.76878	8.02736	0.983792
Pla2g1b	0.540594	0.873658	12.053	13.2585	0	4.72047	0	12.5454	8.8017	12.0867	19.8439	9.31542
Plb1	0	0.066019	7.81317	13.5361	2.40765	0.440919	1.63198	1.01814	1.36646	4.95276	5.8747	1.70702
Plcd4	0	0.0338628	9.98679	17.802	13.8798	6.54407	7.87994	8.09719	23.4864	7.1189	20.7503	3.45073
Pld6	0.414896	0.14929	6.95661	0.750104	4.71341	5.06438	7.32061	4.84694	9.7689	5.24321	3.68865	1.96126
Plekhf2	0.206941	0.744487	18.6175	21.5666	55.8321	27.4238	30.5296	34.2488	102.665	30.4028	34.3292	7.7362
Plekho2	0.0140357	0.295858	9.40471	6.66155	5.05463	4.95751	4.03439	4.43223	7.67875	3.39732	7.70817	2.26881
Plvap	1.56065	2.41838	8.7095	6.9191	7.58409	5.1835	11.6598	0.684086	4.79547	7.77584	4.39447	2.54632
Pmaip1	0.201551	0.758651	7.39425	1.63589	1.91178	9.11371	1.12741	10.5858	7.47382	19.7728	4.8969	7.4337
Pmpca	0.557203	0.683304	16.4267	25.2568	17.2807	2.97707	14.515	3.75844	22.0433	3.4205	12.275	1.55389
Pnrc2	2.91133	3.69433	10.119	8.84424	11.9357	3.67071	38.0057	8.35356	7.70015	6.78821	23.0196	10.2864
Poglut1	0.748596	1.1271	11.3668	17.2385	6.13001	3.34574	7.52763	2.98655	7.66993	4.37136	9.9137	3.16317
Polh	0.416196	0.289216	11.8472	7.26765	7.65171	6.18758	11.8166	3.67962	27.159	8.35831	24.6174	6.06198
Polq	0.511606	0.46845	6.04981	11.4778	10.3483	3.37883	6.65142	2.28289	7.66023	1.89283	7.18161	1.03388
Polr1c	3.37577	6.84191	154.265	355.608	318.847	98.3424	279.146	99.5687	276.551	36.7857	144.095	13.5704
Polr2f	139.831	271.069	1047.04	1720.46	875.295	349.503	609.082	476.788	1436.71	193.032	672.025	381.158
Polr2h	6.00335	7.01725	75.2536	188.509	268.587	173.484	223.487	255.094	448.667	122.928	208.286	43.4852
Polr2m	0.325927	1.63635	9.10179	14.4609	38.4984	8.36013	25.4172	4.1083	102.091	30.1002	27.044	3.75517
Polr3e	1.30897	0.588208	14.8685	29.684	27.5729	4.21008	11.1094	5.71336	26.7069	7.76319	11.9825	5.0755
Polr3g	1.22773	2.34404	16.8097	50.3875	35.3434	8.6699	25.6534	9.5507	24.4303	3.74643	23.9475	4.22132
Pomc	0.575485	0.738697	11.1748	4.8992	13.5148	17.0206	7.90929	13.3449	43.8159	26.2493	14.5452	7.52334
Ppat	0.191829	1.94557	75.1694	218.769	118.426	29.8315	81.0316	39.8463	174.085	14.328	90.4273	7.89973
Ppcs	0.119013	0.337699	24.3268	59.5313	36.3095	8.96758	24.4242	19.5184	41.7539	20.9296	18.2721	14.0563
Ppil1	2.22511	2.82612	72.4119	105.706	101.193	43.2344	64.961	21.2294	81.0833	24.2207	39.1339	9.33124
Ppm1a	8.98593	11.6562	167.611	330.731	325.734	102.538	148.756	155.764	251.482	35.668	178.139	57.9468
Ppp1cc	1.2879	2.88127	14.8418	17.8845	71.2561	67.951	59.2154	87.0881	7.65322	4.04444	2.88784	1.30059
Ppp1r16a	0.145888	0.0709646	6.26171	8.58071	5.92221	2.27991	8.37294	0.903945	7.23338	3.92998	4.60717	1.38035
Ppp1r2	0.412939	0.982508	11.2234	23.6215	15.2746	19.0058	16.2173	12.0545	9.42466	7.89089	5.2651	1.36103
Ppp1r2-ps3	0.674429	1.09349	9.46214	14.7392	0.449552	0.826097	0.75198	0	1.50931	4.38389	2.15776	0
Ppp1r2-ps7	0	0.266838	13.9546	1.85319	7.08922	7.02406	0	4.08182	4.97742	6.87249	3.25913	3.5256
Ppp1r8	2.3355	3.81912	40.9902	32.3037	40.3891	73.289	47.999	51.6189	60.2737	28.2569	61.9126	18.3331
Ppp2cb	0.0882919	0.214739	12.3128	14.7408	29.2733	17.5349	14.62	30.8432	24.7307	13.4789	32.221	8.59328
Pprc1	4.4125	2.34416	25.2958	60.8486	37.1424	6.84411	24.0128	12.6778	31.9565	3.09414	16.2549	0.922954
Pqlc1	1.72946	4.10553	18.2965	20.7766	6.52976	15.0269	12.5004	2.91024	15.6309	27.9101	8.64019	8.16073
Pramel4	0.129177	0.621157	22.0017	111.256	103.096	15.284	73.5594	24.5602	17.4751	1.17688	18.4716	2.60653
Pramel5	0	0.525713	21.2607	32.1572	18.2593	7.12931	15.6107	2.39749	9.68929	10.7159	13.2279	7.13046
Pramel6	0	2.79381	73.3	138.541	83.0404	43.1474	98.3541	33.9456	56.3939	5.53064	54.4535	7.49917
Pramel7	0	1.14525	118.641	450.586	249.068	34.7331	164.055	88.9962	148.025	12.1023	81.784	5.37974
Prcc	0.850855	0.611417	12.7241	23.1577	6.69035	4.65889	7.95026	4.69576	12.575	8.15245	12.4624	7.98734
Prdx4	1.71049	3.54829	134.668	143.65	142.567	79.4293	110.665	58.5849	296.671	177.079	135.66	81.0648
Prelid2	1.12314	3.67426	44.0547	75.6716	73.3336	19.7883	33.6981	35.3525	52.5706	7.07336	45.1199	4.57727
Prkcd	3.80641	4.01839	74.2585	198.981	120.386	23.7261	84.1838	34.19	100.589	26.1606	61.3538	15.0346
Prkcg	0.0281229	0.193802	14.4968	24.298	11.5444	0.838937	4.40949	2.86935	11.5335	7.73418	4.56247	4.06581
Prmt6	0.347857	1.23207	20.2786	27.0508	18.6968	15.5098	20.1275	9.88998	48.6026	15.456	15.2048	2.90883
Prnp	0.394349	2.19843	7.57053	1.28814	21.9916	43.1925	23.6481	14.0958	32.0233	5.33723	11.1969	2.63572
Prorsd1	0.815909	1.20268	16.5986	23.9518	12.5877	27.9805	11.7205	32.6845	10.2484	11.1876	13.0035	14.2304
Prpf4	1.98981	1.95809	15.7294	20.0653	11.8669	8.01337	16.1531	9.55284	21.8026	5.4363	13.6533	2.58938
Prps1l3	14.7548	11.5596	71.4334	102.263	74.8864	41.4592	72.2124	40.2231	206.852	31.4476	86.0325	14.25
Prr11	0.365026	1.22268	23.248	34.4616	66.0062	83.2536	73.2193	180.778	34.2867	19.467	22.4512	7.39275
Prr13	43.5119	83.9782	270.666	440.819	371.121	122.897	298.698	238.879	250.704	34.958	213.286	86.0583
Prss8	0.912785	1.03954	28.0294	1.71377	7.79373	4.08625	16.0729	2.61205	5.72135	10.901	11.1446	8.84602
Psat1	0.289713	3.08922	74.6387	309.088	127.882	25.7724	78.4494	30.3095	141.224	16.5125	111.13	20.0278
Psme1	0.300957	0	25.9814	50.517	18.6098	0.978222	28.7704	11.1505	8.84136	15.1916	7.91259	8.98808
Psmg2	0.536721	0.942758	12.5844	32.5182	13.9971	6.81911	44.1469	25.2014	14.9157	5.44606	7.57695	4.15032
Pspc1	2.15609	1.54935	18.8658	19.2355	8.36856	4.58651	13.136	1.86542	29.4441	21.4477	17.3084	2.1262
Ptcra	0.897383	0.76016	6.47715	3.98392	14.4272	34.9251	30.4639	55.6665	4.23137	4.14325	2.38165	3.64169
Ptdss2	8.42583	9.40239	69.2661	237.672	131.796	12.6205	101.359	20.8378	234.393	15.6968	100.711	10.1703
Pten	2.28168	3.13915	7.74394	6.52139	17.805	26.8013	12.5899	27.9286	15.0648	12.8961	17.7416	16.6146
Ptpmt1	0	0.40407	24.3694	15.4463	13.9439	8.96376	3.27138	22.5812	14.065	46.8563	11.8406	22.6646
Ptpn1	1.67963	0.961628	17.0613	31.7011	24.8084	8.31905	16.5783	4.09065	41.0603	5.71532	14.321	2.55096
Ptpn9	0.685518	0.957968	6.58425	4.04768	9.39381	3.57145	6.94838	1.22736	6.34817	2.71584	6.9285	2.41297
Ptrh1	0	0.0898455	33.703	69.1788	58.8393	20.8636	60.0626	21.2429	308.395	12.1134	110.138	4.67348
Pus1	0.896197	0.363279	41.0116	85.6993	35.2008	15.4148	31.1685	17.8015	78.6714	29.911	24.9783	7.84135
Pwp1	1.42758	2.83316	57.0491	177.113	88.1474	30.7296	52.5186	19.7204	169.342	17.7263	57.5885	6.88641
Qpctl	0.602629	0.396957	7.24832	13.9413	13.9221	2.34203	2.66573	1.80042	44.0689	16.3523	13.6596	2.5973
Rab19	0	0.377132	5.5475	11.6265	5.8711	4.36696	9.40522	2.1765	3.34543	15.5971	4.02021	4.09982
Rab20	0.322425	3.25026	240.643	359.107	340.562	100.709	237.635	104.207	410.733	29.3453	200.007	21.13
Rab2b	2.62164	2.51695	14.9844	18.5183	7.99147	15.7613	8.30022	9.31441	9.65398	2.97338	14.6706	3.87225
Rab34	0.189157	0.714742	19.9915	46.0546	19.6053	8.77933	15.2098	8.31712	26.1803	27.9494	26.2018	29.9598
Rab39	0	0.431986	18.1706	19.9575	24.4151	9.32455	20.4796	3.51029	22.3286	4.17007	16.9552	7.92995
Rab40c	0.250355	0.215653	10.0943	11.2685	14.9733	2.08699	8.54313	1.51656	12.0332	5.88811	7.56902	0.954466
Rab43	0.103947	0.114836	5.99227	7.4541	11.6522	4.7665	7.72035	2.91152	13.1959	4.47165	5.86576	1.69648
Rab5a	0.886742	1.61393	12.38	42.0415	78.3737	62.3475	52.3836	50.7602	160.839	103.068	39.8707	12.5592
Rabgef1	1.54824	1.4179	46.927	54.0681	29.905	16.2325	49.593	16.0062	43.5199	10.83	39.715	6.85959
Rad9a	0.782785	1.47581	15.4829	17.294	13.5803	10.0608	11.9703	7.06957	28.4939	13.8818	23.2699	7.78424
Ranbp2	1.91933	0.924658	12.9015	33.8525	25.3881	12.8193	13.3213	15.6054	37.6405	6.58677	22.8878	3.0858
Rarg	0.47612	0.397355	15.6868	21.5656	9.21128	3.8239	15.0556	4.0953	22.3582	7.89543	10.283	3.36636
Rasl10a	0	0.102168	9.83263	15.9849	6.02388	1.68739	8.56069	3.65437	8.96106	18.3367	10.4974	3.34956
Rasl11a	0.246542	2.43178	8.6597	81.7783	7.97637	1.10407	5.433	4.23959	6.62837	16.5477	4.55181	18.4407
Rassf7	0.0553712	0.224451	5.97054	5.10397	6.63477	1.95605	0.693082	0.695564	10.6059	3.87147	4.27851	0.92672
Rb1cc1	5.13141	13.0423	49.1706	114.579	89.8796	49.3374	63.719	58.2456	34.7163	55.9131	26.9808	19.7536
Rbbp6	0.539759	2.85511	67.3107	50.0987	37.0998	59.8671	39.6996	39.7655	54.6096	33.4194	82.0866	16.9469
Rbm10	0.225567	0.290809	9.87933	15.6012	47.7544	8.77544	40.3057	9.2176	18.4751	3.25865	11.9937	3.14984
Rbm34	2.01282	0.767669	13.5681	26.765	12.3154	8.17865	8.43026	7.98559	15.3426	5.78607	7.62724	3.09707
Rbm45	2.75975	2.40088	12.9873	28.7459	5.51604	5.99915	8.94698	9.13177	5.24234	2.30316	4.86551	5.80842
Rbm5	4.20675	2.24739	48.7664	55.0578	69.8373	33.9033	47.3124	35.133	78.0474	9.66965	53.4542	5.2216
Rbmx	0.32122	2.97831	49.6786	67.7908	35.2865	26.6958	35.3155	15.8273	84.5216	13.7426	50.075	10.794
Rbmx2	4.88747	4.61004	29.5676	16.676	38.6892	39.3178	35.756	27.8323	29.4083	59.2014	34.2666	20.5368
Rbp7	0.926777	1.68783	37.2763	26.8401	2.71911	18.9197	2.27594	27.7486	10.4139	46.5592	19.8782	36.0036
Rdm1	1.53128	1.81039	56.8971	91.3417	66.3809	21.8846	92.6566	25.1775	82.5645	26.4736	59.0882	16.2879
Renbp	0	0.245969	30.7955	49.0765	51.9671	10.5351	45.5784	14.8289	103.346	8.74085	52.1158	8.55754
Rgcc	0.995802	3.13945	21.2089	9.17159	8.01251	27.546	28.7138	73.2136	78.5226	129.575	58.1436	44.9741
Rgs11	0	0.0322195	13.2653	24.596	26.5377	5.21151	19.1151	7.56538	15.1888	5.58709	7.48869	4.2186
Rilpl2	0.141373	1.48996	44.5655	133.773	48.8629	21.8279	60.506	38.1632	107.275	60.3513	59.0652	19.328
Rinl	0	0.0320322	7.54585	12.28	7.02366	1.18296	9.14661	3.51907	12.3686	14.3316	6.32102	2.89372
Rlf	1.0132	0.856383	10.7011	21.1343	18.7768	7.16665	6.44714	12.9203	42.1316	4.09156	17.8277	3.08594
Rmnd5b	4.11923	4.58351	59.5346	145.574	76.6507	13.615	65.3641	11.193	98.9643	26.4807	35.4015	10.4123
Rnf11	0.111017	0.48002	135.226	296.082	183.002	46.4889	129.901	82.4521	145.498	15.7249	120.929	8.78194
Rnf125	6.49622	5.39953	68.9938	138.278	252.015	94.3315	203.76	143.424	35.607	9.25846	27.8477	6.52534
Rnf6	6.90302	4.23816	58.3766	95.4533	64.5275	18.5629	96.1699	11.9445	36.2279	9.75397	38.8566	6.95033
Rnf7	8.19945	6.64732	150.154	325.817	326.717	147.31	282.193	233.381	335.21	65.6849	156.755	40.2761
Rpl10l	4.03853	4.7207	99.3971	143.067	66.0304	70.0943	128.717	47.7318	240.169	23.4774	168.063	14.0405
Rpl37a	3.78445	5.26393	18.3393	27.2597	544.92	162.723	627.021	336.011	43.6737	5.10768	29.7056	9.13114
Rpl3l	0	0.205233	7.75996	10.4507	7.02324	1.51596	12.5028	7.12278	15.6927	12.4222	8.27314	5.40459
Rpl9	0	0.25951	8.26936	34.6131	422.691	179.663	407.939	260.276	2.91546	1.0087	0.523701	1.14222
Rpp25	0.129728	3.94395	54.101	26.7232	27.0469	140.634	72.0173	64.2026	338.313	302.433	107.993	53.4435
Rpp40	2.11455	0.699259	23.7436	27.9719	35.5907	8.92793	20.5497	28.8999	25.0055	6.9362	27.0871	12.0735
Rpph1	1.56323	3.35772	6.57347	4.60289	1.79296	0	0	8.46168	25.5726	60.06	26.2637	46.5487
Rprd1a	5.4415	6.23254	33.0753	53.5143	49.2103	40.5576	35.5237	33.6817	39.9857	4.7747	20.9454	11.803
Rprd1b	0.0966698	0.46358	21.9917	37.01	30.2588	10.2351	17.1716	10.7112	41.8782	5.64858	20.6808	2.71438
Rps23	0.667813	1.36728	43.986	91.0139	598.686	182.062	562.773	381.43	15.4803	1.53025	3.80918	0.826515
Rps27	0	0.10019	15.0782	16.2832	364.142	469.35	589.629	929.387	46.0175	0.685614	28.05	0.785523
Rrp9	6.25099	9.20197	141.481	216.397	124.94	59.3354	95.8251	24.8245	253.832	85.0536	92.6633	19.5188
Rrs1	0.0775719	0.943335	7.25717	8.53787	29.5166	26.4701	39.8581	12.611	57.2304	22.5542	17.7408	2.50272
Rsph1	0.235948	0.255045	12.7682	8.49023	1.42112	0.531762	0.475171	4.7141	2.48204	5.33322	2.83499	8.08489
Rtn2	0	0.106607	6.90407	27.9351	39.4101	8.3909	23.4632	3.69498	37.8247	37.7829	18.6473	7.95504
Rundc1	0.023248	0.426629	5.06315	13.821	6.23041	2.27657	6.73556	2.08473	8.22353	3.7034	3.95951	1.84883
Rusc1	0.884403	1.97534	15.0492	33.1159	26.084	9.16128	12.6465	7.07033	33.2293	39.1855	12.6471	11.1744
Ruvbl1	0.800821	1.48107	13.8442	24.8928	167.812	68.4223	139.916	78.4025	60.1848	8.62501	27.0675	7.74369
Rwdd4a	1.99331	2.73481	35.7821	80.9813	54.0823	20.5959	40.2349	19.0382	44.4414	19.7341	27.0639	8.77147
S100pbp	8.87316	8.42929	16.5541	6.9795	21.2298	22.1549	20.471	12.7893	9.38807	8.06233	7.12625	7.55572
S1pr5	0	0.100142	7.32578	0.964336	1.92327	0	2.20936	2.58719	2.6606	4.46841	1.61948	2.82754
Sac3d1	0.758041	2.63745	22.0853	9.67746	72.9169	46.387	69.9268	26.0333	146.111	51.7544	41.1791	8.08964
Samt2	0.229151	2.08992	17.4201	1.59602	7.85789	13.8019	0	2.56596	0.844173	4.86406	2.4096	0.873527
Sapcd2	0.218105	0.427331	21.8155	53.9279	34.9168	7.80974	37.7786	3.88212	39.8677	10.5841	16.8032	1.06264
Sardh	0	0.0516017	5.21134	26.5975	6.22038	0	6.57439	1.16027	5.23102	0.942898	3.69443	0.356058
Sat1	22.3248	31.06	200.55	316.621	950.452	313.244	490.664	460.157	616.77	137.515	361.229	90.8023
Sat2	0	0.0473233	22.6579	28.2977	44.7004	5.53061	16.6874	16.4935	16.9461	30.9882	29.1383	18.7856
Sbno1	1.74004	1.28143	20.262	39.5674	20.0423	21.3712	18.8494	13.9284	30.1782	7.01	22.0784	4.21819
Scd1	0.0522663	0.184628	10.2337	16.06	4.9522	1.94561	6.77791	4.0241	21.2334	7.56225	12.6429	3.21342
Sdr39u1	0.146416	0.860579	5.50307	4.26635	10.136	2.25001	8.47227	4.43535	2.88626	3.18624	9.67362	3.9263
Sec1	0.156255	0.0886745	10.4813	11.8638	10.8201	3.35802	6.50049	1.92767	29.9418	3.41911	4.73416	0.462674
Sec61a2	0.131051	0.332019	12.7675	14.751	10.6802	18.5168	11.0476	18.7045	27.0289	6.46836	26.0783	8.07341
Senp2	0.613162	0.836104	6.80181	11.7203	8.76513	6.42587	4.29958	7.21853	16.8978	7.12138	7.33628	3.12761
Serp1	12.4907	16.9861	79.9513	96.8749	123.507	56.1824	120.093	80.9704	249.324	177.579	97.2257	38.7393
Serpinb3b	0	1.4654	19.9266	0.925231	0	0	0	0.215175	0	0	0	0
Sertad1	1.91076	5.20484	74.0695	127.25	68.1732	48.516	78.2968	27.6069	457.221	137.885	124.512	43.8869
Sesn1	0.732912	1.1105	13.3518	23.7798	6.61969	3.39649	4.82627	2.4645	19.2716	7.12421	13.2381	4.8689
Sesn2	0.489273	1.97166	34.7912	39.1997	54.1826	23.1503	40.1948	7.26687	78.7758	39.5297	26.1063	7.55664
Set	2.64711	2.62795	50.7332	151.404	455.424	130.259	319.15	236.165	116.338	17.9422	72.7695	12.4593
Sfi1	0.909508	0.700494	43.4891	17.6826	12.7226	17.1695	20.772	10.0623	35.4093	24.7607	24.3807	9.63181
Sfn	6.56014	9.83066	17.1197	96.5134	31.1269	40.0675	28.9379	8.0645	139.089	82.4799	54.432	11.743
Sgk3	0.199412	1.31489	11.7781	12.6137	10.0133	11.7063	9.43003	9.75114	13.1043	10.3297	15.0655	9.38161
Sgms2	0.703385	1.63073	6.27841	3.27337	3.31764	4.184	1.65439	2.43773	4.19766	2.43857	4.22325	2.88993
Sgpp1	0.291324	0.481451	6.56419	9.75583	19.1031	2.70555	10.9343	8.45567	24.7519	10.0311	14.9642	2.77629
Shmt1	0.921888	3.53454	88.2205	126.193	75.3395	22.3063	47.8904	16.8324	47.9193	9.97642	48.0048	10.4167
Siah3	0.336888	1.00141	5.04045	2.41659	0	0	0	0	0.276884	2.4887	1.58008	6.8727
Sigirr	0	0	6.26605	4.51695	3.53898	1.02219	1.79991	1.90774	7.66155	7.34656	2.00161	2.60047
Sike1	0.271319	0.263958	13.5384	30.6442	24.3326	9.52948	16.8659	21.2288	49.387	9.59104	21.8192	5.59616
Sirt1	2.23114	2.4406	16.2182	20.3757	29.8385	31.0518	18.5225	41.422	29.1388	5.60491	22.5016	5.09391
Six1	1.09013	1.40114	5.53109	1.29438	0.625322	2.68537	0.174134	0.591717	5.62319	11.0572	3.02674	2.33586
Slc12a2	1.23072	0.688736	10.6191	42.7485	30.9733	10.944	12.2948	16.5158	18.6787	3.30563	14.7679	2.16381
Slc13a2	0	0.0145321	5.47853	12.4996	3.59937	0.921253	1.61932	0.312792	10.9451	3.09181	4.47283	1.18873
Slc16a6	0.170437	3.37011	60.9133	80.6166	34.6821	14.5205	22.5216	7.0157	39.9436	13.3821	43.6204	12.5482
Slc19a3	0.633621	2.46058	103.539	143.897	99.7453	15.1125	67.3603	27.0345	94.8141	12.9541	99.2468	11.6032
Slc1a1	1.45147	2.02706	17.9709	42.1258	52.2414	8.06882	35.9384	6.10742	50.6604	9.38804	17.7657	2.18986
Slc1a4	0.261619	0.196951	5.13918	1.92193	0.222605	1.13679	0.371897	0	3.02643	3.15123	1.84993	1.16512
Slc1a5	0	0.223547	11.0796	23.2537	6.36662	4.52917	2.52419	3.79639	28.7802	22.0081	12.9807	3.14376
Slc22a20	0	0.309791	8.4645	12.314	14.439	2.15354	10.8448	5.47906	9.65068	3.78377	6.20772	8.71263
Slc25a25	0.801438	1.72745	16.6775	22.689	31.5443	6.48517	25.6831	3.27395	22.3559	10.1512	13.1434	3.6314
Slc25a28	0.3298	0.445622	8.05512	9.82251	11.7392	7.19015	6.54026	10.3659	17.6543	9.87608	14.9173	8.30105
Slc25a33	0.214984	0.941172	9.10973	5.35451	8.37196	19.2958	4.11496	8.49822	23.5031	20.8864	20.0299	9.54986
Slc25a36	1.64456	1.22881	23.7103	40.0115	54.4446	18.9013	48.3857	20.5215	44.4164	4.53359	16.7274	2.05583
Slc25a43	0	0.039268	6.61605	3.37131	3.09359	0.316809	4.09758	0.373711	2.99069	6.26866	3.57713	1.46508
Slc27a5	0.0334093	0.0677141	16.8811	19.7196	9.71393	0.739512	12.9853	3.66289	4.96397	5.73249	6.30575	5.22148
Slc29a2	1.37251	0.543717	16.1049	23.2239	7.03894	2.88985	5.47519	3.57381	16.2047	4.14011	7.04292	0.951554
Slc34a2	0.402274	2.54527	88.9976	112.089	57.7566	52.3987	59.1729	30.5002	109.868	46.5584	146.197	25.3684
Slc35e2	0.72682	0.433644	5.25603	10.531	11.3614	3.79807	7.51576	5.41443	11.4282	4.25295	6.17763	2.31791
Slc35e3	0.0425789	1.22545	10.713	4.60007	6.06054	12.4788	6.3284	5.7521	16.8351	10.8852	13.2841	5.00222
Slc39a1	0.198984	0.52429	14.8109	10.5882	33.055	64.019	22.3513	71.1575	22.3744	27.157	25.4485	22.3256
Slc39a4	0.0351978	0.299623	50.3196	194.94	90.7528	6.59853	35.2406	13.839	93.6242	17.6238	34.9176	9.96675
Slc4a11	0	0.0189388	8.96696	47.0338	20.527	3.43056	15.0716	2.40842	29.9074	7.66283	14.33	2.06378
Slc5a6	1.1727	1.51824	29.1897	102.989	94.2796	13.3633	61.6291	8.97165	55.7131	11.502	38.5672	5.25845
Slco4c1	1.0197	1.98143	16.0729	15.6322	18.1015	4.30823	13.2329	8.25234	18.8158	5.30997	26.1781	10.6996
Sltm	1.12146	0.714499	20.1531	35.954	34.4863	7.59633	28.5481	17.3895	29.3069	13.5707	20.8371	6.61059
Smad7	0.0654478	0.132651	5.10135	2.44679	12.1307	12.2523	2.72389	10.3543	10.2636	7.41521	7.38805	3.95099
Smarca5-ps	1.17941	1.31093	5.23135	8.66832	11.0509	19.7391	10.9215	13.1305	17.3642	14.4491	6.93094	2.35644
Smcr8	1.26121	1.51231	7.85582	7.11806	4.44716	6.70173	10.1742	2.21628	13.0713	2.39427	15.7635	4.35274
Smg5	0.490148	0.602687	5.00663	11.0556	6.38245	1.93515	5.98411	3.19867	20.1116	3.83584	10.4235	1.97272
Smim4	6.95769	16.5817	142.332	118.552	95.1588	38.3405	163.66	117.005	231.643	68.5601	198.105	104.444
Snai1	11.603	19.0272	109.096	96.5107	61.2738	34.2695	98.1012	12.6564	187.277	76.8091	68.255	13.6525
Snapc2	2.06733	2.33282	130.891	105.239	126.269	90.5098	117.054	55.8584	161.49	44.5137	67.0765	19.3879
Snf8	0.104985	0.297886	7.20029	11.6477	18.9792	8.12236	14.6484	14.7585	70.9383	11.0882	14.844	7.25952
Snhg10	3.27035	6.23671	26.3197	18.9559	38.6655	29.3283	26.9804	53.1405	81.7002	28.509	65.4599	15.955
Snhg12	0	1.80223	14.7512	33.9211	13.2122	17.2306	7.74068	11.7832	72.7978	37.0163	102.668	25.5237
Snhg3	1.46682	4.0766	160.861	331.495	115.873	433.402	103.448	105.101	506.565	241.583	281.982	59.2669
Snhg4	0	1.39024	10.4741	33.4931	7.4818	8.07257	2.40545	7.31447	24.3884	42.3446	24.5431	7.37904
Snhg5	4.97347	10.2738	28.2672	47.6326	18.2008	27.5865	9.58098	25.149	120.212	51.1959	231.133	62.2943
Snhg8	0.490668	2.30141	9.33396	15.9118	2.78298	19.1481	4.6554	9.99573	42.859	42.8747	52.9116	21.0989
Snhg9	385.508	0	1990.19	1588.04	273.748	300.9	290.186	196.589	603.888	293.716	151.768	72.6719
Snrnp35	0.0857172	0.069491	7.11533	7.23829	11.0346	5.4347	7.17472	9.79697	35.4533	4.59372	11.643	1.02468
Snx10	0.250572	0.29203	5.2424	14.1059	8.99648	1.27373	6.10661	2.34074	2.15266	0.516819	3.48261	1.31457
Socs2	0.0705423	0.814958	18.2381	16.0374	8.04343	21.0007	9.79602	7.63925	11.8477	51.9587	8.61136	9.92146
Socs3	0.699021	0.759394	21.9807	34.4909	33.9	8.13525	28.1383	3.59827	21.3257	8.58536	7.37061	1.83794
Sorbs3	0	0.134696	6.69991	2.45244	2.39296	1.21044	1.86618	1.07797	3.63296	4.20602	2.64002	1.6065
Sord	0.207626	1.34661	43.7782	120.152	140.054	20.1218	59.0663	27.8514	44.1898	13.6171	22.8799	7.34619
Sp3	2.15074	3.50858	14.8148	17.6762	18.018	7.02835	9.04317	15.1092	19.8735	7.15965	15.6801	5.43014
Sp6	0	0.0446661	8.39288	5.53885	15.6646	10.9836	7.26982	4.95367	9.29457	10.0466	7.58511	2.14711
Sparc	0.434829	0.293411	5.45715	4.04143	1.24511	2.69583	4.53355	2.43734	2.42229	15.4466	5.39151	11.0194
Speer4e	0.228857	1.42799	6.33522	1.81318	0.791082	2.47233	1.32246	0.877343	9.80E-05	0.0478797	0.212398	3.74515
Spg7	0.120073	0.316373	10.11	10.6662	8.89281	1.56106	5.47435	5.17191	6.11245	3.83668	7.90912	2.48112
Spic	0.492237	2.59389	129.559	818.411	537.573	108.889	286.93	208.818	249.679	41.603	274.906	42.2109
Spink2	2.16237	1.85652	27.073	45.5111	21.1682	7.41785	17.2949	27.4881	25.4255	13.1438	19.1554	24.7114
Spns1	0.987189	0.800336	30.7513	83.5154	48.8681	16.0107	30.0749	9.75757	100.025	22.7305	32.5343	4.94199
Sppl3	0	0.163727	7.13807	14.2521	15.4013	4.93204	14.8053	9.46107	16.6047	0.968391	11.597	0.945677
Sprr2e	0	0.556416	5.31485	0.628955	0	6.5377	0	0	1.68917	10.233	3.65694	19.3111
Spry2	0.0379386	0.938105	21.0574	20.2824	22.0481	80.3036	24.6438	100.345	13.5353	16.7591	18.5883	28.9284
Spryd4	0	1.36601	11.1196	10.0259	2.41058	2.27581	4.36469	3.14791	11.4582	2.5361	7.67134	2.24508
Spz1	0	3.27546	14.6549	4.90085	11.3792	50.0368	11.1488	18.6792	7.03373	29.1427	15.1908	10.5263
Srsf1	2.78943	6.73674	37.5321	70.0815	64.617	32.6092	32.7669	19.3153	102.496	36.3087	35.9317	12.1935
Stac2	0	0.11992	12.4381	15.8661	7.94889	5.0921	16.5201	2.31407	18.8585	6.77913	12.271	1.30385
Stil	1.42829	1.23988	10.8176	11.3667	9.44419	7.40627	10.0973	6.11268	19.7833	7.43362	20.6921	4.29027
Stk11	3.68525	6.29941	15.9632	15.8881	20.1328	20.2869	11.8442	17.3394	22.0459	15.5033	11.3357	11.3065
Stk16	0.141562	0.388817	5.74936	16.2256	14.4118	3.92572	10.5142	2.58449	35.8708	5.04004	11.0672	2.283
Stk17b	0	0.816358	8.13962	3.76132	7.001	11.4964	4.19888	5.51559	6.24593	4.76852	20.962	8.35186
Stk19	0.349054	0.778189	28.2357	52.8557	41.4073	17.1323	18.2189	19.8878	65.6844	12.1254	19.1725	2.08128
Stmn3	0	0.230388	81.6662	264.536	142.062	11.4745	206.72	19.6928	182.22	53.523	50.7514	12.0567
Strn3	0.600305	0.387825	5.4353	8.30253	10.8654	8.93026	3.735	7.35071	6.68295	4.4957	11.2258	3.34137
Sult2b1	0.162391	0.49369	51.5251	50.0644	74.8311	10.1085	44.9605	40.9997	55.0101	10.0876	28.3529	3.07533
Surf2	2.35466	0.49369	17.7648	55.5519	60.2156	10.3817	51.3136	26.1494	91.6436	7.08646	43.3411	2.90465
Surf6	6.57486	2.41079	13.373	28.9454	27.382	6.88461	27.2568	4.88643	43.6068	8.26669	18.1628	2.76746
Sva	0.193968	0.707241	19.3797	0	16.1251	44.3148	3.99804	20.2186	30.1596	81.7799	50.1671	15.1868
Syap1	1.41225	1.41754	58.9364	114.208	80.2709	16.3671	77.5168	35.6691	77.6926	26.515	28.8854	7.73394
Syce3	0	0.905643	7.81753	11.7315	11.4483	4.54014	1.74394	8.36565	3.54828	7.88023	3.10698	1.13987
Sycp1	2.28979	3.86165	27.7472	54.9045	21.5121	15.511	26.3851	14.7756	24.7847	5.49714	24.1065	5.93427
Syncrip	0.19087	0.418218	10.114	19.9507	42.6037	22.1329	18.8397	20.2811	18.196	6.08275	21.1608	5.11878
Syngr1	0.0348364	0.221848	17.5999	34.1403	29.3725	9.0072	40.6794	11.5408	19.1356	2.85259	11.342	3.41621
Taf1d	11.0037	12.937	170.519	139.051	169.426	185.867	180.049	173.479	161.469	98.7145	223.339	52.9976
Taf4b	1.36926	1.57735	8.34572	14.0414	42.7179	23.3908	28.7693	21.1684	45.1966	34.8953	16.0787	9.86847
Tagln2	0.125404	0.406666	22.5937	6.08188	6.50002	13.323	6.59661	8.53545	32.4828	191.726	23.6828	43.8083
Tap1	0	0.560042	5.96567	2.53749	0	0	0	0	0.890949	1.28093	0.537042	1.91315
Tasp1	1.81145	2.09365	15.9287	37.8326	35.4422	6.19025	28.4312	10.3895	19.5961	4.45566	13.3097	3.10647
Tatdn3	0.736735	1.23154	11.0189	21.1594	10.5732	1.38148	13.8434	0	4.37364	2.98465	6.85962	0.988905
Tbl2	0.671513	0.483167	9.71919	18.2022	4.74773	4.93429	3.68654	2.21438	18.9846	5.23789	11.6854	1.44555
Tbx3	1.27825	1.6593	9.97114	4.01832	4.26753	10.4123	14.1477	4.8401	9.00579	13.59	5.11348	1.55995
Tbxa2r	0	0.0183861	24.6371	19.8912	7.24609	4.08483	5.18985	8.14475	20.6289	15.8158	11.0561	7.71877
Tcf19	0.0515358	0.334252	12.8778	9.49976	5.82399	0.550203	0.973281	4.56776	3.98001	3.72678	2.20476	1.30198
Tcfl5	0.106647	0.158511	5.20432	2.17749	1.78543	7.05139	1.83598	4.65549	6.62662	11.6852	9.51879	9.0505
Tchh	0.159462	1.30275	9.88923	8.2948	0.935316	4.34871	3.61834	0.90179	4.28304	3.10622	1.79208	0.994512
Tcirg1	0.028381	0.138062	12.18	32.3925	8.65245	0.951966	5.37496	1.63578	12.1188	15.4616	5.29015	2.73269
Tcp11	0.0468645	0.227964	7.58787	10.4169	2.84534	2.86146	4.16369	2.59651	4.95808	13.8438	4.04273	6.56241
Tdh	0.300215	0.399854	14.9826	18.3977	15.0667	3.57077	14.5052	3.13341	13.5882	4.64909	7.28194	2.56507
Tdpoz1	0.194697	3.23603	63.6329	29.23	32.7931	29.3285	70.5778	9.04931	56.6239	31.6921	36.48	6.6833
Tdpoz2	0	0.26049	15.2243	16.429	14.4782	18.4088	22.753	6.71849	12.1633	1.73885	16.0663	3.87385
Tdpoz3	0	2.1035	9.55058	2.573	0.304499	17.053	0	0.671401	3.30258	5.32515	8.44116	8.14395
Tdpoz4	0	0.423074	10.6856	19.3916	16.4762	46.161	23.5399	45.609	35.3257	12.5797	69.8363	22.7039
Tead4	0.0512065	0.0518933	8.79756	22.9621	17.5075	0.863678	10.4924	0.11418	10.6956	2.91045	4.90114	1.72227
Tef	0.0351887	0.125352	7.27288	5.12077	5.66916	5.83321	2.22158	4.07404	8.88053	5.56314	6.1509	1.70955
Terf2ip	0.9654	0.641127	20.9454	14.6834	8.29388	7.15728	9.23772	6.02218	10.611	4.00326	4.30626	3.2065
Tescl	0.231898	0.140998	8.05187	5.50745	9.52387	5.86702	18.5828	13.8143	12.2158	3.73221	4.05541	1.76435
Tex101	0.0900481	1.71555	29.5064	37.1669	38.3939	30.4095	42.7969	8.44664	51.0414	34.7962	44.9692	7.8407
Tfrc	4.04542	4.16663	110.987	233.607	125.192	41.0975	62.9489	59.9238	85.6331	27.989	86.8294	16.4644
Tgs1	0.403809	0.422864	12.8852	30.3526	31.5639	19.5229	10.6358	12.0905	35.0142	4.56391	22.842	2.25532
Them4	6.40206	2.80658	30.506	104.894	81.2666	13.7813	67.6076	23.4174	96.2016	16.4696	45.5129	10.656
Ticam1	0.0535769	0.0434361	7.64263	0.902873	0.839756	0	6.66467	0.476723	0	0.267689	0.435483	0.70578
Timd2	0.103233	0.848432	109.016	421.185	335.734	42.8682	186.924	117.148	154.695	5.63234	139.574	9.19657
Timm10	4.64971	2.18545	131.93	230.815	225.678	101.77	297.293	129.493	187.429	25.0484	220.974	14.7216
Timm22	0	0.280681	12.3593	44.433	29.3894	6.35823	26.8948	8.96317	27.3839	2.66671	16.8419	3.08645
Timm8a1	7.22522	19.1927	65.1809	192.31	291.329	67.0015	206.271	197.877	87.758	4.01755	22.3928	3.00059
Timm8a1	7.22522	19.1927	65.1809	192.31	291.329	67.0015	206.271	197.877	87.758	9.33649	22.3928	3.00059
Tktl1	1.65478	3.01219	39.7393	37.6471	30.0024	37.1377	39.3747	19.6729	37.4554	23.5015	25.9304	9.79595
Tlk2	2.62727	2.56475	22.656	43.2978	28.3842	17.2733	16.6213	22.4811	21.9668	4.44603	22.0283	5.42271
Tmed4	2.20101	1.22417	36.3002	49.2507	36.4618	6.38033	53.5234	3.67528	25.6985	10.5304	12.9478	8.19499
Tmed5	4.78117	3.27927	56.4489	80.0856	47.7189	47.6849	46.6894	26.2682	267.745	28.087	127.55	27.7632
Tmed6	0.120702	0.293555	109.224	82.1639	119.405	56.4126	85.7846	101.133	51.0388	27.5859	73.753	37.3855
Tmem129	0.592817	0.805726	11.1373	22.7089	19.826	4.74591	7.88789	1.37203	21.0522	5.71064	13.8611	4.22931
Tmem132c	0.267454	1.69472	13.7658	0.394546	0.78851	11.9424	1.12908	3.02756	6.94713	13.3967	7.55433	1.70643
Tmem141	0.275814	0.473883	5.22791	5.9656	0.915405	0.595608	0	4.95916	2.3799	9.00064	4.19698	6.05196
Tmem160	0	0.107005	8.70327	9.4712	26.9424	2.43696	20.6862	16.7097	72.447	28.7918	21.167	14.2196
Tmem170	3.63155	3.06962	26.2878	14.303	23.0661	25.777	16.369	14.4151	29.5998	10.1773	13.5636	8.13186
Tmem173	0	0	5.20638	7.42281	0	0	0	0.314544	0.579974	1.66807	5.98298	2.45422
Tmem177	0.045329	0.128623	6.59861	2.68593	2.77169	3.16222	1.4938	2.13677	1.7117	4.40661	5.07664	3.19014
Tmem185b	1.31264	1.52026	16.2406	24.2271	17.215	1.7028	6.3139	6.07821	17.3773	8.7802	5.77015	2.47023
Tmem189	0.678164	1.27632	9.54649	10.513	15.4021	9.01906	12.8704	6.79034	30.7646	21.8919	19.3204	6.1507
Tmem190	0	0	5.04139	6.23403	1.38975	0	0	10.8889	0	2.00872	4.20138	2.29941
Tmem223	0	0.123072	8.9778	21.7611	23.2362	3.61662	33.0842	19.0954	22.418	9.93635	8.04465	3.28833
Tmem37	0.473537	1.30524	30.1109	110.038	1.33684	10.5718	26.265	17.9767	23.1243	62.2665	22.6133	25.305
Tmem56	0.400386	0.250409	10.1049	10.053	6.98784	3.8419	5.45262	3.84429	8.92423	2.70278	8.19071	3.08926
Tmem79	0.599004	0.701458	35.4465	23.5991	25.4203	6.14	16.6025	6.71513	56.686	14.0488	33.1499	6.79165
Tmpo	3.32712	5.5044	21.4205	11.2386	18.7964	23.5678	18.0557	20.4878	24.3097	22.0042	25.0022	17.1833
Tmppe	0.10333	0.0753955	5.71943	16.8803	18.1763	8.59601	19.1113	10.9203	11.4155	2.11457	14.8131	1.16757
Tmsb15a	0	0	9.75658	0	4.18013	0	0	9.6752	94.3336	94.2279	6.08696	13.5024
Tmsb15b1	1.44709	7.37799	47.8922	28.7198	27.8434	46.7896	43.7574	70.1816	35.6008	90.7575	50.8862	73.1522
Tmx1	0.8054	1.04745	10.0283	16.3343	8.19413	0.495058	6.7374	2.05971	8.4355	0.529319	8.892	2.62171
Tnfaip8l2	0.0825815	1.00423	38.4081	70.5834	49.5464	25.4986	39.1859	8.51388	117.528	29.8579	44.1606	19.3031
Tnfrsf12a	0.714943	2.65436	80.4637	149.267	41.0052	42.2621	55.4482	17.9819	430.156	199.744	137.59	56.8951
Tnfrsf13b	0	0.0612616	19.0541	18.5327	1.4779	1.35167	10.7141	3.17205	7.07991	5.44585	6.09695	1.95072
Tnfrsf17	0.663851	0.59199	6.28769	12.0577	2.66279	4.08016	4.45406	2.8774	7.58691	3.71699	11.3119	1.47797
Tnfsf12	0.972982	0.604167	16.9167	13.8388	32.2705	10.273	15.093	12.5115	28.3536	6.52766	12.1704	2.47001
Tnip2	0	0.486661	9.61781	2.71133	2.18322	3.5511	3.90901	1.40573	4.81332	24.0516	2.90378	2.61756
Tnnc2	0.347207	0.914607	6.47135	10.0973	3.29421	2.49608	3.67483	18.7081	17.4086	60.2434	10.0242	43.7586
Tnpo3	1.61506	1.28319	52.49	125.775	76.5453	23.6613	39.8096	19.1539	94.1957	6.19168	33.2269	2.50531
Tob1	0.341506	1.37049	8.65204	2.15538	11.1078	49.4388	14.1416	30.6532	65.4754	83.6633	33.829	22.2107
Tomm20	0.289164	0.533336	20.5052	47.3579	114.006	65.386	82.8656	95.3909	21.0145	2.48905	5.77016	0.778453
Tomm5	0.202658	4.10441	180.319	675.077	649.837	133.636	695.24	417.786	479.341	44.5649	323.162	38.1979
Tomm70a	0.253275	1.94675	6.73552	24.4916	19.1604	1.99671	15.1019	8.45612	22.967	7.07386	8.82689	2.85929
Tor1aip2	2.08777	4.87103	34.5734	27.2032	37.1026	26.8643	37.5405	24.0547	37.2012	47.5011	42.4877	13.5815
Tor1b	0.150771	0.458377	45.052	125.808	79.6763	28.0948	54.1069	37.9246	217.759	26.5549	65.3526	10.6233
Tor3a	0.296824	0.712673	14.0279	7.47689	4.23224	3.01243	6.31877	3.17649	5.46608	7.26778	2.89743	6.05704
Tox4	2.24936	3.04593	36.9907	63.1455	44.3023	22.2907	36.7889	19.5883	37.0576	12.4374	28.4487	5.64286
Tppp3	3.47021	3.76372	14.2358	6.09578	6.29688	13.5709	1.66246	9.46271	31.5396	45.5794	20.7283	29.1549
Tpst1	0.647418	1.04979	6.8873	7.91625	6.68677	5.79123	0.993257	12.7916	16.6922	15.4457	5.98046	5.15575
Traf2	0.246978	0.390451	11.0793	12.0962	12.229	2.49232	9.41025	2.64906	18.8084	6.69173	8.25095	1.95903
Trak2	2.04148	3.02354	10.7592	9.35264	5.17946	7.79315	1.91423	5.19809	13.1619	6.57452	9.87043	2.41812
Trap1a	0.0776573	2.89603	22.5242	16.4703	25.0141	13.4135	2.34936	16.1676	6.90003	12.4794	21.0064	23.4117
Trib3	0.813108	0.863241	30.7986	7.60303	15.6276	14.9807	36.5607	5.5401	44.5515	21.914	19.0986	7.66271
Trim43a	0.0441459	3.46633	187.468	426.743	374.496	147.293	287.902	99.5309	112.439	10.5752	135.829	7.24684
Trim43b	0.103654	4.15454	228.149	517.912	343.879	120.813	220.955	97.493	171.501	14.4019	241.734	18.0726
Trim43c	0.863946	2.75329	109.719	220.298	232.034	62.2074	142.707	52.5497	77.4892	5.95363	59.3316	3.04771
Trim6	0.0768475	0.669749	8.35354	27.1442	12.5	3.86717	8.4043	2.25972	8.58949	1.87157	3.87926	1.53866
Trim7	0	0.361183	28.8349	48.9946	4.47058	1.77037	15.7322	1.57223	30.6416	16.103	30.6589	3.85301
Triml2	0	0.306311	5.57643	10.2286	0.21673	1.22553	4.34703	8.47085	4.43001	14.205	11.3991	27.3588
Trmt61b	0	0.148056	25.6332	56.6701	56.1926	10.5565	42.6009	18.3509	172.126	13.0637	55.8359	1.59243
Trpv2	0.414789	0.62772	12.166	3.97881	1.94766	2.88997	4.88137	1.22793	2.95773	3.97214	4.26385	4.36475
Trub2	1.0979	0.743617	16.8957	24.4418	30.6671	8.65738	20.6401	5.61744	27.0125	4.57718	14.5428	2.90293
Tsen15	0.326346	0.0992137	7.40338	20.5517	27.8869	5.76074	14.7231	13.938	21.4629	4.55198	7.84046	3.27225
Tsen34	0.412769	0.21896	10.5841	8.54005	6.60641	5.09401	13.7773	5.24505	4.44795	42.7862	3.97707	8.41892
Tslp	1.05935	3.63025	6.60817	29.8648	6.15019	13.9395	14.1917	10.6576	2.75611	23.5529	12.9367	30.0026
Tspan4	0.115957	0.604793	17.8707	75.8552	19.6116	3.03882	6.21054	1.44896	75.8236	50.0518	14.8558	6.60699
Tsr1	3.7853	3.00383	15.7964	44.5236	20.04	9.78827	9.56614	15.8028	38.7518	7.77006	21.0309	4.80304
Tssk6	0.0675828	0.301384	6.2047	1.27389	4.22198	1.86593	1.6606	2.76052	8.37341	6.93644	3.07843	2.24961
Tsx	0	1.23056	16.0219	30.048	3.97512	10.5602	15.5146	21.9613	19.7055	36.1275	28.1973	35.0832
Ttc14	0.13894	0.543237	5.57703	12.4223	12.0992	2.82541	5.20125	3.16799	9.99012	1.3518	5.11634	1.72982
Ttc30b	1.47984	5.31964	12.1422	5.37635	4.23125	8.6117	1.91079	1.81521	2.7017	21.3266	7.5873	6.02151
Ttf1	0.351711	0.389877	8.81451	13.4471	28.4716	32.7704	25.01	42.7963	3.9886	2.31314	11.1389	2.09331
Ttyh2	0.493849	0.130557	9.74604	39.0002	36.1543	7.95437	11.9106	14.4008	50.1013	4.42443	23.2621	4.28216
Txndc8	0.214169	1.64776	6.57902	1.92627	0	0	0	0	0	0	0	0
Uap1l1	0.243946	0.177994	33.2235	48.5662	35.8081	13.9659	76.1943	5.38458	115.988	22.5805	22.8671	2.81663
Ube2j2	0.542631	1.31831	6.0872	9.24325	26.2468	10.4423	14.6921	9.97865	42.983	9.26656	9.39837	1.78902
Ube2o	2.82522	1.4484	24.5249	34.2441	31.7632	11.7551	23.4289	7.48214	26.5288	4.94492	15.1591	1.86616
Ubr5	2.26795	2.33505	10.1609	18.1387	19.3306	9.95852	8.12209	14.1228	10.7789	2.81122	12.7967	5.55291
Ubtd1	3.42741	3.87666	21.3731	67.1724	16.9762	5.8596	33.2183	5.09343	26.7787	23.2994	11.9622	6.24608
Ubtd2	0.644966	0.744112	9.37573	28.3166	18.8208	6.42603	11.568	11.4168	44.9374	9.401	17.7952	5.02434
Ucp2	0.0531548	0.495572	7.7093	2.89875	1.99725	3.01733	11.0157	3.5775	23.9558	17.8543	12.7814	10.9379
Ugcg	2.081	1.99241	13.4568	21.66	30.7131	21.275	13.2545	22.2056	29.1113	13.7393	27.8186	11.0112
Uhmk1	3.53939	3.44333	15.1813	19.0656	54.0656	28.6739	40.6315	23.5005	28.1165	34.4217	30.1361	22.5779
Unc119b	0.344589	0.22185	24.0708	32.6312	50.3339	15.363	50.0264	16.0096	90.308	17.0766	20.7581	4.68114
Unkl	0.629287	0.431713	6.83079	7.00539	5.13982	1.48743	4.37099	2.93675	2.62878	0.681685	2.95525	0.142636
Upk1a	0.687491	1.10077	13.5711	7.94952	7.81787	5.91864	9.27455	14.8485	5.68504	3.42049	11.9422	6.47328
Upk3a	0	0.443827	7.39294	3.44913	2.41479	2.53642	1.514	1.66453	11.7892	52.8023	8.36882	19.8478
Urm1	0.110354	0.178932	9.50003	18.7075	11.4886	2.15657	11.1395	1.76168	6.78572	0.936828	6.02002	0.317555
Usp50	1.12398	0.949194	16.8816	5.21997	3.90985	2.52324	12.1775	5.78862	7.55701	3.77842	13.957	6.75753
Uspl1	7.28214	7.40769	77.458	101.435	52.2715	36.2691	42.4819	34.1972	43.9343	13.5559	61.6658	16.0041
Utf1	0	0.511874	10.6933	8.09801	0	2.1334	3.33646	4.41282	5.37107	19.4121	2.34404	6.67557
Utp14b	3.09585	5.99025	50.5869	27.9126	27.1876	46.0649	43.5737	35.5903	80.3135	38.1784	50.0791	8.60461
Utp23	0.0776918	0.671857	28.9357	74.1803	125.405	140.372	125.139	140.491	105.336	11.1249	41.7461	6.15018
Vhl	0.0836753	0.836662	45.5518	122.621	67.9674	23.5164	46.665	25.2533	85.4638	44.1812	28.759	9.91495
Wdr34	0.316448	0.366499	6.05456	25.2014	34.0543	39.584	21.5574	89.3219	8.23373	9.45183	2.3827	1.58054
Wdr4	0.113247	0.29074	6.18675	12.2026	7.49229	1.8651	6.5089	1.11086	10.2224	3.06663	4.66961	0.420151
Wdr44	1.58196	0.648473	19.4567	20.5364	33.1515	14.4221	16.1783	17.9892	39.3	9.71537	26.5559	11.1937
Wdr45	1.24671	1.94414	35.499	61.9402	55.6367	5.58789	29.7648	26.0741	41.4023	12.8473	28.6323	6.14879
Wdr45b	2.42097	1.94928	61.9061	163.495	77.4283	28.3985	74.7909	26.0474	156.905	15.2472	47.6992	8.35409
Wdr77	0.0624931	1.55049	49.2088	127.49	69.8953	46.206	55.3577	30.9868	144.06	24.8619	55.0545	7.35825
Wdr81	0.246003	0.116341	6.08831	15.7235	5.53075	1.86438	6.13635	1.27745	10.0763	2.05558	3.99414	0.74136
Wipi2	2.83347	5.17244	67.1153	148.3	82.174	35.0961	88.9925	25.5772	191.371	44.2664	49.6841	8.85707
Wrap53	0.169937	0.688855	20.6647	33.1017	22.2394	5.07912	25.7715	5.11671	33.0141	4.23807	25.9757	1.89912
Wsb1	18.1043	14.7009	184.869	443.717	211.58	142.908	168.477	64.7841	323.248	40.9219	162.171	23.1263
Wwtr1	0.274056	0.453627	9.11071	12.2672	8.02594	3.35888	12.9357	3.60599	14.4502	6.11392	10.176	1.04126
Xpa	0.414794	0.462373	8.83751	11.8303	21.3098	3.01541	13.8917	19.352	19.4673	12.0221	11.8328	6.42985
Xpnpep1	0.335706	1.76288	60.4642	49.6249	23.8919	18.3462	36.942	8.35002	29.1204	7.38559	25.132	5.99176
Xpo1	11.0469	9.12374	60.9696	152.213	96.0686	33.0622	71.0115	55.9308	47.0326	11.2066	42.0499	11.4112
Yars	0	0.277505	10.1694	26.7907	8.67306	2.85776	6.03797	2.93148	29.2244	11.2984	10.1358	1.68561
Yeats2	0.595313	0.402021	6.52054	8.65128	8.2011	1.7394	3.91462	3.08763	18.9593	1.70192	5.09117	1.97703
Yme1l1	4.37045	4.92581	27.8661	87.4855	55.8807	16.6239	30.3428	25.3787	35.5226	8.07207	25.3241	6.81607
Yrdc	0.86542	1.03048	7.41039	9.39295	68.5932	37.9268	57.6615	26.3417	194.959	77.8705	55.2908	12.7004
Yy1	0.133968	0.529476	11.1072	15.9879	25.4451	21.6188	25.8145	28.3424	12.2695	7.43445	14.1566	4.89045
Yy2	4.51475	8.72779	44.1651	30.4672	101.864	16.0052	110.524	39.8531	97.2551	16.0004	55.0838	10.0929
Zbtb43	0.752598	0.904469	14.8219	14.0555	12.4436	10.2845	16.5425	6.96772	15.293	1.95512	9.5197	0.711906
Zbtb5	0.153537	0.551121	15.5653	14.3529	10.5733	19.8196	3.68621	11.5383	9.67134	12.3707	24.5071	6.832
Zbtb8a	0	0.38463	19.7	21.0636	2.98895	6.71818	19.2971	5.83471	21.4231	7.8051	13.6469	3.95502
Zc3h12a	0	0.405797	5.49988	15.3593	7.20608	10.8187	5.84303	16.6015	9.38929	2.07527	7.7721	1.70463
Zc3hav1	0.408432	1.33717	7.39164	4.05748	1.33408	3.12299	4.87601	2.80078	2.3396	7.02344	5.22444	2.64342
Zc3hc1	0.460232	2.93164	63.8888	102.033	91.7502	19.0045	76.5256	27.0719	112.444	19.1525	62.472	8.18627
Zdhhc7	1.35336	1.83943	14.9677	35.2328	37.8651	9.72883	17.0331	8.26875	33.2922	7.69388	19.2055	2.56464
Zfp1	0.69058	0.577361	21.3856	22.4501	26.8648	15.2723	23.3508	9.49351	44.0816	7.93281	27.4796	2.58537
Zfp217	4.5922	3.19628	31.6276	13.5203	14.067	21.861	10.4817	8.04821	14.9363	13.4685	23.8928	12.9482
Zfp263	1.17476	0.644276	10.881	19.4832	8.4457	5.81523	5.4622	1.23993	23.7291	4.82418	7.63484	2.44338
Zfp281	3.00514	5.0053	22.8384	16.9127	15.1157	15.6577	10.3003	9.73832	14.6813	4.02871	13.7885	6.4905
Zfp346	0.452164	0.60819	11.9473	13.9833	8.05466	5.68244	10.7384	4.54243	23.2706	3.57747	12.0815	3.28441
Zfp367	0.31864	1.39498	24.1427	11.0874	21.5869	44.026	12.63	37.7887	14.0391	36.5906	20.1547	20.156
Zfp386	0.317125	1.82422	11.213	6.86121	8.79261	10.9007	6.5519	9.77879	4.35845	2.87516	9.81914	6.9246
Zfp42	0.225883	1.06214	26.0015	14.3669	9.96933	16.6054	7.18135	11.2068	16.0142	14.4521	19.0104	7.30574
Zfp54	0.151569	2.8754	36.0692	7.34523	13.346	13.2791	31.3777	13.651	11.7665	13.5351	19.8311	19.3162
Zfp566	0.0487191	2.74506	29.5785	14.1291	10.3226	38.0075	17.868	12.4099	25.5231	16.8775	30.2756	11.7481
Zfp599	0	0.377547	13.8942	2.4004	16.9559	9.56058	13.4115	1.11989	8.73969	4.81603	9.5264	3.67406
Zfp617	1.40766	1.16197	16.7469	19.964	18.288	10.7444	18.4677	10.5031	8.55366	2.87133	6.87997	2.59019
Zfp622	0	1.18543	31.7999	43.467	90.357	35.5163	56.1714	20.5869	125.546	41.1581	41.0256	6.41738
Zfp623	1.73643	1.30721	32.8902	28.8175	31.3755	8.39128	28.4309	9.1583	28.2223	2.27356	11.0053	3.10892
Zfp637	0.424822	3.23739	20.9543	25.3226	12.4708	8.80136	17.799	7.71302	23.7381	21.5712	12.5781	8.25651
Zfp639	6.027	9.09992	126.969	170.952	143.207	54.1015	103.798	80.4447	69.3169	13.2327	68.0821	13.0754
Zfp644	3.29311	2.44563	14.5959	33.7077	31.6114	11.3267	21.6453	28.5105	10.2057	5.83088	16.6317	5.82293
Zfp647	0.141748	0.430945	5.4801	0.797366	4.65573	2.25083	1.60167	2.32096	14.8219	13.8523	4.67912	5.97917
Zfp668	0.172046	0.217941	5.71127	10.729	7.39494	2.43871	4.54432	1.74233	5.45106	1.6774	1.37008	0.572961
Zfp677	1.84223	2.62421	14.087	7.80473	4.07244	20.3117	1.36086	20.123	6.84951	17.4532	18.6933	28.0688
Zfp7	3.14854	2.05999	21.6865	20.2058	34.6927	7.42277	31.421	14.5956	33.8437	7.46804	21.1671	5.51343
Zfp707	0.536749	3.37242	143.995	100.493	102.352	60.0139	65.4598	28.34	209.495	63.6361	61.4517	7.09713
Zfp775	0.716445	1.02373	32.6326	44.3842	40.5906	18.6894	21.2955	14.7086	39.9366	25.2221	24.1933	2.87553
Zfp809	2.92829	3.53929	46.1477	16.511	24.1179	29.1966	22.8243	12.4145	24.3186	28.6834	29.7614	16.1141
Zfp867	0.500835	0.865041	5.71185	1.30368	1.20438	2.13886	1.43728	0.489758	1.27423	2.41798	3.57243	2.41135
Zfp868	3.5102	3.82656	17.039	9.30066	15.7313	24.0744	16.5054	6.90534	10.0751	8.63344	12.6371	8.52446
Zfp874b	0.0878237	0.284804	5.80815	10.5789	8.89972	0.962976	7.11106	3.7939	6.31062	0.435428	15.1915	1.56222
Zfp935	0.963311	0.820026	7.6183	16.8294	22.7046	20.5407	17.4472	39.7415	10.0269	4.47141	7.32412	3.47547
Zfp948	0.265573	1.10045	29.0035	20.3048	21.642	47.9491	19.8118	48.2865	24.9145	24.3354	19.0231	14.7057
Zfp949	1.05981	1.21149	14.1352	6.46855	7.816	7.77661	17.0844	9.16492	9.34328	5.99828	13.1411	4.13532
Zfp954	0.273223	2.84795	17.5558	10.1546	5.09865	22.7807	3.00714	3.5516	9.37361	7.30831	8.68995	4.02806
Zfx	0.303236	0.376958	9.58036	9.83879	15.6271	5.6227	8.43284	12.1606	102.198	46.4059	62.7809	15.7189
Zgpat	0.110906	0.23356	12.6965	27.4297	21.2022	4.02229	18.7899	5.1069	20.0262	7.17592	9.02002	0.661376
Zmym5	0.919389	0.448562	5.15309	2.63831	4.45897	7.73412	4.03832	3.44204	3.22898	5.15529	3.01519	2.77187
Znhit3	9.34692	14.9938	410.991	982.236	670.13	177.717	760.452	597.438	827.284	87.5181	669.125	77.36
Zrsr1	0.0646512	0.609318	5.06797	4.24976	1.35337	1.35908	0.96898	2.79747	2.44002	2.17197	4.15276	1.50525
Zscan5b	2.43744	4.21563	288.553	291.244	295.484	172.977	349.397	102.801	263.608	40.6779	209.528	20.2086
Zyg11a	0.204491	0.138154	14.1477	31.0727	16.234	2.38569	9.92438	2.53723	14.6858	4.18125	5.67433	1.2546
0610009B22Rik	116.059	70.7042	18.0381	13.4431	11.8613	10.0527	30.525	24.6051	8.11319	11.2239	13.4802	20.7564
0610010K14Rik	55.6342	41.3896	39.7806	61.204	45.4783	32.0577	41.1746	48.7384	73.987	26.8331	43.3267	28.0048
1110012L19Rik	89.4213	103.178	16.7971	8.05948	8.60886	9.80564	3.7318	2.4555	1.8415	3.02258	4.57981	12.4312
1110020A21Rik	9.09402	4.08471	8.73484	3.97348	7.08025	10.7479	13.8263	19.9959	6.07395	16.9939	14.5199	16.021
1110059G10Rik	13.7259	3.98451	9.28195	12.5116	8.21648	7.85581	11.683	5.57226	9.77355	6.20818	11.7054	5.39001
1300002E11Rik	91.587	54.261	11.4538	6.24384	16.5545	18.7519	11.5474	17.3817	7.19897	6.05947	11.6916	14.5425
1500011B03Rik	59.3619	50.7715	17.0597	23.3847	12.2221	26.117	19.8347	30.9087	22.1542	17.472	16.187	20.3569
1600002D24Rik	13.0165	7.92681	2.9937	0.0273086	0.332842	0.315437	0	2.0996	1.04098	0.92775	0	3.30833
1700010I14Rik	15.6839	11.4524	3.5802	0.0806696	2.46089	0.466563	0	1.29246	0.128578	1.91279	1.86622	3.34341
1700015G11Rik	0	0.560274	0	0.457349	0	0	0	0	0	1.23947	0	0
1700018B08Rik	7.09369	8.12647	3.84685	0.329172	0.621272	1.44875	9.3487	2.73728	1.33617	4.31018	1.89758	4.46395
1700021F07Rik	0.998388	1.29417	1.92338	1.28067	0	2.75759	0	7.73411	2.13757	3.25599	3.08624	6.0704
1700028I16Rik	5.11913	3.20357	1.07302	0.339803	0	0.892412	0	1.05351	0.230444	2.3889	1.965	4.26699
1700028K03Rik	12.5891	6.86942	2.03529	0.861355	2.28102	2.00255	0	2.60805	0.655751	2.56423	2.17946	6.63871
1700030K09Rik	10.6282	6.00701	4.67102	2.8069	0.247706	1.76902	2.0695	1.82292	1.91818	3.93488	2.05332	2.21949
1700030O20Rik	6.95083	3.5632	0.837669	0	0	0	0	0	0	0.655763	0	0.750075
1700034K08Rik	7.08993	2.9579	0.776466	0	0	0	0	3.38544	0.449758	0.622929	0	2.8445
1700066M21Rik	15.8726	21.7381	9.25426	5.93613	5.21421	12.6829	2.46562	6.48503	9.2407	31.734	4.49117	11.0268
1700067K01Rik	17.3621	12.9171	8.68841	1.2007	1.237	4.03901	1.55116	0.340703	6.0343	12.2013	3.17438	5.51329
1700097N02Rik	7.73155	9.88199	3.58588	0.276817	0	5.05038	0	2.74182	0.90296	3.95484	0.860538	2.80946
2010109A12Rik	1.64786	1.55313	0.165487	0.177301	0	0	0	0.791765	0	0	0	0
2210408I21Rik	4.68413	2.43314	1.34065	3.7105	5.00625	0.223501	4.68089	1.40489	1.51099	0.567238	0.242235	0.457524
2310009A05Rik	4.24519	1.99019	3.18735	1.60158	4.49532	8.71718	1.50607	12.8372	0.604338	3.77177	5.2816	3.86672
2310033P09Rik	36.4911	10.5238	2.36611	7.52731	5.79026	2.71455	0.439982	0.291914	5.73484	15.0553	1.08316	1.17455
2410131K14Rik	1.9161	2.09828	1.96355	3.57989	3.12852	3.83536	5.60073	3.16829	26.2395	5.52389	4.86552	1.00148
2610316D01Rik	14.9264	13.4362	3.43073	0.345463	0	3.49469	2.52453	4.94047	0.812225	2.05899	2.31636	1.25915
2700049A03Rik	94.1702	55.2195	12.7189	6.37623	8.99383	12.2781	9.36296	8.24858	4.69987	7.19573	9.24677	9.61452
2900009J06Rik	1.64915	1.9784	3.94546	0.79909	4.92324	6.89964	1.64981	9.95055	6.05601	10.2452	2.94485	12.8912
3110009E18Rik	126.549	159.211	34.0304	11.9471	10.9614	16.1818	23.7991	44.7773	3.84536	6.22159	18.8869	37.4817
3110082I17Rik	17.0319	19.1133	8.3037	3.48235	5.00826	2.25713	2.18376	1.70189	6.99344	1.31727	2.69463	3.40545
4921524J17Rik	193.767	123.471	37.8905	36.9262	18.1267	23.3743	11.1963	28.1342	28.3732	28.3124	26.0721	26.2139
4930405A21Rik	0.830566	0.435689	0.0584101	0	0	0.95725	0	0	0	0	0	0
4930451I11Rik	12.1978	14.432	2.32062	0.250338	3.79705	0	0	2.88866	0.649732	0	0	2.08315
4930562C15Rik	3.9458	3.68153	0.752761	0.21545	0.609422	1.02096	0.63634	0.694922	0.169437	0.155879	0.316501	0.512607
4933417E11Rik	7.83321	10.7054	2.81183	0.323687	0.918539	4.57171	0	4.04964	0.66404	0.917762	3.77201	6.48257
4933427D06Rik	715.148	707.718	54.8619	3.95675	12.0821	19.3406	18.0928	14.604	5.0057	18.7518	33.6549	89.7859
6720468P15Rik	23.1506	14.0598	5.38034	0.163739	0.961554	6.1071	4.42013	4.81691	0.703592	3.8583	4.01668	16.6908
7420700N18Rik	11.8684	14.2064	2.49366	0.0291429	0	6.18902	0	4.36686	0.129561	0.805105	0.365202	11.2642
9130015A21Rik	17.9171	17.992	6.92275	0	0	4.0766	0	4.73899	0.52752	4.37569	0	15.953
9130409I23Rik	43.3646	29.8073	14.368	0.371708	8.10708	14.7587	1.62577	16.7929	0.952607	5.26135	6.53948	20.6805
9330182L06Rik	1.97295	1.27581	0.818264	0.136576	0.0624869	0.599114	0.521952	0.0714005	0.208754	1.59474	0.59801	1.79064
9530068E07Rik	90.9149	54.5668	22.3925	24.8516	16.4269	15.7616	21.5518	17.7774	28.3645	36.4285	15.2575	30.1207
A1bg	17.2305	18.3366	4.9159	1.03116	4.06977	3.85561	4.25084	2.28826	1.11989	1.5464	1.57769	6.06987
A330093E20Rik	13.9115	16.4484	2.96607	0.568003	1.49963	4.87827	1.67052	3.11221	0.74154	1.68009	4.75397	8.09765
A430033K04Rik	419.802	227	8.43095	1.35371	3.94326	9.68767	0	1.92195	2.63994	2.73262	5.16387	9.57716
A730008H23Rik	53.0198	20.7787	10.8992	16.8835	2.15403	1.61976	8.66679	0.512255	32.3995	14.8768	24.729	6.17941
AA619741	30.6086	30.2846	7.6308	1.42476	5.68465	4.78279	2.42113	1.51717	3.70429	6.07885	3.81375	4.74562
AI463170	7.37774	5.78544	3.24805	0.91634	0	2.78056	0	0.807565	0.539877	3.74178	0.784482	6.02051
AI987944	266.233	194.636	73.6879	7.04904	59.479	97.5403	36.6576	76.842	7.55473	22.6989	50.0524	82.8886
AU022751	1907.2	1674.73	197.03	8.94075	33.4057	27.202	24.624	13.7806	27.3479	62.9079	35.834	43.1177
AU023762	5.33971	4.91401	0.686726	0	0.835627	2.11821	0.698175	1.88783	0	0.566242	0.865171	1.71511
AW146154	14.9682	5.30523	2.75439	0.688274	3.52821	1.4812	1.29395	3.13541	1.08343	0.483744	1.87611	1.92968
Aaas	49.8207	32.3885	19.6617	16.5894	13.7945	10.4863	13.092	8.42541	16.2444	20.0154	16.0201	21.5259
Aadac	16.1786	10.7087	2.89036	0.686331	0	5.88226	0.837806	10.5812	0.364521	1.25904	1.54796	5.87328
Aagab	22.2495	18.301	3.10095	1.3801	1.60964	5.69861	1.92109	1.95517	1.12728	1.91675	0.732312	0.977334
Aarsd1	1.11659	0.479241	2.50633	10.7265	1.69448	1.81998	4.85565	0.807945	5.81535	0.608634	1.74525	0.270228
Aass	16.8126	6.63482	0.568111	0.248432	0.157905	1.13338	0	1.43987	1.22888	1.37284	0.73796	0.619776
Aatf	7.88859	5.05768	17.8587	50.0632	20.983	12.5431	7.47324	6.76681	50.9738	10.1923	20.9776	2.69325
Abcb1b	23.9786	15.3821	7.03489	1.5904	1.66852	3.4538	3.67944	5.48729	3.36274	4.44285	4.91099	10.0848
Abcb4	3.99368	3.29235	2.32227	0.268482	0.0713581	2.18716	0.238428	1.79142	0.158802	0.438271	0.296549	1.68084
Abcb6	6.85965	3.86055	3.24308	3.14024	3.83923	2.02545	4.38895	1.83645	4.31275	2.38093	1.91571	0.871357
Abcb8	18.9113	8.78286	2.93186	0.736911	1.71318	2.11657	0.673506	1.37389	1.71378	1.90258	0.62726	2.25887
Abcb9	11.9831	9.02686	4.32628	2.45178	0.440796	3.28701	1.91478	2.40833	1.82771	3.33317	0.183029	1.58142
Abcc4	10.4994	3.33258	1.17093	0.45396	0	1.10192	0.435826	0.179135	0.53396	0.978918	1.14906	1.80364
Abcd3	10.2665	3.56776	0.792499	1.97739	0.431877	2.89077	2.88619	3.24531	1.24373	3.13487	2.15943	2.72964
Abcf3	62.3125	42.3468	12.2561	16.5225	14.0463	8.20992	10.9118	6.10893	8.27924	2.37664	5.3862	3.81145
Abcg1	6.5316	2.0853	0.947545	0.244636	0.59125	3.45366	1.07001	1.9744	0.989267	1.33963	1.33244	1.60369
Abhd10	10.7052	8.19904	3.38865	5.36312	6.14525	6.04734	15.4047	2.57345	6.22132	10.3601	5.74792	9.3002
Abhd11	29.3578	27.1384	9.09231	15.6926	6.07527	3.42427	9.51201	4.01176	47.7972	12.713	21.2551	13.4147
Abhd14a	1.51476	0.814841	1.54441	2.79197	2.32533	1.3733	0	1.63225	7.09024	23.9505	6.06003	12.6703
Abhd16a	30.9542	15.1039	6.37691	4.53834	3.78737	5.23945	12.922	6.22181	2.6668	4.08239	2.44849	7.94608
Abhd3	6.43019	5.89718	5.51769	4.66546	7.01719	1.85655	1.6363	0.918418	6.11145	6.0394	3.54385	5.65985
Abhd4	149.88	131.69	49.2151	1.36726	6.52044	31.4543	9.61073	12.8789	4.25333	15.463	11.1232	51.5531
Ablim1	8.38089	6.86022	1.70119	0.712681	1.00112	0.837995	2.66949	1.10455	0.778829	1.26415	0.901217	1.10908
Ablim2	16.301	10.8879	2.01712	0.0390347	0.495115	1.50416	0.995247	2.05551	0.489549	1.70848	0.353397	1.66643
Abtb1	5.83645	3.70535	1.74951	5.34426	3.7689	0.466022	0.273844	0.922123	3.97053	4.08875	2.03336	1.51606
Acadvl	1.68763	0.58221	0.982445	2.70455	1.66374	0.131802	0	0.156626	1.63334	2.95959	1.43551	1.24177
Acap2	8.33724	5.57826	2.06816	1.94423	2.02386	2.3672	2.2784	1.41158	1.89874	3.61329	1.73943	3.30898
Accsl	1402.66	1352.38	399.124	51.797	115.845	282.968	239.753	160.917	63.965	150.186	246.27	504.425
Aco1	11.464	7.57204	2.77342	1.82794	1.14146	2.50939	1.57042	1.68671	0.510775	2.47544	1.48271	1.8454
Aco2	14.477	18.186	7.56587	6.59114	5.58952	7.28045	19.9356	3.29393	4.05482	5.64537	3.9015	4.69743
Acot7	29.4246	21.3187	19.1369	20.3312	20.656	18.8129	17.1496	22.8127	48.6571	21.9411	23.6643	7.80543
Acot9	36.0426	13.3617	7.83472	8.33117	14.0645	8.84924	10.2204	7.75387	16.7657	4.84577	10.258	5.35263
Acox3	26.3634	16.8109	5.41056	0.843309	1.325	3.172	2.58255	2.0153	1.03078	1.4231	2.08009	3.4384
Acoxl	5.94557	7.03722	1.44706	1.55255	0.103753	0	5.02722	0.353462	1.76383	3.86344	1.50662	1.39524
Acp1	5.27125	4.35172	2.60873	2.80661	9.02617	4.17516	7.46098	3.99735	1.40592	0.647465	0.690155	1.59752
Acp5	3.12832	2.01401	1.53551	1.42453	0	0	6.36302	0	2.07932	2.39378	0.980335	3.18743
Acp6	25.8723	12.6209	5.79483	0.787404	1.59133	2.0085	0.590993	0.794467	1.5557	3.22243	1.0963	3.55937
Acpp	13.3642	10.0044	2.0406	0.844988	1.14397	1.91225	1.60511	1.69477	1.1974	2.42629	2.50826	4.99745
Acsl1	23.4248	14.2669	7.02135	2.84165	3.88864	8.80684	1.49922	5.96879	7.31973	10.8662	6.67873	8.13558
Acsl3	56.221	42.8647	26.9358	25.2342	21.8463	13.6592	12.1751	23.1827	19.2032	15.8138	15.7561	19.4354
Actg1	49.0672	28.2613	28.897	27.6958	21.6154	19.4153	19.2834	25.7958	10.774	6.7843	5.69318	1.08208
Actn3	11.3174	6.56821	2.46011	0.228895	0.102754	1.47112	0	0.816924	0.911499	1.62501	0.106585	0.460616
Actn4	33.3106	17.9644	12.3651	15.9908	16.0002	7.25519	8.69722	4.80105	16.9241	6.06313	10.7645	4.92486
Actr10	10.416	4.77586	2.466	8.29472	25.11	65.5612	30.1025	120.046	4.60698	2.89319	6.3809	3.06868
Actr1b	1.6024	1.26816	1.38452	4.93832	2.64216	1.25474	2.94347	0.165623	0.971837	0.819959	0.759592	1.31439
Actr8	38.8676	26.0174	8.72572	6.8548	5.30756	2.31701	9.10886	2.42903	2.85024	2.47762	2.96975	2.56922
Ada	41.6489	32.9316	5.04243	1.51593	0	3.29329	1.53118	3.28891	5.90272	28.5461	4.3537	14.9569
Adam32	6.2951	3.5827	0.579413	0	0.491031	0.935302	0	0.152214	0	0.187484	0.139453	0.452361
Adamtsl1	23.5536	13.8555	4.02373	0.81643	3.26322	3.66097	3.02836	4.07626	1.18918	2.51727	2.94665	4.44217
Adar	15.7745	12.9828	5.00377	2.72147	4.77404	6.36904	2.91143	3.32763	2.19622	2.78006	4.63272	6.30299
Adck1	6.13343	4.19381	1.17477	1.65938	4.12428	2.22202	1.37831	0.442587	1.53965	1.4125	0.263713	2.94981
Adck2	2.94988	1.74701	1.20561	1.46108	0.744912	0.870936	0.138281	1.22573	1.28772	1.52323	1.28912	0.55685
Add2	4.61176	2.08551	1.009	0.371938	1.46567	1.80828	0.829657	0.569835	0.350343	0.926393	0.898137	1.10633
Add3	20.349	11.9379	3.69422	1.555	1.90702	3.56767	0.75034	4.9744	3.66792	3.23402	1.9106	1.52895
Adk	155.758	122.68	31.1006	8.58473	22.604	16.6012	13.9524	31.547	16.8123	15.8744	24.081	28.3878
Adm2	78.6295	81.7417	31.0168	5.01818	13.7061	19.7601	18.93	7.56246	21.2684	30.3887	17.754	26.2194
Adpgk	3.63738	14.5631	4.65028	6.58165	7.0451	5.09052	3.85628	6.32833	14.3418	10.3961	3.78121	5.99165
Adprh	42.5822	25.3075	11.0833	10.1063	6.75659	14.6373	5.64631	2.22506	3.92461	5.21958	3.28206	5.99694
Adss	224.799	211.116	59.7188	28.2938	36.7017	65.3661	21.3559	75.7464	40.5878	60.9235	37.7989	66.7285
Adtrp	20.9954	11.4123	4.11652	6.04738	1.60077	3.85376	0.411447	3.23501	2.28342	1.12833	2.6795	4.96862
Afap1l2	74.2354	38.7124	8.34462	1.15668	6.47457	8.69337	6.09216	4.24414	2.09707	3.80776	3.16953	4.17333
Agk	12.5545	11.8484	4.81745	0.671307	1.90579	6.08394	3.41205	6.92281	0.701811	1.3149	0.704817	4.26758
Agr3	27.8099	38.6398	11.1865	0.332614	0	6.8631	1.46822	8.068	0.312785	3.24499	3.13303	19.4907
Ahcy	3.38756	1.01763	0.449556	0.358882	0	0.224598	0	0.267108	0.26093	0.0600297	0.244311	0
Aig1	20.516	18.9988	6.61674	1.64681	0.31995	6.55892	1.06992	15.1336	0.808333	2.52087	5.29016	7.14465
Aimp1	5.86328	2.19258	3.402	18.075	8.90055	1.66295	3.96819	2.2922	7.29991	1.05151	3.96149	3.45251
Aire	3.06577	2.30829	0.737621	0.0313712	0.188704	0.177325	0	0	0.38377	1.54189	0.360447	0.633642
Ak2	83.7173	59.8017	21.4576	14.6655	20.2043	23.8772	18.9225	15.5734	28.9676	27.5483	28.2198	21.5499
Ak4	9.24731	3.64463	2.01334	3.65636	2.8881	5.48388	1.18148	6.67117	1.57618	4.65025	3.37015	2.38083
Akap13	6.73302	1.96907	1.71686	1.07021	1.66164	1.4706	0.450091	0.877653	1.95952	1.01655	1.63713	0.933181
Aknad1	17.3987	13.5786	3.10564	0.0918858	0.803819	1.64181	0.76748	2.86408	0.339092	0.936122	0.476157	3.34479
Akr1b3	30.6165	4.30299	4.61E-05	3.96E-05	0.00116902	0.00118285	0.00194224	6.26371	0.00102263	0.00066189	0.00133836	0.00137978
Akr1b8	5.67696	6.93093	4.43309	0.721869	0.993407	2.7989	0	8.5576	4.77424	6.96212	6.50479	13.0161
Akr1c19	1.51284	1.19727	0.257845	0	0	0	0	0	0	0	0	0
Akr1c21	1.04525	0.665808	0.356376	0.610538	0	0.508545	0	0.300691	0	0	0	0
Akr1e1	2.54368	3.15167	0.771515	0.180353	1.09078	0.515988	0	1.02031	0	0.827881	0.187817	1.01643
Akr7a5	3.52181	2.26375	8.89813	17.6156	9.68404	0.717944	6.66438	2.98039	14.1805	7.96789	3.52964	1.91053
Aldh1a2	32.8421	16.8387	3.305	0.366692	0.66786	1.52462	0.446395	3.77523	0.49202	1.63018	0.968343	4.18776
Aldh1l1	1.04674	0.276293	0.0578626	0.835304	0	0.274432	0	0.108882	0	0.196754	0.399922	0.432012
Aldh2	19.2675	10.2312	6.08944	2.1997	1.09873	0.652906	0.917991	0.931097	9.45258	18.7566	1.48793	2.9947
Aldh3a2	14.1721	11.1051	2.40803	0.482215	0.738354	1.76389	0	1.78481	1.0967	2.79458	0.777007	2.39858
Aldh4a1	16.3851	4.7971	3.72317	2.83605	2.97755	1.33967	0.292629	1.19629	2.59387	2.81906	2.18185	1.57096
Aldh7a1	13.2066	8.01961	2.85223	3.4665	1.52771	2.23605	2.89826	3.12364	5.04487	8.96736	4.82547	4.45155
Alg1	6.20971	1.50322	3.88822	7.14957	2.11638	2.0035	2.6527	1.38687	8.00065	4.61128	2.31748	2.19459
Alg10b	4.40933	4.85852	3.68814	1.09711	2.35118	4.72553	1.96404	0.714709	3.36934	5.65176	5.20933	5.71289
Alg2	11.8814	4.6268	4.09313	17.7806	5.41716	0.46196	3.39409	0.659801	4.7092	2.12335	1.95659	0.556217
Alg9	6.22523	5.4935	3.18014	0.729701	2.64219	3.67745	3.49497	5.12096	4.19956	3.37563	5.40541	3.35994
Alkbh7	27.0978	9.11035	10.0706	6.88065	9.27097	12.8939	24.3959	12.148	52.7796	49.1471	14.7996	13.1301
Alms1-ps2	11.9046	9.42323	3.04974	1.46486	3.1042	0.528093	1.88714	0.936383	0	0.452244	1.2763	0.314677
Amacr	5.28838	3.85262	0.867918	0.409302	1.0456	0.664325	1.35884	0	0.514525	3.55112	0	1.30149
Amd2	51.6609	0.0278947	0.180315	1.70646	0.0180708	0.0121536	0.0364519	0.00522235	18.0678	0.133159	0.00777056	0.00195185
Amdhd2	1.51653	0.827525	1.18171	5.04977	1.52187	1.84392	0	0.485517	1.42829	0.54802	1.34523	0.485735
Amfr	6.95071	6.10268	4.5044	1.61334	4.29152	8.28964	7.43535	8.0614	3.06281	5.52722	2.06334	4.81256
Amn1	49.2225	23.284	13.2835	20.2143	22.786	9.52842	15.4608	21.0373	8.6896	10.7004	8.95723	16.8628
Ampd2	5.40687	2.43191	0.742353	0.585891	1.38076	2.6087	0.814086	0.580405	1.6625	3.14295	0.717309	1.59918
Amz2	9.99387	9.52725	3.76112	3.22126	3.17558	3.92697	1.76318	4.91201	3.19992	4.44443	4.59635	8.63256
Anapc2	16.4377	8.67534	3.45384	3.83644	4.11742	3.27666	0	3.23123	4.0604	3.50255	3.25483	2.6371
Anapc4	57.6126	24.5567	18.1803	30.1198	17.3326	4.26491	19.4315	10.2734	15.1121	6.72514	12.5214	5.01145
Angel1	22.8475	21.4323	9.62584	2.74852	3.78705	9.35394	5.82076	4.05953	1.067	5.26975	6.84458	17.0741
Ankrd27	25.4669	17.5307	8.34244	2.65655	5.35914	8.7869	6.90717	5.4598	8.31644	10.5802	12.6625	12.8223
Anks4b	14.03	9.15035	1.39898	0.980383	3.01059	1.85784	1.50928	1.01851	0.885517	2.21597	3.7383	11.9614
Ano10	23.7831	24.0849	4.07542	1.58264	0.900047	2.99766	6.57926	1.64519	1.78789	3.20654	3.03375	3.90742
Anxa2	7.26456	5.31331	4.80115	1.26917	4.90787	16.2684	1.17196	16.9217	11.9205	27.1711	21.4324	22.7032
Anxa5	12.8672	7.344	2.38331	1.25352	3.07041	3.24708	4.82957	6.28585	6.35384	15.3551	10.6365	14.9457
Anxa6	19.8794	13.1445	2.28719	0.812776	3.47633	3.5539	0.754976	3.06353	2.07761	2.86784	3.46922	4.16124
Anxa7	571.444	555.443	141.362	50.4222	53.1855	64.9435	75.8606	57.1387	28.7804	39.8398	64.0179	90.5618
Ap2s1	66.2791	93.5731	29.3884	50.3602	16.3427	13.341	31.1343	16.1648	32.9472	33.7375	18.0416	33.7545
Ap3b1	21.985	17.3452	5.04692	2.77007	2.17146	4.36725	0.604625	1.5691	1.07375	2.81524	1.87993	3.40982
Ap3m2	14.808	5.84188	6.06838	2.50437	3.87963	3.70983	4.60922	6.77315	6.70414	5.28695	7.07078	2.41658
Ap5m1	21.7986	13.0304	5.54494	5.81418	3.81964	3.02652	0.466955	3.17886	2.49389	2.40656	7.03581	6.82114
Apba2	12.6973	5.54093	2.57402	0.0996911	1.53076	2.75417	0.300804	1.94682	0.393328	1.44767	0.919078	1.3123
Apbb1	15.5788	10.4426	5.48773	2.52462	1.75888	2.28101	6.05466	0.742728	1.93432	2.78026	0.843663	1.83583
Apeh	16.679	8.98838	1.67708	0.769573	1.51051	1.43801	0	0.284944	1.02094	0.832799	0.391246	1.1278
Aph1a	10.6483	9.51549	4.54299	2.89194	3.29848	6.80991	10.3684	2.81438	3.39072	3.07577	2.25838	2.1403
Aph1b	4.45275	1.96516	0.926041	0.0495698	0.444313	1.76466	0.636231	3.33577	0.801147	3.3164	1.65919	3.0621
Aph1c	1.99714	1.05975	0.448792	0.0604668	0.111022	0.426117	0.092734	0.253984	0.412511	1.50831	0.891767	1.74418
Aplf	25.0002	22.0715	4.26543	1.93234	1.944	3.31227	4.53982	1.91802	0.890614	1.01642	1.16003	2.91304
Apool	23.2063	19.6058	5.50805	2.86156	0.717696	3.6626	7.801	0.392518	0.710198	1.59458	4.02015	5.99158
Arcn1	57.3335	18.9167	46.4954	80.0085	87.384	30.9434	49.0904	39.0702	81.4561	9.59208	28.6545	8.09346
Arfip1	230.73	181.932	67.841	14.9089	30.1424	57.4779	34.5268	34.3205	24.4317	44.9472	42.4207	71.3949
Arg2	287.945	135.089	94.8435	19.9022	41.9503	120.19	67.1038	50.5585	122.629	78.439	192.47	77.8685
Arhgap17	14.5463	7.29792	5.49531	2.14406	0.271403	2.50809	2.52829	3.29477	4.5462	2.06733	2.6728	2.94179
Arhgap26	11.1816	9.6832	2.61367	0.210815	1.58294	2.07577	2.28365	3.09545	0.583435	2.16561	1.74743	2.55427
Arhgap28	41.0414	19.1941	8.06105	2.52409	3.35442	9.19029	3.79608	3.15688	5.34815	14.6301	5.06344	7.83236
Arhgef1	8.80795	6.7035	1.95867	1.98362	1.26251	1.72272	0	0.512748	1.00136	3.16779	0.467706	0.707452
Arhgef16	22.784	13.6178	3.10873	0.507667	1.31589	3.66041	2.01544	1.36858	1.296	5.08704	1.02335	2.45735
Arhgef39	222.178	177.981	82.5225	17.36	30.9317	46.5804	40.388	22.7463	18.8412	26.8377	25.6948	49.7987
Arhgef7	18.1964	11.9783	5.07995	5.13361	3.81323	7.00387	4.00124	3.20492	4.55269	6.85297	4.79226	5.96201
Arid5b	133.537	100.239	50.4588	7.89152	18.6808	57.1786	37.3422	47.6824	6.8863	32.7296	35.8177	146.704
Arl13b	10.1204	6.53778	3.12173	0.629103	1.91222	4.85124	0.138903	1.70469	1.10344	2.53797	1.11691	4.73182
Arl2	17.7943	5.32489	5.14898	6.12987	0.813434	3.0034	0.680232	4.41829	3.49031	2.81577	1.24632	1.35587
Arl6	74.9218	74.4996	29.939	2.81018	12.2919	31.774	12.752	27.2355	4.83384	16.184	24.9219	46.0162
Arl6ip1	731.575	347.245	102.031	69.6612	63.6602	56.2975	54.4982	36.0184	35.1139	45.8009	50.4205	123.237
Armc10	50.9814	43.4347	11.6263	4.2553	10.7812	16.2879	11.1651	9.75866	4.05686	6.06057	5.37351	12.3916
Armc8	38.8044	27.7975	12.7635	4.6418	5.40324	5.64205	6.13012	4.39733	5.96781	11.1386	6.72122	7.66211
Armc9	4.73106	2.29934	2.26724	5.99838	2.11352	2.26845	0.603119	0.951866	6.91382	3.71454	3.27226	1.0817
Arntl	117.564	119.89	46.6769	5.46107	12.7451	25.4709	23.5093	25.5955	22.0973	15.6133	19.3662	21.8252
Arpc1b	31.5824	9.46147	7.88042	4.58889	2.44062	3.26334	11.5577	2.50325	10.4083	7.18772	7.55606	6.13682
Arpc3	51.1365	47.4294	23.7732	36.4923	20.1425	10.057	28.0747	3.18515	48.4365	6.7364	16.2848	2.15962
Arrdc1	87.605	67.8791	53.3216	85.9173	88.4244	21.9134	27.8211	13.8309	122.151	49.6192	43.3813	34.4973
Arsb	17.2932	15.9435	6.08767	0.343454	1.02161	2.51575	1.46293	3.33	0.108243	1.60572	1.13712	7.28435
Arxes1	7.47136	7.31367	1.42024	0.199283	0.199151	0.752214	0.332851	0	0.582648	1.10647	0	0.445169
Ascc1	21.6723	15.373	10.6993	19.8768	22.1764	8.93254	7.91967	10.8256	13.052	6.17098	9.55175	5.77484
Asgr2	15.7588	16.2904	5.92311	0.715259	1.63872	3.74348	1.17394	3.38985	0.386585	1.73605	1.64318	5.04888
Aspm	163.567	46.3885	5.87869	3.92748	5.38901	3.69684	4.40516	3.55553	11.6227	9.5643	8.89423	3.54101
Aspscr1	33.9745	33.453	15.252	19.3784	9.99939	5.46845	11.0356	2.50542	12.8727	10.7626	5.22061	4.77828
Astl	53.6289	14.1664	4.98289	2.06397	2.55507	3.83701	1.34824	2.12816	4.25965	5.33352	1.81045	7.67924
Asz1	69.8153	46.7056	6.43429	1.99058	4.82316	7.43887	4.47814	8.42556	2.48807	5.06336	6.46036	9.78871
Atad1	221.045	169.614	67.6527	41.5374	44.5839	49.7978	45.1896	33.3433	26.6231	21.9294	41.8564	46.6453
Atf6	13.9966	5.53571	2.19588	1.49506	1.25835	1.61306	3.37597	1.00582	1.19243	1.23382	2.46042	1.49838
Atf7ip	96.8306	63.8838	30.0096	32.0479	26.4017	13.911	7.36893	17.6002	21.9268	10.511	16.0124	13.6267
Atg12	130.649	47.7329	25.2434	74.4816	16.008	26.2557	29.3624	21.951	57.0989	25.9868	33.3046	31.413
Atg16l1	18.0539	8.83497	16.3242	42.0424	18.2524	8.57102	15.9183	8.73728	28.7759	6.96313	14.471	2.79963
Atl1	105.714	78.5396	9.88692	0.671999	4.11248	13.5832	2.64279	4.42948	3.58464	13.9826	5.5776	15.1251
Atl2	123.807	114.638	29.8534	18.5648	16.1344	22.2824	26.3438	17.6271	14.731	12.1643	23.4195	18.9746
Atp13a1	3.56234	3.41249	3.10156	6.12978	4.24311	1.2117	2.4873	2.20757	3.97452	2.70425	1.93319	1.50282
Atp2b1	11.659	4.63972	1.65135	2.11753	1.83818	2.84239	1.60207	2.42826	1.27794	2.24387	1.82952	2.01878
Atp2c1	148.229	96.4889	38.9869	11.2247	23.0427	66.1038	32.0205	65.88	10.3365	22.4801	20.9254	41.6351
Atp2c2	4.04567	0.723651	0.234192	0.0433858	0	0.349328	0.152677	0	0.608738	0.233369	0.284533	0.819544
Atp5e	179.879	86.709	149.339	293.053	174.964	83.8102	241.754	230.815	303.458	114.837	167.529	116.259
Atp5g2	28.647	18.9976	13.7005	33.083	55.4185	9.80655	37.3013	22.9263	0	0	0	0
Atp5l	36.2538	16.6847	29.1188	119.787	99.5446	44.8088	264.218	68.3937	1.742	0.805181	1.2677	1.54592
Atp6v0a2	14.6853	10.1299	7.62121	12.4836	6.40212	5.88609	7.3697	4.67813	7.27761	7.17241	4.3637	6.46009
Atp6v0c-ps2	128.669	3.30626	7.35896	36.1129	158.759	94.4035	238.972	68.0096	9.81E-06	1.77E-23	1.75E-15	0.00029854
Atp6v0e2	6.10009	7.52568	1.88116	0.0276677	1.34753	3.83035	2.25197	1.89446	0.494469	3.92597	1.56725	4.14579
Atp6v1a	33.7711	17.7074	14.1572	26.3342	20.3707	11.52	13.8103	9.59785	14.657	3.69368	16.6316	5.8367
Atp6v1f	41.2631	49.0705	29.8629	3.91276	15.4589	21.7773	36.223	65.2361	9.52307	19.4818	32.5106	43.0477
Atp6v1g1	83.5114	72.3701	21.7023	11.1672	25.4129	34.0021	28.6672	44.8835	26.7829	14.5312	16.031	41.9661
Atp8a2	3.92358	2.36137	0.0713503	0.399378	0	0	0	0.723187	0	0.449752	0.304348	0.739337
Atxn7l2	1.19693	0.66394	0.262198	0	0	0.349938	0.409307	0	0.271031	1.06008	0.126911	1.23471
Auh	88.9924	94.9751	34.4118	8.39988	9.5824	24.5471	14.8164	47.9921	15.5256	19.8819	17.7674	30.2215
Aurkc	101.736	60.9468	22.0924	11.8887	56.7259	31.4004	48.4251	24.2218	5.62361	4.15875	13.6196	6.01591
Aven	144.877	176.844	35.5095	7.9514	17.9515	45.7812	21.282	16.3364	7.59215	5.395	22.2366	28.9128
Awat2	5.19662	3.9747	1.07204	0.0967401	0.193856	0	0	0	0	0.634274	0.400316	1.51694
Axin2	31.4216	18.4552	6.10017	1.88821	4.15718	5.9423	6.03427	2.95662	3.99524	8.37422	4.39062	6.95686
B3galnt1	6.13449	2.91975	1.10681	1.80911	1.33379	2.1568	0.445751	1.80955	0.196528	3.05223	0.41441	1.49348
B3galnt2	24.2736	17.015	9.99059	5.5053	9.0521	9.27042	10.6128	6.87805	5.82531	13.5901	9.74773	17.9511
B3gntl1	18.3621	17.6523	7.21858	1.45232	1.56213	8.05012	3.13206	4.13896	2.21176	5.18387	4.82006	3.50116
B4galt2	9.26358	11.967	3.44067	0.158879	2.34789	4.82463	6.81402	2.2386	1.82277	3.39696	2.56089	7.05882
B4galt4	50.5039	77.3977	20.7684	1.15671	3.26077	27.551	7.62814	51.0453	1.30522	8.22118	12.6196	49.6687
BC004004	7.02334	4.36904	3.50017	9.75663	3.1743	1.71627	3.18224	1.8018	5.00424	1.34905	3.73109	2.72709
BC005624	10.4173	7.33065	6.0604	18.5598	14.1015	5.7117	10.1603	3.51589	18.7593	4.64538	11.5184	1.35702
BC017158	10.935	12.8681	1.48267	0.203482	0.462195	0.220258	1.73762	1.04788	0.259977	2.27223	1.2883	1.70403
BC039966	0.306601	0.123615	1.10752	0	0	0	0	0	0	3.14123	0.823937	0
BC048403	8.0111	7.86982	1.52964	1.24571	0.47344	0.633205	0	1.39975	1.4648	2.79179	1.7609	1.05674
BC048602	2.20965	1.98312	0.853169	0	0	1.86169	1.70589	1.63738	0	0.748607	0.518082	0.564914
BC051537	6.49432	2.25071	0.354236	0	0.749277	1.23979	3.13064	0	0.411558	5.24697	1.93469	1.88487
BC052040	11.5633	13.0722	2.99303	2.30923	1.08161	1.34125	3.9756	0.73628	1.83777	7.43899	2.01877	3.99929
BC055324	10.8809	2.84234	14.7495	24.8657	19.0526	5.73808	13.2781	3.00905	9.64276	4.96781	5.36889	1.98547
Babam1	29.24	16.1227	9.39544	10.43	16.1909	2.98372	7.92017	3.9802	17.9112	6.08455	6.93015	4.63458
Bace2	2.69191	0.975287	0.187437	0	0	0	0	0.178229	0.027646	0.381405	0	0.12505
Baiap2l1	113.249	83.8175	15.6599	8.8255	6.7977	10.3951	12.1144	9.59089	7.11161	11.1574	6.67921	12.2946
Bank1	9.49712	8.62237	0.628523	0	0	0.173308	0	1.03161	0	0.158358	0	0.927734
Banp	40.1082	19.8568	11.0958	9.93734	10.2297	5.60286	9.59949	3.67309	12.5819	3.34609	5.87722	3.90788
Bbs4	156.051	69.7704	18.3516	17.3697	17.1996	7.63313	16.9284	11.3473	9.5634	6.66049	10.0125	12.1408
Bbs7	4.0261	2.38527	1.22743	0.4236	0.345208	1.09678	0.384536	6.39209	0.339786	0.410393	1.19285	2.83606
Bcar3	44.1162	65.7199	14.2045	2.28244	3.29752	8.17859	9.08291	9.02712	4.24557	16.8025	4.67018	9.69235
Bcl2l10	3789.21	4734.16	728.369	18.4417	74.0814	256.762	102.46	146.232	93.8373	218.815	282.155	589.501
Bcl7b	35.7463	27.9738	13.6187	10.2795	12.1922	15.9613	6.26974	5.25916	7.82995	19.7294	11.8174	16.5672
Bdh1	35.5808	28.6398	11.8548	3.53623	1.90009	5.51799	4.45835	6.0297	2.59217	5.26262	6.09205	9.23237
Bdkrb1	11.3082	8.69069	1.24708	0.492654	0.482033	0	0	1.87731	1.80363	1.35897	0.926989	4.51945
Bend5	2.90613	2.38761	1.05794	0.0278134	0.338527	0.320694	0.848549	0.951696	0.248417	1.28634	0.174941	1.51466
Bin2	26.8295	9.28682	6.43127	6.14182	4.02739	1.76386	4.65937	2.26936	1.93224	3.84485	2.56236	3.1186
Bin3	67.5533	82.5992	22.3702	6.81531	7.56603	5.79577	3.91383	1.82031	4.82376	5.98182	10.4284	21.8957
Birc3	409.949	363.218	65.1008	19.3909	27.2782	29.0538	25.4385	23.1658	7.81324	14.0195	13.7069	28.0796
Blcap	90.535	65.9567	33.0591	19.1958	10.1122	42.4554	19.3472	28.9391	15.9564	21.4219	20.6284	48.0635
Bloc1s1	2.45208	0.770462	0.985038	2.81386	7.60294	1.35547	12.7308	1.57582	5.78804	1.45858	1.5282	0
Bloc1s5	5.21631	7.0919	1.51139	3.32382	0	0.332054	0	0	1.03714	0.716097	1.27902	0.395485
Blvra	8.11358	2.41921	3.00318	3.36345	1.1288	3.43261	0.471785	1.87277	3.06814	4.94642	3.48081	2.20274
Blzf1	21.3179	18.756	4.77551	5.21936	6.90655	3.34251	2.60236	3.31036	3.06495	1.67266	3.53979	3.8223
Bmp15	1979.38	1661.03	311.443	14.6453	77.655	346.07	113.144	242.36	34.06	130.964	255.461	951.755
Bmpr1b	33.2127	23.0496	5.55596	1.54718	6.14172	8.79391	4.10394	3.93912	2.42286	3.17855	3.55641	5.21727
Bms1	93.7592	21.9274	9.36887	29.3481	14.4775	4.92677	7.12033	7.02905	21.9532	3.42927	11.1074	2.35262
Bnip1	20.9722	37.697	16.4162	14.8804	7.41376	6.62838	19.6262	13.6136	18.5299	4.31984	10.464	5.85141
Bola3	22.9416	23.5274	9.62711	23.5277	13.6554	4.9941	4.03563	9.11021	1.17085	2.61698	0.685516	1.77911
Bpgm	1273.89	678.168	201.915	14.8909	39.0846	90.4861	62.1088	70.3863	65.8494	96.3864	220.445	332.417
Brd9	15.2814	9.23522	5.83461	35.84	16.6209	5.11623	18.5846	8.20492	17.538	2.64965	17.4677	4.71432
Brip1	21.6108	9.82629	2.85227	3.01017	10.0762	20.6727	13.5344	23.5729	0.349482	1.61013	1.88834	2.13593
Btbd10	255.943	185.648	64.6863	23.4016	50.559	89.352	39.2153	63.9197	32.0596	24.1491	49.7439	55.3302
Btbd8	10.5808	5.54261	3.06108	0.307525	0	0.821281	0.489734	0.970455	1.90863	2.63767	0.300929	2.93885
Btbd9	4.94704	2.58539	1.2729	0.716465	1.43849	1.27922	2.01508	0.786287	0.929276	1.72984	1.60812	1.44758
Btd	2.97308	2.19273	1.17944	2.17002	2.37115	0.44985	0	0	1.39371	2.08472	0.490528	1.94568
Btrc	31.6355	15.8366	3.48213	13.5594	11.0325	0.955304	4.37954	3.62592	12.801	1.63096	5.00002	1.09988
Bub1b	71.4227	8.6098	5.19752	13.7878	5.81649	2.21115	5.19157	1.45294	5.0784	6.27481	5.29575	5.62913
Bub3	142.407	59.9836	32.854	62.4722	64.0101	16.3595	64.2785	19.0984	112.387	13.3615	74.5626	14.3452
C1galt1c1	5.45123	2.20969	7.13153	2.67856	3.57278	3.56779	5.26904	6.10787	3.37768	5.51356	5.6371	14.5589
C1qb	28.3712	20.0712	5.2762	0.0562554	0.317388	2.36663	4.24538	3.49255	0.218779	1.51182	3.72746	3.3713
C330013E15Rik	9.16961	4.19337	2.18196	0.521305	0.802842	3.33674	0	2.18203	2.58511	13.3071	3.69126	16.9532
C330018D20Rik	18.1573	10.2926	2.785	2.60517	3.1158	1.54266	3.12379	4.51488	1.01099	0.761239	3.22837	2.65216
C87499	652.347	328.206	56.7571	3.66676	13.3099	46.3018	28.1105	46.4137	1.98497	18.8853	20.9069	55.5269
C87977	572.952	454.472	51.1253	8.67855	21.6657	38.1662	13.2949	30.2653	8.46394	28.8871	48.5058	78.8743
C8g	3.01163	2.33055	0.926923	0	0	2.85206	0	1.88715	0.467116	4.94573	1.32804	1.9204
Cacfd1	7.44611	5.80966	3.82604	2.66328	2.2786	3.17546	1.26941	2.49707	6.31151	2.87996	5.21776	2.12281
Cacng4	5.26235	3.21974	0.771676	0.0627097	0	1.29328	1.16398	0	0.118778	0.286852	0.0832221	0
Cactin	7.53545	4.81139	9.75625	37.5746	13.7787	3.23324	6.02963	1.86118	19.1446	5.57491	6.35006	0.612647
Cage1	8.14722	3.14684	0.566905	0.512614	0.207738	0.396507	0	1.06156	0.307094	1.00667	0.538678	1.86241
Calcoco1	41.6209	20.3656	2.90474	3.838	2.84062	1.70663	2.10942	1.31392	1.16628	1.39511	1.74587	2.35794
Caln1	38.2978	27.0377	6.54878	0.882115	1.86551	6.97128	4.89853	1.65718	1.27622	4.54013	5.24417	10.7387
Calr4	88.4227	112.31	39.6549	4.78362	17.7465	50.566	17.8011	53.7414	3.4431	11.3259	29.6967	57.4969
Calu	78.3529	25.5901	28.4853	41.9086	17.6404	21.3292	19.9613	15.772	27.5422	22.7324	24.7058	16.9721
Camk2g	160.804	66.3362	22.6034	12.0797	14.9115	18.2994	9.55919	18.8772	16.9472	22.9975	15.8554	17.7996
Camkmt	65.9537	51.9432	8.13386	1.79388	5.09626	2.08711	7.40718	10.3849	4.36092	8.22437	4.0937	23.1976
Camsap3	15.7669	3.52388	0.957379	0.264336	0.472815	0.323621	0	0	0.573275	2.8702	0.501414	0.984582
Camta1	7.66631	3.72979	1.82011	0.28983	0.714805	2.56786	0.449672	2.03965	1.0682	0.626263	1.47819	2.06455
Capn7	32.4686	21.5934	10.7956	4.86536	6.16712	13.137	7.00634	7.11964	13.668	36.9573	8.66262	11.5994
Car9	55.3572	75.8353	10.834	1.9942	2.03529	8.16951	5.49424	6.70299	0.920382	3.73296	3.56297	12.7889
Cars	9.97947	4.64619	3.67906	6.60341	5.68105	3.32782	5.3242	1.13154	4.02902	1.98591	1.2415	0.558035
Casc1	20.7279	20.2709	2.36308	1.61059	0.354621	1.57681	0.79005	1.07156	0.610627	1.68578	1.10266	3.70762
Casp8	30.7311	21.8939	1.87027	0.020049	0	1.18716	0.208305	1.55265	0.183882	0.471545	0.904321	2.93813
Cast	13.1904	9.8385	1.61451	0.241314	1.31553	2.22226	5.3918	5.14923	0.992418	1.79807	1.00231	2.64088
Cbr4	3.2484	0.945354	0.795707	2.88575	2.6903	0	0	0	0.865081	0.597781	0	2.99851
Cc2d1a	6.41836	5.91602	2.57384	2.56042	0.984136	1.11176	2.09267	1.83268	0.755263	2.25833	1.32332	0.190551
Cc2d1b	5.07231	3.82706	0.95741	1.37308	0.805722	0.855746	0.299146	0.509402	0.795315	0.640275	0.371701	0.501829
Ccdc105	5.8346	3.3344	0.34168	0	0	0.857228	0.302835	0	0.265591	2.75076	0	1.01313
Ccdc114	9.22465	5.20696	0.71135	0.235983	0.979457	1.166	0	0	0.339786	3.38233	0.66781	2.70715
Ccdc130	9.70182	8.90689	14.9685	9.61259	18.6714	6.20096	11.2988	10.0153	11.5694	5.54336	5.77252	3.03247
Ccdc138	13.347	8.00666	2.46543	0.430023	2.31294	1.39133	0.813631	1.51656	1.796	1.8594	1.0092	1.22717
Ccdc14	93.4759	60.3042	8.98005	1.9079	4.88352	7.59307	5.91203	4.20008	1.73268	2.93436	6.47102	8.57389
Ccdc155	7.02761	0.992732	2.31161	1.08702	3.7027	0.391172	1.14579	2.63428	1.1109	0.348556	1.27801	0.460618
Ccdc171	8.40045	6.54178	2.09513	1.62864	1.53495	2.82026	2.13691	3.79928	1.20242	2.86807	2.67092	4.54352
Ccdc172	16.5404	6.19701	1.13485	0.816544	0	2.01517	0	2.37986	0.669036	0.924683	3.48417	4.46967
Ccdc174	39.8406	13.499	4.93191	32.5526	17.3168	3.51269	6.49678	9.1307	17.7499	1.69967	8.21705	0.395235
Ccdc28b	12.0827	6.42814	2.63925	3.27347	0.424774	0.391328	0.710476	5.52307	0.303186	2.72577	0.433493	0.471786
Ccdc3	16.2404	25.0746	0.956883	0.0358923	0.673654	0.535244	0.750392	1.01869	0.165819	0.629427	0.46562	3.27058
Ccdc34	28.1628	23.3342	10.6329	2.097	4.25232	6.1279	0.73509	6.45261	6.15701	4.09511	7.87534	7.94993
Ccdc58	17.8617	17.6112	33.091	113.683	60.4293	23.4365	70.3085	53.8917	45.2946	9.46168	49.7643	7.1673
Ccdc61	1.38771	0.032144	0.660527	0.371976	2.4349	0.433356	0	0.686287	1.23072	2.08542	0.314916	1.36249
Ccdc62	7.07542	6.77953	1.74555	0.350024	0.371604	1.77907	0.24833	1.69543	0.385796	1.71123	1.00365	3.75103
Ccdc68	3.2669	2.51385	0.890633	0.208325	0	0	0	2.5504	0	0.104634	0	0.92672
Ccdc69	977.822	585.012	158.667	37.3633	35.3521	84.8057	76.7805	67.8079	133.844	308.296	97.0258	200.937
Ccdc71	6.73353	2.19144	1.07563	2.98127	0.759839	0.362934	1.26952	0.648	4.77851	1.11534	1.9712	0.638791
Ccdc84	45.1987	44.5182	13.6343	4.28269	5.14237	12.2915	2.86572	4.10571	9.65813	26.8621	12.0153	20.7535
Ccl27a	0.843909	0.0946467	0.0698959	0.016433	0	0	0	0	0	1.46692	0.21859	3.45218
Ccnb1	406.582	350.863	101.382	210.76	719.702	313.58	523.021	338.709	133.808	34.6021	118.646	51.2191
Ccnb2	153.557	165.097	55.3822	92.5421	71.7103	28.6153	47.5997	40.1097	25.909	19.5471	20.5082	28.6198
Ccnb3	21.3583	9.49073	2.38349	1.30988	1.46122	0.669963	0.212271	0.145165	0.896214	0.357976	1.32064	2.20958
Ccnh	6.27039	2.77134	4.43708	26.3049	16.2827	3.23729	14.512	10.3107	63.726	4.47484	17.8437	9.20558
Ccno	252.423	129.139	23.7362	11.012	11.1692	23.3553	15.3716	11.8304	55.8372	61.6132	15.7955	24.2562
Ccnt2	46.2161	29.325	9.24617	16.6839	15.7607	8.45513	7.38398	5.98413	12.17	11.2536	25.0229	22.254
Cct5	58.4642	32.9334	65.828	151.393	92.7662	37.8541	66.5263	41.1787	77.0679	23.0734	60.1336	26.1684
Cd160	61.2852	40.0944	7.90555	0.961068	3.23268	1.47719	5.98021	1.48642	1.27863	2.55226	2.15423	11.1232
Cd164l2	341.96	131.597	63.9097	39.6086	46.174	25.8033	50.5063	22.8233	66.7159	81.6959	33.4343	29.3685
Cd177	25.4375	17.3251	3.31288	1.50738	1.20766	2.61764	2.75159	0.747368	0.810948	0.727573	2.39064	1.9682
Cd1d1	9.47024	2.17326	0.261557	0	0	0	0	0.188442	0	0.254674	0.3464	1.49923
Cd36	24.7384	20.378	6.57933	1.60324	2.46321	8.50428	6.59517	6.82976	0.44435	2.91313	4.26323	11.2687
Cd55	165.141	97.8112	38.54	6.03776	10.2006	20.1157	14.2696	17.6058	6.7169	13.5809	20.7055	43.9997
Cd7	244.347	156.23	45.8317	23.0942	7.15439	19.9882	11.4187	28.9532	24.1652	39.8885	34.0211	62.2968
Cd99l2	3.18607	1.72719	0.323954	0.170011	0.248859	0.87296	0	0	0.662576	0.664996	0.337648	0.273461
Cdc25b	40.6136	29.1792	10.107	6.57026	3.51554	3.54386	4.4053	6.77436	4.33269	15.0157	4.7621	12.5165
Cdc42bpa	16.8046	12.1834	3.77909	0.464084	0.491405	3.08851	0.71141	2.1057	0.443423	2.12259	1.24295	3.73255
Cdc42ep3	14.2761	7.1389	2.85577	1.32304	0.935141	3.8449	0	2.80992	5.89585	12.8872	3.45341	3.1363
Cdh1	25.6491	9.38886	8.18847	4.03397	3.2169	9.18672	7.23871	6.52329	19.3574	19.3134	12.3621	9.3118
Cdh2	11.1779	7.19375	2.49496	0.0291379	0.0622206	2.74426	1.87102	5.11914	0.0442609	0.366432	0.309731	3.74416
Cdh3	12.8832	4.62741	5.01333	1.70079	0.865086	2.6917	4.09489	1.39834	2.51254	2.47126	6.88808	2.50684
Cdk15	6.16673	4.77945	1.61398	0.14461	0.4301	0.608129	1.07833	0.960831	0.429895	3.06437	0.404381	3.06644
Cdk17	15.922	14.9667	2.36012	0.530795	1.7661	4.91616	1.47531	7.77611	1.90373	4.31019	1.66732	5.22127
Cdk20	125.226	132.862	19.5854	6.50417	5.58229	13.1418	17.5273	8.75079	16.0133	8.91332	16.6131	27.0589
Cdk5	28.6924	19.2126	2.82205	0.819955	1.33449	1.26727	2.97338	0.167268	2.44666	1.54208	2.36314	0.970961
Cdk5rap1	19.2239	3.36554	11.2897	10.616	16.1818	2.95272	17.9411	4.20795	15.0942	6.23647	10.4625	6.26813
Cdk5rap2	4.58211	3.14519	0.902583	0.350045	0.30736	0.836018	0.342304	0.234534	0.0919777	0.139574	0.272766	0.332497
Cdpf1	8.44054	11.5639	6.35393	4.77575	8.57043	6.18061	6.86321	6.0011	3.20206	5.81657	5.19021	5.56873
Cds1	4.1858	3.26068	1.59078	0.735458	0.817967	5.05525	1.73924	2.96857	1.70943	2.43504	1.31316	2.08502
Ceacam10	13.4163	8.30443	3.84517	1.14345	1.28722	0.899403	5.38067	1.76945	1.62575	13.0014	0.990346	13.6209
Cenpf	34.8869	18.122	10.3603	7.45552	30.3455	46.2679	27.8026	104.287	12.6519	6.28788	15.1563	7.50842
Cenph	127.931	133.635	37.8528	34.5822	67.5057	28.4318	40.5553	33.9239	20.4569	17.7964	33.535	28.2172
Cenpj	27.991	15.5275	6.3681	2.07826	4.51772	8.14982	2.55279	6.373	5.72002	11.6693	7.93982	4.99354
Cenpm	11.6403	6.95574	18.3792	70.2485	52.5645	6.57923	33.9417	13.4416	77.3525	18.0123	21.5214	16.0108
Cenpo	45.916	42.3266	11.9913	3.05918	5.4073	5.30989	2.6766	2.43937	5.28722	4.26074	11.3825	18.1173
Cenpq	78.916	40.3926	28.1071	28.7749	20.5574	17.2826	21.7989	36.2631	6.88572	5.87853	8.42168	8.82888
Cep104	14.8305	6.99905	5.49812	14.383	7.27262	6.4366	4.35025	2.86085	4.18744	4.49486	2.60945	4.12695
Cep164	77.7449	61.8963	16.1652	1.25238	3.76833	11.1529	3.84704	9.70306	4.29853	18.8613	7.31355	25.8401
Cep44	2.40749	0.350319	3.16426	6.78104	4.34887	0.430848	0	1.78601	2.00242	1.15255	3.77447	1.27804
Cep55	142.401	142.712	42.1109	9.79426	11.2703	14.8168	10.3603	23.8269	7.41872	11.1814	14.6711	32.4953
Cep57l1	102.914	64.6058	7.8479	4.22143	6.80776	2.41985	3.77665	12.5398	1.83317	3.93277	3.50963	9.32982
Cep78	22.9956	23.2814	7.73164	14.467	9.63143	1.56693	1.17755	5.32438	7.62835	8.73501	4.74803	7.63147
Cep95	43.5288	15.8506	5.70164	3.90505	4.15058	4.37543	1.64251	1.56539	4.11493	3.06264	2.87823	3.79394
Cept1	123.837	76.1312	9.8386	2.89422	3.06265	7.55755	3.35264	7.55339	3.56103	15.1576	6.90037	11.8432
Cers6	56.41	32.7896	4.63087	3.54874	2.52016	7.16841	0.619166	3.29735	3.76752	4.38695	5.89885	7.68222
Cetn2	59.4441	45.7541	26.125	15.7378	31.378	18.4563	11.1414	33.1919	23.7612	30.3297	21.1261	31.587
Cgnl1	5.71002	2.77204	1.00312	0.509648	0.549229	0.77139	0.917479	2.51798	0.597963	1.94123	0.922858	1.32756
Chac2	13.7757	11.6198	2.062	2.43885	0	0.470497	3.65131	6.04697	0.728981	0.854268	0.515901	4.75447
Chadl	0.573395	0.207965	0.807393	1.24385	0.352817	0.336192	0	0	0.694356	1.07827	0	0
Chchd1	27.9398	11.4947	18.3659	50.8936	32.5507	10.3519	26.1101	22.7179	34.3742	17.6651	17.6365	7.48295
Chchd6	24.5572	16.5349	10.0253	4.61512	11.8169	3.58822	7.40888	9.83574	3.05863	2.80721	3.3277	3.95158
Chchd7	12.1322	7.80843	5.73765	9.30057	4.1568	8.31756	1.55958	29.6181	17.1858	79.8237	9.72113	32.355
Chd1l	4.10815	2.4213	0.419387	0.330256	0.396053	0	0	0	0.292895	0.252656	0.205449	0.55487
Chd6	7.69437	5.24867	2.44399	0.640317	1.5218	2.00483	0.773304	1.13487	1.45944	1.0983	2.60384	2.2488
Chdh	13.5139	9.03945	1.07561	0.402106	0.105423	0.556571	1.93738	1.0255	0.583275	1.06292	0.663321	1.18319
Chek1	324.006	254.651	55.4501	17.3987	30.5959	45.537	32.4899	44.3799	15.6816	36.6143	50.3364	108.338
Chga	8.82931	7.15808	1.76004	0.295035	0.654688	0.620643	0	0	1.65566	7.83798	0.666083	1.0809
Chmp3	107.821	77.929	15.7466	3.00994	7.72889	17.7017	11.1794	16.8694	5.46112	9.54546	17.6086	42.3945
Chmp7	16.5782	8.75846	11.7049	23.8909	7.269	6.51212	2.76033	5.49782	5.125	4.54757	3.54019	1.97443
Chn2	19.8217	11.1046	3.73026	0.790598	0	2.69285	1.72086	1.53108	1.17787	1.43438	2.13774	4.92694
Chordc1	28.2555	20.9647	11.8425	16.2817	21.9963	6.53543	20.2158	8.85401	6.78289	7.33755	6.69048	8.15767
Chrnd	5.74729	2.81423	1.02771	0.222163	0.0998687	0.57211	0	0.56738	0.369246	0.203853	0.310822	0.33579
Chrng	9.68326	10.1648	1.51837	0.889809	0.639964	0.4552	0	0.900839	0.117524	0.405681	0.165473	0.895061
Chst7	10.0883	7.1347	4.10317	0.760271	2.07242	3.15239	1.38522	5.3071	8.85083	10.7631	7.29577	7.11536
Ciao1	17.0708	12.2063	7.78606	16.1739	19.8855	5.04675	10.5932	4.15022	14.4976	2.69729	5.38276	4.09178
Ciapin1	47.1676	37.6272	10.0166	10.6881	7.03825	10.7273	10.0785	5.81707	7.95968	12.8461	7.17467	7.74513
Cirbp	39.0406	40.8915	12.7867	8.65706	4.15202	6.32877	5.20565	6.04746	13.1392	35.1684	5.58212	23.345
Cisd1	64.4469	38.6676	40.0649	97.9023	93.414	23.8253	40.5427	64.3707	91.2628	32.6069	35.7808	17.4571
Cisd3	4.46275	4.98994	0.739213	0	0.499723	3.1969	2.50813	6.96477	2.05652	8.3032	0.491689	8.57312
Cit	8.27104	5.81881	2.32267	1.66218	1.03386	2.62312	2.41785	1.89617	2.15457	5.88139	2.797	2.46051
Cited2	7.9623	2.43716	0.338413	0.889432	3.89205	3.69294	1.30081	3.33312	7.66569	23.3799	1.93262	3.83266
Cklf	12.5388	8.14487	5.08385	0.356237	9.8169	6.80636	1.2049	4.28778	3.51064	3.60507	2.33983	7.77939
Clasrp	5.67046	2.65701	1.73974	1.5977	1.11529	0.926803	0.23271	1.41601	1.43626	5.61495	0.144194	0.311848
Clcc1	69.8083	33.972	19.8784	20.14	22.3377	18.0205	19.0055	16.779	13.1299	15.5715	10.7089	15.4132
Cldn15	10.0115	9.87096	2.34181	0.43779	0.166721	3.15995	2.50757	3.75118	0.734262	3.71757	1.03425	2.05158
Cldn4	1.56966	0.636276	0.640669	0.140369	0	0	0.855926	0	0.250517	2.68094	0.529425	2.10057
Cldn8	24.8024	13.8458	0.548435	0.0411574	0	1.09466	0	2.31354	0.471019	0.260089	0.264769	0.858664
Clec10a	11.8992	8.49837	8.20537	3.86693	2.96248	6.58478	4.24227	3.78242	12.0887	26.0312	11.6314	6.36893
Clec12a	8.39453	11.917	2.83206	0.308625	0	7.64837	5.01172	7.70312	0.301213	1.31681	3.81158	8.08979
Clip4	21.8436	16.2498	6.01931	0.427855	3.2501	4.84893	1.23545	5.18229	2.06454	3.62309	2.8948	5.9027
Clk1	193.621	30.1792	42.3204	54.6114	64.5078	48.3498	57.5867	68.8442	69.3522	32.0136	86.3907	17.3181
Clpb	9.1239	4.65397	1.37258	1.54079	1.16003	1.72974	0.430658	1.17788	2.1912	1.25321	1.47581	2.30257
Cluap1	12.5435	6.32655	2.96335	3.47947	4.92575	0.93047	1.97582	1.32399	3.17117	1.89123	1.01699	4.40453
Cmc2	36.8485	20.3906	10.0062	20.0387	18.819	5.21371	8.14139	5.92965	5.81547	2.2314	5.25028	12.1176
Cmpk2	31.8043	21.8099	6.38386	0.395088	3.32702	13.3349	4.63221	7.56911	0.95754	3.587	6.61803	11.6032
Cmtm6	17.2191	7.50649	11.7939	12.1124	12.3598	8.46459	19.9176	4.09114	15.3831	3.44875	8.09866	4.32424
Cnot11	6.4553	12.2018	2.37457	1.69635	6.42602	4.27131	5.29038	4.97856	2.60056	8.69653	1.30894	1.91868
Cnot3	69.0467	52.7349	16.2255	8.59893	13.3716	24.2607	12.4498	13.3334	25.0049	13.4891	9.45756	8.83016
Cnot4	68.5761	71.2905	17.8639	8.50429	11.1854	20.3839	13.2945	20.3931	5.4675	4.83422	13.5407	21.6073
Cnpy2	4.73537	1.8427	1.58478	0.83679	1.00263	0.621871	3.35298	2.93497	3.13142	5.66059	3.42626	5.58198
Coa4	5.72762	6.50062	0.991461	1.29216	3.85841	0	2.86829	0.928523	6.42322	5.28836	2.62455	1.90443
Coasy	5.8817	4.92649	1.66179	1.46165	0.630811	1.80154	0	1.28511	2.48283	5.27431	1.60372	1.98781
Cobll1	11.4967	7.59881	1.74621	0.738783	0.57146	1.58996	2.51394	3.74628	0.706711	4.2858	1.99758	5.07847
Cog1	3.56363	2.74857	1.92038	2.04715	1.65954	0.839052	2.12033	0.665748	1.51874	1.44702	0.406192	0
Cog3	9.81278	4.83912	2.60615	5.11389	3.23165	2.56925	1.95279	1.56985	2.60204	3.76657	1.7147	1.54259
Cog6	12.7139	8.80801	1.62961	1.64655	0.913617	1.35665	0.678436	0.691895	1.80124	3.26299	0.947739	1.93405
Col6a6	11.4988	4.44841	0.751669	0.627293	0	0.607672	0.469435	2.10083	0.4366	0.784178	0.228771	0.330422
Commd1	69.5501	31.5072	14.2367	6.91541	8.7916	8.89506	6.61748	3.32705	7.20492	3.28217	7.17231	6.91489
Commd10	27.8316	23.8886	6.0654	4.63036	8.5547	1.53789	0.680863	10.9388	6.55173	1.85093	5.25489	4.32481
Commd9	13.2642	8.74101	0.995292	6.68788	0.280772	0.525504	3.28577	0.931839	3.25663	0.984421	1.73172	1.56548
Copa	43.5834	34.7987	13.8253	21.851	9.55619	5.56927	7.93009	4.63896	6.67085	5.34357	6.88161	9.81055
Copb1	161.535	67.1353	17.5747	9.02106	3.99126	7.8854	4.29739	7.06639	3.21773	12.8238	6.35267	10.9381
Copb2	66.6755	34.8362	13.5617	36.0258	22.0511	6.03044	12.335	6.73575	13.9397	4.01643	7.76098	6.09737
Copg1	16.5518	13.7346	9.26541	7.97969	7.47536	6.64433	5.57273	10.0059	11.534	3.69763	7.67634	8.40365
Coprs	52.0033	37.7117	18.0264	17.4669	6.31418	9.94383	26.405	9.73723	21.1292	31.2586	20.8144	27.5314
Cops3	36.699	8.34649	35.3944	93.333	77.0492	31.3368	14.458	38.7287	35.5665	18.9601	20.6999	13.1085
Cops5	31.0924	21.1503	14.0694	38.479	47.3797	10.8712	35.7361	8.27169	76.4732	28.9385	32.6172	10.2469
Cops8	295.218	154.711	60.1842	83.6334	46.4047	41.7503	54.5933	24.3091	109.555	26.9106	68.2408	29.235
Coq6	6.87611	3.46298	6.48413	16.046	6.86193	5.37061	3.93208	5.49012	31.8861	17.0376	20.0378	7.45087
Coq9	11.0026	7.83457	8.92802	19.9891	10.8684	2.0908	0.615728	3.10047	5.51879	6.32012	2.84682	8.21714
Coro1b	20.9923	12.1529	6.79605	20.7893	14.9008	1.74518	8.39389	1.88332	8.43407	3.71319	2.92688	5.02967
Coro2b	39.1427	12.9376	3.00396	0.140409	1.05367	1.86117	2.03118	1.75474	1.2012	2.48651	0.841663	4.54439
Cox10	117.527	95.3032	35.0872	9.16553	11.0609	42.3316	18.8197	36.4267	15.9052	25.9909	20.5269	45.263
Cox16	4.43477	3.15808	4.73058	8.98385	9.34971	2.61849	11.27	9.84822	23.5967	1.45506	12.743	5.35199
Cox17	4.92289	6.38274	95.7126	295.622	203.253	12.2902	165.764	108.709	136.157	32.8742	117.083	17.8444
Cox6a2	8.91257	15.2893	4.33621	0	0	5.31863	1.96534	0.622038	0	1.14149	2.97267	5.19483
Cox7a2l	51.2661	62.7573	29.8492	85.0391	45.0422	23.9561	33.7592	39.0063	48.2058	9.92744	20.7244	12.46
Cox7c	1.12956	0.990146	10.9962	31.3807	109.93	20.8166	74.7284	59.4172	14.145	1.4725	8.25723	0
Cpa1	235.849	148.84	143.496	86.1098	49.4605	124.101	79.6659	82.391	64.7741	89.0585	108.051	249.784
Cpeb1	113.989	39.2335	14.6224	3.16868	7.31606	17.5833	11.1541	13.6633	8.87108	15.593	9.38237	14.9592
Cpne9	30.1469	19.1489	9.3306	1.51884	2.35476	7.24993	1.78838	8.38267	0.86994	2.94729	5.77206	7.67599
Cpox	12.8065	6.36762	1.25665	0.586335	1.01829	1.50376	1.39198	0.947695	0.753595	2.31649	0.384291	2.80186
Cpsf3	32.181	6.43127	9.5126	34.0365	16.2508	3.45376	7.61856	10.6003	15.5849	4.76439	13.9703	5.36971
Cpsf4l	242.239	89.8808	16.786	3.96295	3.03311	6.91923	11.5825	10.7167	11.2734	19.0429	12.0068	21.517
Cpt2	8.5643	2.89526	9.92032	4.77235	7.82397	5.61534	15.431	8.56211	7.84743	6.52595	8.10513	4.30914
Cr1l	12.9962	5.46993	1.51217	2.15246	2.44505	2.13382	1.25735	0.210921	0.151828	0.499547	0.829644	1.85008
Crabp2	177.439	224.324	35.242	2.65222	8.94787	18.3495	7.80752	68.6388	8.36233	69.5747	22.2732	90.8298
Crb1	6.84917	6.12369	0.699192	0.182185	0	1.23738	0	1.05338	0.136901	0.251867	0.830369	0.689443
Crbn	21.1074	20.4142	6.21525	4.96016	8.68621	5.36411	7.43638	7.12834	1.14545	2.2079	3.86856	8.28615
Creld2	171.985	65.1742	95.8104	99.3902	74.4791	61.8438	96.9175	86.352	133.24	70.6848	67.7509	37.1053
Crmp1	4.0389	3.31562	0.241541	0.0754196	0	0.380979	0	0.566755	0.368838	3.80171	0.206972	1.34169
Crnkl1	177.541	93.273	63.8167	227.7	117.844	24.8358	84.4949	33.1225	127.204	13.6612	42.1406	8.72122
Cryl1	86.3085	23.0608	7.13963	2.2249	4.76342	3.84363	7.96207	1.51756	6.61618	6.85455	5.84518	8.86635
Crym	6.6724	5.98482	0.16936	0.044624	0.259501	1.21707	0	0	0.375405	5.57582	1.06326	7.49347
Csad	47.7	16.1682	3.30331	1.50914	1.7356	6.85752	2.00781	2.56595	1.08336	2.47865	0.887364	1.761
Csf1	9.50846	6.50702	1.65984	0.186363	0.53628	2.47072	1.75698	1.92921	0.0661685	0.772031	0.968189	1.67926
Csrnp2	75.346	72.6789	19.0067	20.22	14.5799	34.815	14.7088	37.8615	32.5543	15.8274	22.1006	10.1127
Cst3	10.6183	3.92958	5.35929	28.5863	11.9933	13.2443	8.36045	20.8943	66.4243	142.38	36.663	61.6627
Ctbp2	74.1358	49.103	6.86242	1.86852	1.55209	5.09562	4.86226	4.7416	3.47413	4.79638	2.55881	4.08826
Ctbs	4.44582	2.50963	2.01086	0.958495	0.819904	0.880415	0.684956	0.232813	0.984933	3.71228	1.16946	4.59428
Ctnna1	55.0967	35.7469	21.9988	18.7709	19.641	18.9476	10.8937	10.7848	13.8494	9.43415	17.2594	12.93
Ctnnb1	227.904	76.2714	49.6336	75.2863	30.8637	27.1374	26.644	15.0317	65.2716	13.8535	28.1351	7.40156
Ctnnbl1	49.5247	35.8637	36.2751	77.9804	70.8851	9.25731	37.5359	8.66198	40.1992	2.1127	18.3196	4.76554
Ctns	7.99003	3.102	0.386405	0.140436	0.196554	0.281546	0	0	0.846676	0.300957	0.593461	0.896688
Ctps	258.926	194.088	70.7922	124.061	61.5906	41.7149	64.2493	21.6249	102.517	31.3965	64.1212	35.1283
Ctsd	17.5654	8.8069	8.68374	29.2049	8.79219	5.51113	18.366	12.3817	45.9386	27.5677	32.673	10.0478
Cux1	9.56344	5.73952	1.77965	0.706209	1.08332	1.73744	1.2905	2.04739	0.657388	1.9027	1.78747	3.42794
Cwc27	10.3592	5.45431	4.12703	22.2869	7.0296	0.154981	7.37636	6.25602	4.60266	0.0828685	4.39531	2.01185
Cwf19l1	7.10469	2.68323	1.25149	1.53889	0.980925	0.312821	0.955987	0.558806	1.81705	0.626264	1.75642	1.28328
Cwf19l2	15.646	10.5906	3.23915	2.40483	4.78853	2.75124	0.73846	2.269	0.546347	0.640842	1.68366	2.80933
Cxcr3	35.9337	28.06	3.24255	0.0649915	0.78091	0.184429	0	0	0.142755	0.985783	0.805662	1.30842
Cxxc1	7.6205	5.7298	1.29704	3.36821	2.36112	0.337463	3.35343	2.27421	2.26519	1.56339	1.59071	0.528987
Cyb561d2	9.74615	2.63379	2.83271	5.92993	2.26112	0.823499	1.74407	0.195463	7.13503	3.78526	3.71541	2.03093
Cyfip2	8.57975	7.09388	1.92193	0.43788	0.763063	1.42301	0.299915	1.69705	1.00186	1.38217	1.12074	2.16612
Cyp19a1	21.3365	12.4686	1.32224	0.224718	0.507649	1.20806	1.06032	0.718113	0.181555	0.12531	0.892789	3.03406
Cyp27a1	2.0896	0.864322	0.329926	0	0.488709	0.463336	0	0.366736	0.932273	4.0226	1.14846	4.08213
Cyp2c53-ps	18.9921	22.434	9.54941	0.11172	0.220871	6.44994	1.47672	5.42296	0	1.11309	1.3664	10.1151
Cyp2j12	8.78464	3.22657	0.564456	0.0258018	0	0	1.31933	0.71146	0	1.20236	0	1.06008
Cyp4f39	11.2868	14.8873	6.08405	0.0912879	0.570614	6.30968	2.6696	3.75248	4.97114	12.328	1.06478	8.43841
D030018L15Rik	25.8649	9.33194	1.91066	0.217026	0.693948	1.33595	1.02854	1.2385	0.377718	1.28367	0.638365	3.47619
D10Wsu102e	349.156	212.656	62.8714	47.3581	59.797	93.9439	69.6255	43.6635	80.5531	44.2276	68.4175	59.277
D5Ertd577e	17.2821	18.8928	20.6987	21.8567	10.5705	7.82876	6.92871	2.99467	11.2714	5.66871	18.0684	4.08465
D630033O11Rik	0.994486	0.201104	0.599338	0.640933	0.714234	0.63925	0	1.4887	1.48798	0.34363	0.719153	3.14992
D6Ertd474e	137.632	121.472	46.406	7.28044	12.0717	46.1649	30.9753	43.5473	7.16687	26.1045	49.739	139.131
D6Ertd527e	1273.37	770.396	121.933	22.5061	43.7185	79.8957	49.5974	57.8717	60.9767	156.757	54.4384	110.854
D6Wsu163e	30.0825	15.2995	5.72121	31.0979	16.7729	8.10416	9.49317	5.19808	14.7457	2.88846	15.4084	6.36096
Daglb	15.7671	12.0452	2.91529	0.732774	0.817326	3.03781	1.06209	3.20316	1.07554	6.30854	0.659801	1.52711
Dap3	29.6126	24.4344	7.0543	5.47336	3.63019	4.27282	3.02664	4.22208	3.57193	7.39436	2.40181	4.2908
Dapk2	3.00053	1.47826	0.769436	0.606958	0.350723	0.830134	0	0	1.28597	1.7758	0.543686	2.94189
Dapp1	6.97633	5.35042	1.66116	0.106158	0.382538	1.55299	0	3.04455	1.773	2.24317	2.69473	6.82876
Dazl	413.784	310.029	66.5149	4.76318	13.4122	39.3334	29.1704	59.8672	29.4246	81.705	33.1642	122.378
Dbndd1	61.6458	61.335	17.166	1.26378	9.42027	16.7413	3.95376	7.60243	9.82116	15.2454	5.86452	16.5183
Dcaf17	8.3882	3.29785	5.07658	9.4375	9.24073	8.97285	5.2164	16.426	3.71031	7.7497	5.11329	0.725392
Dcaf7	115.366	86.077	35.1482	35.9341	30.7772	16.5713	25.5821	14.0481	50.4444	24.3086	21.6866	35.8302
Dcaf8	157.804	114.327	32.6801	9.1408	19.661	22.5515	20.3341	12.9854	9.72386	23.7245	15.6767	24.7614
Dcbld2	6.50399	4.38527	3.75035	1.37012	4.22773	8.33537	4.6347	5.70211	1.86777	2.62276	4.90253	7.02641
Dclk2	219.082	138.967	17.4343	1.95139	10.3561	18.3946	12.0172	11.8997	7.14703	22.6712	10.836	17.0223
Dclre1a	59.6397	34.8536	8.09367	2.22676	2.35542	1.91425	3.57734	3.42086	1.88949	3.43475	2.74376	6.96474
Dcp1a	224.917	87.4289	20.2811	7.50753	8.53437	28.8476	19.2938	13.3367	8.85283	7.41787	9.40744	15.7724
Dcpp3	2.63653	0.978495	0.308837	0	0	1.17792	0	2.74884	0.456689	0	0.660639	0.722554
Dctn1	2.66412	1.22033	0.669847	1.20099	1.55389	0.473572	0	0.402997	0.366768	0.361515	0.220155	0.158412
Dctn2	8.00404	5.91146	4.86286	7.10556	5.12859	1.51902	6.16009	0.360474	2.00077	1.3002	2.15485	0.71706
Dctn3	32.8888	18.276	25.5292	19.3997	41.5357	11.5683	21.3649	25.8861	52.4736	17.0245	29.2591	12.863
Dctn5	37.7685	46.3271	13.7095	25.5344	27.226	10.509	10.6868	9.91945	12.5116	7.39119	12.3438	11.0631
Dctn6	13.0596	14.7496	5.45753	6.73271	2.39649	4.47617	2.50415	12.5038	3.03407	5.07598	9.9819	9.17125
Dcxr	0.439705	0.846605	0.855079	1.11279	4.55353	1.40521	3.80754	8.2767	3.0248	2.53673	0.932297	3.98789
Ddb2	66.0224	44.6143	12.726	4.31392	13.4859	6.69904	14.7562	9.76204	9.13569	4.94053	11.8067	18.0886
Ddrgk1	2.11879	2.31891	6.68038	11.4276	7.891	2.83314	3.55201	3.34647	5.70631	8.6448	4.98601	2.70582
Ddx1	6.15645	4.0474	6.20611	19.9389	17.0203	4.51595	8.12561	2.20305	7.71279	2.84738	4.28351	0.953216
Ddx11	7.85807	3.95586	1.22297	1.10778	0.630069	1.07305	1.87132	0.958844	1.11915	2.00581	0.871519	0.692115
Ddx25	11.5167	3.67874	1.85022	0	0	2.99705	0	3.5552	0.682769	2.64013	2.11824	2.50139
Ddx28	18.214	8.43296	12.4583	15.8283	9.88446	8.1201	7.15802	2.5954	17.4168	8.1834	3.0662	1.47442
Ddx39b	21.1837	4.93811	17.4304	61.9343	51.7461	2.53759	26.9191	9.77926	26.5173	2.896	9.98724	1.4829
Ddx55	12.2994	1.03342	6.19018	9.63224	10.4091	2.02679	8.16354	2.30069	5.88653	2.43748	2.43429	1.0712
Dedd	138.061	107.719	27.7616	30.4752	40.7373	38.2134	30.4067	38.7002	20.9541	14.2078	26.7844	34.9148
Def6	4.08038	3.96132	1.95768	1.62848	0.663707	0.252546	0.665426	0.900532	3.61864	3.24035	0.687401	1.04045
Defb41	4.80633	6.5735	2.15807	1.29427	0	11.0383	0	6.86126	0	4.13455	13.5212	30.7993
Defb50	9.22591	6.10231	2.39082	0	0	0	0	0	0.953161	0	0	1.53229
Degs1	381.415	297.295	126.047	105.804	50.2052	123.84	61.7119	70.5335	99.5692	78.4771	131.346	245.726
Depdc7	261.811	133.239	148.467	404.888	279.41	105.921	237.864	121.816	278.827	64.7299	105.293	50.4476
Deptor	39.0092	31.9867	14.6219	2.72359	5.54849	20.8775	6.94055	15.0802	4.69014	9.62658	8.83801	18.9686
Dera	2.785	0.930864	2.08008	3.489	2.21788	0.174802	0	1.24421	0.947767	0.560937	1.90915	0.619961
Derl3	76.6687	88.9864	26.7864	8.67944	18.1077	16.5651	14.9325	13.7005	108.181	36.9925	47.0347	34.7286
Dgcr2	9.28794	3.45883	10.216	6.66853	10.6418	3.97132	9.90586	3.09943	16.9162	3.51244	6.68434	2.64607
Dgcr6	8.85857	11.2481	3.6155	2.981	0.709504	2.90322	3.17607	3.17304	5.1897	2.7382	2.6915	1.05263
Dgkh	15.0229	8.52977	3.46637	0.613163	1.00214	2.3329	0	0.766872	0.358829	0.563008	0.641255	1.53424
Dguok	35.9206	27.4896	13.2692	9.54156	12.3875	5.89354	1.12712	13.426	5.77883	2.40368	11.0557	13.9095
Dhrs1	99.4927	95.9583	33.4471	11.3744	6.48165	8.55264	11.9171	7.48012	3.62787	7.08086	12.7009	18.3436
Dhrs2	12.5881	10.0639	6.11441	0.920512	1.02176	3.59567	0	5.10544	0	0.897925	1.31458	3.70563
Dhrs3	14.1525	16.2137	5.27229	0.511004	2.54526	8.73441	5.63303	3.87723	1.429	3.54505	1.47034	3.17925
Dhx35	3.86146	2.10456	0.668844	1.5538	0.26651	0.612293	0	0.104098	0.880701	0.701236	0.664971	0.808999
Dicer1	35.164	18.4708	10.4445	12.0466	12.3163	10.4722	8.87195	10.5842	10.7848	8.28024	11.7777	12.3483
Diras2	40.3721	25.3589	4.94043	0.406767	0.666765	1.72525	1.2253	1.21824	0.247435	0.956008	0.900769	4.93671
Dis3l2	7.99623	5.80819	1.97866	0.0448329	0.282843	0.810773	0	0.214404	0.0697233	0.288869	0.4893	0.211334
Disc1	4.57375	4.0609	1.07009	1.06868	0.124898	1.53613	2.08719	0.261008	0.0921029	0.127148	0.129408	0
Dkk1	0.419973	0.496534	0.0624455	0	0	0	0	0	0.0996807	1.65134	0.140144	1.06067
Dlat	15.3023	16.6684	5.03739	2.66279	3.02819	5.24806	2.40907	4.44234	1.12308	3.91133	2.77149	5.66092
Dld	96.7291	53.9643	23.4717	44.8153	21.1059	8.08146	11.0904	13.0577	7.13947	3.91543	7.01149	10.9991
Dlgap4	65.2451	54.197	16.9147	8.53358	15.0666	34.5299	26.1773	25.54	17.3307	34.332	8.86878	20.4193
Dlgap5	60.6236	25.2293	23.1246	21.8172	20.6803	3.52927	18.1944	9.53536	7.23981	2.80398	12.0228	3.3591
Dlst	42.9588	42.7884	11.8229	5.39625	1.50545	5.43679	10.0615	5.36993	6.27646	10.8016	5.91027	8.91652
Dmap1	11.4915	4.61283	9.97776	32.7185	18.2015	1.38134	11.1897	5.37943	15.1324	3.06126	1.94257	2.10388
Dnajb2	3.71421	1.80924	1.8016	3.87955	4.61822	0	0.551555	2.52238	10.754	2.07105	5.62615	0.969912
Dnajb4	376.62	342.483	23.9954	1.43103	7.82076	13.0369	14.3329	14.7193	1.35362	4.01805	7.74562	16.3803
Dnajc1	2.65386	2.10046	2.27617	1.66872	4.38412	3.81354	3.30926	3.67031	4.60759	3.92977	1.54192	1.37332
Dnajc10	4.51239	2.12182	4.35253	4.14546	3.80252	3.36713	0.479446	2.21038	2.66096	1.61565	4.39776	2.73611
Dnajc11	77.6326	68.3849	8.30239	13.5108	9.15727	6.05239	5.71649	4.68741	5.87803	3.23488	5.63719	4.5112
Dnajc14	31.7779	41.8886	10.853	7.27867	5.69708	7.82602	6.99494	5.40671	4.17401	5.10247	9.48314	16.7605
Dnajc3	38.4402	14.0968	14.0711	23.9203	19.6312	13.835	17.6018	9.959	20.7287	14.8975	12.282	9.83236
Dnmt1	126.262	17.1175	8.86452	9.11385	6.13617	3.80254	5.56785	5.5615	9.47255	8.65379	8.54514	8.47007
Dnmt3l	71.1504	65.0758	35.3397	19.3213	12.7691	33.4237	21.8638	32.871	19.5551	14.8178	29.7806	28.2931
Dock3	7.93101	6.11604	1.40147	0.60122	0.750196	1.80452	0.992073	1.72252	0.582285	2.52233	1.62711	2.63255
Dock5	14.3651	10.899	5.43151	1.09182	2.13253	7.84255	2.19212	6.8466	2.54762	8.26602	3.47322	8.65864
Dpcd	24.8708	18.5959	3.99488	8.51735	11.1821	1.56589	7.95386	5.03229	15.7677	2.91424	4.79902	8.04629
Dpep3	2.33261	0.995308	1.75442	1.90723	1.48552	2.80966	4.0344	2.70806	4.48855	2.16014	3.26062	2.69902
Dpf3	38.3638	30.8827	10.6045	6.22217	16.625	4.92248	12.2111	6.82867	8.23736	2.94917	5.81469	1.86592
Dpy19l1	13.5215	12.5562	1.86792	0.428078	0.548786	2.8067	0	1.95133	0.713481	0.762946	1.74632	3.16562
Dpys	4.78544	3.06867	1.13948	0.351278	0.144268	3.01535	0.202962	10.011	0.212317	1.0871	0.746653	3.84609
Drap1	6.84929	5.73558	2.49711	0.122678	0	1.58771	1.71369	1.12363	0.98408	5.42659	1.75044	7.22569
Dse	3.17636	2.24277	0.748439	0.957448	0.687075	1.44825	0.573924	1.33339	0.883461	1.79061	1.77901	1.16918
Dstyk	29.2466	16.1887	8.36015	3.77047	7.29647	10.7081	8.97331	6.46203	2.49784	5.14634	6.65955	13.014
Dtwd1	8.97705	4.77274	1.3962	1.22566	1.19987	1.35349	2.40681	0.534135	0.704291	1.57089	0.741567	1.60743
Dus1l	4.46691	3.86055	4.99049	11.1403	14.1773	2.90266	3.76923	1.08836	10.6496	1.63384	2.33263	0.90127
Dus3l	5.00633	2.39959	5.04929	8.66609	14.0222	2.74309	5.25549	3.26066	10.7195	1.66649	4.88937	0.464479
Dusp1	25.6428	71.6319	10.1604	14.2343	6.00692	29.3902	3.16999	9.61539	64.2269	77.5354	21.9102	12.9122
Dusp12	149.492	121.109	39.087	56.6501	37.8607	21.9844	30.8616	15.0993	67.8803	57.1759	32.5475	23.3455
Dusp18	16.6099	15.8626	4.76924	3.76122	2.12216	10.7122	1.66837	2.99548	2.36371	6.42717	4.67116	8.19329
Dvl2	5.76133	3.71165	1.14644	1.02722	1.21151	0.674666	0	0	3.46598	0.814252	1.13805	0.335308
Dydc2	1.16642	0.849657	1.26515	15.4661	11.6123	0	10.2915	4.28796	1.11281	0	0.53327	0
Dync2li1	5.28532	0.723068	0	0	0	0	0	0	0	0.599454	0.245514	0.266077
Dynlt1b	7.8973	3.17649	6.34586	4.099	18.0787	18.7436	36.6105	52.2009	0	0.747658	1.45285	3.16599
E330011O21Rik	288.348	218.593	52.8416	6.36136	14.9447	64.8969	14.0196	40.2365	4.18971	14.6629	29.4761	80.6993
E330017A01Rik	99.8386	41.9932	13.3566	3.00313	4.52603	9.24388	0.946737	13.2234	45.3709	57.0247	8.02772	16.2759
E330021D16Rik	2101.45	2116.95	98.3814	13.0911	57.3978	56.6352	35.1146	55.3136	20.0535	30.7197	66.7483	61.1451
E330034G19Rik	2786.78	3307.97	866.933	14.9909	86.307	173.176	104.461	182.188	22.0367	85.609	317.596	627.543
Ebpl	41.6051	41.321	18.8159	4.79518	8.07327	21.47	8.33984	16.0654	20.8405	42.2652	17.9264	51.2612
Ecd	63.1915	31.4079	14.5545	26.542	29.6511	11.367	20.6681	19.9734	16.3496	3.51972	14.0129	5.20181
Echdc1	10.3122	10.5898	2.01997	0.0754106	0.290915	0.672006	0.820236	0.456959	0.174068	0.756135	0.831636	1.30797
Edc4	51.5213	19.6558	4.64376	6.96908	3.86618	2.39996	0.917708	2.09292	5.58898	2.72107	2.28429	2.3286
Edn1	5.95293	4.26826	0.0197216	0	0	0.244814	0	0.291033	0.104606	0.288837	0.735642	2.38652
Eed	87.7257	92.9271	30.3539	45.6722	37.7703	31.2265	38.1176	39.9352	51.4224	38.2056	30.3508	30.3384
Eef1d	28.4271	11.4049	33.7689	95.3813	66.5341	20.7475	48.8479	26.1719	127.451	17.9084	40.0272	7.75916
Eef2k	72.1853	52.0345	18.1866	1.15669	4.06596	4.91451	2.67018	2.9298	1.50742	3.18681	3.21378	4.51265
Eefsec	20.2328	17.7621	5.32069	4.69574	4.11919	1.69853	6.88262	0.757689	6.74202	3.06418	2.77061	1.22448
Eepd1	4.37003	2.5626	2.10538	0.196153	1.22758	2.44745	2.79699	1.51897	1.97798	7.45121	2.08272	3.12588
Efcab11	11.3442	5.28204	2.25722	0.431375	0.589642	0.979987	0.246333	2.66098	4.2289	3.51812	5.03445	5.77479
Efcab6	55.0088	58.8011	25.0161	2.85277	3.89861	22.9875	9.66648	15.3733	2.68917	6.0816	8.59965	16.3384
Efcab7	12.9011	3.35671	0.770557	0.447092	1.86988	0.322074	0	1.72029	0.374195	0.516706	1.93297	0.570439
Efhc2	38.5116	13.4088	3.25383	0.507032	0	0	0.979216	1.06267	0	0.580566	0.944928	3.57407
Efna4	9.26298	5.19734	1.24676	0.426395	0	1.67368	0.32907	0.661538	0.720219	6.06763	1.21953	3.74121
Efnb1	3.31048	1.30944	0.816756	0.771663	0.180682	1.12251	1.05656	0.61678	1.03658	4.96226	0.363299	0.686648
Eftud2	15.4055	5.29382	2.64176	13.1608	4.41357	0.759497	0.589633	0.100426	7.38462	1.35235	2.7476	1.68159
Egf	9.52665	6.60902	3.08337	1.41891	1.88199	1.57191	0.912783	2.08164	1.35299	3.63848	2.36461	5.22791
Egfl6	7.62498	9.93658	2.35022	0	0	0.947537	0.737847	1.00195	0.163082	1.06923	0.686824	4.32936
Ehf	50.9463	49.272	8.47006	1.05367	3.5671	8.42014	8.93888	12.7493	1.71608	5.34487	5.76649	15.7844
Eif1ax	140.53	83.4654	60.2826	60.6566	60.0566	55.9724	84.1135	84.7867	31.8071	19.0262	13.0094	9.44955
Eif1b	413.243	506.049	107.488	160.437	101.075	49.5986	57.1913	53.0394	137.623	71.0317	76.1759	60.0034
Eif2ak1	50.1437	35.1734	22.6519	37.5421	13.6583	12.4198	15.3327	12.3543	11.3537	8.27083	8.63159	9.20685
Eif2ak4	26.4169	20.2346	6.32501	1.80364	2.52941	4.97916	0.922175	4.92535	2.21523	5.3772	2.41076	4.76983
Eif2b1	420.132	298.185	105.408	159.228	118.67	63.5712	119.146	62.6395	164.16	26.6183	105.787	40.4897
Eif2b3	54.6227	29.6038	20.7128	74.6562	52.5446	3.4927	24.4505	19.5524	33.3537	6.18147	18.3738	6.53642
Eif3d	24.6791	13.7767	20.5761	85.1317	39.126	5.0386	16.6826	9.42711	41.1549	2.8576	11.823	2.5221
Eif3j2	22.2872	0.0341942	0.0458071	0.277444	136.957	90.922	80.5078	0.173453	50.9028	9.32881	23.6593	7.50769
Eif4a2	93.1402	64.8831	38.3104	109.814	45.9333	44.9011	27.8151	23.5675	76.797	52.2394	93.4775	25.0159
Eif4e3	186.638	135.076	47.7328	4.4953	23.6163	99.7694	34.4783	42.7019	25.3468	86.1947	47.5139	87.4273
Eif4enif1	322.082	219.908	79.3151	52.4017	53.9806	65.3657	58.3076	53.9344	45.5667	67.8267	41.2186	53.7149
Elac2	34.6119	33.2985	6.77106	23.4121	13.5829	4.38746	5.5397	1.45675	17.3199	11.5063	7.71626	4.16686
Elof1	364.504	298.117	184.682	300.466	243.122	66.2592	230.835	151.15	227.133	33.6684	121.889	63.6537
Elovl1	43.3577	28.9318	10.9059	3.65446	2.90541	12.3054	6.5564	7.30224	10.1417	20.4624	12.7261	17.0164
Elovl5	54.0759	15.3813	9.14174	4.73188	5.56151	5.50983	2.5018	6.55537	3.95126	7.52621	7.6532	5.99226
Elp2	129.366	52.0277	10.8926	21.6028	25.2697	4.17068	7.48232	6.17245	9.45422	5.16534	4.20192	4.91933
Elp3	33.5429	22.8682	2.71282	1.76934	4.51451	2.54621	0	0.713967	0.697119	0.64147	1.48999	2.32657
Emc10	5.51614	3.76499	1.50527	4.06635	3.65906	1.57626	2.2236	0.374241	6.49778	2.23082	2.54996	1.1827
Emp2	24.9047	28.6591	4.61583	0.834419	2.38803	4.15968	2.9923	6.31275	2.52674	11.5945	3.63036	9.5626
Enkd1	3.05599	0.675684	2.77534	2.22625	3.05403	1.91085	5.95617	0.847901	5.00222	6.66396	2.78088	0.822082
Enox1	21.5992	18.7166	6.02577	2.44909	3.54213	9.13677	3.05473	6.77615	1.05519	3.59948	3.84951	7.79823
Enox2	5.84623	3.53782	1.29331	0.186371	0.0762975	1.56512	0	1.41968	0.452675	0.351384	0.46327	1.06739
Enpp2	6.93732	3.34183	2.62536	0.695167	1.27108	2.26922	0	4.52503	0.605552	1.85725	4.42822	7.37386
Enpp5	31.9537	22.8359	9.30633	1.3055	1.89051	8.55638	0.819699	5.83816	2.0356	7.63632	7.35065	19.657
Entpd1	12.1882	9.53949	2.26148	0.238379	1.86805	0.795427	0	0.394885	0.204052	0.739362	0.928923	2.5458
Entpd6	71.3103	32.6969	13.1069	5.16664	5.03767	12.2261	7.41542	5.57102	6.13166	7.28999	5.62956	9.94884
Ep400	40.8434	27.0311	18.3663	6.71245	6.7442	12.2176	9.39039	8.2014	8.73823	15.385	6.53484	8.48667
Epha4	16.011	11.8576	3.86607	0.482772	1.03912	5.12137	3.39623	4.29597	1.31087	3.31574	2.86709	5.832
Ephb6	6.659	5.95427	0.349002	0	0.62119	1.04108	0.908594	0	0.806292	0.47686	0.161384	0.261388
Eprs	47.4289	16.2371	15.3173	42.9336	25.3464	9.70114	21.271	12.447	33.1921	5.45368	16.7473	4.88155
Eps15l1	36.9264	28.096	8.11787	12.2253	8.81347	4.83026	7.49849	2.96281	10.4832	7.6716	4.77715	4.22461
Eps8	54.0078	31.2404	11.3634	2.65494	10.4405	18.8861	9.62968	15.9937	6.01986	22.4211	5.13528	16.274
Eps8l3	33.422	23.5204	1.22875	0.356733	0.532749	0.506763	0	0.150583	0.19625	0.312896	1.56E-07	2.07476
Epsti1	83.5456	77.2863	10.6559	0.243947	0.477877	5.94084	0.551291	3.52642	1.45339	2.03089	4.85622	14.5536
Ercc5	6.88543	1.01427	1.13903	2.70357	1.81428	0.347507	0.606207	1.57316	0.968881	0.482805	1.20629	1.87215
Ergic1	9.81971	9.446	3.65951	1.59988	0.871747	4.67703	1.8207	4.08035	2.01242	3.16659	3.95484	6.83747
Ergic2	128.184	68.8787	58.8303	47.031	44.0164	95.5214	45.2062	98.7791	13.6603	21.3158	28.1694	40.3152
Ergic3	27.0872	23.9047	27.1587	43.5561	54.4821	5.8668	34.2571	11.3869	54.5745	18.2691	32.4247	10.7709
Ern1	50.3951	35.1095	11.994	9.75425	3.5879	11.4295	11.0097	5.01195	20.8534	29.2262	9.43231	9.85523
Ero1lb	27.0997	13.5465	7.00653	4.52094	6.16231	6.8228	4.00358	9.92718	10.1108	10.5399	4.76687	6.45177
Erp44	7.04646	5.81808	7.06444	9.34894	5.86444	6.77385	4.52249	6.13903	8.25199	1.37362	3.75183	1.47092
Esr2	42.7304	35.2267	10.8147	0.22103	2.88413	14.9347	6.21769	9.94722	0.413084	5.13116	8.30359	20.4675
Esrp1	53.9446	30.4879	14.5842	7.12392	9.46318	23.182	19.9766	22.1766	12.4453	11.9605	15.1686	11.9114
Ets2	9.67751	6.78704	1.36003	0.415264	0.988204	2.83609	0.550333	1.6887	0.183041	1.64191	0.769587	1.84682
Exd1	11.9186	4.47866	2.97458	3.82921	3.19108	0.807036	3.76345	0.640436	2.43071	3.83397	2.33757	1.57812
Exo1	32.6639	27.454	11.3499	16.6743	7.35468	12.0166	6.18671	13.4312	10.1206	6.12589	6.02126	8.07832
Exo5	42.0286	24.2996	10.2628	9.246	4.0184	3.68607	2.05704	3.2952	6.8038	15.6748	13.9277	13.5251
Exoc1	72.4644	48.3863	18.501	9.49535	6.96204	3.5443	3.34414	3.21507	6.56491	4.91585	3.65258	6.67339
Exoc3	4.19518	0.856679	2.23839	9.88005	5.66336	0.603296	4.94085	2.30073	3.13044	1.12824	3.13945	1.34138
Exoc4	18.8818	9.43122	2.64811	0.247774	1.33876	0.452203	2.36822	1.07717	0.790317	1.53562	2.00942	3.722
Exoc7	0.325808	0.169804	2.18485	2.17752	3.85201	0.613525	0.153197	0.208651	2.02846	1.09945	0.568803	0.716832
Ext2	5.4699	3.6278	2.20129	1.82616	1.03366	1.18383	0	0.352165	0.840464	1.21276	0.107173	0.343015
Extl1	7.17725	8.19287	3.03885	0.808255	1.69559	6.49684	3.65893	2.25759	0.681335	2.53136	2.55485	3.92865
Extl3	12.9813	5.19929	1.14039	1.22578	1.05401	1.05824	0.240101	0.768099	1.21151	0.884927	0.64786	1.14823
Ezh2	131.148	114.622	52.6878	21.2681	34.0137	42.5429	26.1616	49.572	40.6729	30.0906	32.9611	34.5772
Fa2h	16.3272	35.9939	10.8934	2.68454	8.54561	12.4973	9.25118	7.36245	6.30485	25.7417	6.23681	16.448
Fabp7	5.44637	3.52022	0.706732	0	0	0	0	2.07361	0	0.473472	0.98171	0
Fahd2a	3.15136	1.218	2.05497	0.368721	0	1.00094	0	2.66367	1.55072	0.535673	0	1.19138
Fam110b	3.92001	1.81601	0.285599	0.125098	0	0.14563	0	0	0.280029	1.06816	0.294554	1.06064
Fam110c	31.5727	19.725	3.04307	0.410661	0.670398	1.17192	0.186691	2.15444	1.89782	2.44874	2.20107	5.88372
Fam114a2	14.8476	4.85736	4.71181	5.15175	7.28159	4.18147	2.70288	6.6817	5.71717	2.00172	5.99024	5.04918
Fam118b	25.8067	25.437	16.84	45.2004	18.9136	9.74406	18.3996	22.7756	40.6044	6.67513	17.34	8.26316
Fam120b	5.6946	2.36797	0.87966	1.47199	4.05809	0.798123	1.17655	0.585305	0.612332	0.787454	0.666006	0.882771
Fam131a	32.7425	15.7611	10.5956	3.18097	10.1174	10.0038	5.11629	3.16075	3.82506	5.00973	5.37706	3.25128
Fam13c	103.053	76.6579	23.839	2.1684	4.48857	14.9318	6.0008	12.258	4.62747	9.34718	11.0285	27.453
Fam151a	35.5863	9.26699	3.80209	5.65193	1.94684	1.07677	0	0.730542	3.59937	6.65599	1.61443	3.94022
Fam155a	5.26988	3.2607	1.68619	0.0595039	0.0938871	0.0897007	0	1.60162	0.850721	4.32097	0.366987	2.21265
Fam160a1	84.4772	94.0885	34.6392	2.75745	5.94375	24.8747	15.2256	11.5396	4.50977	13.5619	14.2069	28.0793
Fam161a	16.3536	12.3655	3.3027	5.43742	2.85351	4.36075	2.91413	1.07136	3.37557	6.42883	4.42456	6.02758
Fam162a	55.8983	37.0087	7.71051	4.43446	12.9855	11.7262	3.10483	9.78541	9.47903	7.38115	9.67152	1.86308
Fam162b	2.137	1.94297	0.965841	0.861874	0	1.33869	0	0	0	0.720116	0	1.65303
Fam167a	4.68355	2.60351	1.33967	0.557981	0.822453	2.82373	0.801508	1.17365	0.508578	1.6492	1.92287	5.15113
Fam187b	14.1201	13.2453	2.95515	0.18599	1.07626	2.52119	2.24902	0.298169	0.781201	2.15886	1.10699	5.5939
Fam189b	6.53388	8.42868	2.86103	0.505745	1.932	3.78286	1.29118	1.75705	1.27545	8.33717	1.16876	5.26075
Fam193a	17.5543	11.955	5.49116	2.26203	5.59655	5.47181	3.28955	5.15972	1.61801	2.44506	3.12573	5.23408
Fam214a	50.2448	30.929	12.3629	20.9435	15.7884	10.1217	13.3636	11.1082	9.83345	10.0898	7.36293	9.55838
Fam217a	27.6966	12.495	5.61803	0.565964	1.13083	3.82783	0.209951	7.53758	1.20442	5.24365	1.17162	8.44327
Fam221a	20.6291	13.4429	3.45242	2.45603	5.70874	5.66298	0.508002	2.46142	7.3023	6.30047	6.77232	6.18501
Fam221b	3.05921	2.08558	0.358711	0.0290223	0	0.499939	0.294184	0	0.129077	0.0891218	0.181912	3.54364
Fam229b	30.5327	47.5456	18.4023	0.201764	0	13.987	13.6722	21.8691	0.460723	5.08613	3.88215	18.6837
Fam25c	0.894615	0.340618	1.01317	0.557584	0	0	0	0	0	10.2131	0	7.87228
Fam3c	15.3116	12.0042	8.9858	9.97453	10.4364	16.5908	9.0821	20.7247	14.5361	18.6228	10.8222	14.861
Fam47e	3.52812	2.62047	1.03966	0.0417052	0	0.459272	1.40724	0.815476	0	0.744164	0.251691	0
Fam50a	58.6663	27.742	42.4194	116.274	40.5912	4.1464	21.3241	16.2818	99.5666	13.811	23.6633	6.99314
Fam53b	6.03901	2.33568	1.00401	1.00012	0.852576	0.654356	0.0948755	0.0649482	1.64708	1.02483	0.413646	0.461276
Fam83g	6.50847	0.563246	1.09211	1.88173	1.08588	1.67777	0.806246	0.344773	3.39439	6.11548	2.57117	0.977826
Fancd2	8.37832	3.31044	3.19701	5.75169	3.74514	0.81101	3.12828	1.86418	2.13726	1.27029	1.74568	0.813301
Fanci	11.8517	5.17027	3.03376	3.84916	1.06419	0.240075	0.836631	0.643754	0.597974	0.406137	0.646461	1.33187
Fancl	1.98696	1.30233	0.695533	2.19842	2.95685	0.384461	0.340411	1.59108	0.317063	0.205658	2.05435	1.09E-10
Farsa	25.2785	24.985	11.8431	44.22	27.0327	3.52164	12.4236	3.42016	52.6578	10.9897	20.1127	5.48114
Farsb	222.635	234.266	66.3855	45.8967	46.8152	32.7655	17.18	40.2421	17.0982	21.0429	30.105	69.2594
Fat1	2.38272	2.49421	2.23836	2.50503	2.95895	3.31366	1.89356	1.9226	3.22564	3.66842	4.2433	2.71948
Fbp1	42.7773	31.2984	3.85667	0.577448	0	1.61923	0	1.43909	1.09746	3.03175	2.21458	7.19635
Fbp2	5.25633	2.37971	0.732768	9.09389	0	0.705871	0.418903	2.22763	1.59686	3.43171	1.50632	7.89131
Fbxl2	4.58587	4.99243	0.944208	0.322368	1.19585	3.77993	3.22749	2.3022	0.630019	0.812257	0.492223	1.29039
Fbxl6	29.1357	18.4689	26.5317	31.6643	22.7096	13.579	30.3628	5.91403	35.148	44.493	19.1449	13.0018
Fbxo10	2.64198	1.08364	1.6246	0.457761	0.499108	0.837448	0	1.21192	0.833878	1.02277	0.648481	0.83996
Fbxo21	24.2199	4.94318	2.3531	6.38407	0.447243	0.356857	1.99251	1.7854	1.49832	4.31825	2.33216	2.8538
Fbxo25	14.6476	10.207	2.19647	1.26621	1.98053	2.45833	0	2.40458	0.738039	1.53915	2.09528	2.08641
Fbxo3	7.11695	3.51419	1.52758	0.145254	1.6045	0.713829	0.414689	0.496261	2.15989	3.2444	2.14968	3.59492
Fbxo30	38.0114	12.5957	9.51328	24.2457	3.88073	12.6127	3.67695	5.62947	22.376	25.6495	8.18971	5.06943
Fbxo34	101.745	93.6726	62.4651	55.0908	31.6148	30.0654	31.538	30.9383	54.0755	16.963	56.5344	19.9542
Fbxo38	34.3653	12.6235	6.78983	7.95334	7.77441	4.04129	10.6766	3.00979	8.39312	5.73931	5.74848	4.09021
Fbxo40	11.3683	7.58135	0.454233	0.0763422	0.238037	0.113392	1.59095	0.269696	0.333457	1.0643	0.87487	1.95173
Fbxo43	81.2585	73.3781	15.7371	2.82675	9.22878	15.9514	7.70902	7.48617	4.6805	5.49369	7.23397	7.97284
Fbxo46	9.038	11.2954	4.19113	2.70075	4.59893	12.5999	1.67041	11.0189	3.54855	1.47952	3.8376	2.12896
Fbxo7	29.3354	11.8625	5.07592	2.80908	3.26573	4.95367	5.73041	2.20547	4.85854	6.94289	2.54153	4.93256
Fbxw13	24.2139	6.45069	5.86637	0.538586	3.63332	9.87301	3.57226	16.2366	1.24858	4.14981	6.83382	10.5062
Fbxw14	789.904	230.165	58.5475	16.6559	48.9183	127.8	49.9073	167.789	9.093	16.9741	31.9358	59.7024
Fbxw15	469.535	164.407	33.3518	20.394	29.9049	58.5959	35.0949	77.0269	8.67478	19.5776	25.5971	43.443
Fbxw16	192.738	56.0244	32.4357	20.0221	58.668	91.303	65.839	125.079	7.80698	12.4746	27.2366	52.4418
Fbxw17	3.33347	4.32215	0.516464	0.228709	0	0.328793	0	0.780422	0	0.393544	0.133546	0.191177
Fbxw18	286.832	78.7532	26.8513	13.2072	15.2037	28.2911	30.9812	35.8615	8.9786	11.4028	18.4796	35.8385
Fbxw19	412.71	57.9885	46.1613	16.2612	26.7623	89.8062	28.0029	90.8606	8.02042	20.6214	45.1	70.2463
Fbxw20	234.388	102.899	14.7496	2.88038	14.667	22.1341	12.6075	44.5038	4.43926	7.34731	12.3213	21.4819
Fbxw21	196.036	42.7403	21.8098	6.9239	15.1628	27.5834	14.635	46.7648	6.39415	10.8999	14.9789	32.2101
Fbxw22	288.937	102.511	15.6384	3.07751	6.60934	23.1198	6.51398	35.6374	2.3962	3.81528	12.2037	23.481
Fbxw24	1658.89	579.687	165.964	70.6663	169.472	319.169	172.234	485.764	24.7225	57.6646	114.38	228.827
Fbxw26	72.058	37.2534	5.61447	3.34209	6.60934	6.90383	6.23076	10.6722	1.98972	5.88995	5.08059	17.0611
Fbxw28	826.795	256.864	45.4938	14.247	38.5686	104.199	42.9105	139.456	6.31794	14.0198	21.8075	40.971
Fcgbp	11.7902	4.32048	3.23536	0.359137	0.465815	1.654	1.85552	2.42539	0.240172	0.312932	0.783198	2.65528
Fcho1	10.1179	6.45163	2.63301	0.221729	0.839866	1.24828	2.02688	0.424537	0.828647	1.24131	0.677876	1.04605
Fdft1	120.933	62.4563	95.6681	117.708	136.487	69.9791	86.9903	50.0553	53.5379	39.9386	67.5005	24.0913
Fdx1	45.3927	51.6342	18.1633	18.4624	1.89447	10.7886	9.95366	10.8364	7.58197	22.4949	6.421	15.4548
Fetub	44.2385	23.1072	2.70522	0.562495	1.25812	5.64969	2.01087	1.33868	1.57895	5.28973	1.98131	5.98922
Fez2	5.45015	6.23111	1.5973	7.84719	13.2479	6.065	4.16726	2.63426	9.27771	2.45128	4.35324	0.834121
Fgd6	48.7416	47.2232	16.172	2.96138	9.1105	23.4326	18.2269	24.6737	4.89183	17.8696	19.7742	64.9836
Fgf8	23.8103	11.3663	2.21409	0.0606301	0.274115	3.33129	1.6968	2.22675	1.5909	37.7896	0.693356	5.69853
Fgfr2	5.79244	4.85845	1.45895	0.305701	1.96093	1.48757	0.198525	1.90203	2.28796	8.52202	1.15141	2.87585
Fh1	74.8731	28.6682	9.62721	16.0799	10.5592	3.26576	1.28347	3.4428	17.1448	11.3537	4.16306	5.58008
Fibp	5.23089	1.58008	0.569649	4.92503	2.66302	0.75549	0.449368	2.33745	2.72298	1.07834	1.38225	0.899379
Figla	4.14862	1.56146	1.24499	1.69801	0	0	0	6.25121	4.81451	10.7063	6.90711	16.13
Fignl1	34.3431	17.2031	11.808	18.891	15.2454	4.98356	30.8804	7.15152	7.68304	2.24304	6.63323	2.79893
Fip1l1	109.747	65.2975	22.2491	12.7058	10.1267	10.752	9.77442	9.60917	10.6693	15.4096	6.97165	11.0994
Fkbp15	15.0866	10.6173	4.0435	5.49605	4.20669	2.55959	2.34259	1.37248	2.74381	2.28105	2.48719	4.1766
Fkbp2	10.0944	4.64098	17.7534	27.433	24.4397	15.2667	24.3533	16.5099	30.0781	13.5792	14.7857	6.84713
Fkbpl	34.5738	26.0317	20.1624	31.2721	19.5071	10.1945	22.0615	2.5366	51.9565	7.91086	21.9746	3.04929
Flii	5.98286	3.15228	3.09236	4.28995	3.80055	1.03079	5.75038	2.21028	2.60761	2.75438	1.34183	0.88531
Flot2	11.9093	4.35105	3.224	2.50817	4.21589	1.74696	6.80606	1.19445	5.04678	5.03277	3.89942	2.42644
Fmo5	3.0455	1.05225	0.213361	0.284997	0	0	0.64867	0	1.0688	5.31063	0.460022	1.28253
Fnbp1l	27.6338	18.6478	9.08232	2.47002	7.57769	14.2771	10.8109	10.4396	5.42572	15.4484	9.80412	22.9656
Focad	6.78786	6.10772	2.48447	0.867337	0.197856	2.27975	1.40473	3.05808	0.625301	1.90311	1.69779	3.94165
Foxred2	5.39093	2.05783	2.00138	1.30749	0	0.98201	0	0.413104	0.984238	2.69014	1.04821	0.675815
Fpgs	239.491	197.488	43.206	69.2828	47.5746	25.1681	30.8161	8.61159	75.9055	29.6808	27.5418	8.65688
Fra10ac1	37.4738	24.7075	6.92356	11.5772	11.4539	5.38993	3.82906	7.66044	8.08023	4.08663	2.78767	0.757087
Frmd5	3.46891	2.9755	0.908022	0.162405	0.0691355	0.132473	2.079	0	0.338075	0.728873	1.06444	1.46791
Fsd1l	8.04847	3.70693	0.387095	0.0588277	0.273725	0.256484	1.0186	0.155863	0.20567	2.46343	0.284326	0.941185
Fstl4	7.32948	1.31651	0.400281	0	0.189376	0.814121	0.474607	0	0.0700586	0.193383	0	0.212278
Ftsj3	34.9176	10.0574	15.9477	79.8061	41.3355	4.35031	19.0403	7.41178	20.6959	3.9167	13.2018	2.20194
Furin	3.20733	1.60563	1.76959	0.950263	0.906418	0.935149	0.582397	1.03459	1.75671	3.1371	1.08534	1.87474
Fut8	37.5738	34.2541	10.3808	2.05392	9.06233	19.5436	7.12917	13.7958	3.52359	6.22483	5.16798	15.4576
Fzr1	29.2808	32.1835	9.47073	10.0709	5.36873	5.23393	5.60694	4.40003	7.81097	6.55181	3.05799	3.45652
G3bp2	356.299	223.169	123.573	131.25	73.3137	92.9187	64.8666	58.7217	84.9073	70.5592	94.1345	132.939
G6pdx	450.318	441.668	101.489	14.235	25.0135	33.0983	36.0693	29.6557	16.7318	33.2687	35.2723	122.338
Gaa	3.86671	2.03465	4.00363	14.7071	4.12012	1.67883	0.909102	3.27187	6.44283	3.37876	3.6825	1.63062
Gab2	7.26459	4.81141	1.21189	0.399051	0.3814	2.05985	1.43355	1.58333	0.531886	1.68741	1.09102	1.44479
Gabrr3	9.91721	7.03301	3.53176	0.368166	0.874434	3.50171	1.09618	5.12514	0.319106	0.881559	1.35256	9.03536
Gadd45gip1	43.1523	20.8976	25.3721	73.3244	51.2879	10.0128	48.8513	26.983	67.4297	12.0578	20.3659	8.38568
Galk2	5.09901	2.91572	0.814819	1.10842	2.49401	0.565737	0.793725	0.403665	1.05163	0.718872	1.47707	1.90921
Galm	73.8781	82.2195	22.1146	2.91882	8.22311	12.3078	7.20828	14.9328	3.27687	5.48338	7.81777	19.7729
Galnt12	4.13966	2.53142	0.873334	0.221142	1.36732	1.1701	5.48351	0.927052	0.496025	3.36236	1.06341	2.30425
Galnt6	9.69113	2.42291	0.946285	0.586142	0.90657	1.16052	1.26204	1.09544	0.449383	2.04092	1.15242	0.84789
Galnt9	1.07626	0.159048	0.326472	0.0326485	0	0	0	0.233067	0.147585	0.732802	0.212856	0.344957
Ganc	8.13058	8.55372	2.93391	0.80049	1.26192	1.78654	1.6062	3.15966	0.96829	5.34539	2.80154	7.05179
Gas6	1.80314	1.47382	0.246024	0.276866	0	0.65942	0	0.522869	0.595846	1.93868	0.956249	0.645894
Gas8	21.5739	12.4404	4.91595	6.58785	8.54743	2.28434	5.90038	5.6281	5.03592	1.12777	2.687	1.66204
Gata3	8.36929	5.14544	1.72674	0.290036	0.824614	4.2029	0	4.5864	0.54279	6.79098	1.61819	8.93604
Gbe1	11.2449	6.19179	0.839087	0.330379	0.0990487	0.945774	0	1.01302	0.439497	1.41538	1.33589	1.44318
Gbx2	19.3805	49.8756	10.6232	2.64615	2.71848	12.0994	0.717266	1.13069	6.00189	28.5656	3.9989	4.00409
Gcat	2.27072	1.68775	1.86942	1.50267	2.41134	0.120806	2.3516	0.143623	3.46198	2.68975	1.81867	2.46367
Gcc2	11.6979	10.1463	4.67357	2.60401	6.88787	7.62946	1.90548	4.6752	1.66486	3.4229	2.96689	4.43227
Gckr	11.7482	18.8886	4.96588	0.346362	0.759239	3.45939	1.26876	3.42409	0.774002	3.6639	3.57868	7.06813
Gcnt4	24.0624	5.85642	1.03191	0.0968076	0.113057	1.0847	1.13322	0.0646504	0.126008	0.927278	0.940398	1.33209
Gdf9	891.013	278.382	112.922	41.4616	37.9161	99.9387	56.7708	60.7545	68.7232	79.9501	68.4534	127.423
Gdi1	13.0697	11.6567	1.89749	1.09518	1.46017	1.39219	7.88231	1.52865	2.57123	2.06077	0.931616	2.76853
Gdpd1	71.528	41.3428	11.7362	5.82502	5.19354	17.0271	8.07253	16.9642	10.6927	14.8831	11.5155	19.8873
Gdpgp1	8.5757	2.84926	2.00039	3.03133	2.41395	0.557362	4.03302	1.42226	4.02065	2.89348	3.37074	2.42674
Gemin8	15.9367	13.2243	3.28443	3.64734	3.53298	3.50697	3.93616	1.32456	2.43176	0.710097	1.63103	1.66759
Gfm1	55.3478	35.1054	20.428	43.465	19.2166	9.76137	8.65206	5.47894	23.6151	7.62158	9.4235	5.67212
Gfra4	5.84404	4.03577	0.933546	0.264661	1.56721	9.48798	2.61959	4.53053	4.73634	29.422	4.39192	7.25203
Ggct	200.088	263.968	89.5495	14.1206	30.4562	42.6298	35.9127	46.7961	62.087	44.9048	67.6215	84.8802
Ggt1	3.70099	4.25331	1.40551	0.418613	0	0.717616	2.02116	1.02285	1.0527	3.85395	0.444097	2.55868
Ggta1	39.3857	23.0686	9.47919	2.88623	3.67307	9.786	13.0914	4.41716	1.93283	3.19104	6.0601	8.81774
Ghdc	7.90072	3.52733	2.5122	2.00288	8.42819	28.4376	17.3699	52.8286	0.517035	3.73473	1.01799	0.943536
Gigyf2	12.6631	5.7879	3.7477	6.461	6.55994	1.82781	7.09064	3.03946	2.41354	1.69601	3.64725	1.79908
Ginm1	14.2993	6.91181	5.27124	5.78456	1.82245	2.10253	8.7995	1.13301	4.5838	7.95778	6.04734	11.9678
Gins1	33.0134	8.03058	15.8327	34.2026	20.0343	5.23277	11.8526	9.54036	31.2149	8.17261	24.4602	7.40456
Git2	21.778	9.1087	5.9699	12.2475	6.04774	2.62943	6.22195	2.85399	4.35335	2.95851	2.48725	1.88462
Gja4	133.629	38.7561	5.59378	0.490397	3.33126	5.2509	3.71163	2.69928	5.15174	10.2037	1.33817	9.51869
Gjb1	7.3665	2.2324	0.313378	0.140037	0	0	0	0	0.610414	1.581	0.430887	0.233255
Gkap1	84.2403	93.4612	21.25	2.20012	14.3814	45.0237	17.4182	53.1323	7.1472	15.1226	13.5273	17.9059
Glce	13.3314	11.8496	7.20034	6.84171	6.81414	9.70999	8.56387	5.21457	16.3673	7.05045	12.6294	6.56852
Glmn	63.8219	28.9908	7.4467	10.6166	12.0819	11.6696	3.04335	11.8071	8.73713	4.79651	10.1267	13.6559
Glod4	14.4223	15.5364	5.48382	5.07479	19.3585	40.8481	29.1711	96.3482	3.50375	4.14481	11.1409	9.20961
Glrx	280.639	118.043	12.0539	9.62797	3.89347	10.7472	7.72861	11.6393	3.54251	5.75051	4.51112	23.3611
Glyr1	42.8626	20.1533	13.6145	31.4523	10.9941	5.63466	23.0198	5.69625	22.8848	4.44988	12.2845	4.47416
Gm10012	0	0.16214	7.24063	36.0746	7.07032	1.20661	4.7412	4.11993	0	0.66528	0	1.53918
Gm10033	6.49115	3.62633	1.38902	1.55911	0.174919	1.51713	0.292328	0.786173	0.187164	1.11417	2.097	1.78578
Gm10324	59.2417	24.7921	7.16154	5.03623	8.16425	8.50189	12.306	12.4386	0.0587955	0.514155	1.07619	1.01499
Gm10364	14.0997	6.70817	2.28922	0.540564	0.487539	1.60338	0	3.25368	0.532286	3.43171	2.00842	2.99326
Gm10639	1.06543	0.527836	1.68346	0.806282	0	0	2.02583	0	0.577669	3.19556	2.88736	1.34611
Gm11346	2.49877	1.50244	0.0497317	0	0	0	0	1.6491	0	0.597781	0.306996	1.33267
Gm11545	450.809	407.844	120.036	71.6751	27.3448	76.5399	54.3833	40.6905	6.29598	52.3113	48.0964	128.175
Gm12633	73.2327	23.4161	3.8346	0.0305608	0.553733	1.22202	0.616958	1.0355	0.135219	5.32195	3.62261	8.46159
Gm13084	833.159	541.967	71.6356	12.2706	33.0793	60.2478	43.0286	55.5976	15.3706	31.3374	48.1609	96.5798
Gm13088	8.96384	11.1374	3.91478	0.0652009	1.35992	5.15318	3.12493	6.49888	0	0	0	0.031691
Gm13103	178.838	192.612	61.1513	1.29201	9.43845	54.9343	16.3367	57.6258	3.09226	10.3332	16.7273	93.3414
Gm14085	3.81485	2.98633	0.737174	0	0	0.149473	0.521827	0.890155	0	0.0798759	0.0810992	0.963268
Gm14635	23.549	18.4608	6.87218	0.382905	0.226459	5.54308	1.13558	7.82835	0.165141	1.93903	3.73488	9.86362
Gm15421	3.06573	1.89102	7.83095	44.7422	1.78089	4.09262	5.2131	3.36706	24.7328	11.4045	18.1558	5.43639
Gm15941	45.9168	57.1328	15.2475	0.639721	5.5857	9.94244	13.8607	1.90348	3.47785	17.3228	7.87413	15.7151
Gm16497	12.7	9.40091	1.42621	0	1.67192	1.99434	0	1.77976	0.849538	1.01267	1.62572	3.8643
Gm1673	5.68684	3.47976	4.898	2.99087	3.34694	6.78005	1.86983	12.2397	9.24729	30.4867	8.57072	14.5403
Gm17830	42.0496	48.1872	11.456	0.471902	0.337909	3.20149	2.82354	9.88045	0.61993	2.39687	1.9213	12.0956
Gm20741	2.82723	3.89635	0.678398	0	0	0.856469	0	1.50878	0	0.22952	0	1.03605
Gm3259	139.699	149.908	35.552	1.52634	12.2164	60.2388	26.1202	71.9011	0.217794	0.584621	1.90481	8.82071
Gm364	18.4114	8.36207	3.1568	2.0678	13.4647	2.66621	1.64061	2.69295	10.1188	0.498917	6.8248	8.16496
Gm4489	13.9213	10.6	2.42098	0.599953	0	0	0	0	1.13902	1.9741	1.65712	2.72731
Gm4907	3.82929	6.97137	1.48221	0.422074	2.47025	5.10465	4.12931	1.09852	0.179734	1.48988	2.798	8.54742
Gm4981	37.7367	25.9974	1.8407	0.78554	0	0.969718	3.13647	1.15099	0.125183	1.21002	0.529102	2.48098
Gm5065	105.838	57.1353	9.4307	0.0374723	2.22109	2.3012	0	4.70885	1.13432	0.895352	3.43494	5.20977
Gm5434	146.871	162.694	31.5033	3.32806	7.90103	32.6709	16.5078	24.7438	16.9779	41.2616	17.8784	34.0771
Gm5475	3.42295	3.74088	1.27723	1.00648	0.130066	1.23764	0.217335	2.94244	1.15029	1.1248	1.21255	4.07822
Gm5779	18.3557	21.5953	7.90386	0.425022	2.6968	8.19819	12.2416	5.03767	2.20918	10.8829	12.2123	37.2676
Gm5868	19.4633	17.5064	4.21886	0.828213	0.930131	4.59409	4.27555	12.9534	3.89434	9.35605	5.2672	11.4152
Gm6150	21.0354	12.3881	1.7884	0.0788977	0.695327	1.61237	3.31929	0.451502	0.220371	1.06454	1.95802	4.0079
Gm6367	162.882	178.207	44.0039	1.61729	10.29555	48.2165	16.3887	54.574	0.1231135	0	1.240865	5.3728
Gm6367	162.882	178.207	44.0039	1.61729	10.29555	48.2165	16.3887	54.574	0.1231135	0	1.240865	5.3728
Gm6367	162.882	178.207	44.0039	1.61729	10.29555	48.2165	16.3887	54.574	0.1231135	0.399862	1.240865	5.3728
Gm6367	162.882	178.207	44.0039	1.61729	10.29555	48.2165	16.3887	54.574	0.1231135	0.399862	1.240865	5.3728
Gm7550	2.10678	3.97859	0	0	0	0	0	0	0	0	0	1.51093
Gm813	189.326	22.4323	3.56098	1.08119	0	2.45047	3.60364	5.74157	17.0899	18.3981	2.73205	4.17321
Gm815	25.9144	19.0794	7.99803	0	0.642463	2.89412	1.07537	4.054	0	1.24315	0.64888	12.0618
Gm8801	347.499	355.469	114.263	10.3176	25.7608	64.0169	43.3264	17.8384	7.51644	12.2201	33.2956	64.2892
Gm904	8.3886	7.8374	2.0549	0.541882	1.19958	1.62782	0	4.44029	0	0.29118	0.606946	0.663086
Gm9999	2.80651	7.37578	1.69138	0	0	1.95007	0	1.51312	0	1.04852	1.46344	0.801438
Gmds	57.7311	41.8431	6.59051	0.77343	3.77436	5.5376	1.05142	5.62565	3.21701	9.83892	4.11018	13.3546
Gmpr	29.7308	19.8387	4.07571	0.305186	0.202939	2.49014	0.339185	4.08751	1.30729	4.31316	3.6897	9.76584
Gmps	31.4396	7.73357	13.822	25.1529	23.6269	8.62312	12.4868	5.78954	29.8171	8.07939	15.9325	5.54311
Gnai3	90.9945	51.5356	35.5117	51.8731	30.7464	20.8814	30.341	15.6525	45.5886	7.89906	24.2619	11.8929
Gnat2	5.10312	5.43237	2.07993	0	0	0.827058	0	2.94453	0.384362	1.76921	1.0833	5.27549
Gnb1l	10.8651	5.05455	5.75882	6.36083	5.40674	2.03398	4.07184	2.61845	7.04689	2.42956	3.27679	1.95706
Gnb4	73.9292	52.8686	15.5904	3.69399	1.73126	20.2298	11.5707	10.4374	3.4067	7.62898	4.71668	11.6899
Gnb5	4.55656	6.15879	1.52902	0.110049	0	1.55334	0.45472	1.53839	0.100248	0.539259	0.563721	2.74344
Gng3	152.301	112.367	45.0144	2.69924	7.52264	47.9014	20.2384	71.4474	3.3441	9.64092	25.1549	99.9053
Gnpda2	82.0045	77.7177	23.3415	2.89749	4.36887	10.19	0	15.6869	2.07328	7.62029	10.1376	20.0799
Golga7	106.266	81.7556	27.3052	20.3619	39.5113	44.0179	27.0046	35.0002	8.48684	10.4042	11.429	36.1872
Golm1	32.3598	14.7787	5.13563	1.47892	2.55208	3.30779	4.26378	5.72113	2.86678	3.40912	4.95808	7.66203
Gorasp2	39.7104	58.009	39.7854	44.5848	43.9231	31.6952	23.4572	15.5364	50.5985	36.2201	23.4538	15.4984
Gosr2	37.9429	29.7097	10.4813	19.1649	11.9957	14.5747	4.97045	8.94657	9.77335	3.65976	5.72256	6.16498
Gpaa1	2.14799	1.25065	2.45134	6.28924	5.40149	3.56137	1.25365	2.36898	4.8548	2.58974	2.01839	1.34341
Gpatch1	35.0775	8.84333	3.6081	4.50134	3.5767	1.10794	1.61511	0.769239	3.00331	2.31927	1.60484	2.05869
Gpatch2l	13.8333	6.1173	3.89244	4.1431	3.49402	4.41327	4.34694	2.11985	3.34447	2.33595	2.61829	2.07681
Gpatch8	16.0617	8.12172	4.70847	4.03995	2.79868	4.05446	5.58227	2.777	3.29539	2.0159	5.25914	3.14179
Gpm6a	21.4553	19.548	6.1035	2.55391	2.19632	4.67057	4.83722	5.44491	1.69793	4.73789	7.35349	9.39874
Gpr1	196.535	114.656	6.60159	0.510091	1.54985	2.44643	0.575579	8.12999	0.50524	3.75046	5.51776	9.20991
Gpr108	6.12204	3.76074	2.31556	2.52829	2.0367	0.276386	0	0	3.96903	0.4326	2.9381	1.60561
Gpr137	9.9017	11.9111	3.60504	1.77814	0.334652	2.21983	2.08706	0.745208	1.39274	2.48306	1.13599	1.97863
Gpr180	10.2568	11.6789	6.05699	3.87356	4.12542	4.42957	5.16963	2.92826	4.95543	7.57619	2.67447	3.81417
Gpr35	26.7235	36.653	6.69683	0.162622	1.40602	7.36958	5.06896	6.58422	1.37198	7.30814	2.61372	7.38706
Gpr68	20.0627	16.4941	4.54443	0.130172	2.53763	7.3025	3.5116	3.45946	0.608738	3.1535	2.5608	4.10914
Gprc5c	12.7132	7.11021	6.03735	7.17024	9.89567	9.1564	7.82702	10.0194	11.8588	9.19598	12.5097	6.89639
Gramd1c	27.963	18.5572	2.43626	0.539723	0.898133	1.63112	2.55095	1.89375	0.531901	3.02741	2.23738	7.49849
Grhl1	25.128	22.6179	5.15951	0.960403	2.29421	4.60976	4.66207	4.00545	5.32394	5.61854	5.96993	3.50805
Grhpr	3.00478	0.891217	4.2411	7.25919	6.67482	0.50047	3.12437	0.591927	9.03394	6.36808	2.08815	3.96171
Grid1	3.69732	1.94077	0.86236	0.216163	0.171205	0.982338	0	0.389897	0.0634002	0.131244	0	0.0959792
Grina	60.9362	65.6006	13.0732	1.95164	8.10524	28.7485	9.23592	9.71481	20.1083	51.5313	10.6561	25.5404
Grm4	26.954	24.3342	6.84776	0.458188	0.949137	1.25853	1.69489	2.24892	2.63903	6.09309	1.80516	14.9104
Grn	15.1046	3.87238	4.50111	37.1772	3.74905	2.58354	1.08009	3.21745	4.47775	8.12274	5.85832	4.43448
Gspt2	84.8134	14.6215	3.49166	3.03079	0.360926	2.75052	1.80923	1.22655	6.03586	6.80025	3.24174	3.63856
Gsta2	0.795911	0.248167	0.586734	0.446382	0	0	0	0	0	0.615493	0	0.922633
Gsta4	58.0637	37.9574	12.2229	14.5479	14.3911	13.0179	27.6752	27.5438	17.8429	17.1611	23.5753	24.4194
Gstk1	8.14087	2.66612	1.29015	0.136394	0	1.38344	0	5.29765	2.14355	9.26209	5.72973	22.8384
Gstm6	4.06302	4.45646	0.998617	0.351083	0	1.61289	0	0	0.624715	1.00719	0.886195	3.84598
Gstt2	0.443847	0.59115	0.151191	0	0	0	0	1.30591	0.512559	2.24222	0.483236	1.30916
Gstz1	7.4913	7.65856	3.19884	2.61071	0	3.36738	3.43524	1.3203	0.168161	4.82778	1.07436	3.35472
Gtf2a1l	19.7193	6.38844	2.20482	2.06221	0.581184	0.73217	0	1.08536	2.1267	1.37065	0.200023	3.03179
Gtf2b	547.409	271.409	98.8077	35.5152	27.8709	63.2742	34.8348	48.8435	34.8208	36.0833	63.7915	67.135
Gtf2h2	27.4011	8.93855	14.8029	34.0925	23.3617	5.69781	28.6726	21.7137	38.1928	4.85635	12.4847	8.99936
Gtpbp1	22.3442	19.8839	9.42209	3.12392	2.16006	3.22214	2.02096	3.24631	7.03855	7.6385	5.11281	5.90929
Gtpbp10	13.7245	12.1706	4.20078	7.30324	13.0379	6.07855	12.1584	4.1335	2.6329	1.43162	2.6904	2.17851
Gtsf1	108.759	61.6267	29.878	18.7187	14.5141	14.1843	24.2839	27.7147	13.5554	12.6758	19.4826	23.5448
Gyg	973.344	635.927	218.926	38.1072	58.4139	158.625	60.7506	160.188	62.7842	174.205	137.244	327.56
Gys1	18.2983	11.16	4.66708	2.12421	5.32009	2.58356	2.6532	1.53851	5.41421	1.66488	3.46345	3.02753
Gzf1	44.4148	28.2183	10.011	5.30738	4.84888	11.2422	4.22647	8.10061	6.23226	9.46419	6.60911	11.1181
H13	38.8861	56.5071	14.9074	17.6662	4.4418	8.92911	4.63975	2.35685	19.078	23.9247	8.86039	8.6935
H1foo	1003.76	469.879	54.8391	9.56113	14.0645	23.7551	20.0123	21.4604	43.5571	46.39	47.3142	51.9822
H2-Aa	5.5621	2.2546	0.632822	0	0	0	0	0.692465	0	0.589773	3.02819	4.60045
H2-Ke6	2.25036	5.99133	1.22335	0.258544	0.714002	0.331316	1.19397	1.56241	1.02669	4.08091	0.731142	3.17806
H2-Oa	5.62035	2.20472	3.35775	1.42931	2.57444	0.599602	4.8426	0.353889	3.48374	8.44446	3.63127	1.79222
H2-T10	16.0831	14.477	4.84083	0.889484	2.25224	5.94314	1.56062	2.12146	1.76836	3.90497	1.21881	3.26402
H2afx	14.0946	15.1273	34.1065	37.5386	8.52116	16.4712	19.7828	14.7587	106.917	71.9759	17.3071	23.3986
Hadha	36.2953	17.4543	6.93411	7.24709	8.74603	1.45614	1.65176	1.90793	3.80848	2.23694	3.64002	2.70415
Haus3	96.2277	22.6733	77.999	145.731	94.0441	64.901	65.7044	71.5708	110.243	25.7686	76.1332	11.2628
Haus8	43.8019	18.5395	8.00412	22.1611	9.5404	4.59885	7.50724	3.78285	11.3187	8.60062	4.6277	4.07958
Hbq1a	2.12855	1.67798	0.269982	0	0	0	0	0	0	0	0	0
Hddc2	3.58075	2.37483	2.64034	6.23178	0	4.7617	0	15.0702	6.27248	15.8301	2.65206	12.1488
Heatr5b	13.677	8.8532	2.54902	0.927742	0.443912	0.895614	0	0.813794	0.198173	0.820241	0.508021	1.59455
Heatr6	10.7197	4.93486	1.51961	2.10425	0.354012	1.06818	0.760355	2.14197	1.27848	1.6602	0.210394	0.964906
Helq	101.209	120.115	41.2455	16.0731	18.3057	26.7703	32.4367	21.6773	15.7406	27.6794	16.2952	29.2374
Henmt1	30.8271	25.3269	8.13994	1.76221	3.66647	13.6903	5.52394	6.06477	7.58387	10.3233	3.24781	7.77118
Hes6	10.4888	10.7886	4.10394	2.18228	3.38305	2.27112	0	4.83952	8.06127	31.29	3.00177	9.14036
Hexdc	3.70819	1.73465	0.596761	1.53039	0.140612	0.888265	0	1.05488	0.573331	0.870771	1.10023	0.523806
Hexim2	11.6199	8.2657	7.23774	3.529	1.9444	7.83589	1.35377	4.56051	19.7551	39.9705	7.37344	7.43319
Hhat	6.73737	3.17541	0.619736	0	0.104771	0.0999777	0.175055	1.78439	0.0774325	0.267189	0	0.82186
Hid1	5.97611	2.93224	0.904872	0.201498	0.0909629	0.695483	0	0.931452	0.0672671	2.38809	0.471969	1.41103
Hif1a	124.266	61.5934	18.4312	4.98622	3.39676	8.84158	3.54661	5.13027	5.6711	26.8628	7.8087	14.7881
Hint1	131.308	33.4601	122.94	293.606	200.4	40.0828	69.0051	52.6061	144.073	10.36	77.7733	6.0704
Hint2	3.97947	2.27348	0.423174	0.301368	0.684739	1.84347	0	0	0.476623	1.3206	1.38062	0
Hint3	0.515528	0.139284	8.05794	13.5061	3.26844	1.48658	14.5841	1.74118	13.4398	7.70701	4.97392	6.63378
Hip1r	5.62971	5.25549	2.17318	0.309522	0.263916	1.07499	2.31473	0.301404	1.07741	2.29761	1.43992	0.814192
Hivep1	40.2121	29.9992	13.8839	1.38124	5.08513	10.0335	6.92533	7.1382	3.59556	7.90649	8.56435	11.9656
Hmg20a	65.732	42.8595	8.82531	3.06376	5.45943	8.46683	3.86956	3.76925	4.209	4.75539	9.09284	10.2526
Hmga1	23.1214	15.0507	5.8318	1.56E-05	1.86176	5.11877	5.18685	6.77E-05	7.92134	14.1361	2.12504	4.22712
Hmga2-ps1	7.51187	6.93074	1.10213	2.3906	1.6775	1.97771	0.700945	0	2.14467	21.7937	0.648975	4.92011
Hmgcr	11.2597	2.93084	4.62519	3.49257	4.31764	5.45506	1.74863	4.03476	5.26311	4.56664	8.52004	4.91715
Hp	4.15529	1.47382	0.154834	0	0	0.675609	1.20133	0	0.18802	2.53043	0	2.30993
Hpse	16.0047	15.0984	6.40566	2.41653	2.58749	5.49238	1.76127	2.94181	3.64305	7.7353	6.19031	10.5078
Hs3st5	6.9149	4.12187	1.57505	0	0.292092	1.95303	0.337818	0.229694	0.864311	2.94373	0.524395	2.07381
Hsd17b4	25.8324	13.2285	2.33126	1.3129	3.10974	1.8004	0.18557	1.76377	0.820246	1.24541	0.575771	1.86654
Hsd3b7	74.3898	67.9526	11.6748	0.692714	2.45191	7.55105	5.56116	6.50441	0.746595	3.17871	3.25798	21.9578
Hsdl1	14.5978	10.3124	4.14061	1.39986	2.04681	5.60051	0.466329	2.22226	2.34089	3.65833	2.51039	3.33738
Hsf2bp	56.6236	55.5347	19.7353	3.52622	3.41617	12.5473	4.67003	10.8156	5.81541	9.98046	15.5695	26.2184
Hsf5	15.4025	12.7756	2.87895	0.492538	2.58507	3.88202	1.28394	5.82134	0.777544	0.96565	3.55707	5.17244
Hsp90aa1	284.639	99.882	66.1891	144.33	325.045	208.884	222.112	239.793	46.0468	18.7584	40.9538	13.7764
Hspa8	39.0463	11.0444	61.4866	259.595	455.866	137.346	231.435	136.226	44.937	9.04145	20.5225	2.42992
Hspbap1	13.7285	10.9674	4.82144	16.546	15.5704	1.62524	5.34921	1.64994	5.44189	1.47949	3.19762	1.26791
Htatip2	1.57161	0.743382	0.567076	2.92168	2.10151	0	3.95223	0.874104	2.74576	3.66736	0.540506	1.68564
Htr5a	19.6079	14.8192	3.37725	0.0239892	0.360383	1.5321	3.18218	1.59097	0.382754	1.47868	0.588971	5.83571
Htra1	55.2185	48.0169	11.6092	1.21909	0.299596	6.82694	2.75357	8.78515	2.09305	7.0724	5.73542	9.05339
Hus1	21.0336	16.7125	7.0489	4.78236	5.87212	8.71691	6.01255	6.20412	6.42611	6.7436	5.6691	6.75165
Hyal2	7.74817	2.00513	0.495024	0.136988	0	0.158184	0	0.187779	1.59278	1.09967	0	1.8673
Hyou1	5.4522	2.35636	4.34317	5.20056	4.24822	5.01145	3.93071	7.4648	4.51188	2.17569	6.24896	1.24646
Ica1	100.439	139.377	35.7964	4.61363	10.182	25.8168	20.282	18.9056	5.90445	15.7425	15.7507	40.2687
Icosl	28.9509	22.1543	3.90033	0.345658	1.84161	6.71662	4.52509	3.31923	9.92387	15.907	6.51556	10.9246
Idh1	26.2553	17.6842	3.24507	8.74038	1.2026	3.55901	5.58242	5.58984	1.37831	4.82489	3.86243	11.8211
Idi1	31.5241	36.5754	9.6035	5.25637	10.2485	14.2269	9.34006	13.7546	3.21378	6.12557	1.18113	0.812076
Ifitm6	476.16	480.18	91.5936	5.11004	11.6861	20.1074	11.7414	39.4722	1.61543	22.7654	21.9071	93.4952
Ift122	13.7874	7.67488	1.4648	1.12196	0.429197	0.479604	0	0.244877	0.53083	1.35514	0.594546	0.802665
Ift81	16.4188	9.5946	2.81944	4.21319	0.602465	1.53382	2.0132	3.19431	1.85544	1.8276	2.89282	1.11488
Igbp1	24.0024	10.2261	1.45979	11.0704	2.50112	1.76949	2.43855	1.86429	1.52291	1.57759	1.93535	3.95915
Igf2bp2	92.0562	43.5508	15.6956	22.8946	19.358	8.94526	12.1122	7.67211	13.1906	12.0076	9.86013	11.4843
Igfbp7	11.0102	12.4829	2.22416	0.312858	0.297285	2.49958	0.994115	3.93751	0.645425	4.60872	4.01749	5.96512
Igsf23	29.5239	23.5736	7.41261	0.611822	1.46184	3.85003	1.08575	2.74266	0.268676	2.8053	1.90347	6.43189
Ikbkb	9.96245	9.70864	1.29441	0.43882	0.407398	1.9492	0.533121	1.39951	0.18959	0.757804	0.591796	1.186
Ikzf4	28.3758	19.4667	6.06912	0.92748	0.163536	0.704053	1.09288	1.77007	0.79234	3.36643	1.69231	7.11708
Il10rb	25.3512	11.4733	1.77051	0.520214	0.834105	1.42282	0.557573	3.94105	1.71429	5.91782	1.55229	3.91899
Il17f	56.2371	41.9757	14.3044	0.5858	1.96541	19.9691	5.16335	31.6825	3.05309	3.09389	6.63827	16.5941
Il17rb	6.39089	6.66379	1.16811	0.312974	0.29608	1.9682	1.97908	1.00203	0.979998	2.10471	0.612822	1.32556
Il17rd	8.31352	4.67884	3.04317	1.90547	1.796	3.4548	3.92322	1.94197	6.38009	5.11075	4.38604	3.29634
Il1r1	3.3884	2.16445	1.16012	0.0760677	0.609455	2.68854	0.509037	0.905533	0.316827	0.655792	0.253385	1.43604
Il1r2	5.26914	1.39754	0.504182	0.0408553	0	0	0	3.73895	0.210133	2.61357	0.298124	3.23755
Il1rap	2.10512	0.449366	3.07724	1.17836	3.97713	3.29296	5.56717	4.34967	8.51927	2.84223	6.95394	1.9339
Il23a	9.48184	2.62293	0.649284	0.321843	0	0	0	0	0.517245	4.16823	1.21929	2.64273
Il2rb	8.28834	8.1013	1.86651	0.33554	0.774027	0.738133	0	0.25088	0.163339	0.845461	1.37583	3.46899
Il31ra	16.7544	9.7992	2.9769	0.777947	1.27558	2.51757	1.73152	1.09032	0.531763	2.16074	2.98056	5.45355
[truncated: 18,877 more rows]
