# Supplementary material for: THAP1 is a maternal effect factor required for the first cell cycle via Rrm1 in early mouse embryos
Source: EMBO Rep. 2026 Feb 23;27(7):1813–29. doi: 10.1038/s44319-026-00712-9 (PMC13077089; doi:10.1038/s44319-026-00712-9)
Supplement: Supplementary file 14 — Source data Fig. 3 [file 44319_2026_712_MOESM14_ESM.zip › Figure3 Source Data/3B/thap1_l2c_fc_scatter.txt]

Gene	fc_ctrl	fc_thap1ko_l2c	fc_aph_l2c	class_zga	class_deg
1110006O24Rik	2.84932435	0.298995923	-0.046446781	major	unchange
1110038B12Rik	3.792159812	-0.452508088	-2.13012302	major	unchange
1600010M07Rik	4.051276383	-0.081016036	-1.031877737	major	unchange
1600012H06Rik	4.277545187	-1.381264982	-1.86846612	major	unchange
1600020E01Rik	3.866686729	-0.951035695	-2.206208489	major	unchange
1600025M17Rik	7.277882491	-1.240477389	-4.407788614	major	unchange
1700008J07Rik	1.880057377	-0.872410088	0.721407925	major	unchange
1700013H16Rik	5.251416133	-1.839372301	-0.886029272	major	unchange
1700034H15Rik	2.785700372	0.519912817	-1.608110593	major	unchange
1700042G15Rik	2.774744898	0.493296864	0.599394375	major	unchange
1700069L16Rik	3.378215981	-0.517150739	-1.980329521	major	unchange
1700084E18Rik	3.54344639	-0.136672789	-1.826378319	major	unchange
1700086L19Rik	2.765657795	3.023138228	1.833498009	major	unchange
1700096K18Rik	2.297065415	0.656638206	1.010803	major	unchange
1700123O20Rik	4.212302536	-0.947006262	-0.965185287	major	unchange
2010320M18Rik	4.383017946	-1.298541206	-2.65615647	major	unchange
2210016L21Rik	4.587265662	-1.021338338	-3.654326148	major	unchange
2510002D24Rik	3.289047997	-1.002716293	-1.852729905	major	unchange
2610318N02Rik	3.289495141	-0.67650528	-1.097275651	major	unchange
2700038G22Rik	3.682673788	0.606285086	-1.377861337	major	unchange
2810006K23Rik	2.227648394	0.46513058	0.394788436	major	unchange
2810013P06Rik	3.07606033	-0.578420712	-1.984230029	major	unchange
2900076A07Rik	3.074003557	0.651004356	-0.836005823	major	unchange
2900097C17Rik	2.583045263	-0.715040708	-2.137786368	major	unchange
3110056K07Rik	3.451707446	-0.714342746	-0.08636404	major	unchange
4632427E13Rik	3.549582927	0.258163076	-2.034384313	major	unchange
4921531C22Rik	2.944328828	0.382538427	-0.005093029	major	unchange
4930430J02Rik	2.907402181	-0.827295924	-0.398008722	major	unchange
4930500L23Rik	2.556889278	-1.155376677	-2.060757774	major	unchange
4930547E08Rik	3.373461686	0.834635685	0.272308971	major	unchange
4933404O12Rik	2.784522336	-0.59277643	-0.314528147	major	unchange
5430416N02Rik	3.383404319	1.446312336	-0.819562754	major	unchange
5730408K05Rik	4.864017717	0.780277711	0.513346626	major	unchange
6030468B19Rik	2.968575564	-0.953958698	-2.317719532	major	unchange
9930104L06Rik	2.387258507	-1.090914695	-2.271566009	major	unchange
A630001G21Rik	3.04450953	-0.086870734	-0.295235945	major	unchange
A630066F11Rik	2.463198462	0.869365659	1.2240534	major	unchange
A930015D03Rik	3.747425474	0.930057171	-1.766197326	major	unchange
AA414768	2.755338407	-1.366757498	-0.526275829	major	unchange
AA465934	2.27804544	1.548576423	-0.33636358	major	unchange
AA467197	3.951242745	-0.024604026	0.95676049	major	unchange
AU015228	6.628335837	-0.398707502	-1.520891783	major	unchange
Aacs	3.013655428	-1.50374163	-1.505604066	major	unchange
Abhd14b	4.50498261	-0.398563736	0.403818768	major	unchange
Acat2	2.882274663	-1.085651744	-1.108591034	major	unchange
Acer2	3.935764503	-0.65830414	-1.531970799	major	unchange
Adi1	4.560281742	-0.781628368	-2.765147701	major	unchange
Adnp	2.511382376	-0.248043645	-0.627211356	major	unchange
Aff4	2.295586176	-0.483836535	-1.295368226	major	unchange
Aggf1	2.201569336	-0.039680071	-0.601623367	major	unchange
Agmat	3.32863831	0.107335205	-0.750065755	major	unchange
Agpat5	2.233370904	0.196049834	-1.831550118	major	unchange
Agrp	2.804574025	1.045402313	1.106725736	major	unchange
Ajuba	3.786314068	-1.192054172	-0.068947317	major	unchange
Akap8	4.294173871	-0.863882835	-1.582451975	major	unchange
Akirin1	3.217835246	-0.461299461	-0.404057286	major	unchange
Alkbh4	3.965110155	-0.72684294	-0.854420256	major	unchange
Alox12	2.894218469	-0.725802294	-1.670613198	major	unchange
Alyref	3.005468262	0.252124284	-1.226251645	major	unchange
Alyref2	2.39200179	-1.03339478	-1.558420456	major	unchange
Ankrd54	3.423630119	-1.736804122	-0.921861218	major	unchange
Anp32e	2.01292871	-0.258084821	-0.911833894	major	unchange
Antxr1	1.984538321	0.415049893	-0.589815245	major	unchange
Ap4b1	2.199147478	-0.6230962	-0.821103998	major	unchange
Ap4e1	1.611915979	-0.519128373	-1.106419672	major	unchange
Ap4s1	2.33621939	-0.836564623	-0.479304377	major	unchange
Apaf1	2.027015356	-1.189015865	-0.246881077	major	unchange
Apmap	2.066473161	-0.27106188	-1.261731779	major	unchange
Apoc1	3.232820365	-1.511883934	1.163197115	major	unchange
Apol7b	4.751870721	0.067247682	-0.599531969	major	unchange
Apom	4.885930602	-0.584087887	-2.546685817	major	unchange
Aqp11	5.337424311	-0.09432749	-0.170175356	major	unchange
Arf2	4.355881271	-0.277027501	-1.850801272	major	unchange
Arf4	2.594510152	-0.582113207	-0.347607958	major	unchange
Arg1	4.809558501	-1.14861563	-0.251714936	major	unchange
Arglu1	3.28101377	0.223281883	-1.481726833	major	unchange
Arhgap8	4.042389413	0.407205678	-1.425685096	major	unchange
Arl16	2.530891369	0.202677064	-0.682883805	major	unchange
Arl2bp	2.693238747	-0.226616967	0.907832011	major	unchange
Arrdc3	2.799590885	2.766309582	0.608836924	major	unchange
Arv1	1.998206416	-1.568335922	-1.301484099	major	unchange
Asl	3.649764894	-1.521640047	1.046527074	major	unchange
Atad2b	1.910437597	0.194567378	-0.923773365	major	unchange
Atg4d	2.681399787	-1.286226705	-1.239603578	major	unchange
Atp6v1c2	2.030890835	-1.264920848	-1.372240634	major	unchange
B230219D22Rik	3.277836763	-0.473284866	-0.366203211	major	unchange
B4galnt2	2.768779861	-0.322486365	-1.121456243	major	unchange
B4galt3	2.769410819	-0.809308861	-0.617194646	major	unchange
BC003965	3.953206296	-1.034321926	-2.442737823	major	unchange
BC005537	2.579665244	0.806532517	-1.278261524	major	unchange
BC028528	6.216105596	0.060940871	-0.519686508	major	unchange
Bach1	1.893929003	-0.305290083	-2.036993049	major	unchange
Bag5	2.800242449	-0.229095087	-1.92216546	major	unchange
Bcl10	1.588661038	0.315015609	-0.387513838	major	unchange
Bend3	2.869417661	-0.897567558	-1.775933929	major	unchange
Bex1	4.77753586	-1.016830863	0.909488387	major	unchange
Bhmt2	2.79198281	-2.071246053	-0.723468036	major	unchange
Bid	3.823058531	-1.202502557	-0.679765563	major	unchange
Bri3bp	2.93447955	-0.858668368	-0.956478656	major	unchange
Bspry	3.053217605	-0.197251733	-1.059303538	major	unchange
Btbd19	2.5195511	-0.112092858	0.305827311	major	unchange
Bzw1	2.735660423	-0.437252615	-1.497895952	major	unchange
C1d	6.002682104	-0.007383695	-0.931189758	major	unchange
Cacybp	4.312596711	0.323611495	-1.742800372	major	unchange
Calml4	4.249422714	0.182834178	0.408914052	major	unchange
Capn11	2.594321723	-0.579870874	-1.573436828	major	unchange
Casc3	3.091224478	-1.241197239	-1.640555236	major	unchange
Casp6	3.046979718	0.23480899	-0.391517798	major	unchange
Cbl	1.717165124	-1.219991727	-2.463250067	major	unchange
Cbx3	5.030773178	0.326877637	-1.814956048	major	unchange
Cbx8	2.947495151	0.639195904	-0.066638787	major	unchange
Ccdc125	2.879360987	-1.432952282	-0.251667995	major	unchange
Ccdc126	5.381094271	-0.789565938	-2.415879443	major	unchange
Ccdc134	3.230890467	-0.674929535	-1.497041641	major	unchange
Ccdc166	2.985061566	-0.96289998	-1.603850374	major	unchange
Ccdc32	2.411550298	-1.012037265	0.581820559	major	unchange
Ccdc36	1.593578757	-1.285928095	-1.785529673	major	unchange
Ccdc51	2.697709333	-1.06233423	-0.393845715	major	unchange
Cchcr1	2.963596193	-1.869258821	-0.520435185	major	unchange
Ccnb1ip1	4.998182242	-0.591829085	-3.755546156	major	unchange
Ccne1	4.84554294	-0.575835472	-1.410472609	major	unchange
Ccnjl	3.023130149	0.579041686	0.187692076	major	unchange
Cct6a	5.712087718	-0.879524068	-2.001628602	major	unchange
Cct6b	2.665638354	-0.31708348	-0.663128731	major	unchange
Cd59b	3.34897881	1.379528363	0.938207055	major	unchange
Cd63	6.655423389	-1.210190347	-2.255666685	major	unchange
Cda	3.460532893	-0.872309601	0.211177254	major	unchange
Cdc42ep4	3.109658095	0.785637672	0.407508694	major	unchange
Cdc5l	3.287604193	0.038102833	-1.938392013	major	unchange
Cdk2ap1	7.367396159	-1.126939053	-3.083959391	major	unchange
Cdk9	2.521445078	-0.678802459	-1.124744233	major	unchange
Cdkn1a	3.777210273	-0.414121947	-1.012950052	major	unchange
Cdkn3	4.476810716	-1.734961578	-0.621424144	major	unchange
Cenpi	1.693748161	-0.700174239	-1.65215251	major	unchange
Cep97	3.818371761	-0.51746071	-1.266663524	major	unchange
Cggbp1	4.278361396	0.694256698	-1.216834332	major	unchange
Chac1	2.77453389	-1.135891346	0.693234982	major	unchange
Chchd4	4.271477968	-0.981931516	-1.731044647	major	unchange
Chd1	2.990197827	-0.888641866	-1.140044298	major	unchange
Chka	3.663808811	-1.014341458	-2.612840879	major	unchange
Chrac1	4.552124959	-0.767658168	-0.699414087	major	unchange
Chst12	3.871626784	0.023687994	-1.869132512	major	unchange
Churc1	5.078530823	0.967802544	-0.560798981	major	unchange
Cldn6	6.099080887	0.087151084	-0.032112425	major	unchange
Cldn7	2.572423328	-0.74695798	0.736528837	major	unchange
Cmtm7	2.742357677	-0.907663673	0.169347854	major	unchange
Cnep1r1	3.38855737	0.012894956	-1.630648695	major	unchange
Coil	2.932081984	-1.004778727	-1.584911896	major	unchange
Commd5	4.217069065	-1.377970274	-2.333603008	major	unchange
Commd7	4.407485993	-0.444569253	-1.412976589	major	unchange
Coro1a	2.618452459	-1.694686845	-0.993657807	major	unchange
Cox11	2.448844174	-0.248039179	0.85692265	major	unchange
Cox7a1	4.279292991	0.46377732	0.679915911	major	unchange
Crem	2.75328931	-0.181363963	-0.915057599	major	unchange
Cstf2t	3.345247871	-0.321111393	-1.815284623	major	unchange
Ctrb1	3.108059374	0.515293875	1.282092899	major	unchange
Ctsz	4.48753205	-0.098694441	-1.330113927	major	unchange
Cul3	5.266542051	-0.791673425	-3.480236909	major	unchange
Cxadr	3.962445357	-0.429102753	-0.532492574	major	unchange
Cxcl16	3.924327962	0.257784784	-0.528122481	major	unchange
Cypt3	3.048492541	-1.328248678	1.328504918	major	unchange
Cystm1	2.772938566	0.283587547	-1.727342576	major	unchange
D030056L22Rik	6.159417772	-1.03627572	-1.506332733	major	unchange
D16Ertd472e	3.284329307	-0.672476698	-2.533308729	major	unchange
D1Pas1	3.890324915	0.066762451	-1.697814962	major	unchange
D430020J02Rik	2.084852079	-0.341919945	-0.385602931	major	unchange
D5Ertd605e	3.079192055	-0.600389036	-2.032135456	major	unchange
Dancr	4.778583387	0.541011966	-0.038191	major	unchange
Dbr1	3.297022814	0.324736143	0.095513668	major	unchange
Dcdc2c	2.988571993	1.20742021	0.694740326	major	unchange
Dck	2.762136797	0.146766203	-1.539073184	major	unchange
Dclre1b	2.418079799	-1.033142547	-1.703697022	major	unchange
Dcun1d3	2.247200982	-1.020667834	-1.576895642	major	unchange
Ddhd2	1.635981102	0.229933959	-1.126697068	major	unchange
Ddx43	2.765087017	0.196362564	-0.18467674	major	unchange
Deaf1	3.008688074	-0.486993426	-0.795575509	major	unchange
Decr2	4.569708716	-0.880065214	-1.544169733	major	unchange
Dedd2	5.212741301	-1.124423891	0.176164868	major	unchange
Defb42	4.556956611	-0.328679207	-2.370770787	major	unchange
Dennd5a	1.659496472	-0.347359538	-0.340597437	major	unchange
Denr	3.934478279	0.574052699	-2.582672244	major	unchange
Dgke	2.161005261	-0.513459239	-0.852084064	major	unchange
Dhx9	2.323579695	-0.259788832	-2.451729473	major	unchange
Dido1	1.902561193	-0.509709424	-1.377226916	major	unchange
Dio1	2.298671419	-0.954534203	-0.290140353	major	unchange
Dis3	3.72125175	-1.151969843	-1.205038649	major	unchange
Dkkl1	5.319014518	0.074222181	0.553650082	major	unchange
Dnajb14	5.61241015	-0.928438616	-3.140688075	major	unchange
Dnajb9	7.088499877	0.036288679	-1.740294699	major	unchange
Dnajc4	4.141626897	-0.440507001	-0.760164001	major	unchange
Dolpp1	3.190786523	-1.306927797	-0.733491033	major	unchange
Dpagt1	2.449250823	0.019954655	-0.44485425	major	unchange
Dppa4	6.127767907	-1.117450609	-3.500221384	major	unchange
Dr1	4.831007007	-0.317008915	-0.885536066	major	unchange
Dusp22	2.435643113	-0.513502769	-1.207647177	major	unchange
Dync1li1	2.879212102	-0.688482283	-2.0715158	major	unchange
Dyrk3	4.876905937	-0.460743164	0.091647261	major	unchange
E530001F21Rik	4.013292521	-0.9956989	-2.339432058	major	unchange
EU599041	3.359855896	0.121021902	-1.027194941	major	unchange
Echdc2	3.115954842	-1.309278191	-2.800502261	major	unchange
Eid2	3.206743234	-0.322353951	-2.876863305	major	unchange
Eif1a	4.744710229	0.481144183	-1.147421305	major	unchange
Eif2ak3	1.944394271	-0.025846376	0.35513199	major	unchange
Eif2b5	3.15910954	-1.532773279	-1.7530171	major	unchange
Eif3f	3.541231231	-0.615882949	-1.636465718	major	unchange
Eif4ebp1	2.944172089	-0.081308766	-0.652633458	major	unchange
Elp6	4.407338413	-1.755111044	-2.416223881	major	unchange
Epcam	5.516749174	-0.59705108	-1.116485268	major	unchange
Epm2a	2.827129729	-1.393227059	-4.200973764	major	unchange
Esf1	3.348827709	-0.495222833	-1.981595235	major	unchange
Etf1	2.953719388	-0.240960902	-1.440894401	major	unchange
Etv5	2.634431565	-0.379655508	-1.322372011	major	unchange
Eva1a	3.5804832	-0.731108054	-2.111993972	major	unchange
F11r	4.737358195	-1.066763308	-1.457710991	major	unchange
F2r	2.359747961	-0.517665604	0.285360786	major	unchange
Fabp4	6.181613448	0.975824587	1.198705231	major	unchange
Fahd1	3.765693858	0.239990308	0.486125854	major	unchange
Fam169b	2.563784907	0.282880781	-1.63547533	major	unchange
Fam20b	2.362249978	0.366058174	-0.659734944	major	unchange
Fam76a	3.906065653	-0.479100451	-1.296755759	major	unchange
Fbl	2.814020776	-0.882562057	-2.333543691	major	unchange
Fblim1	3.360715425	-0.975504897	-0.233419775	major	unchange
Fbxl15	2.4867049	-2.21889219	0.970787151	major	unchange
Fbxo45	2.603988699	0.449754832	-0.362338265	major	unchange
Fbxo47	2.188522247	-0.753469623	-1.050145053	major	unchange
Fbxw2	2.27104958	-0.517010469	-1.424797781	major	unchange
Fcgr3	7.139518469	-0.82630891	-2.450562495	major	unchange
Fem1c	3.345151187	-0.297181023	-1.221030864	major	unchange
Ficd	5.058468996	-0.996068756	-1.790498708	major	unchange
Fkbp1b	3.160562051	-0.727740372	0.070192014	major	unchange
Flywch1	1.939186444	-1.487889624	0.49897448	major	unchange
Flywch2	3.049163733	-0.505427953	-1.24349288	major	unchange
Fmr1	2.407449476	-0.607072094	-1.145114163	major	unchange
Foxred1	2.711208542	-0.738488218	0.210286045	major	unchange
Frrs1	3.136802608	0.637999926	-0.440423752	major	unchange
Fscn1	3.399214245	-0.995610025	-0.574399616	major	unchange
Fv1	3.000719099	0.258206212	-1.072039906	major	unchange
Fyttd1	3.646244716	-0.540900936	-1.577486905	major	unchange
G2e3	4.271347159	-0.502476996	-0.367651182	major	unchange
Gabarap	4.868252379	-0.736026902	-2.624241345	major	unchange
Gabpa	6.242552367	-1.136574216	-2.585360135	major	unchange
Gadd45a	1.589024239	0.507908304	-0.895038828	major	unchange
Gadd45b	3.982590543	0.22137034	-2.005593749	major	unchange
Gadd45g	2.945980314	2.13718617	0.241986036	major	unchange
Gal3st1	2.644232188	-0.72951336	0.976532314	major	unchange
Gal3st2	4.173035227	0.614935732	0.228089691	major	unchange
Gas5	2.485315382	0.851856998	-1.055710365	major	unchange
Gba	2.025214885	-1.212780212	-2.526362739	major	unchange
Gemin2	3.618620096	-1.486674244	-2.654718329	major	unchange
Gfpt1	2.842091066	-1.23943053	-1.93715472	major	unchange
Ggt6	2.724349042	0.264997093	-0.141012469	major	unchange
Gip	2.829033628	-0.740184431	-0.167100229	major	unchange
Gja1	3.041936823	-0.56889961	-1.206786881	major	unchange
Glod5	3.748235794	-0.61896747	-0.399127296	major	unchange
Glrx2	2.560189561	0.613805777	0.014973091	major	unchange
Glul	5.055492224	-0.431082315	-2.184087445	major	unchange
Gm12789	6.708007854	-0.470773161	-1.101597484	major	unchange
Gm128	3.620211026	-1.216118312	-0.459384891	major	unchange
Gm13083	2.471632929	1.014777141	2.062779919	major	unchange
Gm1527	3.360326347	0.79020894	0.456399334	major	unchange
Gm15455	5.163252921	-0.707514258	-0.522085396	major	unchange
Gm16973	2.265911668	0.721422953	-0.884902692	major	unchange
Gm1995	4.802707337	-1.710674848	-1.913188842	major	unchange
Gm20337	1.879452697	0.163560711	-0.672894059	major	unchange
Gm2a	5.047685506	-0.611759339	-1.625082969	major	unchange
Gm4827	3.150229834	0.193876247	-0.451501602	major	unchange
Gm6402	4.376019436	0.929386599	-1.828951872	major	unchange
Gm6568	5.175577744	0.129473287	-1.428699784	major	unchange
Gm6880	4.619307358	-1.555440288	-2.743627239	major	unchange
Gm6890	2.734757303	-1.309978695	-0.459025027	major	unchange
Gm7102	5.598767155	1.302481275	-0.87669675	major	unchange
Gm8615	2.602801696	-0.186571811	-0.451784998	major	unchange
Gm9	4.7822775	-1.963411775	-2.999314981	major	unchange
Gmeb2	2.612845493	-0.489245573	-0.731730178	major	unchange
Gna11	3.011113606	-0.684152361	1.275728382	major	unchange
Gnl1	2.595957273	-1.287430504	-0.589638993	major	unchange
Gpatch3	3.920019173	-1.952481094	-2.199107397	major	unchange
Gpr160	2.513399952	-0.165935079	-1.509651922	major	unchange
Gpr161	3.701349439	-0.990234422	-1.747251152	major	unchange
Gpr50	3.461294577	-0.294994074	0.751593952	major	unchange
Gpx1	3.74232222	0.041408602	-0.657829939	major	unchange
Gpx7	4.195489341	-1.452116874	-0.027146479	major	unchange
Grb2	2.860148449	-1.339427909	-1.897951093	major	unchange
Grhl2	2.985121468	-0.724681402	-1.221999495	major	unchange
Gskip	2.597868013	-0.561614381	-0.834356468	major	unchange
Gss	3.605938419	-1.058642267	0.894215496	major	unchange
Gtf2i	3.116863208	-1.088470651	-1.486058604	major	unchange
Gtf3c4	2.77268519	-0.625907304	-0.781990506	major	unchange
Gtpbp3	3.500024236	-0.758719174	-2.108921049	major	unchange
Gtsf1l	3.985008519	-0.508636088	-1.427102842	major	unchange
H2-Bl	2.987588276	-0.799927818	0.314803084	major	unchange
H2-Q10	2.915905186	-1.207776489	-0.689114656	major	unchange
H2-Q5	2.789268099	-1.179955314	-1.423083805	major	unchange
H2afz	4.718735307	0.279903313	-0.552248245	major	unchange
Hars2	3.481918878	-1.177615776	-1.665641571	major	unchange
Haus2	3.536235824	-0.42473329	-1.347395793	major	unchange
Haus6	2.597526906	-0.917101328	-1.706029987	major	unchange
Hccs	3.409008362	-1.161006136	-0.860225462	major	unchange
Hck	3.008673327	-0.314241171	0.115959117	major	unchange
Hcrt	4.066588664	-0.756223173	1.491486987	major	unchange
Herc4	2.306757497	0.132201678	-1.421706445	major	unchange
Hexb	6.785774898	-0.712600916	-2.458360331	major	unchange
Hexim1	2.79009791	-0.015848933	-0.455051309	major	unchange
Hic2	1.762950703	-0.181401029	-1.010389598	major	unchange
Hipk1	5.412807115	-1.165339979	-2.880706183	major	unchange
Hira	1.776223898	-0.504286056	-1.490887496	major	unchange
Hmgcl	4.581114936	-0.723031079	-0.400067684	major	unchange
Hmmr	3.477072011	0.169077743	-2.7229801	major	unchange
Hnrnpab	2.743580328	-0.76018903	-2.022614469	major	unchange
Hormad1	5.475017282	-0.536395986	-1.98662443	major	unchange
Hpd	2.925938566	0.681058112	1.302074785	major	unchange
Hsd17b6	2.893725266	-1.199793769	-0.875146144	major	unchange
Hspa1a	3.379480471	-0.486244021	0.522802673	major	unchange
Hspa2	2.776427939	-0.551609561	-0.061557386	major	unchange
Hspb1	3.504354578	-0.530612484	0.340078696	major	unchange
Icam1	3.919216118	0.409557145	0.850365897	major	unchange
Id1	4.547859332	-0.236729681	-0.540590835	major	unchange
Ier2	3.249637595	0.650729841	0.718485996	major	unchange
Ier3	3.557924678	-0.975374542	0.589343925	major	unchange
Ier3ip1	4.515700652	0.208876145	-2.02183928	major	unchange
Ifi35	5.996919716	-1.406896526	-3.114018847	major	unchange
Ikbip	2.621815339	-0.222008053	0.678053325	major	unchange
Ikzf5	2.645651374	-0.034814378	-0.503587025	major	unchange
Il6ra	2.489253381	0.604922771	-1.284049387	major	unchange
Ing4	3.335451586	-1.113331276	-2.938033313	major	unchange
Ipo11	2.415280314	-1.114896392	-2.908168263	major	unchange
Ipo7	2.419669751	-1.126035987	-3.425023324	major	unchange
Irak2	3.175119344	-0.140574337	-0.614085776	major	unchange
Isca2	3.620588831	-1.322073134	-1.391497624	major	unchange
Itgae	2.874284284	-0.75395241	-0.394073114	major	unchange
Kbtbd2	2.500105899	-0.962224127	-1.261234366	major	unchange
Kcnk5	2.232946946	-1.063413577	-0.899480809	major	unchange
Kctd6	2.923762374	-0.294876561	-0.550260012	major	unchange
Kdm3a	2.601225261	-0.620608997	-1.830348117	major	unchange
Kdm5a	2.840708137	-0.505888482	-2.307851813	major	unchange
Khdrbs1	3.07492209	-0.614793046	-1.498729541	major	unchange
Kifc2	2.683712172	0.182511389	-0.139304705	major	unchange
Klb	2.968640172	0.316517194	-0.22452003	major	unchange
Klhl11	4.626330427	0.45874198	-1.278637556	major	unchange
Klhl7	4.295319728	-0.393514533	-1.946518367	major	unchange
Klrg2	2.949287627	-1.203390267	0.09592016	major	unchange
Kpna1	6.206490852	-0.585117562	-2.479221515	major	unchange
Krt28	2.908688035	-1.586044945	-0.568896985	major	unchange
Kti12	3.623403319	-1.189391188	-1.509502537	major	unchange
L1td1	3.813278405	0.761796913	-0.13976309	major	unchange
LOC666331	3.041455025	-1.769467091	-1.300018359	major	unchange
Larp1b	4.647531897	-0.200482386	-1.126126055	major	unchange
Lgals2	3.756062553	0.723399278	0.380806024	major	unchange
Lgals3	2.466552382	-0.309495215	0.107010537	major	unchange
Lpcat3	2.701813559	-1.618253738	-1.122480611	major	unchange
Lrrc25	2.660862462	-0.07069297	0.735361966	major	unchange
Lst1	4.400230504	-2.331725943	-2.470979277	major	unchange
Lta	2.770871322	-0.986044424	0.123138191	major	unchange
Ly6g5c	4.022980274	-0.814307894	-0.853842055	major	unchange
Lyrm2	3.403732637	-0.773424933	-0.744200107	major	unchange
Lysmd1	3.895312317	-1.085198063	-0.632402921	major	unchange
Mad2l1bp	2.681926211	-0.728574681	-2.700436555	major	unchange
Mafk	2.534081316	0.011165496	-0.583909192	major	unchange
Mak16	7.064225403	-0.322854677	-2.132842976	major	unchange
Malat1	1.847063912	0.429753366	-0.449446639	major	unchange
Man2a2	2.430892295	-0.821625382	-1.191667701	major	unchange
Map1lc3b	2.929434888	-0.228729684	-2.43693939	major	unchange
Map2k3	3.809197006	-1.001679675	-1.022978643	major	unchange
Mapk14	3.495044511	-0.456098615	-0.408056932	major	unchange
Marcksl1	4.181411762	0.121090271	0.335224574	major	unchange
Mars2	2.564994527	-0.272229934	-0.837918915	major	unchange
Mcf2	1.626574926	-0.676983999	-0.490697743	major	unchange
Mcl1	3.556948711	-0.090067855	-1.547091227	major	unchange
Mcts2	5.82264858	-0.19846181	-1.426923518	major	unchange
Med13	1.602148402	0.66694835	-0.447541708	major	unchange
Med29	5.828217512	-0.681448645	-2.391372719	major	unchange
Mef2a	2.520729592	-0.352180269	-1.276215442	major	unchange
Mettl2	4.335351947	-0.320843787	-1.674156167	major	unchange
Mfap5	5.159796889	-0.298526293	-0.023624432	major	unchange
Mfsd5	2.767894767	-0.778067204	-2.110051655	major	unchange
Mga	1.751781893	-0.42296267	-1.767560013	major	unchange
Mgarp	3.926673152	-0.124491356	-0.132175609	major	unchange
Mgat2	5.100395768	-0.954019798	-1.21324297	major	unchange
Mid1ip1	2.09041761	0.336240514	1.221721491	major	unchange
Mier3	2.399444338	-0.559560109	-1.292521405	major	unchange
Mixl1	3.037174766	-1.546845167	0.996260218	major	unchange
Mknk2	2.304285501	-0.33124147	-1.083586846	major	unchange
Mkrn1	4.477061349	-0.591228453	-1.344184477	major	unchange
Mmp19	3.387028848	-0.933013526	-1.173310295	major	unchange
Mns1	2.327430996	0.046055567	-1.49353779	major	unchange
Moap1	1.636580318	0.894757781	-1.338430538	major	unchange
Mppe1	2.630130513	-0.493973321	0.746596318	major	unchange
Mrps26	2.614513555	-0.828138989	-1.217145802	major	unchange
Mrps30	3.53184515	-1.42003948	-1.27403959	major	unchange
Mrps34	3.857831743	-1.261466545	-2.833817194	major	unchange
Msantd2	2.124548125	-0.226917067	-1.348448154	major	unchange
Msrb1	3.655966643	-1.26372508	-1.59670148	major	unchange
Msto1	3.697221849	-1.486802531	-2.347211702	major	unchange
Msx1	3.019651304	1.030723969	3.298972559	major	unchange
Mta2	5.406805064	-1.788066809	-2.195146451	major	unchange
Mthfr	2.505341553	-1.077114536	-1.115273909	major	unchange
Mvk	4.123136427	-0.614659225	-1.87738026	major	unchange
Myo3a	2.365461597	0.208848948	-1.274295926	major	unchange
Naa15	1.671442265	-0.835712277	-1.023213305	major	unchange
Naif1	1.835215442	-1.348835362	-0.162625335	major	unchange
Nampt	2.585881036	-0.932271916	-1.449272334	major	unchange
Nanos3	3.248583411	-1.280114553	0.649074385	major	unchange
Nanp	2.733502743	-0.150026279	0	major	unchange
Ncapd2	1.596023643	-1.041923416	-2.296806177	major	unchange
Ncbp1	5.282902329	-0.905600878	-2.258249967	major	unchange
Neurl2	3.894313338	-0.483512952	-1.192103158	major	unchange
Nfatc2ip	1.980926316	-0.098636753	-1.268187923	major	unchange
Nfatc3	3.050267177	-0.254415024	-0.78427726	major	unchange
Nhp2	5.381789803	-0.770557203	-2.678783946	major	unchange
Nicn1	2.551616677	-0.462380256	-0.520253777	major	unchange
Nid2	3.544006225	-0.278612701	-0.947309027	major	unchange
Nipa2	3.371235952	-1.188512794	-1.542445779	major	unchange
Nmb	4.721576979	0.647443625	-0.181813714	major	unchange
Nmnat1	5.424332008	-0.460158137	-1.47752521	major	unchange
Noa1	2.370868945	-1.127551861	-0.703371466	major	unchange
Nob1	5.388624332	-1.260812495	-2.136811386	major	unchange
Nol11	5.413834842	-0.733507543	-2.013811623	major	unchange
Nol7	3.499104317	-0.813582695	-1.981455636	major	unchange
Nol9	2.541825881	-0.732592668	-1.530720862	major	unchange
Nop16	5.958675666	0.122376698	-3.286902351	major	unchange
Npepps	2.34556929	-0.786161538	0.016874191	major	unchange
Nr2c2	3.48149055	-1.115634511	-1.889411064	major	unchange
Nt5c	2.698872195	-2.934549278	-2.556145335	major	unchange
Ntmt1	5.229895751	-1.224739093	-3.045811812	major	unchange
Nucb2	3.573950572	-0.337301269	-1.201236766	major	unchange
Nudt21	3.322204913	-0.986526545	-2.231454159	major	unchange
Nudt4	3.253029424	-0.544980084	-1.094432387	major	unchange
Nufip1	5.029851687	-0.903862137	-2.509755946	major	unchange
Nup62cl	3.93697708	-0.540132594	1.126814089	major	unchange
Nupr1	3.563060483	-0.084166634	0.585492865	major	unchange
Odc1	2.199774527	-0.499228783	-1.286083778	major	unchange
Olfr118	3.501604743	0.194916927	1.850444091	major	unchange
Olfr815	2.620175829	1.81781765	2.063135388	major	unchange
Ormdl2	4.172227444	-0.216098967	-1.340905929	major	unchange
Osr2	2.762171699	0.743933891	2.566186061	major	unchange
Ostm1	2.197151387	-0.77821466	-2.116868521	major	unchange
Ovol2	4.804993153	-0.842630469	-0.282229129	major	unchange
Pabpc1	4.040961485	-0.405635201	-1.587717642	major	unchange
Pabpn1	3.162177638	0.427268954	-1.391970511	major	unchange
Pak2	2.809917911	-0.258654046	-1.357100046	major	unchange
Pank3	3.722319275	-0.547587405	-1.790520982	major	unchange
Papolb	3.241985999	-0.500379522	-0.95568736	major	unchange
Parp9	2.331294877	-0.966728913	-1.056155708	major	unchange
Pcgf5	5.56819617	-0.281737861	-1.973485386	major	unchange
Pcsk1n	3.040875906	-0.470998787	0.720713042	major	unchange
Pdcd10	2.090856097	-0.297611853	-0.797246889	major	unchange
Pdp2	4.89587415	-0.706669876	-2.672045249	major	unchange
Pds5a	2.430417715	-0.419047663	-0.794340065	major	unchange
Pdxp	1.886249724	-0.222421491	0.781631441	major	unchange
Pemt	5.024343983	-1.512190099	-2.433506015	major	unchange
Pgam2	2.549538304	-2.62798529	-1.715272015	major	unchange
Pgd	1.780437913	-1.562641976	-2.467888308	major	unchange
Phlda2	3.175068523	-0.327557546	-0.949323175	major	unchange
Pi4k2b	3.617292307	-0.630547484	-0.729616219	major	unchange
Pias3	2.6729402	-0.525357735	-0.291904095	major	unchange
Pik3cb	2.580502015	-0.448443673	-0.774622089	major	unchange
Pim3	3.999005996	-0.829938756	-0.505051026	major	unchange
Pip5k1a	3.788014986	-0.764987927	-2.051695872	major	unchange
Piwil2	2.682187039	-0.885453282	-1.652177641	major	unchange
Pla2g1b	3.403574024	3.267975431	-0.389040722	major	unchange
Plb1	3.139661034	-0.804080548	-0.093743584	major	unchange
Plcd4	3.457698032	-0.513754377	-1.87909625	major	unchange
Pld6	1.885370076	-0.236595024	-0.747905115	major	unchange
Plekhf2	4.136003768	-0.472748499	-1.791948103	major	unchange
Plekho2	3.361117842	0.038602942	-1.181432021	major	unchange
Plvap	2.118805912	-1.433055016	0.139052873	major	unchange
Poglut1	3.291257872	-0.910081821	-1.038414478	major	unchange
Polh	3.469762285	-0.855229046	-1.711493572	major	unchange
Polr2f	2.445708048	-0.843590465	-1.873128934	major	unchange
Polr2h	3.229792319	-0.19845253	-1.968170349	major	unchange
Pomc	3.605826168	0.46646379	-0.754762505	major	unchange
Ppcs	4.662592901	-1.041094731	-0.745897708	major	unchange
Ppil1	4.984744087	-1.339142413	-1.781447142	major	unchange
Ppm1a	3.832713336	-0.87225954	-2.174459207	major	unchange
Ppp1cc	2.093494859	0.245441799	-0.771819005	major	unchange
Ppp1r2	2.254894643	-0.018712406	-0.568792008	major	unchange
Ppp1r2-ps3	2.714355796	-0.179951446	0.17183277	major	unchange
Ppp1r2-ps7	3.902517417	0.527985829	0.276388313	major	unchange
Ppp1r8	3.782348701	0.489577127	-1.353774689	major	unchange
Ppp2cb	3.734742131	0.134513163	-1.292166617	major	unchange
Pqlc1	3.069085126	-0.077001358	0.535209963	major	unchange
Pramel5	4.384741842	-1.637785689	-0.328266951	major	unchange
Pramel6	6.215290306	-1.213328451	-2.908474503	major	unchange
Prcc	3.426486788	-0.551425083	-0.57579867	major	unchange
Prdx4	6.96082249	-0.86623607	-0.739485604	major	unchange
Prelid2	4.312630412	-0.932154507	-2.868488494	major	unchange
Prmt6	4.205149491	-0.575263839	-1.692170052	major	unchange
Prnp	3.05387575	0.315583102	-2.180875151	major	unchange
Prpf4	2.536697925	-0.617559646	-1.901492896	major	unchange
Prps1l3	2.790246223	-0.833274237	-2.628161411	major	unchange
Prr11	4.288252374	0.913597015	-1.025232885	major	unchange
Prr13	3.586226965	-0.885022233	-1.921449506	major	unchange
Prss8	3.5075658	-1.572286734	0.205032972	major	unchange
Psme1	4.631123591	-1.805301706	0.481252972	major	unchange
Psmg2	3.653742911	-0.822016052	-1.078674361	major	unchange
Pspc1	2.946136215	-1.47558795	-0.930804014	major	unchange
Ptcra	2.562119908	0.981567194	0.184043823	major	unchange
Pten	1.767812467	0.808342617	-0.143510801	major	unchange
Ptpmt1	4.665017494	0.803842024	1.357810225	major	unchange
Ptpn1	2.440053023	-1.590212559	-2.482667139	major	unchange
Ptpn9	2.572648458	-1.431811745	-1.099596925	major	unchange
Ptrh1	5.116988481	-1.45477373	-4.484421617	major	unchange
Pus1	4.962400576	-0.957105314	-1.410176616	major	unchange
Pwp1	4.622164346	-1.443626876	-3.104722349	major	unchange
Qpctl	2.422522411	-1.597472241	-1.511496793	major	unchange
Rab19	2.710944155	-1.015903576	1.212040769	major	unchange
Rab2b	1.727050476	0.565810796	-1.573373711	major	unchange
Rab34	3.972931372	-0.946993152	0.139645706	major	unchange
Rab43	2.677232959	-1.142975223	-1.366541416	major	unchange
Rab5a	2.532908494	-0.205806849	-0.78519342	major	unchange
Rabgef1	3.901758326	-1.25113673	-2.114011203	major	unchange
Rad9a	3.723291813	-0.526218961	-1.183816788	major	unchange
Ranbp2	2.158376547	-0.420118921	-2.421387054	major	unchange
Rasl10a	3.437311645	-1.175643748	0.142503876	major	unchange
Rasl11a	3.271978384	-1.069236709	1.488702822	major	unchange
Rassf7	2.801270424	-1.003813514	-1.312469179	major	unchange
Rb1cc1	2.467718637	-0.505805074	0.286068477	major	unchange
Rbbp6	5.159006949	0.36710669	-1.405217683	major	unchange
Rbm34	1.824953189	-0.324490293	-1.198091714	major	unchange
Rbm45	2.039925406	0.057373622	-0.259934262	major	unchange
Rbm5	3.313294862	-0.746146975	-2.982509032	major	unchange
Rbmx	5.208694023	-0.705455245	-2.363866132	major	unchange
Rbmx2	2.557085365	-0.14469458	0.315668375	major	unchange
Rilpl2	5.115566591	-0.845213404	-1.043337329	major	unchange
Rinl	3.095223995	-1.438909808	-0.105899536	major	unchange
Rlf	2.516810081	-0.301681667	-2.755147731	major	unchange
Rnf125	3.902924168	-0.933074766	-1.87993316	major	unchange
Rnf7	4.364427496	-0.674779884	-2.193898578	major	unchange
Rpl10l	3.914047277	-0.715402387	-3.375861845	major	unchange
Rpl3l	3.130924282	-1.016755646	-0.389163777	major	unchange
Rpl9	3.212469732	-0.913828289	-0.389953003	major	unchange
Rpp40	3.160139568	-0.54576412	-1.364375682	major	unchange
Rpph1	2.920954463	1.463718485	1.012488507	major	unchange
Rprd1a	2.348426141	-0.186062772	-1.76020126	major	unchange
Rps23	5.333814557	-1.040841852	-2.288811509	major	unchange
Rps27	3.726482644	0.551449204	-4.453799979	major	unchange
Rrp9	5.910597245	-1.370434747	-1.70930534	major	unchange
Rrs1	3.045647408	-0.796937964	-1.508321119	major	unchange
Rsph1	3.783268054	0.895055898	1.075295847	major	unchange
Rundc1	2.600067515	-1.234292257	-0.909192187	major	unchange
Ruvbl1	3.04090643	-1.057386856	-2.280639821	major	unchange
S100pbp	1.803814603	-0.242311802	-0.07158731	major	unchange
S1pr5	3.057585437	-0.418895247	0.565819372	major	unchange
Sac3d1	3.69107314	-0.960728824	-1.613892487	major	unchange
Samt2	4.203208989	0.897832763	0.558529859	major	unchange
Sapcd2	4.37747287	-2.447700954	-2.104088769	major	unchange
Sat1	3.115059728	-0.89617277	-2.089157496	major	unchange
Sat2	4.293734327	-1.399722212	0.106653293	major	unchange
Sbno1	2.66223374	-0.132647882	-2.036182971	major	unchange
Scd1	3.337135217	-0.78474405	-1.489632157	major	unchange
Sdr39u1	2.035985634	-1.246565847	-0.676073318	major	unchange
Sec61a2	3.514034653	0.725059012	-1.736127212	major	unchange
Senp2	2.549420002	0.054473428	-1.098779402	major	unchange
Serp1	2.435355929	-0.819640622	-0.67493132	major	unchange
Sertad1	5.60414298	-0.926354038	-1.667392445	major	unchange
Sesn1	2.593914706	-0.774389843	-1.302285292	major	unchange
Sesn2	4.690269579	-1.571936732	-1.122626754	major	unchange
Sfi1	4.551893066	-0.280060887	-0.763731816	major	unchange
Sfn	2.181533635	-0.308043486	-1.022871383	major	unchange
Sgk3	3.400893683	0.129516611	-0.474658356	major	unchange
Sgms2	1.67900025	0.306398606	-0.507891423	major	unchange
Siah3	2.594656031	0	1.558603035	major	unchange
Sigirr	2.861171293	-0.573994711	0.034693289	major	unchange
Sike1	3.439568982	-0.399121609	-2.090631307	major	unchange
Sirt1	2.416406702	0.564426042	-2.07862555	major	unchange
Slc12a2	2.169306168	-0.619747119	-2.246575262	major	unchange
Slc13a2	2.650157825	-1.158397297	-1.471612668	major	unchange
Slc1a4	2.594084243	0.2738313	-0.122553961	major	unchange
Slc1a5	3.594500777	-0.076891231	-0.688591378	major	unchange
Slc25a28	2.862610035	-0.052404238	-0.776866394	major	unchange
Slc25a36	3.441313596	-1.33955879	-2.878008463	major	unchange
Slc25a43	2.92904295	-1.772363492	0.184066068	major	unchange
Slc29a2	2.121841491	-0.778104519	-1.831951308	major	unchange
Slc34a2	6.205537879	-0.486288848	-1.803565118	major	unchange
Slc35e2	1.98997438	-0.896817485	-1.193770842	major	unchange
Slc35e3	3.550038729	0.491600186	-0.844490645	major	unchange
Sltm	3.161896753	-1.269000974	-1.233157986	major	unchange
Smad7	2.609128492	0.545903795	-0.556061083	major	unchange
Smarca5-ps	1.605286771	0.540595463	-0.483638444	major	unchange
Smcr8	2.139071563	-0.606328508	-1.81769764	major	unchange
Smim4	4.646954628	-0.729111945	-1.302800773	major	unchange
Snai1	3.815632291	-1.721746801	-1.477825475	major	unchange
Snapc2	6.559441728	-0.725500589	-1.806797515	major	unchange
Snf8	3.035674931	-0.517958949	-2.109062924	major	unchange
Snhg10	2.658799387	0.32041606	-1.682676406	major	unchange
Snhg12	3.977389839	0.434235118	-1.459275542	major	unchange
Snhg4	3.009330974	0.548597346	0.0222656	major	unchange
Snhg5	3.799690395	0.878046847	-1.613307058	major	unchange
Snhg9	2.951496488	-0.180180907	-1.040317292	major	unchange
Snrnp35	3.020649761	-0.229958252	-2.688054361	major	unchange
Snx10	2.135926444	-1.607035254	-0.994811665	major	unchange
Socs2	4.125178574	0.627041912	1.50807038	major	unchange
Sorbs3	2.944841583	-0.545521602	-0.082619116	major	unchange
Sp3	2.811970954	-0.267813539	-1.363992098	major	unchange
Sp6	3.231567578	-0.475178312	-0.411582577	major	unchange
Sparc	2.190462581	-0.124978292	1.536356006	major	unchange
Speer4e	2.829218897	0.379069535	1.388643215	major	unchange
Spg7	3.070751566	-0.90625972	-0.945741627	major	unchange
Spink2	4.310336815	-0.132753426	-0.224970546	major	unchange
Spns1	4.154835205	-1.543469023	-2.181044203	major	unchange
Sppl3	2.99032629	-0.974266786	-2.947889033	major	unchange
Sprr2e	2.658748465	2.09384747	2.102317785	major	unchange
Spry2	4.463190839	1.907316993	0.482841295	major	unchange
Spryd4	3.599270179	-0.241301218	-1.639653114	major	unchange
Srsf1	3.283250103	-0.882071262	-1.4754094	major	unchange
Stil	2.435647919	-0.473087094	-1.629938066	major	unchange
Stk11	1.951943859	0.22189979	-0.296439645	major	unchange
Stk17b	3.192134183	0.526384734	-0.949865719	major	unchange
Stk19	4.397623833	-0.659326359	-2.422051883	major	unchange
Strn3	1.973304225	0.139124618	-1.017102068	major	unchange
Surf2	3.711353387	-1.558968132	-3.513977647	major	unchange
Syce3	3.140374579	-0.027461762	0.348488252	major	unchange
Sycp1	3.046175176	-0.628023337	-1.921805446	major	unchange
Syncrip	3.355942926	-0.51445558	-1.647419419	major	unchange
Taf1d	3.900558199	0.039958848	-1.331386897	major	unchange
Taf4b	1.67971657	-0.658426714	-0.436251201	major	unchange
Tagln2	4.560329777	0.660273785	2.029897775	major	unchange
Tbl2	2.783501451	-0.18969574	-1.911627861	major	unchange
Tbx3	2.154978917	-0.24284875	0.089417961	major	unchange
Tbxa2r	4.680161172	-0.020771972	-0.399654535	major	unchange
Tcf19	3.794706975	-0.305591621	-0.219671682	major	unchange
Tchh	3.444830037	0.14578054	-0.404501343	major	unchange
Tcp11	3.043188083	-0.272588786	1.026288884	major	unchange
Tdh	3.841522371	-1.858860788	-1.311540642	major	unchange
Tdpoz1	5.915713255	-1.383841927	-1.236027951	major	unchange
Tdpoz2	4.020084329	-0.532256535	-1.989481758	major	unchange
Tdpoz4	3.546659906	1.158184178	-1.523180338	major	unchange
Tef	3.003587373	0.26768989	-0.877139743	major	unchange
Terf2ip	3.65996171	-0.363689669	-0.877260455	major	unchange
Tescl	3.037535355	-0.473630552	-1.285271546	major	unchange
Tex101	4.931040035	-1.025871083	-1.134700951	major	unchange
Tfrc	5.103072442	-0.884126244	-1.90906087	major	unchange
Tgs1	3.02239288	-0.395000099	-2.762776086	major	unchange
Timm8a1	3.840603176	-0.904590392	-3.636466194	major	unchange
Timm8a1	3.840603176	-0.904590392	-2.967616783	major	unchange
Tktl1	4.560778076	-0.279385078	-0.889413394	major	unchange
Tlk2	2.355935398	-0.170901339	-1.95431339	major	unchange
Tmed5	2.650997041	-0.344048508	-2.779816785	major	unchange
Tmem141	2.638748096	1.37369114	0.991466882	major	unchange
Tmem160	3.278471017	-1.230741942	-1.086931438	major	unchange
Tmem170	3.646167119	0.026119492	-1.153023529	major	unchange
Tmem173	2.633752032	0.210727989	-0.484037191	major	unchange
Tmem177	2.925735533	0.220269503	0.126955225	major	unchange
Tmem189	2.49996955	-0.76536891	-0.793858275	major	unchange
Tmem190	2.594880522	1.926878361	0.024623096	major	unchange
Tmem223	2.833071324	-1.238787671	-1.09236887	major	unchange
Tmem37	4.959348226	0.045414688	0.907913729	major	unchange
Tmem56	3.008718656	-0.576115492	-1.294627683	major	unchange
Tmem79	4.568842023	-1.567289678	-2.00746716	major	unchange
Tmpo	2.133908941	0.245384007	-0.317086887	major	unchange
Tmppe	2.198807678	-0.868643359	-2.417963135	major	unchange
Tmsb15a	3.427147548	0.917738173	0.099456602	major	unchange
Tmsb15b1	5.611532419	0.692819022	0.906860813	major	unchange
Tnfaip8l2	5.300420289	-1.333119276	-1.677837481	major	unchange
Tnfrsf12a	6.201285561	-0.661506254	-1.139378498	major	unchange
Tnfrsf13b	3.985950236	-1.121311147	-0.691667201	major	unchange
Tnfrsf17	2.865461592	-0.025429637	-1.538362225	major	unchange
Tnfsf12	3.879870673	-0.994006535	-1.951079407	major	unchange
Tnip2	3.356897718	-0.218107258	1.560901914	major	unchange
Tnnc2	2.901368947	1.371359236	1.848594785	major	unchange
Tomm20	4.21798277	-0.288941287	-2.450109036	major	unchange
Tor1aip2	2.884361443	-0.534370116	-0.372897933	major	unchange
Tor1b	4.966946808	-0.997286806	-2.863403717	major	unchange
Tor3a	3.823669802	-0.616058366	0.564357419	major	unchange
Tox4	4.149478282	-0.921165045	-1.749244198	major	unchange
Tppp3	1.932140691	1.329744308	0.49977252	major	unchange
Tpst1	1.953439703	1.08835838	-0.126497931	major	unchange
Trak2	2.202208394	0.721181992	-1.187254676	major	unchange
Trap1a	4.556073756	0.105039446	0.34140332	major	unchange
Trib3	4.941822012	-1.266723311	-1.055936345	major	unchange
Triml2	2.717304633	0.833467695	1.288895116	major	unchange
Trpv2	3.582556306	-0.52921842	0.164716331	major	unchange
Tsen15	2.970075748	-1.039755877	-1.671901278	major	unchange
Tsen34	2.349393863	-0.859216683	2.351514933	major	unchange
Tslp	2.268729283	0.251517716	1.650766548	major	unchange
Tsr1	2.21956873	-0.196003446	-2.083895119	major	unchange
Tssk6	2.764698395	-0.250431727	-0.26610284	major	unchange
Tsx	4.089320176	0.683848467	0.552933753	major	unchange
Ttc30b	2.45140632	0.610005395	1.255900074	major	unchange
Ttf1	2.561953326	0.483428032	-1.418717541	major	unchange
Ube2j2	2.33548685	-0.937437825	-2.058445945	major	unchange
Ubr5	1.867514735	-0.175382518	-1.303169069	major	unchange
Ubtd2	2.424385133	-0.706877219	-1.978569217	major	unchange
Ucp2	3.055752799	-0.804666481	-0.33115473	major	unchange
Ugcg	2.248509177	-0.015366057	-1.139433961	major	unchange
Uhmk1	2.225667051	-0.835861353	-0.030318324	major	unchange
Unkl	1.945554741	-0.841405136	-1.425060603	major	unchange
Upk1a	3.071037994	0.253953093	-0.722651232	major	unchange
Upk3a	3.069176267	0.06475156	1.752315222	major	unchange
Usp50	3.042516094	-0.81067647	-0.907449262	major	unchange
Uspl1	3.54587699	-0.417002125	-1.769510308	major	unchange
Utf1	3.449862316	0.679403424	1.531634715	major	unchange
Utp14b	4.013162073	0.201283902	-1.440371803	major	unchange
Utp23	4.658328645	0.163568711	-2.951298293	major	unchange
Wdr44	3.168901351	-0.576914244	-1.566555369	major	unchange
Wdr77	5.64986834	-0.684258493	-2.555099112	major	unchange
Wsb1	3.166576529	-0.865515383	-2.88357134	major	unchange
Wwtr1	3.242547963	-1.35687112	-1.540186391	major	unchange
Xpa	2.049430513	-0.610407877	-0.703288106	major	unchange
Xpnpep1	5.144925539	-1.130682418	-1.871107747	major	unchange
Yars	3.481479784	-1.101246182	-1.464819394	major	unchange
Yme1l1	3.042589762	-1.003574225	-1.895826549	major	unchange
Yrdc	2.028940201	-0.952616526	-1.446222472	major	unchange
Yy1	3.513866012	-0.035606844	-0.98869111	major	unchange
Zbtb43	3.028631158	-0.68659637	-2.522341094	major	unchange
Zbtb8a	4.371558863	-0.738822182	-1.429759064	major	unchange
Zc3hav1	2.567802083	-0.051211033	0.28672426	major	unchange
Zdhhc7	1.792098817	-1.50855759	-2.152410535	major	unchange
Zfp1	3.428512176	-0.96408958	-2.554920188	major	unchange
Zfp263	2.175625794	-0.81293136	-1.848028213	major	unchange
Zfp281	3.600201702	-0.001051778	-1.283236504	major	unchange
Zfp346	2.511499438	-0.766282964	-2.07550466	major	unchange
Zfp386	3.29804882	0.386909115	-0.455239187	major	unchange
Zfp42	4.697928773	0.638507223	-0.640080473	major	unchange
Zfp54	4.994641636	-0.691583214	0.052854292	major	unchange
Zfp599	3.89667873	-1.351933262	-0.950040716	major	unchange
Zfp617	2.860498796	-0.737332931	-1.224331537	major	unchange
Zfp622	5.00106993	-1.354049287	-1.765662853	major	unchange
Zfp637	4.253797012	-0.801538398	-0.26767113	major	unchange
Zfp639	3.812406973	-0.866785546	-2.299933386	major	unchange
Zfp644	2.159136371	-0.401363104	-1.078637515	major	unchange
Zfp647	2.696016077	-0.329401213	0.022004174	major	unchange
Zfp668	2.402075412	-1.173232468	-1.053379734	major	unchange
Zfp7	2.202063303	-1.503806757	-1.928056056	major	unchange
Zfp707	7.069011316	-0.910277934	-1.907932703	major	unchange
Zfp775	4.552285753	-0.851834222	-1.135652832	major	unchange
Zfp809	3.89167747	-0.166383574	-0.261054889	major	unchange
Zfp867	2.398374928	-0.004059348	-0.003656323	major	unchange
Zfp868	1.784563075	-0.053963625	-0.367284024	major	unchange
Zfp935	2.426518198	0.563225666	-0.960093636	major	unchange
Zfp949	2.91520501	-0.506074756	-1.012854007	major	unchange
Zfx	3.087283476	-0.397550664	-1.380711484	major	unchange
Zmym5	1.89932255	0.327913052	0.268006791	major	unchange
Znhit3	7.366336747	-0.882343449	-3.166564928	major	unchange
Zrsr1	2.519924371	0.510306223	-0.597940309	major	unchange
Zscan5b	6.267737763	-1.219567996	-2.917518272	major	unchange
0610009B22Rik	1.361309013	-0.275994246	0.526315864	maternal	unchange
0610010K14Rik	1.359900072	-0.098605012	-1.06983455	maternal	unchange
1110012L19Rik	-1.157311486	-0.008022111	1.051422939	maternal	unchange
1110020A21Rik	2.080664318	0.515461572	0.63203884	maternal	unchange
1110059G10Rik	-1.628776754	-0.505339017	-0.787953258	maternal	unchange
1300002E11Rik	-0.89873225	0.341208184	0.113596667	maternal	unchange
1500011B03Rik	-1.824944023	0.793400361	-0.018438364	maternal	unchange
1600002D24Rik	-0.163578074	0.920336929	1.036103108	maternal	unchange
1700010I14Rik	-2.213335226	-0.246973831	0.861091667	maternal	unchange
1700018B08Rik	-0.678349071	-0.952334042	1.04165446	maternal	unchange
1700021F07Rik	1.315917437	2.642897922	0.648856259	maternal	unchange
1700028I16Rik	-0.603764345	0.980362438	1.044858668	maternal	unchange
1700028K03Rik	-2.345121025	0.626826646	1.212226637	maternal	unchange
1700030K09Rik	0.184366061	0.373250947	0.449480048	maternal	unchange
1700034K08Rik	-1.975417328	1.42906422	1.158223341	maternal	unchange
1700067K01Rik	0.230097178	0.414020162	0.814647319	maternal	unchange
1700097N02Rik	-0.175923377	2.291633025	1.219564664	maternal	unchange
2010109A12Rik	-0.554137019	0.481177506	0	maternal	unchange
2210408I21Rik	-1.841775344	-1.68752009	-0.31130915	maternal	unchange
2310009A05Rik	0.426652518	1.557672806	0.289524779	maternal	unchange
2310033P09Rik	-4.37408521	-0.717142845	1.047779308	maternal	unchange
2410131K14Rik	-0.253832753	-0.252967351	-1.957215649	maternal	unchange
2610316D01Rik	-1.892637888	1.205612881	0.052360922	maternal	unchange
2700049A03Rik	-3.144283367	0.146124619	0.238266547	maternal	unchange
2900009J06Rik	1.873508703	1.136698603	1.192161732	maternal	unchange
3110009E18Rik	-2.043950761	0.776258528	0.885903946	maternal	unchange
3110082I17Rik	-0.932901311	-0.625306847	-0.797919756	maternal	unchange
4930405A21Rik	-1.005665941	0.564256211	0	maternal	unchange
4930451I11Rik	0.157889058	-0.245879858	0.623836118	maternal	unchange
4930562C15Rik	-0.12542758	0.195147473	0.102231127	maternal	unchange
4933427D06Rik	-2.717615329	0.159839385	1.44283509	maternal	unchange
6720468P15Rik	-2.053807986	0.808031888	1.746478321	maternal	unchange
9330182L06Rik	-2.394015758	0.047266622	0.940140384	maternal	unchange
9530068E07Rik	-2.98604075	-0.169828473	0.587410136	maternal	unchange
A1bg	-0.805703343	-0.341741807	1.033559673	maternal	unchange
A330093E20Rik	-1.188239142	0.950347857	0.651964182	maternal	unchange
A430033K04Rik	-4.749923447	1.195300384	0.545587062	maternal	unchange
AA619741	-2.183857799	-0.28400439	0.430162782	maternal	unchange
AI463170	0.202722563	1.482364293	1.823020872	maternal	unchange
AU022751	-3.2657653	-0.481923705	0.728829933	maternal	unchange
AU023762	-1.803061908	0.765192876	0.57944521	maternal	unchange
AW146154	-2.081305261	-0.044136345	-0.168307962	maternal	unchange
Aaas	-0.793278661	-0.466084373	0.345669847	maternal	unchange
Aagab	-1.401733006	0.803624036	0.342590516	maternal	unchange
Aarsd1	0.901673796	-0.885580871	-1.731602527	maternal	unchange
Aass	-3.126381114	1.083588435	0.009344115	maternal	unchange
Aatf	2.286611525	-0.515213344	-2.312664932	maternal	unchange
Abcb1b	-2.487221761	0.574340795	0.685921544	maternal	unchange
Abcb6	0.282397525	-0.803109193	-0.647676696	maternal	unchange
Abcb8	-1.567380416	0.323795584	0.50522919	maternal	unchange
Abcc4	-2.795409179	0.429748698	0.376893233	maternal	unchange
Abcd3	-1.054396422	0.613431912	0.541553477	maternal	unchange
Abcf3	-0.787304546	-0.724179426	-0.935986427	maternal	unchange
Abhd10	-2.238311232	-1.148832916	0.632799692	maternal	unchange
Abhd11	-2.810865786	-0.898280466	-1.336889763	maternal	unchange
Abhd14a	-0.021336628	0.210718391	1.350034544	maternal	unchange
Abhd16a	-3.254056476	-0.474947524	0.979363208	maternal	unchange
Abhd3	-2.149125988	-1.157763154	0.233110772	maternal	unchange
Ablim1	-1.233833814	-0.524376715	0.248975426	maternal	unchange
Ablim2	-2.817501438	0.671622581	0.918853902	maternal	unchange
Abtb1	-0.755143033	-0.834708206	-0.073789136	maternal	unchange
Acadvl	0.585675494	-0.678960224	0.290926171	maternal	unchange
Acap2	-2.36605773	-0.125104327	0.662183829	maternal	unchange
Accsl	-2.317139103	0.318332999	1.072406654	maternal	unchange
Aco1	0.123654511	0.39505763	0.662468002	maternal	unchange
Aco2	-0.747753119	-1.130261586	0.309985206	maternal	unchange
Acot7	0.495229478	0.132203565	-1.227178769	maternal	unchange
Acot9	-1.206478094	-0.49869042	-1.250539519	maternal	unchange
Acox3	-1.772678643	0.282889971	0.424955105	maternal	unchange
Acoxl	-1.975336802	-1.599314383	0.461781069	maternal	unchange
Acp1	0.819418583	-0.861847136	0.051517324	maternal	unchange
Acp5	-0.131786215	-2.064024013	0.583389112	maternal	unchange
Acp6	-1.586915253	0.199621411	0.916665582	maternal	unchange
Acpp	-2.392340017	0.239586157	0.723905957	maternal	unchange
Acsl3	-1.748516748	0.10875952	0.011272008	maternal	unchange
Actg1	1.431300854	0.138188806	-0.90437082	maternal	unchange
Actn3	-0.030026843	1.02803963	0.436924185	maternal	unchange
Actn4	-2.29533514	-0.925489599	-1.192730884	maternal	unchange
Actr1b	-0.135559533	-1.149119559	0.147931943	maternal	unchange
Actr8	-1.893587803	-1.283026769	-0.150190305	maternal	unchange
Adam32	-1.859217165	0.309703637	0.303211238	maternal	unchange
Adamtsl1	-2.80588917	0.231864379	0.546150049	maternal	unchange
Adar	-1.755796878	0.272203894	0.328042815	maternal	unchange
Adck1	-1.137680213	-0.685633183	0.742275029	maternal	unchange
Adck2	-0.324483371	0.506782862	-0.165754418	maternal	unchange
Add2	-1.837345525	0.027541883	0.31198949	maternal	unchange
Adk	-1.608027613	0.379227564	0.109081561	maternal	unchange
Adm2	0.04227642	-0.24026543	0.514688169	maternal	unchange
Adpgk	-2.553284659	0.056735645	-0.130101163	maternal	unchange
Adprh	-1.374649976	0.389150868	0.521591014	maternal	unchange
Adtrp	-2.510449141	1.179685429	0.217686121	maternal	unchange
Afap1l2	-3.547168584	0.036262627	0.457916882	maternal	unchange
Agk	-1.776627668	1.03612179	1.154325372	maternal	unchange
Ahcy	-1.914594587	0.317133853	-0.282284258	maternal	unchange
Aimp1	-0.08387565	-1.320072644	-1.027829489	maternal	unchange
Aire	-0.346658722	-0.007520089	0.605565454	maternal	unchange
Ak2	-2.418407809	0.011314162	-0.212017612	maternal	unchange
Akap13	-2.051502166	0.080690002	-0.502809128	maternal	unchange
Aknad1	-1.828717322	0.865297504	1.157711526	maternal	unchange
Akr1c21	0.259973523	0.490177828	0	maternal	unchange
Akr1e1	-0.225086101	0.194268887	0.813232984	maternal	unchange
Akr7a5	1.589607874	-1.687043746	-0.730595074	maternal	unchange
Aldh1a2	-3.596926834	1.22897974	1.175865125	maternal	unchange
Aldh1l1	-1.097900116	0.252969038	0.131398208	maternal	unchange
Aldh2	0.807461254	-0.164446411	0.876112003	maternal	unchange
Aldh4a1	-2.114428671	-0.216444045	-0.084553811	maternal	unchange
Aldh7a1	-0.287890557	0.195730754	0.377339523	maternal	unchange
Alg1	-1.045014489	-0.328575463	-0.484245808	maternal	unchange
Alg10b	-1.62022304	0.236515972	0.3372638	maternal	unchange
Alg2	-1.802193958	-1.792101343	-0.888956232	maternal	unchange
Alg9	-0.241368583	0.408221636	-0.409769045	maternal	unchange
Alkbh7	-0.059634746	-0.399388095	-0.114349007	maternal	unchange
Alms1-ps2	-2.242888937	-1.012931835	-0.243786013	maternal	unchange
Amacr	-1.785201621	-0.725188524	1.446367685	maternal	unchange
Amdhd2	0.336749417	0.297837772	-0.653948923	maternal	unchange
Amfr	-3.067992256	0.418859127	0.792121917	maternal	unchange
Amn1	0.068156841	-0.305519956	0.589505886	maternal	unchange
Ampd2	-1.171692467	0.306867881	0.622336489	maternal	unchange
Amz2	-0.605696646	0.643479226	0.622043992	maternal	unchange
Anapc2	-1.577740438	0.475878051	-0.19462463	maternal	unchange
Angel1	-1.635317503	0.409095879	1.296370389	maternal	unchange
Ankrd27	-0.090695576	0.187534482	0.144658238	maternal	unchange
Anks4b	-2.883443782	-0.41904152	1.288242364	maternal	unchange
Ano10	-1.630891966	-0.512979255	0.417959417	maternal	unchange
Anxa5	-1.205811682	0.220261568	0.766304161	maternal	unchange
Anxa6	-2.634688682	0.46772311	0.258708218	maternal	unchange
Anxa7	-2.225266885	-0.078778248	0.481987464	maternal	unchange
Ap2s1	-0.139007272	-0.651140583	0.391159447	maternal	unchange
Ap3b1	-2.239859965	0.732647139	0.731525527	maternal	unchange
Ap3m2	-1.780001959	0.251105874	-0.70105111	maternal	unchange
Ap5m1	-2.109523198	0.384291324	-0.038292554	maternal	unchange
Apba2	-2.157574961	0.80644085	0.523072967	maternal	unchange
Apbb1	-1.002204254	-0.966012422	0.469577139	maternal	unchange
Apeh	-2.772701487	0.084767153	0.215022349	maternal	unchange
Aph1a	-1.695601132	-0.430575301	-0.084076675	maternal	unchange
Aph1c	-1.482162773	0.282322872	0.66866644	maternal	unchange
Aplf	-1.646425606	-0.230660498	0.549749427	maternal	unchange
Apool	-1.271376757	-0.796728885	0.510271917	maternal	unchange
Arcn1	-1.450263954	-0.943277992	-2.509714498	maternal	unchange
Arfip1	-2.052196264	0.492542898	0.781384553	maternal	unchange
Arhgap17	-0.915429228	0.701060885	-0.395376943	maternal	unchange
Arhgap26	-1.810870157	0.289696408	0.633780268	maternal	unchange
Arhgef1	-1.896147523	0.376539066	0.760100989	maternal	unchange
Arhgef16	-2.59234771	0.398821917	1.143838771	maternal	unchange
Arhgef39	-2.299526275	-0.039758655	0.756850067	maternal	unchange
Arhgef7	-1.02441087	0.314937957	0.385006428	maternal	unchange
Arl2	-2.170258128	1.431244173	-0.126373153	maternal	unchange
Arl6ip1	-2.787874491	-0.349364598	0.966394049	maternal	unchange
Armc10	-2.20470372	0.228021072	0.839381819	maternal	unchange
Armc8	-1.691112063	-0.168758971	0.501893644	maternal	unchange
Armc9	-0.004695007	0.146377955	-0.842425411	maternal	unchange
Arntl	-1.70373265	0.472172985	-0.140199674	maternal	unchange
Arpc1b	-2.007402059	-1.042567201	-0.381583055	maternal	unchange
Arpc3	-0.622865004	-1.720115171	-2.614346142	maternal	unchange
Arxes1	-1.306087831	0.120314108	0.459633923	maternal	unchange
Ascc1	0.375590792	-0.560841425	-0.819045456	maternal	unchange
Aspm	-1.836827158	-0.350179029	-0.575954349	maternal	unchange
Aspscr1	-0.130319482	-1.207601668	-0.195994113	maternal	unchange
Astl	-4.302265033	0.43218105	0.895530776	maternal	unchange
Asz1	-2.531563078	0.660601146	0.622201811	maternal	unchange
Atad1	-1.884449405	-0.1082219	0.001947402	maternal	unchange
Atf6	-2.76515072	-0.522405536	-0.256467367	maternal	unchange
Atf7ip	-2.087497871	-0.094132179	-0.611673239	maternal	unchange
Atg12	-1.234108293	0.083894048	-0.637489425	maternal	unchange
Atg16l1	-2.542355762	-0.905600371	-1.94359234	maternal	unchange
Atl2	-2.40701524	-0.085821095	-0.276892239	maternal	unchange
Atp13a1	-0.698103336	-0.687950881	-0.349347548	maternal	unchange
Atp2b1	-3.05024982	0.418411397	0.294167253	maternal	unchange
Atp2c2	-2.585082896	0.126116283	0.077485017	maternal	unchange
Atp5e	1.639965352	-0.403202855	-1.020876284	maternal	unchange
Atp5g2	-0.232670153	-1.447365239	0	maternal	unchange
Atp6v0a2	-1.971500544	-0.328028041	0.196566322	maternal	unchange
Atp6v0e2	-0.825091608	0.464201439	1.310153472	maternal	unchange
Atp6v1a	-1.637624691	-0.646225052	-1.529588137	maternal	unchange
Atp6v1f	1.006779949	0.7295868	0.551351756	maternal	unchange
Atp6v1g1	2.464045932	0.528393962	0.384423752	maternal	unchange
Atp8a2	-0.91665236	0.445296055	0.468785753	maternal	unchange
Atxn7l2	-0.514749184	-0.035995543	0.840790826	maternal	unchange
Aurkc	-2.842726559	-0.894948666	-0.803120301	maternal	unchange
Aven	0.769980377	0.636903499	0.189949016	maternal	unchange
Awat2	-0.381838088	-0.133468833	0.790308958	maternal	unchange
Axin2	-2.850970484	-0.161684542	0.738740877	maternal	unchange
B3galnt1	-1.594336253	0.658637573	1.325981487	maternal	unchange
B3galnt2	-1.939523902	-0.25551165	0.932570517	maternal	unchange
B4galt2	0.346504856	-0.300486717	0.964359649	maternal	unchange
BC004004	-0.099149422	-0.598741964	-0.821139523	maternal	unchange
BC005624	0.680044689	-1.225917516	-2.012033132	maternal	unchange
BC017158	-1.738835544	-0.361856875	0.752124275	maternal	unchange
BC048403	-1.80891186	0.705318405	0.162449752	maternal	unchange
BC048602	0.702775263	0.569367592	0.396039798	maternal	unchange
BC051537	-3.273542096	-0.859895488	1.071135084	maternal	unchange
BC052040	-0.852435308	-0.791402449	1.198228008	maternal	unchange
BC055324	2.794402012	-1.675547832	-0.926034868	maternal	unchange
Babam1	-1.890484357	-1.5424599	-1.077457242	maternal	unchange
Bace2	-0.665623273	0.123155634	0.305842534	maternal	unchange
Baiap2l1	-2.552507368	0.072246552	0.688692936	maternal	unchange
Bank1	-1.959611991	0.680287445	0.625781071	maternal	unchange
Banp	-2.391945927	-0.953009612	-1.144599765	maternal	unchange
Bbs4	-3.851425108	-0.784073145	-0.05274774	maternal	unchange
Bcar3	-1.522061564	0.417428483	1.38428994	maternal	unchange
Bcl7b	-2.293447641	0.182453619	0.823025889	maternal	unchange
Bdh1	-2.227135155	0.696741269	0.626546315	maternal	unchange
Bdkrb1	-3.470601629	0.64353379	0.735877357	maternal	unchange
Bend5	-0.610592455	0.038111275	0.986327388	maternal	unchange
Bin2	-4.326943669	-0.824824429	0.464813454	maternal	unchange
Bin3	-1.896152948	-0.487284709	0.7922834	maternal	unchange
Birc3	-2.741234922	-0.013166753	0.906852565	maternal	unchange
Bloc1s1	0.432816674	-2.179187862	-1.429567978	maternal	unchange
Bloc1s5	0.194363739	0.221601195	-0.47210008	maternal	unchange
Blvra	-2.969472526	1.020727993	0.097892057	maternal	unchange
Blzf1	-1.614660955	-0.41150057	-0.199210822	maternal	unchange
Bmpr1b	-2.722101348	0.266783634	0.38167489	maternal	unchange
Bms1	-2.642396459	-0.757787304	-2.171658193	maternal	unchange
Bnip1	1.894915695	-0.384754242	-1.34850696	maternal	unchange
Bola3	-1.897802119	-0.290091729	0.729948258	maternal	unchange
Btbd10	-2.396081534	0.758632796	-0.040576912	maternal	unchange
Btbd8	-1.786295038	0.606866905	0.847866249	maternal	unchange
Btbd9	-1.607650642	-0.423765673	0.190368781	maternal	unchange
Btd	-0.161989154	-0.835319468	0.634622098	maternal	unchange
Bub1b	-6.393758645	-1.199489722	0.168164334	maternal	unchange
C1galt1c1	-0.695722335	0.106897145	1.002806748	maternal	unchange
C1qb	-0.385778326	0.260074361	0.211085211	maternal	unchange
C330013E15Rik	-0.860120074	1.42360625	1.962689806	maternal	unchange
C330018D20Rik	-2.86447763	-0.032233106	-0.204863326	maternal	unchange
C8g	0.027889025	1.752579482	1.224145327	maternal	unchange
Cacfd1	0.13492747	0.467731994	-0.950086389	maternal	unchange
Cacng4	-3.269991026	0.057784697	0.054548466	maternal	unchange
Cactin	1.578096847	-1.62012265	-1.747646496	maternal	unchange
Cage1	-0.776440082	0.647396849	0.774829125	maternal	unchange
Calcoco1	-3.403136788	-0.469175861	0.227972393	maternal	unchange
Caln1	-2.195977043	0.2782646	1.020014159	maternal	unchange
Calu	-0.494942878	-0.018349479	-0.379366888	maternal	unchange
Camkmt	-1.774120962	-0.003129817	1.676656149	maternal	unchange
Camsap3	-3.766073649	-0.089779537	0.929174962	maternal	unchange
Cars	-1.27516946	-1.009630999	-0.678113179	maternal	unchange
Casc1	-0.689731003	0.56381582	0.993541143	maternal	unchange
Casp8	-1.355413	1.101889785	0.808774333	maternal	unchange
Cast	-1.635891146	0.106048043	0.688728173	maternal	unchange
Cbr4	-1.112772062	-1.229680203	0.965895056	maternal	unchange
Cc2d1a	0.199340954	-0.038113999	0.125374498	maternal	unchange
Cc2d1b	-0.747750865	0.116138021	-0.011393223	maternal	unchange
Ccdc105	-0.623414011	0.31120512	1.347155363	maternal	unchange
Ccdc114	-2.175471673	0.087611829	1.42743618	maternal	unchange
Ccdc130	2.142482961	-0.811500981	-0.870960121	maternal	unchange
Ccdc138	-1.104699772	-0.062891261	0.08209666	maternal	unchange
Ccdc14	-3.558905744	0.108309808	0.404748397	maternal	unchange
Ccdc155	0.429132531	-0.446532567	-0.643716699	maternal	unchange
Ccdc171	-2.101302731	0.603788956	0.680257317	maternal	unchange
Ccdc172	-2.400127282	1.676951127	0.265085626	maternal	unchange
Ccdc174	-3.065611514	-0.817880656	-2.771821038	maternal	unchange
Ccdc28b	0.227018861	1.335899132	0.925407174	maternal	unchange
Ccdc3	-2.683928994	0.053714806	1.164864714	maternal	unchange
Ccdc34	-2.135942301	1.061211483	-0.190925176	maternal	unchange
Ccdc58	3.597502624	-0.742673549	-2.381311826	maternal	unchange
Ccdc61	-0.02601876	-0.507520632	0.619658435	maternal	unchange
Ccdc62	-1.514556883	1.063196737	1.138563141	maternal	unchange
Ccdc68	-0.974283148	1.18599337	0.599962339	maternal	unchange
Ccdc69	-3.486482966	0.437956295	1.134457411	maternal	unchange
Ccdc71	-2.150062213	-0.420339265	-1.220756207	maternal	unchange
Ccdc84	-1.893518118	0.878320325	1.067525049	maternal	unchange
Ccnb1	-1.914982567	-0.9278248	-1.534763718	maternal	unchange
Ccnb2	-1.593597218	-0.778406305	0.051216142	maternal	unchange
Ccnb3	-2.881906358	-0.383951219	0.115255345	maternal	unchange
Ccnh	0.762768803	-1.076734593	-2.414015754	maternal	unchange
Ccno	-2.841073555	0.381722156	0.255014239	maternal	unchange
Ccnt2	-2.06066419	-0.613107835	-0.142464476	maternal	unchange
Cct5	0.945388155	-0.993101458	-1.441781697	maternal	unchange
Cd160	-2.38871693	-1.175696495	1.528724004	maternal	unchange
Cd164l2	-2.739279706	-0.962866503	0.146452718	maternal	unchange
Cd177	-2.34157652	-0.15155045	-0.147589465	maternal	unchange
Cd36	-2.181125151	0.648467886	1.27051051	maternal	unchange
Cd99l2	-2.216596426	0.353344697	-0.030011431	maternal	unchange
Cdc25b	-1.125271619	0.312259615	1.412406473	maternal	unchange
Cdh3	-1.799336273	-0.192630627	-0.708206107	maternal	unchange
Cdk15	-1.743732186	0.024678154	1.520418828	maternal	unchange
Cdk20	-1.287200624	-0.071675219	0.133071944	maternal	unchange
Cdk5	-1.680516287	-0.877036881	-0.593512543	maternal	unchange
Cdk5rap2	-1.874484077	0.21268861	0.064036352	maternal	unchange
Cdpf1	1.854068098	-0.297842324	0.365138655	maternal	unchange
Ceacam10	-1.135600127	-0.892612679	2.632394474	maternal	unchange
Cenph	-1.921706795	-0.774163503	-0.221775025	maternal	unchange
Cenpo	-1.212232062	-0.048689093	0.384881847	maternal	unchange
Cenpq	0.352274009	0.324536204	-0.05090091	maternal	unchange
Cep104	-2.206512301	-0.270033503	0.271964151	maternal	unchange
Cep44	-3.126747769	-0.590331397	-0.811694505	maternal	unchange
Cep55	-2.002619583	0.782375483	0.92303481	maternal	unchange
Cep57l1	-3.786076146	0.430468817	1.055597592	maternal	unchange
Cep78	-2.298854129	-0.526687697	0.353374707	maternal	unchange
Cep95	-2.454761605	0.027092516	-0.022078432	maternal	unchange
Cetn2	1.90799265	0.269095617	0.44699572	maternal	unchange
Cgnl1	-2.707482909	0.609529574	0.581559797	maternal	unchange
Chac2	-2.3180027	0.591839123	1.22949117	maternal	unchange
Chadl	0.741542783	-0.010230266	0.192179294	maternal	unchange
Chchd1	1.549472146	-0.790535321	-0.992396671	maternal	unchange
Chchd6	-0.635951458	-0.460644355	0.062691979	maternal	unchange
Chd1l	-1.884942927	-0.26065982	0.168327246	maternal	unchange
Chd6	-1.749594517	0.258991088	-0.181341789	maternal	unchange
Chdh	-1.999019618	-0.174561972	0.387213877	maternal	unchange
Chek1	-2.675227324	0.497987322	1.111359448	maternal	unchange
Chga	-1.177677384	-0.01862148	1.337139692	maternal	unchange
Chmp7	0.875592796	0.219894487	-0.323645711	maternal	unchange
Chn2	-2.698190874	0.742189725	0.653495459	maternal	unchange
Chrnd	-1.284341344	0.580231095	-0.077643896	maternal	unchange
Chrng	-0.278535718	0.346241225	0.531861412	maternal	unchange
Chst7	-0.383062306	0.938463369	0.131506729	maternal	unchange
Ciapin1	-1.77447596	-0.043856018	0.398871358	maternal	unchange
Cirbp	-1.108190922	0.340018496	1.546138737	maternal	unchange
Cisd1	1.219480571	-0.59201189	-1.309500531	maternal	unchange
Cisd3	-1.090517035	1.280077229	2.053207078	maternal	unchange
Cit	-1.811709547	0.258006032	0.57309051	maternal	unchange
Cited2	-2.93754229	0.327530845	1.332674188	maternal	unchange
Cklf	-1.35234502	0.007992423	0.769708	maternal	unchange
Clasrp	-0.62610699	0.375330304	1.14659568	maternal	unchange
Clcc1	-1.342742131	-0.236119506	0.352257913	maternal	unchange
Cldn15	-2.082589749	0.930860836	1.04376178	maternal	unchange
Cldn4	-1.608696669	-0.513958598	1.286551763	maternal	unchange
Cldn8	-2.338938305	1.435148505	0.18901286	maternal	unchange
Clec12a	0.470418098	1.307219264	0.899965209	maternal	unchange
Clk1	-2.850225184	-0.05812756	-1.619653126	maternal	unchange
Clpb	-1.860787548	0.450763244	-0.028598276	maternal	unchange
Cluap1	-1.18098919	-1.065083783	0.422863658	maternal	unchange
Cmc2	-1.715431743	-1.139746894	0.323412454	maternal	unchange
Cnot11	-1.663220377	-0.285993552	1.094056248	maternal	unchange
Cnpy2	0.703313073	-0.193765639	0.629891497	maternal	unchange
Coasy	-0.146958001	0.951208222	0.605717742	maternal	unchange
Cobll1	-3.310996477	0.528679581	1.272455803	maternal	unchange
Cog1	0.060157466	-0.721704924	-0.18731799	maternal	unchange
Cog3	-2.411725662	-0.226848538	0.210525424	maternal	unchange
Cog6	-2.742064362	0.172594876	0.5997863	maternal	unchange
Col6a6	-2.424435426	0.931087148	0.224710534	maternal	unchange
Commd1	-0.808029737	-0.291704445	-0.425157924	maternal	unchange
Commd10	0.004501271	0.365659359	-0.755938954	maternal	unchange
Commd9	-0.167156441	-0.687117648	-0.619116711	maternal	unchange
Copa	-1.709566449	-0.674604654	0.141412322	maternal	unchange
Copb1	-3.688807589	0.720383926	1.154800259	maternal	unchange
Copg1	-0.477971656	0.30961304	-0.588941623	maternal	unchange
Coprs	-2.288773504	-0.679297582	0.468180954	maternal	unchange
Cops3	-0.429194811	-0.375768694	-0.774221513	maternal	unchange
Cops8	-2.365718309	-0.597749986	-1.628617391	maternal	unchange
Coq6	1.563010324	0.007504019	-1.025560327	maternal	unchange
Coq9	2.080977117	-0.906943745	0.6739152	maternal	unchange
Coro1b	-0.799307759	-2.168012159	-0.314644467	maternal	unchange
Coro2b	-2.930364214	0.143314599	1.159492455	maternal	unchange
Cox16	1.74143274	-0.64484357	-2.122108287	maternal	unchange
Cox6a2	0.614391869	1.001815805	0.745389965	maternal	unchange
Cox7a2l	0.284499916	-0.314775357	-1.540261692	maternal	unchange
Cox7c	2.766541022	-1.182597032	-2.812966395	maternal	unchange
Cpeb1	-2.807647767	0.69968443	0.68458737	maternal	unchange
Cpox	-3.010303928	0.01340999	1.18174993	maternal	unchange
Cpsf3	-0.048864038	-0.688306168	-1.378810661	maternal	unchange
Cpsf4l	-3.426789071	0.24095667	0.751486884	maternal	unchange
Cpt2	-0.153751184	-0.64258311	-0.484096172	maternal	unchange
Cr1l	-0.992338867	-0.392299065	0.544866901	maternal	unchange
Crbn	-0.853844708	-0.322487645	0.832929816	maternal	unchange
Creld2	-1.52661227	-0.20723114	-0.886667084	maternal	unchange
Crmp1	-2.363690799	0.559606343	1.471584729	maternal	unchange
Cryl1	-4.151638812	-1.000304727	0.293248642	maternal	unchange
Crym	-1.965341252	0.509743132	2.131690967	maternal	unchange
Csad	-4.462819478	0.992021492	0.652063022	maternal	unchange
Csf1	-2.642440919	0.57598258	0.552832749	maternal	unchange
Cst3	0.410310596	0.693023744	0.971355023	maternal	unchange
Ctbp2	-3.506456299	0.492406566	0.438293687	maternal	unchange
Ctbs	-2.370910526	-0.17094558	1.310853283	maternal	unchange
Ctnna1	-1.905730895	-0.036022611	-0.442454831	maternal	unchange
Ctnnb1	-3.051438971	-0.430038922	-2.036545922	maternal	unchange
Ctns	-2.434287105	0.054769774	-0.105456239	maternal	unchange
Ctps	-1.659025377	-0.968304241	-1.299233256	maternal	unchange
Ctsd	-1.244952194	-0.551652635	-1.024922446	maternal	unchange
Cux1	-2.015037823	0.403380714	0.721801828	maternal	unchange
Cwc27	-0.873097073	-0.963870604	-1.425401077	maternal	unchange
Cwf19l1	-2.094217717	-0.455196097	-0.511575473	maternal	unchange
Cwf19l2	-1.256310073	-0.100552702	0.365641709	maternal	unchange
Cxcr3	-3.481283766	-0.34830084	0.542449812	maternal	unchange
Cxxc1	-1.536973916	-0.742291786	-0.516951861	maternal	unchange
Cyb561d2	-1.251878631	-0.992157295	-0.717280316	maternal	unchange
Cyfip2	-1.940075863	0.741225712	0.428488708	maternal	unchange
Cyp19a1	-3.466370662	0.138020663	0.746916309	maternal	unchange
Cyp27a1	-0.341818671	0.185441209	1.308130549	maternal	unchange
Cyp2j12	-2.87543992	-0.291822178	1.091679526	maternal	unchange
Cyp4f39	1.056013166	1.202790642	1.502371706	maternal	unchange
D030018L15Rik	-3.691866847	0.297331096	1.164317237	maternal	unchange
D10Wsu102e	-2.052837485	0.087163123	-0.516961725	maternal	unchange
D5Ertd577e	1.321648874	-0.604633471	-1.414922726	maternal	unchange
D630033O11Rik	0.677474867	0.604880392	0.384901311	maternal	unchange
D6Wsu163e	0.122118309	-0.885328455	-1.515152088	maternal	unchange
Dap3	-1.687975696	0.277777686	0.779283833	maternal	unchange
Dapk2	-2.020750523	0.267765815	0.810750414	maternal	unchange
Dcaf7	-1.949520234	-0.839232333	-0.254582592	maternal	unchange
Dcaf8	-1.99586691	-0.161911494	0.881675141	maternal	unchange
Dclk2	-3.581079425	0.405977953	1.061047132	maternal	unchange
Dclre1a	-4.330127491	-0.113004301	0.902492977	maternal	unchange
Dcpp3	-0.756191717	1.567243638	-0.195349297	maternal	unchange
Dctn1	-0.356721365	-0.305049951	-0.037855172	maternal	unchange
Dctn3	0.379125176	-0.718045616	-1.392800152	maternal	unchange
Dctn5	-0.651669165	-0.831521571	-0.39280875	maternal	unchange
Dctn6	-1.290039054	1.459675636	0.1136961	maternal	unchange
Dcxr	0.061605094	0.173103176	0.517026074	maternal	unchange
Ddb2	-2.756512238	-0.712071368	0.125592454	maternal	unchange
Ddrgk1	1.90345812	-0.716752243	0.072950942	maternal	unchange
Ddx11	-1.681152554	-0.158912534	0.23539306	maternal	unchange
Ddx28	0.621688767	-0.582633188	-0.947536522	maternal	unchange
Dedd	-1.720382406	0.109534431	0.039598211	maternal	unchange
Def6	0.694368015	-0.078385648	-0.00578622	maternal	unchange
Defb41	-1.736639382	3.314664627	1.250703556	maternal	unchange
Depdc7	-1.059761746	-1.176512765	-1.720353709	maternal	unchange
Dera	-0.775390757	-0.302938564	-0.610606722	maternal	unchange
Derl3	1.526401642	-0.119014156	-1.092595794	maternal	unchange
Dgcr6	0.567305728	0.456504233	-0.770916113	maternal	unchange
Dguok	-3.426585435	0.458547949	-0.040497702	maternal	unchange
Dhrs1	-2.013055926	-0.177860524	0.58135324	maternal	unchange
Dhrs2	0.181715053	1.824299466	0.994416829	maternal	unchange
Dhrs3	0.860648999	0.521622912	0.832451966	maternal	unchange
Dhx35	-1.868126044	0.261218631	-0.014491465	maternal	unchange
Dicer1	-1.935643883	-0.008226675	-0.118313903	maternal	unchange
Diras2	-3.180671386	0.34499411	1.325993175	maternal	unchange
Dis3l2	-2.027555853	0.406187912	-0.033548046	maternal	unchange
Disc1	-1.484400491	-0.149623146	-0.062620805	maternal	unchange
Dlat	-0.983177487	0.652481181	0.973210916	maternal	unchange
Dld	-0.871269751	-0.563503743	0.06664317	maternal	unchange
Dlst	-0.473713804	-0.083195397	0.614357133	maternal	unchange
Dnajb2	0.233932223	-0.664845623	-1.866377556	maternal	unchange
Dnajb4	-3.948533647	0.300948483	1.012931564	maternal	unchange
Dnajc1	-1.764825074	-0.031526964	-0.158206308	maternal	unchange
Dnajc10	-1.249814869	0.270507716	-0.51215081	maternal	unchange
Dnajc11	-1.441860803	-0.405438858	-0.471691026	maternal	unchange
Dnajc14	0.088156787	0.052141759	0.607951984	maternal	unchange
Dnajc3	-2.970848477	-0.605032141	-0.389343626	maternal	unchange
Dnmt1	-3.251463373	-0.270123347	-0.06590175	maternal	unchange
Dock3	-1.652665862	0.562593788	0.765314675	maternal	unchange
Dpcd	-0.116823004	-1.297596423	-0.800072027	maternal	unchange
Dpf3	-1.941903176	-1.165068036	-1.235952941	maternal	unchange
Drap1	-0.034521607	0.343284058	1.629835102	maternal	unchange
Dse	-3.931619298	0.552191518	0.089184285	maternal	unchange
Dstyk	-1.964569031	0.069400859	0.853520387	maternal	unchange
Dtwd1	-3.152893139	-0.528257667	0.58762087	maternal	unchange
Dus1l	1.936947459	-1.735264235	-1.724042926	maternal	unchange
Dus3l	1.357288348	-1.410593524	-2.091750192	maternal	unchange
Dusp12	-1.126099098	-0.855598142	-0.311767129	maternal	unchange
Dvl2	-1.943042717	-0.263893043	-1.068196379	maternal	unchange
Dydc2	1.17960659	-1.926576037	-0.866346216	maternal	unchange
Dynlt1b	2.3036868	0.363725293	0.776260711	maternal	unchange
E330017A01Rik	-1.406011699	1.711139282	0.442811322	maternal	unchange
E330021D16Rik	-4.618890353	0.269810204	0.079995318	maternal	unchange
Ebpl	-1.683556418	1.102411701	1.228501241	maternal	unchange
Ecd	-2.678568907	-0.650069068	-1.593812262	maternal	unchange
Echdc1	-0.530753189	0.008237103	0.435234736	maternal	unchange
Edc4	-3.476757182	-0.063253806	-0.485972255	maternal	unchange
Edn1	-2.662697637	0.342467703	0.719059624	maternal	unchange
Eed	-1.707005711	-0.090310623	-0.247965401	maternal	unchange
Eef1d	2.132646639	-1.26273258	-2.614832388	maternal	unchange
Eef2k	-0.580604767	0.172294113	0.529185596	maternal	unchange
Eefsec	-0.590220149	-1.544820436	-0.872392905	maternal	unchange
Eepd1	-0.076663414	-0.013992735	1.053241823	maternal	unchange
Efcab11	-2.484300733	0.992097682	0.003781309	maternal	unchange
Efcab7	-3.649693995	0.062910406	-0.480465345	maternal	unchange
Efhc2	-2.853433056	0.0398572	1.063441172	maternal	unchange
Efna4	-3.300750326	0.896350542	1.583691629	maternal	unchange
Efnb1	-1.935768699	0.207999145	1.169770393	maternal	unchange
Eftud2	-1.851048898	-1.292038602	-1.269083638	maternal	unchange
Egf	-2.05038568	0.23769454	0.926391134	maternal	unchange
Egfl6	-0.523675412	0.528623447	1.376336018	maternal	unchange
Ehf	-1.945130223	0.67557541	1.286369711	maternal	unchange
Eif1ax	0.206512993	-0.034065518	-0.619355357	maternal	unchange
Eif1b	-0.556726297	-0.615064223	-0.697880574	maternal	unchange
Eif2ak1	-2.710927243	-0.211011228	-0.174716715	maternal	unchange
Eif2b1	-2.409772428	-0.903411246	-1.976400878	maternal	unchange
Eif4a2	-1.748068576	-0.104234863	-1.12012985	maternal	unchange
Eif4enif1	-1.862827854	0.085904284	0.476604183	maternal	unchange
Elac2	-1.826722333	-1.429087364	-0.613330237	maternal	unchange
Elovl5	-4.177174945	0.483025156	0.189906633	maternal	unchange
Elp2	-3.101309757	-1.493388556	-0.373550484	maternal	unchange
Elp3	-1.271287645	-0.308545322	0.246722314	maternal	unchange
Emc10	-0.54197748	-0.996646922	-1.029112393	maternal	unchange
Enkd1	1.278771934	-1.210185803	-0.044485433	maternal	unchange
Entpd1	-2.362834478	-0.277908923	0.754414436	maternal	unchange
Entpd6	-2.556852871	0.453912602	0.483412687	maternal	unchange
Ep400	-1.629737248	0.3059778	0.582848661	maternal	unchange
Ephb6	-2.15358929	-0.214996134	-0.116080477	maternal	unchange
Eprs	-1.985707878	-1.009560671	-2.074044732	maternal	unchange
Eps15l1	-0.655990096	-0.902953115	-0.312770258	maternal	unchange
Eps8l3	-3.548808642	0.069281976	0.998408032	maternal	unchange
Ercc5	-2.366979563	-0.173106206	0.060822525	maternal	unchange
Ergic1	-1.781308765	1.196914392	0.591366874	maternal	unchange
Ern1	-3.004503468	0.151977451	0.347590647	maternal	unchange
Erp44	-1.16214475	0.267740229	-1.531388833	maternal	unchange
Esrp1	-2.052510483	0.591035311	-0.194888491	maternal	unchange
Ets2	-2.558519118	0.882778465	0.894472769	maternal	unchange
Exd1	-0.491934886	-1.377078877	0.131091146	maternal	unchange
Exo5	-2.515441388	0.153378595	0.456848518	maternal	unchange
Exoc1	-2.147648505	-0.490483984	0.15351685	maternal	unchange
Exoc4	-2.595917331	-0.693315598	0.596541165	maternal	unchange
Exoc7	1.528208241	-1.089406015	-0.26860742	maternal	unchange
Ext2	-2.370201823	0.221056831	0.270605169	maternal	unchange
Extl1	0.596019159	0.548227971	0.692143299	maternal	unchange
Extl3	-3.080426641	0.216075527	0.063544205	maternal	unchange
Ezh2	-1.845725336	0.598081581	-0.1820448	maternal	unchange
Fa2h	-1.673003195	0.143010382	1.603518168	maternal	unchange
Fabp7	-0.057887232	1.026307866	-0.26960238	maternal	unchange
Fahd2a	0.328249942	1.501976632	0.069923737	maternal	unchange
Fam110c	-2.242487231	0.898603963	0.760565178	maternal	unchange
Fam114a2	-1.795388294	0.102080115	-0.598822839	maternal	unchange
Fam118b	0.224680119	-0.187595546	-1.823336748	maternal	unchange
Fam120b	-1.953314124	-1.096435541	0.162903904	maternal	unchange
Fam131a	-1.833461785	-0.184528951	-0.126599044	maternal	unchange
Fam151a	-2.586211751	-0.051925235	0.804158384	maternal	unchange
Fam161a	-1.620139002	-0.063704484	0.560836536	maternal	unchange
Fam162a	0.829972498	0.378154608	-0.91151031	maternal	unchange
Fam162b	0.427513215	0.739282144	1.128671514	maternal	unchange
Fam167a	-2.436937077	0.726764957	0.989779439	maternal	unchange
Fam187b	-0.749890919	-0.14401611	1.326711464	maternal	unchange
Fam189b	-0.147691024	0.529618881	1.811354763	maternal	unchange
Fam193a	-2.0989362	0.214542203	0.521329953	maternal	unchange
Fam214a	-1.045452093	-0.423341846	0.173411463	maternal	unchange
Fam221a	-2.488827854	0.301198039	-0.150177142	maternal	unchange
Fam221b	-2.154011969	0.123911789	1.285332071	maternal	unchange
Fam229b	1.214509609	1.272318076	2.022474659	maternal	unchange
Fam3c	-1.600081734	0.869520687	0.375181931	maternal	unchange
Fam47e	0.100043266	-0.05721968	0.285357844	maternal	unchange
Fam53b	-2.148983718	-0.116230524	-0.220121246	maternal	unchange
Fam83g	-2.684865142	0.047549428	0.191029111	maternal	unchange
Fancd2	-2.093919445	-0.924465259	-0.526698945	maternal	unchange
Fanci	-0.336781328	-0.435792177	0.204302008	maternal	unchange
Fancl	-0.130750864	-0.414095394	-0.986890577	maternal	unchange
Farsb	-1.826977322	0.184675684	0.907614451	maternal	unchange
Fat1	-2.02654673	0.078611717	-0.17489327	maternal	unchange
Fbp2	-1.344697138	1.028258884	1.384452708	maternal	unchange
Fbxl2	-1.137264834	0.331411894	0.393972665	maternal	unchange
Fbxl6	-1.985453692	-1.357460599	0.079810606	maternal	unchange
Fbxo10	-2.083013264	0.696283509	0.149555899	maternal	unchange
Fbxo21	-4.193970871	-0.10006235	0.65362956	maternal	unchange
Fbxo25	-2.264908506	0.7858599	0.218982501	maternal	unchange
Fbxo3	-2.221612687	-0.324290675	0.486393701	maternal	unchange
Fbxo34	-0.462747312	-0.048390625	-1.532853846	maternal	unchange
Fbxo38	-2.517477	-1.17601024	-0.448392054	maternal	unchange
Fbxo40	-1.081655109	-0.684130535	0.644724785	maternal	unchange
Fbxo43	-2.660340865	0.425692116	0.152563599	maternal	unchange
Fbxo7	-1.931799142	-0.263713133	0.561791155	maternal	unchange
Fbxw16	-1.850290095	0.787636732	0.853136301	maternal	unchange
Fbxw17	-0.92284067	0.636550381	0.276755346	maternal	unchange
Fbxw18	-3.007443836	0.457216749	0.741199571	maternal	unchange
Fbxw26	-3.096905756	0.399587404	1.459876765	maternal	unchange
Fcgbp	-1.807884263	0.492449496	0.71656919	maternal	unchange
Fcho1	-1.608681577	-0.406070466	0.290048371	maternal	unchange
Fdft1	-0.903338742	-0.885694314	-0.897917281	maternal	unchange
Fetub	-2.442088691	0.770533072	1.255916823	maternal	unchange
Fez2	0.2886675	-0.859672579	-1.564320626	maternal	unchange
Fgf8	-0.07205793	0.928540675	3.408373533	maternal	unchange
Fgfr2	-2.702489496	0.373783695	1.300492188	maternal	unchange
Fh1	-1.475024144	-0.668616152	-0.299854086	maternal	unchange
Fibp	-3.400199013	-0.005498612	-0.618104284	maternal	unchange
Figla	-1.166207965	2.044605699	1.071435245	maternal	unchange
Fip1l1	-1.836529068	0.029991026	0.537552723	maternal	unchange
Fkbp15	-2.251714963	-0.527267303	0.226061683	maternal	unchange
Fkbp2	3.316083286	-0.588605575	-1.063280394	maternal	unchange
Fkbpl	0.800178889	-1.564423592	-2.550608492	maternal	unchange
Flii	-0.663608336	-1.140075729	-0.077138016	maternal	unchange
Flot2	-1.529974708	-1.397950835	-0.210638517	maternal	unchange
Fmo5	-0.860781503	-0.405268108	1.284002098	maternal	unchange
Fnbp1l	-2.095756449	0.389979812	1.229945846	maternal	unchange
Fpgs	-2.91295244	-1.167887725	-1.386322139	maternal	unchange
Fra10ac1	-1.743360497	-0.19955137	-0.910924621	maternal	unchange
Frmd5	-2.251035481	-0.959935546	0.302682347	maternal	unchange
Fsd1l	-1.976784148	-0.448669313	1.118048426	maternal	unchange
Furin	-2.372089409	0.186307059	0.534175099	maternal	unchange
Fzr1	-0.127422329	-0.157466785	-0.099859938	maternal	unchange
G3bp2	-1.76018663	0.132274008	0.182802923	maternal	unchange
Gaa	-1.402744235	-0.016206742	-0.790665267	maternal	unchange
Gabrr3	-0.618970244	1.420279996	1.698504557	maternal	unchange
Galk2	0.305241729	-0.832477457	0.031317454	maternal	unchange
Galnt12	-1.141036573	-1.111191336	1.106940536	maternal	unchange
Galnt6	-2.739472566	0.029918186	0.440764062	maternal	unchange
Galnt9	-3.072851871	0.159026538	0.382823845	maternal	unchange
Ganc	-1.70393271	0.512859219	1.319185539	maternal	unchange
Gas6	-2.320426755	0.67006486	0.368117518	maternal	unchange
Gas8	0.739675042	-0.730583371	-1.021421222	maternal	unchange
Gbe1	-1.54237901	0.915325358	0.363904248	maternal	unchange
Gcat	0.787267708	-1.578503249	-0.025434108	maternal	unchange
Gcc2	-1.784146048	0.406342495	0.571491136	maternal	unchange
Gckr	-0.809195758	1.141061621	1.003024753	maternal	unchange
Gcnt4	-4.625588674	-0.043731826	0.474090655	maternal	unchange
Gdi1	-1.081968036	-1.204759602	0.311559756	maternal	unchange
Gemin8	-1.504279751	-0.471024681	-0.469813045	maternal	unchange
Gfm1	-1.658908321	-0.792846799	-1.196007652	maternal	unchange
Ggct	-1.940400454	0.41926271	0.000837715	maternal	unchange
Ggt1	0.590063652	-0.104393724	1.266522848	maternal	unchange
Ggta1	-3.260819566	-0.211728342	0.487351666	maternal	unchange
Ginm1	-1.680222127	-1.269524562	0.795630154	maternal	unchange
Gja4	-2.585983918	0.13793871	1.355361679	maternal	unchange
Glce	-2.014704779	-0.038144557	-0.988815313	maternal	unchange
Glmn	-2.220461091	0.573053368	-0.028733167	maternal	unchange
Glrx	-3.731642618	0.840135704	1.629736555	maternal	unchange
Gm10012	3.042754636	-0.914668158	1.07192052	maternal	unchange
Gm10033	-0.233118866	0.802542272	0.19375332	maternal	unchange
Gm10324	-2.023230996	0.029880031	0.170859936	maternal	unchange
Gm10364	-1.789110284	1.462871001	0.89175492	maternal	unchange
Gm10639	1.315199038	-1.009286252	0.259429832	maternal	unchange
Gm11346	-1.967435386	0.867540687	0.768679362	maternal	unchange
Gm12633	-1.989292188	0.425216021	1.454823967	maternal	unchange
Gm13088	-0.698106204	1.073973551	0.022680999	maternal	unchange
Gm14085	-2.434852959	0.269425464	0.54821682	maternal	unchange
Gm15421	2.707112866	0.072830101	-1.252481986	maternal	unchange
Gm15941	-1.630550014	-0.631274579	1.391862611	maternal	unchange
Gm16497	-0.746611459	0.653061466	0.619802195	maternal	unchange
Gm1673	2.560225822	1.542320329	1.246677198	maternal	unchange
Gm20741	0.164402661	1.12606395	0.707334834	maternal	unchange
Gm364	1.097734025	-1.216831244	-0.828978478	maternal	unchange
Gm4489	-0.543753855	0	0.482590904	maternal	unchange
Gm4907	-1.440776614	-0.068081319	1.273950785	maternal	unchange
Gm4981	-3.924396746	-0.317884983	1.100358893	maternal	unchange
Gm5065	-3.122528254	1.093919522	0.303103036	maternal	unchange
Gm5475	-0.108695684	1.396561199	0.723334344	maternal	unchange
Gm5779	-1.627610645	-0.152826668	1.610679927	maternal	unchange
Gm5868	-1.778161041	1.439776681	1.028677394	maternal	unchange
Gm6150	-3.100050386	-0.56561791	0.759260531	maternal	unchange
Gm813	-3.746900686	0.863006665	0.17119475	maternal	unchange
Gm815	-0.80604852	1.267122636	2.530543939	maternal	unchange
Gm8801	-1.444704377	0.23831216	0.87484698	maternal	unchange
Gm904	-1.973969586	1.334348215	0.180439032	maternal	unchange
Gm9999	0.694932753	1.449743598	0.152637026	maternal	unchange
Gmds	-2.720853425	0.947449913	1.433538296	maternal	unchange
Gmpr	-0.136885568	1.754548046	1.200371349	maternal	unchange
Gmps	-0.086878715	-1.215500593	-1.611863308	maternal	unchange
Gnai3	-1.647277925	-0.711223687	-1.721202236	maternal	unchange
Gnat2	0.547056915	1.528968318	1.383109368	maternal	unchange
Gnb1l	-1.856748473	-0.786990849	-0.948308608	maternal	unchange
Gnb5	-0.355329968	1.052597448	0.987697916	maternal	unchange
Gnpda2	-2.093191823	2.129960808	1.063476265	maternal	unchange
Golga7	-1.0921982	0.241805429	1.148727023	maternal	unchange
Golm1	-3.442844547	0.323118304	0.41187732	maternal	unchange
Gorasp2	-1.625316823	-0.494941452	-0.501572859	maternal	unchange
Gosr2	-1.943274473	0.428273272	-0.565209242	maternal	unchange
Gpaa1	1.213270245	-0.126172616	-0.580654604	maternal	unchange
Gpatch1	-3.45000857	-0.891347565	-0.051151386	maternal	unchange
Gpatch2l	-1.736042317	-0.205725723	-0.31232316	maternal	unchange
Gpatch8	-1.918993418	-0.23321461	-0.560296369	maternal	unchange
Gpm6a	-2.658396671	0.423488207	0.546107561	maternal	unchange
Gpr108	-1.992295091	-0.826431161	-1.141244713	maternal	unchange
Gpr137	-0.947295624	0.167199699	0.512805009	maternal	unchange
Gpr180	-1.814029445	-0.271444732	0.475602026	maternal	unchange
Gpr35	-0.480266755	0.912618228	1.479841498	maternal	unchange
Gpr68	-0.181729546	0.664927232	0.84138809	maternal	unchange
Gprc5c	-0.869606964	0.102560138	-0.543434099	maternal	unchange
Gramd1c	-1.372122967	0.019927052	1.393070574	maternal	unchange
Grhl1	-1.878254079	0.245161375	-0.256749638	maternal	unchange
Grhpr	1.724163981	-1.931890375	-0.089849293	maternal	unchange
Grid1	-0.410255744	0.635209128	0.110222483	maternal	unchange
Grm4	-1.694123473	0.246008132	1.835781822	maternal	unchange
Grn	-3.29479067	0.191953314	0.238852013	maternal	unchange
Gspt2	-2.841892384	0.519337085	0.141388393	maternal	unchange
Gsta4	-0.007020216	-0.050119991	0.005382832	maternal	unchange
Gstk1	-0.753502566	2.117876199	1.788191123	maternal	unchange
Gstm6	-0.140343032	0.85315333	0.964926461	maternal	unchange
Gstt2	-0.334504817	0.725047449	0.889907546	maternal	unchange
Gstz1	0.099284381	0.299162077	1.650903991	maternal	unchange
Gtf2a1l	-4.280502355	0.564606507	0.565347066	maternal	unchange
Gtf2h2	-0.821600414	-0.87749464	-1.732184398	maternal	unchange
Gtpbp1	-1.829972992	0.454253001	0.135768819	maternal	unchange
Gtsf1	-2.780467464	0.105689646	0.125429999	maternal	unchange
Gys1	-1.691386898	-0.70404996	-0.7007705	maternal	unchange
H13	-1.548131336	0.261742788	0.209534073	maternal	unchange
H1foo	-7.162304559	0.38818917	0.112055008	maternal	unchange
H2-Aa	-0.360498315	0.428927591	0.51599735	maternal	unchange
H2-Ke6	-0.631601386	-0.005268765	1.300951142	maternal	unchange
H2-Oa	0.31964969	-1.672852442	0.424896042	maternal	unchange
H2-T10	-1.212641437	0.791969769	0.878541442	maternal	unchange
H2afx	1.213039489	0.13297562	-0.37437147	maternal	unchange
Hadha	-2.515331224	-1.208683003	-0.444923077	maternal	unchange
Haus3	-0.407883841	-0.224160134	-2.270909586	maternal	unchange
Haus8	-0.739370185	-0.875569555	-0.289822849	maternal	unchange
Helq	-1.688327404	-0.064177585	0.791626054	maternal	unchange
Henmt1	0.34638757	0.959088763	0.647089175	maternal	unchange
Hes6	-0.826505676	0.759128578	1.699606243	maternal	unchange
Hexdc	-0.450853095	0.881323442	-0.11394742	maternal	unchange
Hhat	-2.874109069	0.768756055	0.572361154	maternal	unchange
Hid1	-1.421399946	0.794583426	1.191439448	maternal	unchange
Hint2	-0.177704874	0.517627566	-0.21612609	maternal	unchange
Hint3	2.799432284	-1.925058787	-0.321061377	maternal	unchange
Hip1r	-0.500271892	-0.439437761	0.178361647	maternal	unchange
Hmg20a	-2.116728947	0.329532697	0.152507511	maternal	unchange
Hmga2-ps1	0.00204663	-0.138480491	2.582549795	maternal	unchange
Hmgcr	-0.542958308	0.510382594	-0.458786313	maternal	unchange
Hp	-0.39647695	-0.258804097	1.644446329	maternal	unchange
Hpse	-1.691221603	0.716771863	0.774570464	maternal	unchange
Hs3st5	-0.755018016	0.669429375	1.050230906	maternal	unchange
Hsd17b4	-2.143696612	0.071451353	0.590030045	maternal	unchange
Hsd3b7	-3.178471838	0.681179629	2.176101147	maternal	unchange
Hsdl1	-1.235686952	1.121998706	0.392863606	maternal	unchange
Hsp90aa1	-3.241354627	-0.285124839	-1.365764193	maternal	unchange
Htatip2	0.394746589	-1.486546631	0.476083963	maternal	unchange
Htr5a	-0.233580859	-0.113544659	1.648160673	maternal	unchange
Hus1	-2.25097046	0.285324501	0.136621059	maternal	unchange
Hyal2	-1.321310364	0.23018026	0.467265437	maternal	unchange
Hyou1	-1.068040024	0.508102013	-1.23478637	maternal	unchange
Ica1	-2.04971509	0.525273613	1.294177154	maternal	unchange
Icosl	-1.901901582	0.524607421	0.644856841	maternal	unchange
Idh1	-2.438933575	0.343777429	1.364656346	maternal	unchange
Idi1	-1.787058689	0.473805548	0.482970849	maternal	unchange
Ift122	-2.883031887	0.165501937	0.411792333	maternal	unchange
Ift81	-1.797017978	0.543667063	-0.449280431	maternal	unchange
Igbp1	-0.763818007	-0.300763833	0.465499506	maternal	unchange
Igf2bp2	-3.201553834	-0.846227888	0.025186261	maternal	unchange
Igfbp7	0.22232232	1.358044125	0.916199916	maternal	unchange
Igsf23	-0.334096125	0.918007657	1.429419767	maternal	unchange
Ikzf4	-2.34922368	0.458319906	1.476956334	maternal	unchange
Il10rb	-0.445663763	1.118464948	1.168342013	maternal	unchange
Il17rb	-1.358190176	0.2173342	0.595907274	maternal	unchange
Il17rd	-1.697152933	-0.061559659	-0.294754521	maternal	unchange
Il1r1	-1.046760107	0.843050523	0.67085955	maternal	unchange
Il1r2	-0.558894106	1.520786805	1.6462133	maternal	unchange
Il1rap	-1.885392232	-0.2596821	-1.366611212	maternal	unchange
Il2rb	-1.476856582	0.107687342	0.835246653	maternal	unchange
Il31ra	-2.491074949	0.163482782	0.802519894	maternal	unchange
Il34	0.576779498	-1.35776836	0.743471003	maternal	unchange
Iltifb	-0.469182686	0.385248791	0.398031256	maternal	unchange
Immt	-0.541890546	-0.794039728	-0.168014621	maternal	unchange
Inca1	-0.46360811	0.604538544	1.03035875	maternal	unchange
Ing1	-1.758861668	-0.322109466	-1.926644311	maternal	unchange
Inpp5d	-1.774015159	0.597085331	0.633105656	maternal	unchange
Inpp5k	1.232372458	-0.841903428	0.085718177	maternal	unchange
Ints9	-3.431091866	-0.785786266	-0.901892717	maternal	unchange
Ipcef1	-2.862500535	0.785846863	0.4734619	maternal	unchange
Ipp	-1.678772705	0.541062638	0.780960013	maternal	unchange
Ippk	-0.671221358	0.112035833	0.542104343	maternal	unchange
Iqcb1	-2.238482198	0.338634326	0.896074109	maternal	unchange
Iqcf5	2.288166621	0.805993433	0.283189505	maternal	unchange
Iqgap3	-2.613571705	0.27300273	0.849313825	maternal	unchange
Irf8	-1.229776157	0.440233233	0.114008519	maternal	unchange
Isca1	1.260688964	0.333583351	-0.503966695	maternal	unchange
Isl1	-2.390198454	0.154465907	0.798087241	maternal	unchange
Itgb1	-1.725250396	0.527352136	0.487444658	maternal	unchange
Itprip	-0.57779829	0.33307275	0.281949403	maternal	unchange
Itsn2	-3.077678145	-0.649666887	1.27178226	maternal	unchange
Jag2	-1.400589037	0.266854303	1.142276057	maternal	unchange
Jakmip1	-1.298803723	0.997340508	1.123236287	maternal	unchange
Jkamp	-3.375286595	0.114052581	-0.707026191	maternal	unchange
Josd2	0.121277747	-1.586685955	-2.154417575	maternal	unchange
Kat7	-1.848993299	-1.483989951	-1.295109002	maternal	unchange
Kat8	0.958983691	-1.288351274	-1.646750077	maternal	unchange
Katnal2	-2.541865845	-0.75056701	0.272606484	maternal	unchange
Kbtbd7	-2.078176328	0.682647243	0.026343109	maternal	unchange
Kcng4	-0.364476111	0.868993978	0.796173887	maternal	unchange
Kcnh1	-1.750480214	-0.346337801	0.586915511	maternal	unchange
Kcnh2	-0.553525865	0.555561123	0.534060069	maternal	unchange
Kcnh3	-0.890693067	-0.42301658	0.267842065	maternal	unchange
Kcnk13	-3.304392642	0.645633516	0.995222534	maternal	unchange
Kcnk18	-2.176053454	0.020536225	1.453173775	maternal	unchange
Kcnmb2	-2.507170552	1.174907152	0.445106287	maternal	unchange
Kcnmb3	-1.976745501	0.608269167	1.564231021	maternal	unchange
Kcnn2	-4.255755829	0.274243817	-0.477278006	maternal	unchange
Kcnq1	-3.079210905	-0.141303662	1.058963161	maternal	unchange
Kdm1b	-1.659763947	0.454941226	0.54156086	maternal	unchange
Kdsr	-0.92437488	0.519956699	-1.30421256	maternal	unchange
Khdc3	0.28463562	-1.171842058	1.156147271	maternal	unchange
Kidins220	-1.690035482	-0.293220888	-1.091213852	maternal	unchange
Kif23	-2.702859969	-0.968794277	-1.363433933	maternal	unchange
Kif3a	-1.839411029	-0.159910237	0.20985236	maternal	unchange
Kif4	-0.335496143	-1.514903762	-1.24808907	maternal	unchange
Kifc1	-0.12132423	-0.343166969	-0.842179309	maternal	unchange
Kifc3	-1.700496699	-0.344516712	-1.266210503	maternal	unchange
Klf7	-2.473552297	0.925080805	0.789027919	maternal	unchange
Klhl25	-0.619735758	0.324620137	-0.630399614	maternal	unchange
Klhl28	-1.82249434	-0.011208208	-0.105462998	maternal	unchange
Klk15	-1.951706374	-0.486853359	0.688137548	maternal	unchange
Krt73	0.172226899	0.290453891	0.401573638	maternal	unchange
Krtcap3	0.748932829	-1.196933728	-1.857833417	maternal	unchange
Lalba	-2.573811355	0.588686096	-0.600493373	maternal	unchange
Lamc2	-1.083719532	0.181789933	-0.15850122	maternal	unchange
Lamtor3	-3.533885215	-0.086559107	-0.325845971	maternal	unchange
Lamtor4	1.482739294	0.068719875	-1.662154803	maternal	unchange
Lars	-2.100166396	-0.301980809	0.105725229	maternal	unchange
Lbr	-0.51493424	-1.094019626	-1.855656226	maternal	unchange
Lca5	-1.699920725	0.14153223	1.050021701	maternal	unchange
Lcp1	-0.37419607	0.631495662	0.196963697	maternal	unchange
Lcp2	-2.189166207	0.401446837	0.580267979	maternal	unchange
Ldlrad3	-2.712673192	0.844418388	0.570545816	maternal	unchange
Ldlrad4	-2.375153456	-0.075706936	0.274474979	maternal	unchange
Leo1	-0.792779331	-0.896918575	-1.538200168	maternal	unchange
Leprot	-3.545112168	-0.126883836	-1.022554036	maternal	unchange
Lhfp	-1.248411699	0.697685632	1.293050577	maternal	unchange
Lhpp	-0.470349635	-0.200983785	-0.121991577	maternal	unchange
Lhx8	-1.614717795	0.828293532	0.797106728	maternal	unchange
Lig1	-1.680265593	0.784632419	0.108796523	maternal	unchange
Lig4	-2.280740661	-0.063361556	0.34206053	maternal	unchange
Limd2	-0.265252213	-1.599168312	-0.083353006	maternal	unchange
Lin37	-1.103687129	-0.302375342	-0.77124021	maternal	unchange
Llgl1	-2.862008057	-0.842379046	0.15841957	maternal	unchange
Lman1	-2.910134154	0.370148288	0.520280258	maternal	unchange
Lmbrd1	-0.692199992	0.366974139	0.16497691	maternal	unchange
Lmf1	0.011092038	0.850211346	0.327077413	maternal	unchange
Lnx2	-1.341830703	0.304271328	-0.327468817	maternal	unchange
Lpar1	-1.460205945	0.75112505	0.840873198	maternal	unchange
Lpcat1	-3.314491339	0.264153959	-0.056989024	maternal	unchange
Lrig1	-3.225623847	0.580856261	0.400273651	maternal	unchange
Lrp11	-2.077170504	0.491893625	1.124002685	maternal	unchange
Lrpprc	0.052752029	-0.202370313	-0.931813487	maternal	unchange
Lrr1	-1.693608393	-0.537464385	-2.575630577	maternal	unchange
Lrrc14	-3.253934469	-0.270509694	-0.668772567	maternal	unchange
Lrrc36	-0.688278375	0.489617893	0.704641456	maternal	unchange
Lrrc41	0.411699169	-0.253382201	-0.301946749	maternal	unchange
Lrrc61	-1.344984156	0.666461177	0.841786166	maternal	unchange
Lrrc8e	-2.184950698	-0.323427812	-0.065474203	maternal	unchange
Lsm14b	-2.316590004	0.941335456	-0.471745047	maternal	unchange
Lsm3	-0.018154828	-0.781525979	-0.655631616	maternal	unchange
Lsr	-3.706103456	0.9830797	1.235438938	maternal	unchange
Ltc4s	-2.274315755	0.444165588	1.180645651	maternal	unchange
Lurap1l	-3.764131059	0.634588309	2.450158359	maternal	unchange
Ly6a	-2.281498913	1.214434765	1.792128827	maternal	unchange
Lypd3	-1.37697032	1.024996776	1.128470314	maternal	unchange
Lypd6b	-1.89057044	0.093764658	0.37977525	maternal	unchange
Lypla2	-2.194013379	-1.493912885	0.728376235	maternal	unchange
Lysmd4	-3.902346848	0.435016378	1.554775369	maternal	unchange
Mab21l2	-1.258562421	-0.198186094	0.87153875	maternal	unchange
Mad1l1	-0.707859639	-0.209896512	-0.311926825	maternal	unchange
Maea	-1.308689582	0.182733917	0.333532518	maternal	unchange
Mageh1	-1.82422337	0.621988545	1.317089117	maternal	unchange
Magohb	-2.390264285	0.052997538	0.135748767	maternal	unchange
Malsu1	2.003279587	-0.567518888	-0.868452057	maternal	unchange
Map1s	-0.521927178	-0.65965984	-0.296500715	maternal	unchange
Map2k1	-2.237941685	0.404503054	0.945114928	maternal	unchange
Map3k4	-1.320158454	0.116764886	0.580727756	maternal	unchange
Map9	-1.727536813	0.908528091	0.42484953	maternal	unchange
Mapk1ip1	-2.255674013	-0.035454856	0.056367707	maternal	unchange
Mapre2	-1.523769161	0.445235099	1.091394558	maternal	unchange
Mastl	-1.653511056	0.455206503	0.555783099	maternal	unchange
Mat2b	-2.10446526	0.284399284	-0.403030416	maternal	unchange
Mb	0.980614629	-1.129497344	0.027425804	maternal	unchange
Mbl2	-2.106437764	0.469002458	0.637994377	maternal	unchange
Mboat2	-2.219944613	0.444244612	0.395417227	maternal	unchange
Mccc1	0.253275141	-0.164868489	-0.631212201	maternal	unchange
Mcee	2.070508759	0.906403077	-0.025188716	maternal	unchange
Mcm3ap	-2.099905275	-0.37254442	-0.624680909	maternal	unchange
Mcm5	0.439844694	-0.749494388	-0.32599052	maternal	unchange
Mcoln1	-3.303506361	-0.491199217	-0.064985954	maternal	unchange
Mcph1	-2.083734487	-0.359136128	0.202245638	maternal	unchange
Mdh1	-2.493579458	0.6246389	-0.262471039	maternal	unchange
Mea1	0.121321696	0.219628085	0.286055907	maternal	unchange
Mecr	0.772796379	-0.648317843	-1.050755064	maternal	unchange
Med17	-0.918161071	-1.379585899	-0.903562713	maternal	unchange
Med20	-2.248095341	-1.207307984	-2.069412002	maternal	unchange
Med22	-2.774327458	-0.607179276	0.534038248	maternal	unchange
Mef2b	-0.523214249	-0.750021223	-0.421650332	maternal	unchange
Melk	-1.484999792	-1.258736842	-1.339502555	maternal	unchange
Men1	0.521072844	-0.179294329	0.44448272	maternal	unchange
Metap1d	0.505753815	-1.445072311	-0.241620485	maternal	unchange
Mettl14	-1.532129736	-0.42630273	-0.924174289	maternal	unchange
Mettl15	-2.557941318	-1.094711565	0.050377298	maternal	unchange
Mettl18	0.065628512	-0.83804428	0.468199205	maternal	unchange
Mettl25	-2.797830524	0.104424148	-0.165024163	maternal	unchange
Mettl7a3	-1.240960915	1.001864204	0.184747635	maternal	unchange
Mfap2	-2.678562289	0.330607599	1.175701261	maternal	unchange
Mfap3	-2.565698598	0.437744422	0.319086995	maternal	unchange
Mfsd1	-1.668015013	0.121019608	-1.203198705	maternal	unchange
Mfsd10	-3.392123876	-0.398439847	-0.916753344	maternal	unchange
Mfsd2a	1.328919652	-0.16299536	-0.407827715	maternal	unchange
Mfsd9	-3.216344177	-0.165786494	0.316716609	maternal	unchange
Mgat1	-1.809921033	0.622107971	1.060410381	maternal	unchange
Mgat4b	-1.751549304	-0.556606044	0.991686492	maternal	unchange
Mgst3	-1.878179722	0.613775757	0.885248772	maternal	unchange
Micall2	-2.134321447	1.154121064	0.63557775	maternal	unchange
Mier2	-3.488375555	-0.819992601	1.174994358	maternal	unchange
Mill1	-1.980834538	1.10748129	1.03750095	maternal	unchange
Mitd1	-3.271944966	0.127031678	0.929889085	maternal	unchange
Mkln1	-2.967918729	0.503027975	0.451593675	maternal	unchange
Mks1	-1.31565052	0.241065862	0.530199612	maternal	unchange
Mlh1	0.586670481	-0.473356696	-0.617762734	maternal	unchange
Mlx	-3.053212235	-0.023283645	-0.350338062	maternal	unchange
Mmp12	-1.800736587	0.831914929	0.290948536	maternal	unchange
Mms19	-0.729269449	-1.304950979	-1.239189252	maternal	unchange
Mnd1	-0.65289638	0.120540048	0.311256295	maternal	unchange
Mob4	-1.948289578	0.161877941	0.784158725	maternal	unchange
Mocos	-0.098984817	0.205394034	0.770225132	maternal	unchange
Mocs2	-0.454278776	0.62824322	0.6396821	maternal	unchange
Morc1	0.152166919	1.228010943	-0.373744304	maternal	unchange
Morn2	1.272772956	-0.30779456	-0.197732123	maternal	unchange
Mos	-6.722729617	0.282330897	0.585837408	maternal	unchange
Mphosph8	-3.535455982	0.081556727	-1.283954197	maternal	unchange
Mpzl1	0.780057737	0.832931097	-0.862588898	maternal	unchange
Mrap	0.938631469	0.447834536	0.391596552	maternal	unchange
Mre11a	-0.505853619	-0.650559707	-0.432547978	maternal	unchange
Mrgbp	-1.806492508	-0.502485336	0.401502495	maternal	unchange
Mrpl1	-0.143328844	-0.449519899	-0.668644632	maternal	unchange
Mrpl11	0.549023324	-1.42310066	-1.047886407	maternal	unchange
Mrpl14	1.052937158	0.382779996	-1.291747181	maternal	unchange
Mrpl21	-2.030209327	-0.845385533	-2.138709094	maternal	unchange
Mrpl24	-1.082829201	-0.157784189	-0.12817375	maternal	unchange
Mrpl32	-0.684077246	-0.79065949	-0.738962177	maternal	unchange
Mrpl35	-0.665857493	-0.803692841	-0.825155416	maternal	unchange
Mrpl36	1.354243594	-0.944309783	-1.838335698	maternal	unchange
Mrpl47	-2.772285086	0.027935155	-1.546632043	maternal	unchange
Mrpl52	3.333229117	-1.399648965	-2.252735328	maternal	unchange
Mrpl55	2.497520591	-0.751841956	-1.880543696	maternal	unchange
Mrpl9	-0.292902039	-0.242478768	-1.37333741	maternal	unchange
Mrps18c	3.457654713	-0.978408398	-1.257548588	maternal	unchange
Mrps22	1.136733343	-0.651879565	-2.768782929	maternal	unchange
Mrps25	0.133324307	-0.472488155	-0.453600032	maternal	unchange
Mrps27	-2.714213492	-1.63556283	-0.433753047	maternal	unchange
Mrps31	-1.58454207	-1.313617511	0.364342704	maternal	unchange
Mrps33	-0.009609339	-0.375786317	-1.067644109	maternal	unchange
Mrps35	-0.847466467	-0.432852944	-0.419014323	maternal	unchange
Mrps36	-2.717136324	-0.342717673	0.436684948	maternal	unchange
Mrps5	-2.694729175	-1.976365469	-0.066141231	maternal	unchange
Ms4a6d	0.192872165	0.597736431	0.712073448	maternal	unchange
Msh2	-1.76140418	-0.585161618	-0.688733656	maternal	unchange
Msh4	-2.71179926	0.245350001	0.289917194	maternal	unchange
Msh6	-2.905779058	-0.105389412	-0.351845309	maternal	unchange
Msra	-1.819797701	0.270550655	-0.755923318	maternal	unchange
Msrb3	-1.660923146	1.157002183	1.535378506	maternal	unchange
Mtap	-1.638962889	0.273261195	0.659536727	maternal	unchange
Mtbp	-2.502899445	-0.757880945	-0.43947023	maternal	unchange
Mtfr2	-1.618313948	-0.678628597	-0.743696144	maternal	unchange
Mthfd1	-1.73045631	-0.92582804	-0.426689452	maternal	unchange
Mthfd1l	-0.16017046	-1.003514221	-0.107397468	maternal	unchange
Mtmr4	-2.200399464	0.038984165	0.395011246	maternal	unchange
Mto1	0.882308814	0.191263026	-0.074981131	maternal	unchange
Mtrf1	0.501249041	-0.099199742	-0.258783653	maternal	unchange
Mtss1	-2.093051443	0.484946869	0.810491338	maternal	unchange
Mtx2	3.029324304	-1.218035827	-1.865507075	maternal	unchange
Mus81	-1.802443347	-0.577889914	-1.264760795	maternal	unchange
Mutyh	-1.692950462	-0.89865171	0.20997807	maternal	unchange
Mvp	-0.01397978	-1.150258706	-0.297309261	maternal	unchange
Myh11	-1.815568479	-0.513154272	0.466025864	maternal	unchange
Myt1	-1.586835217	-0.055771114	0.512050527	maternal	unchange
Myzap	-0.743958753	0.68010062	0.658363706	maternal	unchange
Mzt2	1.772686331	-0.279516382	-1.282982578	maternal	unchange
Naa11	-1.457683457	0.981909706	0.932873123	maternal	unchange
Naa16	-2.829612131	-0.743937725	-0.725874362	maternal	unchange
Naa35	-2.042590983	-0.258870416	-0.622499098	maternal	unchange
Naa40	-2.348650099	-0.081249066	0.366589127	maternal	unchange
Naaa	-1.306818893	-0.168742749	-0.558546487	maternal	unchange
Nab2	-2.204512896	0.103365396	0.723417786	maternal	unchange
Nadsyn1	-0.369461852	-0.345022955	1.292795806	maternal	unchange
Nae1	-2.0839869	0.458169081	0.656065766	maternal	unchange
Nanos2	-2.234826464	-0.657008671	0.917922472	maternal	unchange
Nap1l3	-0.839228193	0.381848602	0.019862403	maternal	unchange
Nat10	-0.836854239	-1.008627783	-1.906243791	maternal	unchange
Nat14	-3.738262626	0.69723174	2.598703759	maternal	unchange
Nat2	-2.722393888	0.833189659	0.970914379	maternal	unchange
Nat9	0.425675416	-0.541647138	-0.650401866	maternal	unchange
Ncald	-1.696861619	0.93523337	0.953193534	maternal	unchange
Ncapg	-1.928525398	0.738406691	-0.901274125	maternal	unchange
Ncaph	-2.024992966	-0.539582157	-0.713767736	maternal	unchange
Nceh1	-2.704559118	-0.612745291	0.645348628	maternal	unchange
Nck1	1.128381387	-0.478616983	-0.997852746	maternal	unchange
Nckap1l	0.236856766	0.538062366	0.658887003	maternal	unchange
Nckap5	-1.601056709	0.556817642	0.397963207	maternal	unchange
Ncoa4	-2.994775802	-0.193491875	-0.157373677	maternal	unchange
Ncoa5	-1.539546631	-0.930084	0.03120822	maternal	unchange
Ncstn	-2.210620278	0.390248362	0.660924131	maternal	unchange
Ndfip1	-2.634791238	-0.740839359	-0.34441659	maternal	unchange
Ndufa10	-3.460745805	-0.581339086	0.290327231	maternal	unchange
Ndufa3	3.853746197	-1.480331303	-1.033842366	maternal	unchange
Ndufa8	1.127964019	-0.865535936	-0.055199004	maternal	unchange
Ndufa9	3.506363972	-0.288068011	-2.405908649	maternal	unchange
Ndufaf3	0.162857019	1.559108066	-0.426881056	maternal	unchange
Ndufaf6	0.80091231	-1.38873042	-0.887427698	maternal	unchange
Ndufb3	1.006439916	-1.167506477	0.67404461	maternal	unchange
Ndufb4	1.089078789	-1.507471924	1.350584672	maternal	unchange
Ndufb5	0.110175573	-0.244838391	-0.662727522	maternal	unchange
Ndufc2	1.505185901	-0.989396706	-1.018855238	maternal	unchange
Ndufs2	1.456113759	-0.518252062	-1.499873753	maternal	unchange
Ndufs3	-0.028928315	-1.004028845	-2.002721281	maternal	unchange
Ndufs4	-1.766801269	-0.177013022	-0.399616181	maternal	unchange
Ndufs6	0.759434041	0.360224205	-0.843715329	maternal	unchange
Ndufv1	2.438673536	-1.905880238	-0.841383755	maternal	unchange
Nedd1	-1.922552276	-0.522010326	0.79963034	maternal	unchange
Nedd4l	-1.669680797	0.434169588	1.120946028	maternal	unchange
Nek10	-1.623425392	0.211499731	0.23733955	maternal	unchange
Nemf	-1.790344315	0.053913832	-0.513469439	maternal	unchange
Nfatc2	-1.286807443	0.244495957	0.986351934	maternal	unchange
Nfil3	-1.685030679	0.555539468	1.51557891	maternal	unchange
Nfkbie	-0.662361774	0.677307976	0.213784129	maternal	unchange
Nfkbiz	-3.284961621	0.367385866	0.958596435	maternal	unchange
Nfrkb	-3.590781712	0.046639232	-1.335565074	maternal	unchange
Nfxl1	-3.900875825	0.347597581	1.328122801	maternal	unchange
Ngef	0.872843827	-0.112272172	0.041202647	maternal	unchange
Nit2	-3.208325204	0.061421701	0.900934917	maternal	unchange
Nkd1	-2.596454517	0.836948989	-0.026357326	maternal	unchange
Nln	-1.448364348	-0.792935623	-1.317473698	maternal	unchange
Nlrp2	-1.998618245	1.244079453	0.758247803	maternal	unchange
Nlrp4b	-3.87034127	-0.181668567	1.013300947	maternal	unchange
Nmu	2.437899493	1.06537852	0.453091316	maternal	unchange
Nobox	-2.222519975	0.023245819	1.065353851	maternal	unchange
Noc4l	-0.921874664	-0.985425131	-2.795034027	maternal	unchange
Nostrin	-1.62333284	1.27402908	0.31694412	maternal	unchange
Noto	-3.597104819	0.141327504	0.236944207	maternal	unchange
Noxo1	-0.763843353	0.736337223	0.820346767	maternal	unchange
Npc1	-3.477481482	0.289613057	0.325373298	maternal	unchange
Npffr2	-2.047024116	0.705150741	0.724603148	maternal	unchange
Nphp1	0.955312302	0.012891706	0.231704665	maternal	unchange
Nprl2	-2.9463231	0.317801432	0.041897401	maternal	unchange
Nr2c1	-1.962777479	0.940724703	0.947616874	maternal	unchange
Nr2e3	-2.175478485	-0.505238367	0.290281749	maternal	unchange
Nrap	-1.722398477	0.325800796	0.12930193	maternal	unchange
Nrg1	-2.185073157	1.020503824	1.316629879	maternal	unchange
Nsdhl	-0.518525715	-0.531041948	0.503876277	maternal	unchange
Nsf	-2.630893575	-0.040913955	0.134551634	maternal	unchange
Nsmce2	-0.626368517	-0.243333689	-2.331953139	maternal	unchange
Nt5m	0.799684851	-1.211499168	-0.44763445	maternal	unchange
Nthl1	-2.090238887	-0.721442317	0.483526638	maternal	unchange
Ntm	-2.107862093	-0.277267631	0.621335362	maternal	unchange
Ntpcr	-0.579811477	1.37067133	0.182313431	maternal	unchange
Nucb1	0.291274832	-0.35541344	-1.140480046	maternal	unchange
Nudc	1.143578841	-0.710559134	-1.645753227	maternal	unchange
Nudt1	0.401563446	-0.511035385	-0.369282899	maternal	unchange
Nudt16l1	-1.551851912	-1.734197064	-0.144295625	maternal	unchange
Nudt2	0.188401838	-0.426864441	-0.618438413	maternal	unchange
Nudt7	-3.631646693	0.800096983	0.908818625	maternal	unchange
Nudt8	0.171877394	-0.081677988	1.867453842	maternal	unchange
Nup37	-3.260240901	-0.164156404	-0.674399483	maternal	unchange
Nup54	-1.784071037	-0.932355521	-1.347651868	maternal	unchange
Nup85	-2.704437073	-0.93920405	-0.787800185	maternal	unchange
Nup88	-2.387040228	-0.736459262	-0.76121047	maternal	unchange
Nusap1	-0.2480222	-0.38983636	-1.785434748	maternal	unchange
Oas1b	-1.545206923	1.091807556	-0.003543839	maternal	unchange
Oas1d	-4.284776397	0.064545666	0.911069884	maternal	unchange
Oas1h	-3.744234125	1.146521793	1.093165013	maternal	unchange
Oca2	-0.188547077	0	0.547743471	maternal	unchange
Ocrl	-1.796141895	0.480386729	0.585628403	maternal	unchange
Odf2l	-1.634747044	-0.453140653	-0.940706606	maternal	unchange
Ogdhl	-2.426765194	0.663857777	0.495934993	maternal	unchange
Ogfod2	-1.42748125	0.019004129	0.480129783	maternal	unchange
Ogfod3	-1.413619908	0.657426166	-0.670488342	maternal	unchange
Oit1	0	1.109096403	1.00763255	maternal	unchange
Olfm1	-2.019122468	0.931375163	1.941779529	maternal	unchange
Olfr214	-1.977972685	0.582642707	0.312402105	maternal	unchange
Olfr878	-1.919097609	0.372425613	0.418383247	maternal	unchange
Olfr976	0.21772033	0.252652871	2.122830389	maternal	unchange
Oma1	-4.09567922	-0.182136301	-0.080688467	maternal	unchange
Opalin	-0.050685352	0	0.778238858	maternal	unchange
Opn3	-2.333856646	0.533137887	1.981411543	maternal	unchange
Optn	0.266192918	-0.704443984	0.358308177	maternal	unchange
Orc3	-1.196565186	0.02638609	0.201879453	maternal	unchange
Ormdl1	-3.736331796	0.376405461	0.638548997	maternal	unchange
Os9	-0.339412369	0.335384065	-0.27860101	maternal	unchange
Osbp2	-1.697649712	-0.136865775	0.292642594	maternal	unchange
Osbpl10	-2.010178517	0.467894633	0.798838044	maternal	unchange
Osbpl1a	-2.07034188	0.33602363	0.68506531	maternal	unchange
Osbpl9	-0.206273191	0.586811821	0.62443555	maternal	unchange
Osgin1	-0.675941347	-0.840773414	0.640107594	maternal	unchange
Otub1	-1.692999354	-0.284972483	-0.725970178	maternal	unchange
Otub2	-0.195892919	0.170782178	0.361773018	maternal	unchange
P4ha1	-1.944665586	0.035315665	-0.045752122	maternal	unchange
Pabpc1l	-1.682598846	0.759159545	1.015168025	maternal	unchange
Pabpn1l	-4.912456216	0.860889438	0.40889579	maternal	unchange
Pacrg	0.290610277	0.875489697	1.254028667	maternal	unchange
Pacrgl	-3.264800027	0.229979161	-0.577604664	maternal	unchange
Pacsin1	-1.100934765	0.445179796	0.974040137	maternal	unchange
Padi6	-4.486230217	-0.554695975	0.505296391	maternal	unchange
Paip2	2.276785754	0.19293781	-1.271936701	maternal	unchange
Pak1ip1	-2.367006815	-1.025024082	-1.995277798	maternal	unchange
Palb2	-2.049776736	0.176137276	0.851678099	maternal	unchange
Panx1	-2.695550217	0.29938028	1.025963608	maternal	unchange
Papolg	-2.217435066	0.803440519	0.635752166	maternal	unchange
Paqr4	-1.802295804	0.579314548	1.593800796	maternal	unchange
Pard6a	-1.315562111	-0.596334472	0.943567381	maternal	unchange
Patl2	-2.580202573	0.297425161	0.40024242	maternal	unchange
Patz1	-2.27352948	0.269973023	-0.495364503	maternal	unchange
Pcbd2	0.20295587	0.033875334	-1.080940567	maternal	unchange
Pcca	-0.69678583	-0.088020968	0.821482984	maternal	unchange
Pcid2	-2.78927408	-0.239410576	1.167220723	maternal	unchange
Pcif1	-0.19095537	0.011691391	0.393755418	maternal	unchange
Pcnt	-1.934274711	-1.223775171	-0.795851573	maternal	unchange
Pdcd6	-3.569710925	-0.728922896	1.082234196	maternal	unchange
Pdcl3	-0.151059544	0.394651746	0.156154167	maternal	unchange
Pde1b	-0.70655198	0.801143035	0.396022346	maternal	unchange
Pde6b	-4.917692462	0.202934836	0.408592298	maternal	unchange
Pde6d	1.424980967	-0.808648205	-0.904750196	maternal	unchange
Pdgfa	-2.055829026	0.496340353	1.322279476	maternal	unchange
Pdgfb	-2.254477326	0.286506057	0.555400177	maternal	unchange
Pdhx	-2.676883576	0.274393224	-0.122385447	maternal	unchange
Pdia6	-1.939888137	-0.064410076	0.168234181	maternal	unchange
Pdlim1	-1.642704149	0.184741361	1.020787024	maternal	unchange
Pdlim2	-0.800971879	0.502784312	0.884500354	maternal	unchange
Pdlim7	0.4530044	-0.587986359	-0.158213576	maternal	unchange
Pdp1	-2.593849574	-0.060317776	1.198182308	maternal	unchange
Pdpn	-1.342360442	0.252681834	-0.521986888	maternal	unchange
Pdx1	-2.090702888	0.774194577	1.450672236	maternal	unchange
Pdzrn4	-2.611962713	-0.146983451	0.649933356	maternal	unchange
Pex1	-1.738065643	0.376718013	0.858972387	maternal	unchange
Pex14	-0.404193216	-1.542107673	-0.426385419	maternal	unchange
Pex26	-2.220623394	0.350118099	0.380398066	maternal	unchange
Pex7	-2.09217936	0.697337854	0.958195759	maternal	unchange
Pfdn1	-0.837181331	-0.687049897	-0.216414389	maternal	unchange
Pfdn4	-4.285254075	-0.265594992	-0.031778728	maternal	unchange
Pfkm	-0.47557985	-1.042343557	-0.050451309	maternal	unchange
Pga5	-0.301953371	0.86486033	0.729372739	maternal	unchange
Phactr3	-1.689202643	0.024855459	0.197026618	maternal	unchange
Phf13	-1.620093363	0.221793759	0.252528098	maternal	unchange
Phka2	-0.447607297	0.150922587	0.246877221	maternal	unchange
Phpt1	1.950380159	-0.328343107	-0.84815947	maternal	unchange
Pias1	-2.308516396	0.226975938	-0.33857914	maternal	unchange
Pias4	-1.875758648	-2.010815331	-1.267796938	maternal	unchange
Pid1	-1.866868117	0.767004161	1.371075901	maternal	unchange
Pigc	0.318258316	0.58592608	0.378193434	maternal	unchange
Pigk	-1.658636081	-0.707172584	0.052938439	maternal	unchange
Pigu	-1.654218804	-0.839423127	0.768488775	maternal	unchange
Pik3cd	-1.380843307	0.371380993	0.29270214	maternal	unchange
Pik3r4	-2.6916413	-0.098430478	0.686421722	maternal	unchange
Pinlyp	1.931820938	0.295541481	0.492130274	maternal	unchange
Pinx1	-3.149080186	-0.697069597	-1.031310464	maternal	unchange
Pitpnm2	-1.631893139	0.625774476	0.543292989	maternal	unchange
Pitrm1	-1.944914782	-0.954561751	-1.922072556	maternal	unchange
Pja1	-1.812419255	0.22129957	0.807185748	maternal	unchange
Pja2	-1.809024359	-0.018075029	0.678857485	maternal	unchange
Pkm	1.801362921	-0.99107391	-2.076018344	maternal	unchange
Pla1a	-1.36470894	-1.200601856	0.119209152	maternal	unchange
Pla2g6	0.396168046	0.433435943	0.968145705	maternal	unchange
Plac1	-2.294833985	1.326672634	0.985436119	maternal	unchange
Plagl2	-1.65378258	-0.447920554	0.315086414	maternal	unchange
Plat	-6.313421525	0.264794184	0.639580228	maternal	unchange
Plce1	-2.85633812	0.541681559	1.020278945	maternal	unchange
Plcg2	-0.512676472	0.247597361	0.609756034	maternal	unchange
Plekhg3	-1.859330866	-0.22956749	0.345539662	maternal	unchange
Plekhh3	0.189075701	-0.745970351	-0.072922468	maternal	unchange
Plrg1	-1.806006522	-1.14743448	-1.364989673	maternal	unchange
Plxna1	-1.720834651	-0.199681788	0.086286766	maternal	unchange
Plxnb2	-2.250769111	-0.25661411	0.625398308	maternal	unchange
Pms1	-4.913546633	-0.013839637	0.785739751	maternal	unchange
Pnmal1	-0.887417006	0.770402401	0.372562913	maternal	unchange
Pnpla5	-1.048675387	0.141802246	-0.129687546	maternal	unchange
Pnpo	0.785110175	-0.815640853	-1.381285404	maternal	unchange
Pnpt1	-2.240458664	1.430380502	0.97019867	maternal	unchange
Poc1a	-1.316324855	-1.225234281	-0.586969383	maternal	unchange
Poc1b	-2.420742383	0.196765419	1.399825548	maternal	unchange
Pold2	-0.800567865	-2.491783104	-0.676945367	maternal	unchange
Pold3	0.249594516	-0.335477625	-0.486128518	maternal	unchange
Poldip2	-0.319249388	0.921496403	0.577410416	maternal	unchange
Pole2	-2.423965417	-1.047149387	-0.223430565	maternal	unchange
Poli	-2.017797461	-0.093216594	0.268640565	maternal	unchange
Polk	-1.948034099	-0.409401246	0.739742599	maternal	unchange
Poll	0.761413374	-0.427898151	0.912191307	maternal	unchange
Polr2d	-0.886240638	-0.628877882	-1.805415455	maternal	unchange
Pomgnt1	0.244544467	-0.496659543	0.282823174	maternal	unchange
Popdc2	-2.735851547	-0.438638545	0.944500646	maternal	unchange
Pou2f1	-2.584048165	0.017802143	0.277149597	maternal	unchange
Ppil3	0.719909916	0.358861071	0.603982161	maternal	unchange
Ppme1	-1.453600058	-0.172929836	0.438093844	maternal	unchange
Ppp1r11	0.068942752	-0.140393652	-0.074435882	maternal	unchange
Ppp1r14d	1.005155625	1.746535711	0.006514882	maternal	unchange
Ppp1r3d	-1.879707501	-0.01614454	1.462371289	maternal	unchange
Ppp2r1a	-2.627880729	-0.279475443	-0.481805565	maternal	unchange
Ppp2r2b	0.912317694	0.953309034	0.170391196	maternal	unchange
Ppp2r3c	0.469568097	0.81389157	-0.226662404	maternal	unchange
Ppwd1	-0.272793208	0.219283454	-1.723431742	maternal	unchange
Pramef12	-2.463394133	0.178836207	0.089139787	maternal	unchange
Prdm1	-1.505323176	0.617378439	1.415471205	maternal	unchange
Prdm16	-2.224922587	0.350633187	0.080442525	maternal	unchange
Prepl	-1.998795176	-1.056463727	0.307700809	maternal	unchange
Prg4	-1.704499568	-0.47583287	1.145212364	maternal	unchange
Prickle3	-1.450435035	-0.213668576	1.187618363	maternal	unchange
Prkab1	-2.616641973	-0.965441808	-0.467825179	maternal	unchange
Prkd2	1.042081835	-0.681091449	0.1991985	maternal	unchange
Prm2	-0.433614369	0.709590615	3.871397172	maternal	unchange
Prmt7	1.932695962	-0.790884227	0.018930224	maternal	unchange
Proc	0.449258044	0.593327953	0.534056831	maternal	unchange
Prodh	-0.52438487	0.185152241	0.284394058	maternal	unchange
Prpf31	0.745828657	-1.219791533	-2.508751081	maternal	unchange
Prpf6	-3.629535611	-1.089313301	-0.342542929	maternal	unchange
Prr14	-1.885809558	-1.354022487	-0.95524777	maternal	unchange
Prr5	0.380668934	0.641721927	0.452651796	maternal	unchange
Prrg1	-1.626654218	0.647551942	0.786139325	maternal	unchange
Prss12	-0.170582117	0	0.107349798	maternal	unchange
Psen2	-5.24229145	0.126380537	0.701676525	maternal	unchange
Psg16	-0.879274791	0.17635144	0.075944237	maternal	unchange
Psma2	-1.801018833	-0.646382187	-1.585479526	maternal	unchange
Psmd1	-3.097537553	-0.700214844	-0.859792875	maternal	unchange
Psmd10	-1.279402404	-0.534321889	-0.343700743	maternal	unchange
Psmd2	-1.317680545	-0.960765181	-0.669534445	maternal	unchange
Psmd9	-1.147964002	0.16747871	-0.303455412	maternal	unchange
Psmg4	-0.519130988	0.006943276	-0.206819618	maternal	unchange
Pstk	0.485018003	-0.315150102	0.291969758	maternal	unchange
Pstpip1	-1.297788483	0.584194348	1.458330982	maternal	unchange
Ptcd1	-0.968981232	0.159480933	0.138625932	maternal	unchange
Ptcd2	-0.093733847	-0.232756227	-0.055566324	maternal	unchange
Ptges3l	0.021471217	1.07018704	0.63344923	maternal	unchange
Ptgr1	0.196387102	0.406888304	-0.503158935	maternal	unchange
Pthlh	-2.378799185	1.783341159	1.958663113	maternal	unchange
Ptpn18	0.256429998	-1.464200213	0.818970357	maternal	unchange
Ptpn21	-2.540918189	0.312157654	0.699424599	maternal	unchange
Ptpn6	-0.886743167	-0.703729873	-0.466310439	maternal	unchange
Ptprs	-0.769221119	0.120828136	0.226678041	maternal	unchange
Pttg1	-2.032050645	0.124254537	-0.607473751	maternal	unchange
Pwp2	0.046105111	-1.301746401	-2.487020817	maternal	unchange
Pycrl	-1.050638869	-0.327495964	0.418727623	maternal	unchange
Qars	1.340924451	-1.364105706	-1.058657347	maternal	unchange
R3hcc1l	-1.670134753	-0.075053305	-0.001346554	maternal	unchange
R3hdml	-0.276788425	1.94602899	0.186542846	maternal	unchange
Rab1b	-2.550471036	-0.55252436	-0.295292311	maternal	unchange
Rab25	0.955635815	2.23263927	1.653144472	maternal	unchange
Rab38	-1.864948663	-0.061038604	1.189487341	maternal	unchange
Rab3b	0.057264933	0.66674174	0.341368184	maternal	unchange
Rab3d	-1.81912784	0.316802544	1.109739438	maternal	unchange
Rab3gap1	-3.017588407	0.179019407	0.611506994	maternal	unchange
Rab3il1	0.652160128	-1.22337523	-0.799867473	maternal	unchange
Rab4b	-0.00187533	-0.510739669	-0.610822769	maternal	unchange
Rabggta	0.230968702	0.545373853	-0.251560518	maternal	unchange
Rad18	-1.740864904	0.010002436	0.077965375	maternal	unchange
Rad50	-1.592355453	0.602171167	0.379440099	maternal	unchange
Rad51ap2	-2.621327307	0.347853654	1.550204083	maternal	unchange
Rad51d	-0.475662569	-0.790933992	0.863902461	maternal	unchange
Rad54b	0.191747177	-0.75349397	-1.036042669	maternal	unchange
Rae1	-1.867569711	-1.068648311	-1.087087473	maternal	unchange
Raet1d	-1.323706534	0.990216831	1.727237394	maternal	unchange
Raet1e	-1.377656924	1.428852108	0.997320777	maternal	unchange
Rapgef1	-1.342720098	0.55045617	0.444230378	maternal	unchange
Rapsn	0.589149662	-0.52889934	0.87789509	maternal	unchange
Rars2	0.485790037	0.016961009	-0.671205744	maternal	unchange
Rasl11b	-0.541997549	0.068092427	0.947356924	maternal	unchange
Rassf1	-2.369003548	1.023851844	0.469117542	maternal	unchange
Rbak	0.556905166	-0.650240049	0.598543609	maternal	unchange
Rbbp5	-2.639895614	-0.49541318	-0.573726816	maternal	unchange
Rbbp7	-3.716067088	-0.597043361	-1.691234303	maternal	unchange
Rce1	-0.768185215	0.131363314	-1.933408058	maternal	unchange
Rcn2	-2.094073622	0.50128057	1.127810283	maternal	unchange
Rcsd1	0.169827077	1.033303528	0.496964463	maternal	unchange
Rdh12	-1.715846363	0.08756246	-0.957993216	maternal	unchange
Rdh14	-2.348012067	-0.098638389	0.5062159	maternal	unchange
Recql5	-0.350806476	-1.069886828	-0.50594059	maternal	unchange
Reep2	-0.702434755	0.269087938	1.08929114	maternal	unchange
Reep5	-1.361062794	0.066251939	0.482363312	maternal	unchange
Rexo1	-1.886850788	-0.162818928	0.022753742	maternal	unchange
Rfc3	-1.334450639	0.247283976	0.667599184	maternal	unchange
Rgs10	-1.207494862	0.132552489	1.418636339	maternal	unchange
Rgs12	-2.444074491	0.51807188	0.374388824	maternal	unchange
Rgs3	-1.365869314	0.149608217	0.002264453	maternal	unchange
Rhbdf2	-3.139909598	0.833001292	-0.156983137	maternal	unchange
Rhbg	0.441097227	-0.464621388	0.363561542	maternal	unchange
Rhd	-1.235416168	-0.214058489	-0.076945038	maternal	unchange
Rhobtb1	-2.175603664	-0.508425282	-0.530569756	maternal	unchange
Rhoh	0.248062583	0.621494266	0.934637099	maternal	unchange
Riok1	-3.330782039	-0.393807398	-0.629686118	maternal	unchange
Rmdn1	-0.679937516	-0.111307425	0.962492858	maternal	unchange
Rnaseh2c	1.697999095	-1.429354719	-3.46780315	maternal	unchange
Rnf114	-2.362863924	-0.337185847	-0.341322506	maternal	unchange
Rnf123	-0.549822721	-0.099676619	1.208021116	maternal	unchange
Rnf139	-1.669182872	0.962655625	1.143812208	maternal	unchange
Rnf166	-0.617225008	-1.014103725	0.529492888	maternal	unchange
Rnf17	-2.139904204	-0.462594911	-1.430239278	maternal	unchange
Rnf185	-1.761570725	-0.04915013	0.098488812	maternal	unchange
Rnf207	-0.631452047	0.975242775	0.494146982	maternal	unchange
Rnf215	-1.933727786	-0.508900896	0.816049894	maternal	unchange
Rnf24	-1.318871977	0.142973328	-0.523782168	maternal	unchange
Rnf25	-2.460727909	-1.244651652	-0.752016294	maternal	unchange
Rnf32	-2.103852114	1.539051412	0.825306406	maternal	unchange
Rnf8	-0.7148067	-0.896455378	-1.721983852	maternal	unchange
Rp9	-1.885086597	-0.656104505	-1.097766856	maternal	unchange
Rpa1	-2.349251004	-0.061120976	0.065664452	maternal	unchange
Rpa3	-1.642984326	-0.970124962	-0.516648871	maternal	unchange
Rpl37	-1.243215695	-0.707766742	-2.459443191	maternal	unchange
Rpl5	2.387389264	-0.526103797	-0.179400204	maternal	unchange
Rpn1	-1.300483475	-0.046215004	-0.523549636	maternal	unchange
Rpp21	0.680550473	-0.018605895	-0.345875325	maternal	unchange
Rpp25l	-1.60785572	-1.139796655	-0.802987228	maternal	unchange
Rpusd4	-3.110026776	-0.179230312	-0.188921047	maternal	unchange
Rraga	-4.067901669	0.77596547	-0.453645862	maternal	unchange
Rrh	0.135536944	0.195233662	1.620203525	maternal	unchange
Rsph9	0.119230166	1.033739077	0.42842494	maternal	unchange
Rsrc1	-1.84735832	0.776186863	0.473115758	maternal	unchange
Rsu1	-1.633396945	0.265426375	0.417129442	maternal	unchange
Rufy1	0.533577727	0.315060654	0.1591557	maternal	unchange
Rwdd2b	-0.03520319	-0.830358261	1.777237537	maternal	unchange
S1pr3	-3.056373433	0.718701509	0.725904967	maternal	unchange
Sall4	-1.673355911	0.683406277	-1.857292332	maternal	unchange
[truncated: 13,166 more rows]
