# Supplementary material for: THAP1 is a maternal effect factor required for the first cell cycle via Rrm1 in early mouse embryos
Source: EMBO Rep. 2026 Feb 23;27(7):1813–29. doi: 10.1038/s44319-026-00712-9 (PMC13077089; doi:10.1038/s44319-026-00712-9)
Supplement: Supplementary file 14 — Source data Fig. 3 [file 44319_2026_712_MOESM14_ESM.zip › Figure3 Source Data/3D/thap1_l2c_fc_scatter.txt]

Gene	fc_thap1ko_l2c	fc_aph_l2c
1110006O24Rik	0.298995923	-0.046446781
1110038B12Rik	-0.452508088	-2.13012302
1600010M07Rik	-0.081016036	-1.031877737
1600012H06Rik	-1.381264982	-1.86846612
1600020E01Rik	-0.951035695	-2.206208489
1600025M17Rik	-1.240477389	-4.407788614
1700008J07Rik	-0.872410088	0.721407925
1700013H16Rik	-1.839372301	-0.886029272
1700034H15Rik	0.519912817	-1.608110593
1700042G15Rik	0.493296864	0.599394375
1700069L16Rik	-0.517150739	-1.980329521
1700084E18Rik	-0.136672789	-1.826378319
1700086L19Rik	3.023138228	1.833498009
1700096K18Rik	0.656638206	1.010803
1700123O20Rik	-0.947006262	-0.965185287
2010320M18Rik	-1.298541206	-2.65615647
2210016L21Rik	-1.021338338	-3.654326148
2510002D24Rik	-1.002716293	-1.852729905
2610318N02Rik	-0.67650528	-1.097275651
2700038G22Rik	0.606285086	-1.377861337
2810006K23Rik	0.46513058	0.394788436
2810013P06Rik	-0.578420712	-1.984230029
2900076A07Rik	0.651004356	-0.836005823
2900097C17Rik	-0.715040708	-2.137786368
3110056K07Rik	-0.714342746	-0.08636404
4632427E13Rik	0.258163076	-2.034384313
4921531C22Rik	0.382538427	-0.005093029
4930430J02Rik	-0.827295924	-0.398008722
4930500L23Rik	-1.155376677	-2.060757774
4930547E08Rik	0.834635685	0.272308971
4933404O12Rik	-0.59277643	-0.314528147
5430416N02Rik	1.446312336	-0.819562754
5730408K05Rik	0.780277711	0.513346626
6030468B19Rik	-0.953958698	-2.317719532
9930104L06Rik	-1.090914695	-2.271566009
A630001G21Rik	-0.086870734	-0.295235945
A630066F11Rik	0.869365659	1.2240534
A930015D03Rik	0.930057171	-1.766197326
AA414768	-1.366757498	-0.526275829
AA465934	1.548576423	-0.33636358
AA467197	-0.024604026	0.95676049
AU015228	-0.398707502	-1.520891783
Aacs	-1.50374163	-1.505604066
Abhd14b	-0.398563736	0.403818768
Acat2	-1.085651744	-1.108591034
Acer2	-0.65830414	-1.531970799
Adi1	-0.781628368	-2.765147701
Adnp	-0.248043645	-0.627211356
Aff4	-0.483836535	-1.295368226
Aggf1	-0.039680071	-0.601623367
Agmat	0.107335205	-0.750065755
Agpat5	0.196049834	-1.831550118
Agrp	1.045402313	1.106725736
Ajuba	-1.192054172	-0.068947317
Akap8	-0.863882835	-1.582451975
Akirin1	-0.461299461	-0.404057286
Alkbh4	-0.72684294	-0.854420256
Alox12	-0.725802294	-1.670613198
Alyref	0.252124284	-1.226251645
Alyref2	-1.03339478	-1.558420456
Ankrd54	-1.736804122	-0.921861218
Anp32e	-0.258084821	-0.911833894
Antxr1	0.415049893	-0.589815245
Ap4b1	-0.6230962	-0.821103998
Ap4e1	-0.519128373	-1.106419672
Ap4s1	-0.836564623	-0.479304377
Apaf1	-1.189015865	-0.246881077
Apmap	-0.27106188	-1.261731779
Apoc1	-1.511883934	1.163197115
Apol7b	0.067247682	-0.599531969
Apom	-0.584087887	-2.546685817
Aqp11	-0.09432749	-0.170175356
Arf2	-0.277027501	-1.850801272
Arf4	-0.582113207	-0.347607958
Arg1	-1.14861563	-0.251714936
Arglu1	0.223281883	-1.481726833
Arhgap8	0.407205678	-1.425685096
Arl16	0.202677064	-0.682883805
Arl2bp	-0.226616967	0.907832011
Arrdc3	2.766309582	0.608836924
Arv1	-1.568335922	-1.301484099
Asl	-1.521640047	1.046527074
Atad2b	0.194567378	-0.923773365
Atg4d	-1.286226705	-1.239603578
Atp6v1c2	-1.264920848	-1.372240634
B230219D22Rik	-0.473284866	-0.366203211
B4galnt2	-0.322486365	-1.121456243
B4galt3	-0.809308861	-0.617194646
BC003965	-1.034321926	-2.442737823
BC005537	0.806532517	-1.278261524
BC028528	0.060940871	-0.519686508
Bach1	-0.305290083	-2.036993049
Bag5	-0.229095087	-1.92216546
Bcl10	0.315015609	-0.387513838
Bend3	-0.897567558	-1.775933929
Bex1	-1.016830863	0.909488387
Bhmt2	-2.071246053	-0.723468036
Bid	-1.202502557	-0.679765563
Bri3bp	-0.858668368	-0.956478656
Bspry	-0.197251733	-1.059303538
Btbd19	-0.112092858	0.305827311
Bzw1	-0.437252615	-1.497895952
C1d	-0.007383695	-0.931189758
Cacybp	0.323611495	-1.742800372
Calml4	0.182834178	0.408914052
Capn11	-0.579870874	-1.573436828
Casc3	-1.241197239	-1.640555236
Casp6	0.23480899	-0.391517798
Cbl	-1.219991727	-2.463250067
Cbx3	0.326877637	-1.814956048
Cbx8	0.639195904	-0.066638787
Ccdc125	-1.432952282	-0.251667995
Ccdc126	-0.789565938	-2.415879443
Ccdc134	-0.674929535	-1.497041641
Ccdc166	-0.96289998	-1.603850374
Ccdc32	-1.012037265	0.581820559
Ccdc36	-1.285928095	-1.785529673
Ccdc51	-1.06233423	-0.393845715
Cchcr1	-1.869258821	-0.520435185
Ccnb1ip1	-0.591829085	-3.755546156
Ccne1	-0.575835472	-1.410472609
Ccnjl	0.579041686	0.187692076
Cct6a	-0.879524068	-2.001628602
Cct6b	-0.31708348	-0.663128731
Cd59b	1.379528363	0.938207055
Cd63	-1.210190347	-2.255666685
Cda	-0.872309601	0.211177254
Cdc42ep4	0.785637672	0.407508694
Cdc5l	0.038102833	-1.938392013
Cdk2ap1	-1.126939053	-3.083959391
Cdk9	-0.678802459	-1.124744233
Cdkn1a	-0.414121947	-1.012950052
Cdkn3	-1.734961578	-0.621424144
Cenpi	-0.700174239	-1.65215251
Cep97	-0.51746071	-1.266663524
Cggbp1	0.694256698	-1.216834332
Chac1	-1.135891346	0.693234982
Chchd4	-0.981931516	-1.731044647
Chd1	-0.888641866	-1.140044298
Chka	-1.014341458	-2.612840879
Chrac1	-0.767658168	-0.699414087
Chst12	0.023687994	-1.869132512
Churc1	0.967802544	-0.560798981
Cldn6	0.087151084	-0.032112425
Cldn7	-0.74695798	0.736528837
Cmtm7	-0.907663673	0.169347854
Cnep1r1	0.012894956	-1.630648695
Coil	-1.004778727	-1.584911896
Commd5	-1.377970274	-2.333603008
Commd7	-0.444569253	-1.412976589
Coro1a	-1.694686845	-0.993657807
Cox11	-0.248039179	0.85692265
Cox7a1	0.46377732	0.679915911
Crem	-0.181363963	-0.915057599
Cstf2t	-0.321111393	-1.815284623
Ctrb1	0.515293875	1.282092899
Ctsz	-0.098694441	-1.330113927
Cul3	-0.791673425	-3.480236909
Cxadr	-0.429102753	-0.532492574
Cxcl16	0.257784784	-0.528122481
Cypt3	-1.328248678	1.328504918
Cystm1	0.283587547	-1.727342576
D030056L22Rik	-1.03627572	-1.506332733
D16Ertd472e	-0.672476698	-2.533308729
D1Pas1	0.066762451	-1.697814962
D430020J02Rik	-0.341919945	-0.385602931
D5Ertd605e	-0.600389036	-2.032135456
Dancr	0.541011966	-0.038191
Dbr1	0.324736143	0.095513668
Dcdc2c	1.20742021	0.694740326
Dck	0.146766203	-1.539073184
Dclre1b	-1.033142547	-1.703697022
Dcun1d3	-1.020667834	-1.576895642
Ddhd2	0.229933959	-1.126697068
Ddx43	0.196362564	-0.18467674
Deaf1	-0.486993426	-0.795575509
Decr2	-0.880065214	-1.544169733
Dedd2	-1.124423891	0.176164868
Defb42	-0.328679207	-2.370770787
Dennd5a	-0.347359538	-0.340597437
Denr	0.574052699	-2.582672244
Dgke	-0.513459239	-0.852084064
Dhx9	-0.259788832	-2.451729473
Dido1	-0.509709424	-1.377226916
Dio1	-0.954534203	-0.290140353
Dis3	-1.151969843	-1.205038649
Dkkl1	0.074222181	0.553650082
Dnajb14	-0.928438616	-3.140688075
Dnajb9	0.036288679	-1.740294699
Dnajc4	-0.440507001	-0.760164001
Dolpp1	-1.306927797	-0.733491033
Dpagt1	0.019954655	-0.44485425
Dppa4	-1.117450609	-3.500221384
Dr1	-0.317008915	-0.885536066
Dusp22	-0.513502769	-1.207647177
Dync1li1	-0.688482283	-2.0715158
Dyrk3	-0.460743164	0.091647261
E530001F21Rik	-0.9956989	-2.339432058
EU599041	0.121021902	-1.027194941
Echdc2	-1.309278191	-2.800502261
Eid2	-0.322353951	-2.876863305
Eif1a	0.481144183	-1.147421305
Eif2ak3	-0.025846376	0.35513199
Eif2b5	-1.532773279	-1.7530171
Eif3f	-0.615882949	-1.636465718
Eif4ebp1	-0.081308766	-0.652633458
Elp6	-1.755111044	-2.416223881
Epcam	-0.59705108	-1.116485268
Epm2a	-1.393227059	-4.200973764
Esf1	-0.495222833	-1.981595235
Etf1	-0.240960902	-1.440894401
Etv5	-0.379655508	-1.322372011
Eva1a	-0.731108054	-2.111993972
F11r	-1.066763308	-1.457710991
F2r	-0.517665604	0.285360786
Fabp4	0.975824587	1.198705231
Fahd1	0.239990308	0.486125854
Fam169b	0.282880781	-1.63547533
Fam20b	0.366058174	-0.659734944
Fam76a	-0.479100451	-1.296755759
Fbl	-0.882562057	-2.333543691
Fblim1	-0.975504897	-0.233419775
Fbxl15	-2.21889219	0.970787151
Fbxo45	0.449754832	-0.362338265
Fbxo47	-0.753469623	-1.050145053
Fbxw2	-0.517010469	-1.424797781
Fcgr3	-0.82630891	-2.450562495
Fem1c	-0.297181023	-1.221030864
Ficd	-0.996068756	-1.790498708
Fkbp1b	-0.727740372	0.070192014
Flywch1	-1.487889624	0.49897448
Flywch2	-0.505427953	-1.24349288
Fmr1	-0.607072094	-1.145114163
Foxred1	-0.738488218	0.210286045
Frrs1	0.637999926	-0.440423752
Fscn1	-0.995610025	-0.574399616
Fv1	0.258206212	-1.072039906
Fyttd1	-0.540900936	-1.577486905
G2e3	-0.502476996	-0.367651182
Gabarap	-0.736026902	-2.624241345
Gabpa	-1.136574216	-2.585360135
Gadd45a	0.507908304	-0.895038828
Gadd45b	0.22137034	-2.005593749
Gadd45g	2.13718617	0.241986036
Gal3st1	-0.72951336	0.976532314
Gal3st2	0.614935732	0.228089691
Gas5	0.851856998	-1.055710365
Gba	-1.212780212	-2.526362739
Gemin2	-1.486674244	-2.654718329
Gfpt1	-1.23943053	-1.93715472
Ggt6	0.264997093	-0.141012469
Gip	-0.740184431	-0.167100229
Gja1	-0.56889961	-1.206786881
Glod5	-0.61896747	-0.399127296
Glrx2	0.613805777	0.014973091
Glul	-0.431082315	-2.184087445
Gm12789	-0.470773161	-1.101597484
Gm128	-1.216118312	-0.459384891
Gm13083	1.014777141	2.062779919
Gm1527	0.79020894	0.456399334
Gm15455	-0.707514258	-0.522085396
Gm16973	0.721422953	-0.884902692
Gm1995	-1.710674848	-1.913188842
Gm20337	0.163560711	-0.672894059
Gm2a	-0.611759339	-1.625082969
Gm4827	0.193876247	-0.451501602
Gm6402	0.929386599	-1.828951872
Gm6568	0.129473287	-1.428699784
Gm6880	-1.555440288	-2.743627239
Gm6890	-1.309978695	-0.459025027
Gm7102	1.302481275	-0.87669675
Gm8615	-0.186571811	-0.451784998
Gm9	-1.963411775	-2.999314981
Gmeb2	-0.489245573	-0.731730178
Gna11	-0.684152361	1.275728382
Gnl1	-1.287430504	-0.589638993
Gpatch3	-1.952481094	-2.199107397
Gpr160	-0.165935079	-1.509651922
Gpr161	-0.990234422	-1.747251152
Gpr50	-0.294994074	0.751593952
Gpx1	0.041408602	-0.657829939
Gpx7	-1.452116874	-0.027146479
Grb2	-1.339427909	-1.897951093
Grhl2	-0.724681402	-1.221999495
Gskip	-0.561614381	-0.834356468
Gss	-1.058642267	0.894215496
Gtf2i	-1.088470651	-1.486058604
Gtf3c4	-0.625907304	-0.781990506
Gtpbp3	-0.758719174	-2.108921049
Gtsf1l	-0.508636088	-1.427102842
H2-Bl	-0.799927818	0.314803084
H2-Q10	-1.207776489	-0.689114656
H2-Q5	-1.179955314	-1.423083805
H2afz	0.279903313	-0.552248245
Hars2	-1.177615776	-1.665641571
Haus2	-0.42473329	-1.347395793
Haus6	-0.917101328	-1.706029987
Hccs	-1.161006136	-0.860225462
Hck	-0.314241171	0.115959117
Hcrt	-0.756223173	1.491486987
Herc4	0.132201678	-1.421706445
Hexb	-0.712600916	-2.458360331
Hexim1	-0.015848933	-0.455051309
Hic2	-0.181401029	-1.010389598
Hipk1	-1.165339979	-2.880706183
Hira	-0.504286056	-1.490887496
Hmgcl	-0.723031079	-0.400067684
Hmmr	0.169077743	-2.7229801
Hnrnpab	-0.76018903	-2.022614469
Hormad1	-0.536395986	-1.98662443
Hpd	0.681058112	1.302074785
Hsd17b6	-1.199793769	-0.875146144
Hspa1a	-0.486244021	0.522802673
Hspa2	-0.551609561	-0.061557386
Hspb1	-0.530612484	0.340078696
Icam1	0.409557145	0.850365897
Id1	-0.236729681	-0.540590835
Ier2	0.650729841	0.718485996
Ier3	-0.975374542	0.589343925
Ier3ip1	0.208876145	-2.02183928
Ifi35	-1.406896526	-3.114018847
Ikbip	-0.222008053	0.678053325
Ikzf5	-0.034814378	-0.503587025
Il6ra	0.604922771	-1.284049387
Ing4	-1.113331276	-2.938033313
Ipo11	-1.114896392	-2.908168263
Ipo7	-1.126035987	-3.425023324
Irak2	-0.140574337	-0.614085776
Isca2	-1.322073134	-1.391497624
Itgae	-0.75395241	-0.394073114
Kbtbd2	-0.962224127	-1.261234366
Kcnk5	-1.063413577	-0.899480809
Kctd6	-0.294876561	-0.550260012
Kdm3a	-0.620608997	-1.830348117
Kdm5a	-0.505888482	-2.307851813
Khdrbs1	-0.614793046	-1.498729541
Kifc2	0.182511389	-0.139304705
Klb	0.316517194	-0.22452003
Klhl11	0.45874198	-1.278637556
Klhl7	-0.393514533	-1.946518367
Klrg2	-1.203390267	0.09592016
Kpna1	-0.585117562	-2.479221515
Krt28	-1.586044945	-0.568896985
Kti12	-1.189391188	-1.509502537
L1td1	0.761796913	-0.13976309
LOC666331	-1.769467091	-1.300018359
Larp1b	-0.200482386	-1.126126055
Lgals2	0.723399278	0.380806024
Lgals3	-0.309495215	0.107010537
Lpcat3	-1.618253738	-1.122480611
Lrrc25	-0.07069297	0.735361966
Lst1	-2.331725943	-2.470979277
Lta	-0.986044424	0.123138191
Ly6g5c	-0.814307894	-0.853842055
Lyrm2	-0.773424933	-0.744200107
Lysmd1	-1.085198063	-0.632402921
Mad2l1bp	-0.728574681	-2.700436555
Mafk	0.011165496	-0.583909192
Mak16	-0.322854677	-2.132842976
Malat1	0.429753366	-0.449446639
Man2a2	-0.821625382	-1.191667701
Map1lc3b	-0.228729684	-2.43693939
Map2k3	-1.001679675	-1.022978643
Mapk14	-0.456098615	-0.408056932
Marcksl1	0.121090271	0.335224574
Mars2	-0.272229934	-0.837918915
Mcf2	-0.676983999	-0.490697743
Mcl1	-0.090067855	-1.547091227
Mcts2	-0.19846181	-1.426923518
Med13	0.66694835	-0.447541708
Med29	-0.681448645	-2.391372719
Mef2a	-0.352180269	-1.276215442
Mettl2	-0.320843787	-1.674156167
Mfap5	-0.298526293	-0.023624432
Mfsd5	-0.778067204	-2.110051655
Mga	-0.42296267	-1.767560013
Mgarp	-0.124491356	-0.132175609
Mgat2	-0.954019798	-1.21324297
Mid1ip1	0.336240514	1.221721491
Mier3	-0.559560109	-1.292521405
Mixl1	-1.546845167	0.996260218
Mknk2	-0.33124147	-1.083586846
Mkrn1	-0.591228453	-1.344184477
Mmp19	-0.933013526	-1.173310295
Mns1	0.046055567	-1.49353779
Moap1	0.894757781	-1.338430538
Mppe1	-0.493973321	0.746596318
Mrps26	-0.828138989	-1.217145802
Mrps30	-1.42003948	-1.27403959
Mrps34	-1.261466545	-2.833817194
Msantd2	-0.226917067	-1.348448154
Msrb1	-1.26372508	-1.59670148
Msto1	-1.486802531	-2.347211702
Msx1	1.030723969	3.298972559
Mta2	-1.788066809	-2.195146451
Mthfr	-1.077114536	-1.115273909
Mvk	-0.614659225	-1.87738026
Myo3a	0.208848948	-1.274295926
Naa15	-0.835712277	-1.023213305
Naif1	-1.348835362	-0.162625335
Nampt	-0.932271916	-1.449272334
Nanos3	-1.280114553	0.649074385
Nanp	-0.150026279	0
Ncapd2	-1.041923416	-2.296806177
Ncbp1	-0.905600878	-2.258249967
Neurl2	-0.483512952	-1.192103158
Nfatc2ip	-0.098636753	-1.268187923
Nfatc3	-0.254415024	-0.78427726
Nhp2	-0.770557203	-2.678783946
Nicn1	-0.462380256	-0.520253777
Nid2	-0.278612701	-0.947309027
Nipa2	-1.188512794	-1.542445779
Nmb	0.647443625	-0.181813714
Nmnat1	-0.460158137	-1.47752521
Noa1	-1.127551861	-0.703371466
Nob1	-1.260812495	-2.136811386
Nol11	-0.733507543	-2.013811623
Nol7	-0.813582695	-1.981455636
Nol9	-0.732592668	-1.530720862
Nop16	0.122376698	-3.286902351
Npepps	-0.786161538	0.016874191
Nr2c2	-1.115634511	-1.889411064
Nt5c	-2.934549278	-2.556145335
Ntmt1	-1.224739093	-3.045811812
Nucb2	-0.337301269	-1.201236766
Nudt21	-0.986526545	-2.231454159
Nudt4	-0.544980084	-1.094432387
Nufip1	-0.903862137	-2.509755946
Nup62cl	-0.540132594	1.126814089
Nupr1	-0.084166634	0.585492865
Odc1	-0.499228783	-1.286083778
Olfr118	0.194916927	1.850444091
Olfr815	1.81781765	2.063135388
Ormdl2	-0.216098967	-1.340905929
Osr2	0.743933891	2.566186061
Ostm1	-0.77821466	-2.116868521
Ovol2	-0.842630469	-0.282229129
Pabpc1	-0.405635201	-1.587717642
Pabpn1	0.427268954	-1.391970511
Pak2	-0.258654046	-1.357100046
Pank3	-0.547587405	-1.790520982
Papolb	-0.500379522	-0.95568736
Parp9	-0.966728913	-1.056155708
Pcgf5	-0.281737861	-1.973485386
Pcsk1n	-0.470998787	0.720713042
Pdcd10	-0.297611853	-0.797246889
Pdp2	-0.706669876	-2.672045249
Pds5a	-0.419047663	-0.794340065
Pdxp	-0.222421491	0.781631441
Pemt	-1.512190099	-2.433506015
Pgam2	-2.62798529	-1.715272015
Pgd	-1.562641976	-2.467888308
Phlda2	-0.327557546	-0.949323175
Pi4k2b	-0.630547484	-0.729616219
Pias3	-0.525357735	-0.291904095
Pik3cb	-0.448443673	-0.774622089
Pim3	-0.829938756	-0.505051026
Pip5k1a	-0.764987927	-2.051695872
Piwil2	-0.885453282	-1.652177641
Pla2g1b	3.267975431	-0.389040722
Plb1	-0.804080548	-0.093743584
Plcd4	-0.513754377	-1.87909625
Pld6	-0.236595024	-0.747905115
Plekhf2	-0.472748499	-1.791948103
Plekho2	0.038602942	-1.181432021
Plvap	-1.433055016	0.139052873
Poglut1	-0.910081821	-1.038414478
Polh	-0.855229046	-1.711493572
Polr2f	-0.843590465	-1.873128934
Polr2h	-0.19845253	-1.968170349
Pomc	0.46646379	-0.754762505
Ppcs	-1.041094731	-0.745897708
Ppil1	-1.339142413	-1.781447142
Ppm1a	-0.87225954	-2.174459207
Ppp1cc	0.245441799	-0.771819005
Ppp1r2	-0.018712406	-0.568792008
Ppp1r2-ps3	-0.179951446	0.17183277
Ppp1r2-ps7	0.527985829	0.276388313
Ppp1r8	0.489577127	-1.353774689
Ppp2cb	0.134513163	-1.292166617
Pqlc1	-0.077001358	0.535209963
Pramel5	-1.637785689	-0.328266951
Pramel6	-1.213328451	-2.908474503
Prcc	-0.551425083	-0.57579867
Prdx4	-0.86623607	-0.739485604
Prelid2	-0.932154507	-2.868488494
Prmt6	-0.575263839	-1.692170052
Prnp	0.315583102	-2.180875151
Prpf4	-0.617559646	-1.901492896
Prps1l3	-0.833274237	-2.628161411
Prr11	0.913597015	-1.025232885
Prr13	-0.885022233	-1.921449506
Prss8	-1.572286734	0.205032972
Psme1	-1.805301706	0.481252972
Psmg2	-0.822016052	-1.078674361
Pspc1	-1.47558795	-0.930804014
Ptcra	0.981567194	0.184043823
Pten	0.808342617	-0.143510801
Ptpmt1	0.803842024	1.357810225
Ptpn1	-1.590212559	-2.482667139
Ptpn9	-1.431811745	-1.099596925
Ptrh1	-1.45477373	-4.484421617
Pus1	-0.957105314	-1.410176616
Pwp1	-1.443626876	-3.104722349
Qpctl	-1.597472241	-1.511496793
Rab19	-1.015903576	1.212040769
Rab2b	0.565810796	-1.573373711
Rab34	-0.946993152	0.139645706
Rab43	-1.142975223	-1.366541416
Rab5a	-0.205806849	-0.78519342
Rabgef1	-1.25113673	-2.114011203
Rad9a	-0.526218961	-1.183816788
Ranbp2	-0.420118921	-2.421387054
Rasl10a	-1.175643748	0.142503876
Rasl11a	-1.069236709	1.488702822
Rassf7	-1.003813514	-1.312469179
Rb1cc1	-0.505805074	0.286068477
Rbbp6	0.36710669	-1.405217683
Rbm34	-0.324490293	-1.198091714
Rbm45	0.057373622	-0.259934262
Rbm5	-0.746146975	-2.982509032
Rbmx	-0.705455245	-2.363866132
Rbmx2	-0.14469458	0.315668375
Rilpl2	-0.845213404	-1.043337329
Rinl	-1.438909808	-0.105899536
Rlf	-0.301681667	-2.755147731
Rnf125	-0.933074766	-1.87993316
Rnf7	-0.674779884	-2.193898578
Rpl10l	-0.715402387	-3.375861845
Rpl3l	-1.016755646	-0.389163777
Rpl9	-0.913828289	-0.389953003
Rpp40	-0.54576412	-1.364375682
Rpph1	1.463718485	1.012488507
Rprd1a	-0.186062772	-1.76020126
Rps23	-1.040841852	-2.288811509
Rps27	0.551449204	-4.453799979
Rrp9	-1.370434747	-1.70930534
Rrs1	-0.796937964	-1.508321119
Rsph1	0.895055898	1.075295847
Rundc1	-1.234292257	-0.909192187
Ruvbl1	-1.057386856	-2.280639821
S100pbp	-0.242311802	-0.07158731
S1pr5	-0.418895247	0.565819372
Sac3d1	-0.960728824	-1.613892487
Samt2	0.897832763	0.558529859
Sapcd2	-2.447700954	-2.104088769
Sat1	-0.89617277	-2.089157496
Sat2	-1.399722212	0.106653293
Sbno1	-0.132647882	-2.036182971
Scd1	-0.78474405	-1.489632157
Sdr39u1	-1.246565847	-0.676073318
Sec61a2	0.725059012	-1.736127212
Senp2	0.054473428	-1.098779402
Serp1	-0.819640622	-0.67493132
Sertad1	-0.926354038	-1.667392445
Sesn1	-0.774389843	-1.302285292
Sesn2	-1.571936732	-1.122626754
Sfi1	-0.280060887	-0.763731816
Sfn	-0.308043486	-1.022871383
Sgk3	0.129516611	-0.474658356
Sgms2	0.306398606	-0.507891423
Siah3	0	1.558603035
Sigirr	-0.573994711	0.034693289
Sike1	-0.399121609	-2.090631307
Sirt1	0.564426042	-2.07862555
Slc12a2	-0.619747119	-2.246575262
Slc13a2	-1.158397297	-1.471612668
Slc1a4	0.2738313	-0.122553961
Slc1a5	-0.076891231	-0.688591378
Slc25a28	-0.052404238	-0.776866394
Slc25a36	-1.33955879	-2.878008463
Slc25a43	-1.772363492	0.184066068
Slc29a2	-0.778104519	-1.831951308
Slc34a2	-0.486288848	-1.803565118
Slc35e2	-0.896817485	-1.193770842
Slc35e3	0.491600186	-0.844490645
Sltm	-1.269000974	-1.233157986
Smad7	0.545903795	-0.556061083
Smarca5-ps	0.540595463	-0.483638444
Smcr8	-0.606328508	-1.81769764
Smim4	-0.729111945	-1.302800773
Snai1	-1.721746801	-1.477825475
Snapc2	-0.725500589	-1.806797515
Snf8	-0.517958949	-2.109062924
Snhg10	0.32041606	-1.682676406
Snhg12	0.434235118	-1.459275542
Snhg4	0.548597346	0.0222656
Snhg5	0.878046847	-1.613307058
Snhg9	-0.180180907	-1.040317292
Snrnp35	-0.229958252	-2.688054361
Snx10	-1.607035254	-0.994811665
Socs2	0.627041912	1.50807038
Sorbs3	-0.545521602	-0.082619116
Sp3	-0.267813539	-1.363992098
Sp6	-0.475178312	-0.411582577
Sparc	-0.124978292	1.536356006
Speer4e	0.379069535	1.388643215
Spg7	-0.90625972	-0.945741627
Spink2	-0.132753426	-0.224970546
Spns1	-1.543469023	-2.181044203
Sppl3	-0.974266786	-2.947889033
Sprr2e	2.09384747	2.102317785
Spry2	1.907316993	0.482841295
Spryd4	-0.241301218	-1.639653114
Srsf1	-0.882071262	-1.4754094
Stil	-0.473087094	-1.629938066
Stk11	0.22189979	-0.296439645
Stk17b	0.526384734	-0.949865719
Stk19	-0.659326359	-2.422051883
Strn3	0.139124618	-1.017102068
Surf2	-1.558968132	-3.513977647
Syce3	-0.027461762	0.348488252
Sycp1	-0.628023337	-1.921805446
Syncrip	-0.51445558	-1.647419419
Taf1d	0.039958848	-1.331386897
Taf4b	-0.658426714	-0.436251201
Tagln2	0.660273785	2.029897775
Tbl2	-0.18969574	-1.911627861
Tbx3	-0.24284875	0.089417961
Tbxa2r	-0.020771972	-0.399654535
Tcf19	-0.305591621	-0.219671682
Tchh	0.14578054	-0.404501343
Tcp11	-0.272588786	1.026288884
Tdh	-1.858860788	-1.311540642
Tdpoz1	-1.383841927	-1.236027951
Tdpoz2	-0.532256535	-1.989481758
Tdpoz4	1.158184178	-1.523180338
Tef	0.26768989	-0.877139743
Terf2ip	-0.363689669	-0.877260455
Tescl	-0.473630552	-1.285271546
Tex101	-1.025871083	-1.134700951
Tfrc	-0.884126244	-1.90906087
Tgs1	-0.395000099	-2.762776086
Timm8a1	-0.904590392	-3.636466194
Timm8a1	-0.904590392	-2.967616783
Tktl1	-0.279385078	-0.889413394
Tlk2	-0.170901339	-1.95431339
Tmed5	-0.344048508	-2.779816785
Tmem141	1.37369114	0.991466882
Tmem160	-1.230741942	-1.086931438
Tmem170	0.026119492	-1.153023529
Tmem173	0.210727989	-0.484037191
Tmem177	0.220269503	0.126955225
Tmem189	-0.76536891	-0.793858275
Tmem190	1.926878361	0.024623096
Tmem223	-1.238787671	-1.09236887
Tmem37	0.045414688	0.907913729
Tmem56	-0.576115492	-1.294627683
Tmem79	-1.567289678	-2.00746716
Tmpo	0.245384007	-0.317086887
Tmppe	-0.868643359	-2.417963135
Tmsb15a	0.917738173	0.099456602
Tmsb15b1	0.692819022	0.906860813
Tnfaip8l2	-1.333119276	-1.677837481
Tnfrsf12a	-0.661506254	-1.139378498
Tnfrsf13b	-1.121311147	-0.691667201
Tnfrsf17	-0.025429637	-1.538362225
Tnfsf12	-0.994006535	-1.951079407
Tnip2	-0.218107258	1.560901914
Tnnc2	1.371359236	1.848594785
Tomm20	-0.288941287	-2.450109036
Tor1aip2	-0.534370116	-0.372897933
Tor1b	-0.997286806	-2.863403717
Tor3a	-0.616058366	0.564357419
Tox4	-0.921165045	-1.749244198
Tppp3	1.329744308	0.49977252
Tpst1	1.08835838	-0.126497931
Trak2	0.721181992	-1.187254676
Trap1a	0.105039446	0.34140332
Trib3	-1.266723311	-1.055936345
Triml2	0.833467695	1.288895116
Trpv2	-0.52921842	0.164716331
Tsen15	-1.039755877	-1.671901278
Tsen34	-0.859216683	2.351514933
Tslp	0.251517716	1.650766548
Tsr1	-0.196003446	-2.083895119
Tssk6	-0.250431727	-0.26610284
Tsx	0.683848467	0.552933753
Ttc30b	0.610005395	1.255900074
Ttf1	0.483428032	-1.418717541
Ube2j2	-0.937437825	-2.058445945
Ubr5	-0.175382518	-1.303169069
Ubtd2	-0.706877219	-1.978569217
Ucp2	-0.804666481	-0.33115473
Ugcg	-0.015366057	-1.139433961
Uhmk1	-0.835861353	-0.030318324
Unkl	-0.841405136	-1.425060603
Upk1a	0.253953093	-0.722651232
Upk3a	0.06475156	1.752315222
Usp50	-0.81067647	-0.907449262
Uspl1	-0.417002125	-1.769510308
Utf1	0.679403424	1.531634715
Utp14b	0.201283902	-1.440371803
Utp23	0.163568711	-2.951298293
Wdr44	-0.576914244	-1.566555369
Wdr77	-0.684258493	-2.555099112
Wsb1	-0.865515383	-2.88357134
Wwtr1	-1.35687112	-1.540186391
Xpa	-0.610407877	-0.703288106
Xpnpep1	-1.130682418	-1.871107747
Yars	-1.101246182	-1.464819394
Yme1l1	-1.003574225	-1.895826549
Yrdc	-0.952616526	-1.446222472
Yy1	-0.035606844	-0.98869111
Zbtb43	-0.68659637	-2.522341094
Zbtb8a	-0.738822182	-1.429759064
Zc3hav1	-0.051211033	0.28672426
Zdhhc7	-1.50855759	-2.152410535
Zfp1	-0.96408958	-2.554920188
Zfp263	-0.81293136	-1.848028213
Zfp281	-0.001051778	-1.283236504
Zfp346	-0.766282964	-2.07550466
Zfp386	0.386909115	-0.455239187
Zfp42	0.638507223	-0.640080473
Zfp54	-0.691583214	0.052854292
Zfp599	-1.351933262	-0.950040716
Zfp617	-0.737332931	-1.224331537
Zfp622	-1.354049287	-1.765662853
Zfp637	-0.801538398	-0.26767113
Zfp639	-0.866785546	-2.299933386
Zfp644	-0.401363104	-1.078637515
Zfp647	-0.329401213	0.022004174
Zfp668	-1.173232468	-1.053379734
Zfp7	-1.503806757	-1.928056056
Zfp707	-0.910277934	-1.907932703
Zfp775	-0.851834222	-1.135652832
Zfp809	-0.166383574	-0.261054889
Zfp867	-0.004059348	-0.003656323
Zfp868	-0.053963625	-0.367284024
Zfp935	0.563225666	-0.960093636
Zfp949	-0.506074756	-1.012854007
Zfx	-0.397550664	-1.380711484
Zmym5	0.327913052	0.268006791
Znhit3	-0.882343449	-3.166564928
Zrsr1	0.510306223	-0.597940309
Zscan5b	-1.219567996	-2.917518272
0610009B22Rik	-0.275994246	0.526315864
0610010K14Rik	-0.098605012	-1.06983455
1110012L19Rik	-0.008022111	1.051422939
1110020A21Rik	0.515461572	0.63203884
1110059G10Rik	-0.505339017	-0.787953258
1300002E11Rik	0.341208184	0.113596667
1500011B03Rik	0.793400361	-0.018438364
1600002D24Rik	0.920336929	1.036103108
1700010I14Rik	-0.246973831	0.861091667
1700018B08Rik	-0.952334042	1.04165446
1700021F07Rik	2.642897922	0.648856259
1700028I16Rik	0.980362438	1.044858668
1700028K03Rik	0.626826646	1.212226637
1700030K09Rik	0.373250947	0.449480048
1700034K08Rik	1.42906422	1.158223341
1700067K01Rik	0.414020162	0.814647319
1700097N02Rik	2.291633025	1.219564664
2010109A12Rik	0.481177506	0
2210408I21Rik	-1.68752009	-0.31130915
2310009A05Rik	1.557672806	0.289524779
2310033P09Rik	-0.717142845	1.047779308
2410131K14Rik	-0.252967351	-1.957215649
2610316D01Rik	1.205612881	0.052360922
2700049A03Rik	0.146124619	0.238266547
2900009J06Rik	1.136698603	1.192161732
3110009E18Rik	0.776258528	0.885903946
3110082I17Rik	-0.625306847	-0.797919756
4930405A21Rik	0.564256211	0
4930451I11Rik	-0.245879858	0.623836118
4930562C15Rik	0.195147473	0.102231127
4933427D06Rik	0.159839385	1.44283509
6720468P15Rik	0.808031888	1.746478321
9330182L06Rik	0.047266622	0.940140384
9530068E07Rik	-0.169828473	0.587410136
A1bg	-0.341741807	1.033559673
A330093E20Rik	0.950347857	0.651964182
A430033K04Rik	1.195300384	0.545587062
AA619741	-0.28400439	0.430162782
AI463170	1.482364293	1.823020872
AU022751	-0.481923705	0.728829933
AU023762	0.765192876	0.57944521
AW146154	-0.044136345	-0.168307962
Aaas	-0.466084373	0.345669847
Aagab	0.803624036	0.342590516
Aarsd1	-0.885580871	-1.731602527
Aass	1.083588435	0.009344115
Aatf	-0.515213344	-2.312664932
Abcb1b	0.574340795	0.685921544
Abcb6	-0.803109193	-0.647676696
Abcb8	0.323795584	0.50522919
Abcc4	0.429748698	0.376893233
Abcd3	0.613431912	0.541553477
Abcf3	-0.724179426	-0.935986427
Abhd10	-1.148832916	0.632799692
Abhd11	-0.898280466	-1.336889763
Abhd14a	0.210718391	1.350034544
Abhd16a	-0.474947524	0.979363208
Abhd3	-1.157763154	0.233110772
Ablim1	-0.524376715	0.248975426
Ablim2	0.671622581	0.918853902
Abtb1	-0.834708206	-0.073789136
Acadvl	-0.678960224	0.290926171
Acap2	-0.125104327	0.662183829
Accsl	0.318332999	1.072406654
Aco1	0.39505763	0.662468002
Aco2	-1.130261586	0.309985206
Acot7	0.132203565	-1.227178769
Acot9	-0.49869042	-1.250539519
Acox3	0.282889971	0.424955105
Acoxl	-1.599314383	0.461781069
Acp1	-0.861847136	0.051517324
Acp5	-2.064024013	0.583389112
Acp6	0.199621411	0.916665582
Acpp	0.239586157	0.723905957
Acsl3	0.10875952	0.011272008
Actg1	0.138188806	-0.90437082
Actn3	1.02803963	0.436924185
Actn4	-0.925489599	-1.192730884
Actr1b	-1.149119559	0.147931943
Actr8	-1.283026769	-0.150190305
Adam32	0.309703637	0.303211238
Adamtsl1	0.231864379	0.546150049
Adar	0.272203894	0.328042815
Adck1	-0.685633183	0.742275029
Adck2	0.506782862	-0.165754418
Add2	0.027541883	0.31198949
Adk	0.379227564	0.109081561
Adm2	-0.24026543	0.514688169
Adpgk	0.056735645	-0.130101163
Adprh	0.389150868	0.521591014
Adtrp	1.179685429	0.217686121
Afap1l2	0.036262627	0.457916882
Agk	1.03612179	1.154325372
Ahcy	0.317133853	-0.282284258
Aimp1	-1.320072644	-1.027829489
Aire	-0.007520089	0.605565454
Ak2	0.011314162	-0.212017612
Akap13	0.080690002	-0.502809128
Aknad1	0.865297504	1.157711526
Akr1c21	0.490177828	0
Akr1e1	0.194268887	0.813232984
Akr7a5	-1.687043746	-0.730595074
Aldh1a2	1.22897974	1.175865125
Aldh1l1	0.252969038	0.131398208
Aldh2	-0.164446411	0.876112003
Aldh4a1	-0.216444045	-0.084553811
Aldh7a1	0.195730754	0.377339523
Alg1	-0.328575463	-0.484245808
Alg10b	0.236515972	0.3372638
Alg2	-1.792101343	-0.888956232
Alg9	0.408221636	-0.409769045
Alkbh7	-0.399388095	-0.114349007
Alms1-ps2	-1.012931835	-0.243786013
Amacr	-0.725188524	1.446367685
Amdhd2	0.297837772	-0.653948923
Amfr	0.418859127	0.792121917
Amn1	-0.305519956	0.589505886
Ampd2	0.306867881	0.622336489
Amz2	0.643479226	0.622043992
Anapc2	0.475878051	-0.19462463
Angel1	0.409095879	1.296370389
Ankrd27	0.187534482	0.144658238
Anks4b	-0.41904152	1.288242364
Ano10	-0.512979255	0.417959417
Anxa5	0.220261568	0.766304161
Anxa6	0.46772311	0.258708218
Anxa7	-0.078778248	0.481987464
Ap2s1	-0.651140583	0.391159447
Ap3b1	0.732647139	0.731525527
Ap3m2	0.251105874	-0.70105111
Ap5m1	0.384291324	-0.038292554
Apba2	0.80644085	0.523072967
Apbb1	-0.966012422	0.469577139
Apeh	0.084767153	0.215022349
Aph1a	-0.430575301	-0.084076675
Aph1c	0.282322872	0.66866644
Aplf	-0.230660498	0.549749427
Apool	-0.796728885	0.510271917
Arcn1	-0.943277992	-2.509714498
Arfip1	0.492542898	0.781384553
Arhgap17	0.701060885	-0.395376943
Arhgap26	0.289696408	0.633780268
Arhgef1	0.376539066	0.760100989
Arhgef16	0.398821917	1.143838771
Arhgef39	-0.039758655	0.756850067
Arhgef7	0.314937957	0.385006428
Arl2	1.431244173	-0.126373153
Arl6ip1	-0.349364598	0.966394049
Armc10	0.228021072	0.839381819
Armc8	-0.168758971	0.501893644
Armc9	0.146377955	-0.842425411
Arntl	0.472172985	-0.140199674
Arpc1b	-1.042567201	-0.381583055
Arpc3	-1.720115171	-2.614346142
Arxes1	0.120314108	0.459633923
Ascc1	-0.560841425	-0.819045456
Aspm	-0.350179029	-0.575954349
Aspscr1	-1.207601668	-0.195994113
Astl	0.43218105	0.895530776
Asz1	0.660601146	0.622201811
Atad1	-0.1082219	0.001947402
Atf6	-0.522405536	-0.256467367
Atf7ip	-0.094132179	-0.611673239
Atg12	0.083894048	-0.637489425
Atg16l1	-0.905600371	-1.94359234
Atl2	-0.085821095	-0.276892239
Atp13a1	-0.687950881	-0.349347548
Atp2b1	0.418411397	0.294167253
Atp2c2	0.126116283	0.077485017
Atp5e	-0.403202855	-1.020876284
Atp5g2	-1.447365239	0
Atp6v0a2	-0.328028041	0.196566322
Atp6v0e2	0.464201439	1.310153472
Atp6v1a	-0.646225052	-1.529588137
Atp6v1f	0.7295868	0.551351756
Atp6v1g1	0.528393962	0.384423752
Atp8a2	0.445296055	0.468785753
Atxn7l2	-0.035995543	0.840790826
Aurkc	-0.894948666	-0.803120301
Aven	0.636903499	0.189949016
Awat2	-0.133468833	0.790308958
Axin2	-0.161684542	0.738740877
B3galnt1	0.658637573	1.325981487
B3galnt2	-0.25551165	0.932570517
B4galt2	-0.300486717	0.964359649
BC004004	-0.598741964	-0.821139523
BC005624	-1.225917516	-2.012033132
BC017158	-0.361856875	0.752124275
BC048403	0.705318405	0.162449752
BC048602	0.569367592	0.396039798
BC051537	-0.859895488	1.071135084
BC052040	-0.791402449	1.198228008
BC055324	-1.675547832	-0.926034868
Babam1	-1.5424599	-1.077457242
Bace2	0.123155634	0.305842534
Baiap2l1	0.072246552	0.688692936
Bank1	0.680287445	0.625781071
Banp	-0.953009612	-1.144599765
Bbs4	-0.784073145	-0.05274774
Bcar3	0.417428483	1.38428994
Bcl7b	0.182453619	0.823025889
Bdh1	0.696741269	0.626546315
Bdkrb1	0.64353379	0.735877357
Bend5	0.038111275	0.986327388
Bin2	-0.824824429	0.464813454
Bin3	-0.487284709	0.7922834
Birc3	-0.013166753	0.906852565
Bloc1s1	-2.179187862	-1.429567978
Bloc1s5	0.221601195	-0.47210008
Blvra	1.020727993	0.097892057
Blzf1	-0.41150057	-0.199210822
Bmpr1b	0.266783634	0.38167489
Bms1	-0.757787304	-2.171658193
Bnip1	-0.384754242	-1.34850696
Bola3	-0.290091729	0.729948258
Btbd10	0.758632796	-0.040576912
Btbd8	0.606866905	0.847866249
Btbd9	-0.423765673	0.190368781
Btd	-0.835319468	0.634622098
Bub1b	-1.199489722	0.168164334
C1galt1c1	0.106897145	1.002806748
C1qb	0.260074361	0.211085211
C330013E15Rik	1.42360625	1.962689806
C330018D20Rik	-0.032233106	-0.204863326
C8g	1.752579482	1.224145327
Cacfd1	0.467731994	-0.950086389
Cacng4	0.057784697	0.054548466
Cactin	-1.62012265	-1.747646496
Cage1	0.647396849	0.774829125
Calcoco1	-0.469175861	0.227972393
Caln1	0.2782646	1.020014159
Calu	-0.018349479	-0.379366888
Camkmt	-0.003129817	1.676656149
Camsap3	-0.089779537	0.929174962
Cars	-1.009630999	-0.678113179
Casc1	0.56381582	0.993541143
Casp8	1.101889785	0.808774333
Cast	0.106048043	0.688728173
Cbr4	-1.229680203	0.965895056
Cc2d1a	-0.038113999	0.125374498
Cc2d1b	0.116138021	-0.011393223
Ccdc105	0.31120512	1.347155363
Ccdc114	0.087611829	1.42743618
Ccdc130	-0.811500981	-0.870960121
Ccdc138	-0.062891261	0.08209666
Ccdc14	0.108309808	0.404748397
Ccdc155	-0.446532567	-0.643716699
Ccdc171	0.603788956	0.680257317
Ccdc172	1.676951127	0.265085626
Ccdc174	-0.817880656	-2.771821038
Ccdc28b	1.335899132	0.925407174
Ccdc3	0.053714806	1.164864714
Ccdc34	1.061211483	-0.190925176
Ccdc58	-0.742673549	-2.381311826
Ccdc61	-0.507520632	0.619658435
Ccdc62	1.063196737	1.138563141
Ccdc68	1.18599337	0.599962339
Ccdc69	0.437956295	1.134457411
Ccdc71	-0.420339265	-1.220756207
Ccdc84	0.878320325	1.067525049
Ccnb1	-0.9278248	-1.534763718
Ccnb2	-0.778406305	0.051216142
Ccnb3	-0.383951219	0.115255345
Ccnh	-1.076734593	-2.414015754
Ccno	0.381722156	0.255014239
Ccnt2	-0.613107835	-0.142464476
Cct5	-0.993101458	-1.441781697
Cd160	-1.175696495	1.528724004
Cd164l2	-0.962866503	0.146452718
Cd177	-0.15155045	-0.147589465
Cd36	0.648467886	1.27051051
Cd99l2	0.353344697	-0.030011431
Cdc25b	0.312259615	1.412406473
Cdh3	-0.192630627	-0.708206107
Cdk15	0.024678154	1.520418828
Cdk20	-0.071675219	0.133071944
Cdk5	-0.877036881	-0.593512543
Cdk5rap2	0.21268861	0.064036352
Cdpf1	-0.297842324	0.365138655
Ceacam10	-0.892612679	2.632394474
Cenph	-0.774163503	-0.221775025
Cenpo	-0.048689093	0.384881847
Cenpq	0.324536204	-0.05090091
Cep104	-0.270033503	0.271964151
Cep44	-0.590331397	-0.811694505
Cep55	0.782375483	0.92303481
Cep57l1	0.430468817	1.055597592
Cep78	-0.526687697	0.353374707
Cep95	0.027092516	-0.022078432
Cetn2	0.269095617	0.44699572
Cgnl1	0.609529574	0.581559797
Chac2	0.591839123	1.22949117
Chadl	-0.010230266	0.192179294
Chchd1	-0.790535321	-0.992396671
Chchd6	-0.460644355	0.062691979
Chd1l	-0.26065982	0.168327246
Chd6	0.258991088	-0.181341789
Chdh	-0.174561972	0.387213877
Chek1	0.497987322	1.111359448
Chga	-0.01862148	1.337139692
Chmp7	0.219894487	-0.323645711
Chn2	0.742189725	0.653495459
Chrnd	0.580231095	-0.077643896
Chrng	0.346241225	0.531861412
Chst7	0.938463369	0.131506729
Ciapin1	-0.043856018	0.398871358
Cirbp	0.340018496	1.546138737
Cisd1	-0.59201189	-1.309500531
Cisd3	1.280077229	2.053207078
Cit	0.258006032	0.57309051
Cited2	0.327530845	1.332674188
Cklf	0.007992423	0.769708
Clasrp	0.375330304	1.14659568
Clcc1	-0.236119506	0.352257913
Cldn15	0.930860836	1.04376178
Cldn4	-0.513958598	1.286551763
Cldn8	1.435148505	0.18901286
Clec12a	1.307219264	0.899965209
Clk1	-0.05812756	-1.619653126
Clpb	0.450763244	-0.028598276
Cluap1	-1.065083783	0.422863658
Cmc2	-1.139746894	0.323412454
Cnot11	-0.285993552	1.094056248
Cnpy2	-0.193765639	0.629891497
Coasy	0.951208222	0.605717742
Cobll1	0.528679581	1.272455803
Cog1	-0.721704924	-0.18731799
Cog3	-0.226848538	0.210525424
Cog6	0.172594876	0.5997863
Col6a6	0.931087148	0.224710534
Commd1	-0.291704445	-0.425157924
Commd10	0.365659359	-0.755938954
Commd9	-0.687117648	-0.619116711
Copa	-0.674604654	0.141412322
Copb1	0.720383926	1.154800259
Copg1	0.30961304	-0.588941623
Coprs	-0.679297582	0.468180954
Cops3	-0.375768694	-0.774221513
Cops8	-0.597749986	-1.628617391
Coq6	0.007504019	-1.025560327
Coq9	-0.906943745	0.6739152
Coro1b	-2.168012159	-0.314644467
Coro2b	0.143314599	1.159492455
Cox16	-0.64484357	-2.122108287
Cox6a2	1.001815805	0.745389965
Cox7a2l	-0.314775357	-1.540261692
Cox7c	-1.182597032	-2.812966395
Cpeb1	0.69968443	0.68458737
Cpox	0.01340999	1.18174993
Cpsf3	-0.688306168	-1.378810661
Cpsf4l	0.24095667	0.751486884
Cpt2	-0.64258311	-0.484096172
Cr1l	-0.392299065	0.544866901
Crbn	-0.322487645	0.832929816
Creld2	-0.20723114	-0.886667084
Crmp1	0.559606343	1.471584729
Cryl1	-1.000304727	0.293248642
Crym	0.509743132	2.131690967
Csad	0.992021492	0.652063022
Csf1	0.57598258	0.552832749
Cst3	0.693023744	0.971355023
Ctbp2	0.492406566	0.438293687
Ctbs	-0.17094558	1.310853283
Ctnna1	-0.036022611	-0.442454831
Ctnnb1	-0.430038922	-2.036545922
Ctns	0.054769774	-0.105456239
Ctps	-0.968304241	-1.299233256
Ctsd	-0.551652635	-1.024922446
Cux1	0.403380714	0.721801828
Cwc27	-0.963870604	-1.425401077
Cwf19l1	-0.455196097	-0.511575473
Cwf19l2	-0.100552702	0.365641709
Cxcr3	-0.34830084	0.542449812
Cxxc1	-0.742291786	-0.516951861
Cyb561d2	-0.992157295	-0.717280316
Cyfip2	0.741225712	0.428488708
Cyp19a1	0.138020663	0.746916309
Cyp27a1	0.185441209	1.308130549
Cyp2j12	-0.291822178	1.091679526
Cyp4f39	1.202790642	1.502371706
D030018L15Rik	0.297331096	1.164317237
D10Wsu102e	0.087163123	-0.516961725
D5Ertd577e	-0.604633471	-1.414922726
D630033O11Rik	0.604880392	0.384901311
D6Wsu163e	-0.885328455	-1.515152088
Dap3	0.277777686	0.779283833
Dapk2	0.267765815	0.810750414
Dcaf7	-0.839232333	-0.254582592
Dcaf8	-0.161911494	0.881675141
Dclk2	0.405977953	1.061047132
Dclre1a	-0.113004301	0.902492977
Dcpp3	1.567243638	-0.195349297
Dctn1	-0.305049951	-0.037855172
Dctn3	-0.718045616	-1.392800152
Dctn5	-0.831521571	-0.39280875
Dctn6	1.459675636	0.1136961
Dcxr	0.173103176	0.517026074
Ddb2	-0.712071368	0.125592454
Ddrgk1	-0.716752243	0.072950942
Ddx11	-0.158912534	0.23539306
Ddx28	-0.582633188	-0.947536522
Dedd	0.109534431	0.039598211
Def6	-0.078385648	-0.00578622
Defb41	3.314664627	1.250703556
Depdc7	-1.176512765	-1.720353709
Dera	-0.302938564	-0.610606722
Derl3	-0.119014156	-1.092595794
Dgcr6	0.456504233	-0.770916113
Dguok	0.458547949	-0.040497702
Dhrs1	-0.177860524	0.58135324
Dhrs2	1.824299466	0.994416829
Dhrs3	0.521622912	0.832451966
Dhx35	0.261218631	-0.014491465
Dicer1	-0.008226675	-0.118313903
Diras2	0.34499411	1.325993175
Dis3l2	0.406187912	-0.033548046
Disc1	-0.149623146	-0.062620805
Dlat	0.652481181	0.973210916
Dld	-0.563503743	0.06664317
Dlst	-0.083195397	0.614357133
Dnajb2	-0.664845623	-1.866377556
Dnajb4	0.300948483	1.012931564
Dnajc1	-0.031526964	-0.158206308
Dnajc10	0.270507716	-0.51215081
Dnajc11	-0.405438858	-0.471691026
Dnajc14	0.052141759	0.607951984
Dnajc3	-0.605032141	-0.389343626
Dnmt1	-0.270123347	-0.06590175
Dock3	0.562593788	0.765314675
Dpcd	-1.297596423	-0.800072027
Dpf3	-1.165068036	-1.235952941
Drap1	0.343284058	1.629835102
Dse	0.552191518	0.089184285
Dstyk	0.069400859	0.853520387
Dtwd1	-0.528257667	0.58762087
Dus1l	-1.735264235	-1.724042926
Dus3l	-1.410593524	-2.091750192
Dusp12	-0.855598142	-0.311767129
Dvl2	-0.263893043	-1.068196379
Dydc2	-1.926576037	-0.866346216
Dynlt1b	0.363725293	0.776260711
E330017A01Rik	1.711139282	0.442811322
E330021D16Rik	0.269810204	0.079995318
Ebpl	1.102411701	1.228501241
Ecd	-0.650069068	-1.593812262
Echdc1	0.008237103	0.435234736
Edc4	-0.063253806	-0.485972255
Edn1	0.342467703	0.719059624
Eed	-0.090310623	-0.247965401
Eef1d	-1.26273258	-2.614832388
Eef2k	0.172294113	0.529185596
Eefsec	-1.544820436	-0.872392905
Eepd1	-0.013992735	1.053241823
Efcab11	0.992097682	0.003781309
Efcab7	0.062910406	-0.480465345
Efhc2	0.0398572	1.063441172
Efna4	0.896350542	1.583691629
Efnb1	0.207999145	1.169770393
Eftud2	-1.292038602	-1.269083638
Egf	0.23769454	0.926391134
Egfl6	0.528623447	1.376336018
Ehf	0.67557541	1.286369711
Eif1ax	-0.034065518	-0.619355357
Eif1b	-0.615064223	-0.697880574
Eif2ak1	-0.211011228	-0.174716715
Eif2b1	-0.903411246	-1.976400878
Eif4a2	-0.104234863	-1.12012985
Eif4enif1	0.085904284	0.476604183
Elac2	-1.429087364	-0.613330237
Elovl5	0.483025156	0.189906633
Elp2	-1.493388556	-0.373550484
Elp3	-0.308545322	0.246722314
Emc10	-0.996646922	-1.029112393
Enkd1	-1.210185803	-0.044485433
Entpd1	-0.277908923	0.754414436
Entpd6	0.453912602	0.483412687
Ep400	0.3059778	0.582848661
Ephb6	-0.214996134	-0.116080477
Eprs	-1.009560671	-2.074044732
Eps15l1	-0.902953115	-0.312770258
Eps8l3	0.069281976	0.998408032
Ercc5	-0.173106206	0.060822525
Ergic1	1.196914392	0.591366874
Ern1	0.151977451	0.347590647
Erp44	0.267740229	-1.531388833
Esrp1	0.591035311	-0.194888491
Ets2	0.882778465	0.894472769
Exd1	-1.377078877	0.131091146
Exo5	0.153378595	0.456848518
Exoc1	-0.490483984	0.15351685
Exoc4	-0.693315598	0.596541165
Exoc7	-1.089406015	-0.26860742
Ext2	0.221056831	0.270605169
Extl1	0.548227971	0.692143299
Extl3	0.216075527	0.063544205
Ezh2	0.598081581	-0.1820448
Fa2h	0.143010382	1.603518168
Fabp7	1.026307866	-0.26960238
Fahd2a	1.501976632	0.069923737
Fam110c	0.898603963	0.760565178
Fam114a2	0.102080115	-0.598822839
Fam118b	-0.187595546	-1.823336748
Fam120b	-1.096435541	0.162903904
Fam131a	-0.184528951	-0.126599044
Fam151a	-0.051925235	0.804158384
Fam161a	-0.063704484	0.560836536
Fam162a	0.378154608	-0.91151031
Fam162b	0.739282144	1.128671514
Fam167a	0.726764957	0.989779439
Fam187b	-0.14401611	1.326711464
Fam189b	0.529618881	1.811354763
Fam193a	0.214542203	0.521329953
Fam214a	-0.423341846	0.173411463
Fam221a	0.301198039	-0.150177142
Fam221b	0.123911789	1.285332071
Fam229b	1.272318076	2.022474659
Fam3c	0.869520687	0.375181931
Fam47e	-0.05721968	0.285357844
Fam53b	-0.116230524	-0.220121246
Fam83g	0.047549428	0.191029111
Fancd2	-0.924465259	-0.526698945
Fanci	-0.435792177	0.204302008
Fancl	-0.414095394	-0.986890577
Farsb	0.184675684	0.907614451
Fat1	0.078611717	-0.17489327
Fbp2	1.028258884	1.384452708
Fbxl2	0.331411894	0.393972665
Fbxl6	-1.357460599	0.079810606
Fbxo10	0.696283509	0.149555899
Fbxo21	-0.10006235	0.65362956
Fbxo25	0.7858599	0.218982501
Fbxo3	-0.324290675	0.486393701
Fbxo34	-0.048390625	-1.532853846
Fbxo38	-1.17601024	-0.448392054
Fbxo40	-0.684130535	0.644724785
Fbxo43	0.425692116	0.152563599
Fbxo7	-0.263713133	0.561791155
Fbxw16	0.787636732	0.853136301
Fbxw17	0.636550381	0.276755346
Fbxw18	0.457216749	0.741199571
Fbxw26	0.399587404	1.459876765
Fcgbp	0.492449496	0.71656919
Fcho1	-0.406070466	0.290048371
Fdft1	-0.885694314	-0.897917281
Fetub	0.770533072	1.255916823
Fez2	-0.859672579	-1.564320626
Fgf8	0.928540675	3.408373533
Fgfr2	0.373783695	1.300492188
Fh1	-0.668616152	-0.299854086
Fibp	-0.005498612	-0.618104284
Figla	2.044605699	1.071435245
Fip1l1	0.029991026	0.537552723
Fkbp15	-0.527267303	0.226061683
Fkbp2	-0.588605575	-1.063280394
Fkbpl	-1.564423592	-2.550608492
Flii	-1.140075729	-0.077138016
Flot2	-1.397950835	-0.210638517
Fmo5	-0.405268108	1.284002098
Fnbp1l	0.389979812	1.229945846
Fpgs	-1.167887725	-1.386322139
Fra10ac1	-0.19955137	-0.910924621
Frmd5	-0.959935546	0.302682347
Fsd1l	-0.448669313	1.118048426
Furin	0.186307059	0.534175099
Fzr1	-0.157466785	-0.099859938
G3bp2	0.132274008	0.182802923
Gaa	-0.016206742	-0.790665267
Gabrr3	1.420279996	1.698504557
Galk2	-0.832477457	0.031317454
Galnt12	-1.111191336	1.106940536
Galnt6	0.029918186	0.440764062
Galnt9	0.159026538	0.382823845
Ganc	0.512859219	1.319185539
Gas6	0.67006486	0.368117518
Gas8	-0.730583371	-1.021421222
Gbe1	0.915325358	0.363904248
Gcat	-1.578503249	-0.025434108
Gcc2	0.406342495	0.571491136
Gckr	1.141061621	1.003024753
Gcnt4	-0.043731826	0.474090655
Gdi1	-1.204759602	0.311559756
Gemin8	-0.471024681	-0.469813045
Gfm1	-0.792846799	-1.196007652
Ggct	0.41926271	0.000837715
Ggt1	-0.104393724	1.266522848
Ggta1	-0.211728342	0.487351666
Ginm1	-1.269524562	0.795630154
Gja4	0.13793871	1.355361679
Glce	-0.038144557	-0.988815313
Glmn	0.573053368	-0.028733167
Glrx	0.840135704	1.629736555
Gm10012	-0.914668158	1.07192052
Gm10033	0.802542272	0.19375332
Gm10324	0.029880031	0.170859936
Gm10364	1.462871001	0.89175492
Gm10639	-1.009286252	0.259429832
Gm11346	0.867540687	0.768679362
Gm12633	0.425216021	1.454823967
Gm13088	1.073973551	0.022680999
Gm14085	0.269425464	0.54821682
Gm15421	0.072830101	-1.252481986
Gm15941	-0.631274579	1.391862611
Gm16497	0.653061466	0.619802195
Gm1673	1.542320329	1.246677198
Gm20741	1.12606395	0.707334834
Gm364	-1.216831244	-0.828978478
Gm4489	0	0.482590904
Gm4907	-0.068081319	1.273950785
Gm4981	-0.317884983	1.100358893
Gm5065	1.093919522	0.303103036
Gm5475	1.396561199	0.723334344
Gm5779	-0.152826668	1.610679927
Gm5868	1.439776681	1.028677394
Gm6150	-0.56561791	0.759260531
Gm813	0.863006665	0.17119475
Gm815	1.267122636	2.530543939
Gm8801	0.23831216	0.87484698
Gm904	1.334348215	0.180439032
Gm9999	1.449743598	0.152637026
Gmds	0.947449913	1.433538296
Gmpr	1.754548046	1.200371349
Gmps	-1.215500593	-1.611863308
Gnai3	-0.711223687	-1.721202236
Gnat2	1.528968318	1.383109368
Gnb1l	-0.786990849	-0.948308608
Gnb5	1.052597448	0.987697916
Gnpda2	2.129960808	1.063476265
Golga7	0.241805429	1.148727023
Golm1	0.323118304	0.41187732
Gorasp2	-0.494941452	-0.501572859
Gosr2	0.428273272	-0.565209242
Gpaa1	-0.126172616	-0.580654604
Gpatch1	-0.891347565	-0.051151386
Gpatch2l	-0.205725723	-0.31232316
Gpatch8	-0.23321461	-0.560296369
Gpm6a	0.423488207	0.546107561
Gpr108	-0.826431161	-1.141244713
Gpr137	0.167199699	0.512805009
Gpr180	-0.271444732	0.475602026
Gpr35	0.912618228	1.479841498
Gpr68	0.664927232	0.84138809
Gprc5c	0.102560138	-0.543434099
Gramd1c	0.019927052	1.393070574
Grhl1	0.245161375	-0.256749638
Grhpr	-1.931890375	-0.089849293
Grid1	0.635209128	0.110222483
Grm4	0.246008132	1.835781822
Grn	0.191953314	0.238852013
Gspt2	0.519337085	0.141388393
Gsta4	-0.050119991	0.005382832
Gstk1	2.117876199	1.788191123
Gstm6	0.85315333	0.964926461
Gstt2	0.725047449	0.889907546
Gstz1	0.299162077	1.650903991
Gtf2a1l	0.564606507	0.565347066
Gtf2h2	-0.87749464	-1.732184398
Gtpbp1	0.454253001	0.135768819
Gtsf1	0.105689646	0.125429999
Gys1	-0.70404996	-0.7007705
H13	0.261742788	0.209534073
H1foo	0.38818917	0.112055008
H2-Aa	0.428927591	0.51599735
H2-Ke6	-0.005268765	1.300951142
H2-Oa	-1.672852442	0.424896042
H2-T10	0.791969769	0.878541442
H2afx	0.13297562	-0.37437147
Hadha	-1.208683003	-0.444923077
Haus3	-0.224160134	-2.270909586
Haus8	-0.875569555	-0.289822849
Helq	-0.064177585	0.791626054
Henmt1	0.959088763	0.647089175
Hes6	0.759128578	1.699606243
Hexdc	0.881323442	-0.11394742
Hhat	0.768756055	0.572361154
Hid1	0.794583426	1.191439448
Hint2	0.517627566	-0.21612609
Hint3	-1.925058787	-0.321061377
Hip1r	-0.439437761	0.178361647
Hmg20a	0.329532697	0.152507511
Hmga2-ps1	-0.138480491	2.582549795
Hmgcr	0.510382594	-0.458786313
Hp	-0.258804097	1.644446329
Hpse	0.716771863	0.774570464
Hs3st5	0.669429375	1.050230906
Hsd17b4	0.071451353	0.590030045
Hsd3b7	0.681179629	2.176101147
Hsdl1	1.121998706	0.392863606
Hsp90aa1	-0.285124839	-1.365764193
Htatip2	-1.486546631	0.476083963
Htr5a	-0.113544659	1.648160673
Hus1	0.285324501	0.136621059
Hyal2	0.23018026	0.467265437
Hyou1	0.508102013	-1.23478637
Ica1	0.525273613	1.294177154
Icosl	0.524607421	0.644856841
Idh1	0.343777429	1.364656346
Idi1	0.473805548	0.482970849
Ift122	0.165501937	0.411792333
Ift81	0.543667063	-0.449280431
Igbp1	-0.300763833	0.465499506
Igf2bp2	-0.846227888	0.025186261
Igfbp7	1.358044125	0.916199916
Igsf23	0.918007657	1.429419767
Ikzf4	0.458319906	1.476956334
Il10rb	1.118464948	1.168342013
Il17rb	0.2173342	0.595907274
Il17rd	-0.061559659	-0.294754521
Il1r1	0.843050523	0.67085955
Il1r2	1.520786805	1.6462133
Il1rap	-0.2596821	-1.366611212
Il2rb	0.107687342	0.835246653
Il31ra	0.163482782	0.802519894
Il34	-1.35776836	0.743471003
Iltifb	0.385248791	0.398031256
Immt	-0.794039728	-0.168014621
Inca1	0.604538544	1.03035875
Ing1	-0.322109466	-1.926644311
Inpp5d	0.597085331	0.633105656
Inpp5k	-0.841903428	0.085718177
Ints9	-0.785786266	-0.901892717
Ipcef1	0.785846863	0.4734619
Ipp	0.541062638	0.780960013
Ippk	0.112035833	0.542104343
Iqcb1	0.338634326	0.896074109
Iqcf5	0.805993433	0.283189505
Iqgap3	0.27300273	0.849313825
Irf8	0.440233233	0.114008519
Isca1	0.333583351	-0.503966695
Isl1	0.154465907	0.798087241
Itgb1	0.527352136	0.487444658
Itprip	0.33307275	0.281949403
Itsn2	-0.649666887	1.27178226
Jag2	0.266854303	1.142276057
Jakmip1	0.997340508	1.123236287
Jkamp	0.114052581	-0.707026191
Josd2	-1.586685955	-2.154417575
Kat7	-1.483989951	-1.295109002
Kat8	-1.288351274	-1.646750077
Katnal2	-0.75056701	0.272606484
Kbtbd7	0.682647243	0.026343109
Kcng4	0.868993978	0.796173887
Kcnh1	-0.346337801	0.586915511
Kcnh2	0.555561123	0.534060069
Kcnh3	-0.42301658	0.267842065
Kcnk13	0.645633516	0.995222534
Kcnk18	0.020536225	1.453173775
Kcnmb2	1.174907152	0.445106287
Kcnmb3	0.608269167	1.564231021
Kcnn2	0.274243817	-0.477278006
Kcnq1	-0.141303662	1.058963161
Kdm1b	0.454941226	0.54156086
Kdsr	0.519956699	-1.30421256
Khdc3	-1.171842058	1.156147271
Kidins220	-0.293220888	-1.091213852
Kif23	-0.968794277	-1.363433933
Kif3a	-0.159910237	0.20985236
Kif4	-1.514903762	-1.24808907
Kifc1	-0.343166969	-0.842179309
Kifc3	-0.344516712	-1.266210503
Klf7	0.925080805	0.789027919
Klhl25	0.324620137	-0.630399614
Klhl28	-0.011208208	-0.105462998
Klk15	-0.486853359	0.688137548
Krt73	0.290453891	0.401573638
Krtcap3	-1.196933728	-1.857833417
Lalba	0.588686096	-0.600493373
Lamc2	0.181789933	-0.15850122
Lamtor3	-0.086559107	-0.325845971
Lamtor4	0.068719875	-1.662154803
Lars	-0.301980809	0.105725229
Lbr	-1.094019626	-1.855656226
Lca5	0.14153223	1.050021701
Lcp1	0.631495662	0.196963697
Lcp2	0.401446837	0.580267979
Ldlrad3	0.844418388	0.570545816
Ldlrad4	-0.075706936	0.274474979
Leo1	-0.896918575	-1.538200168
Leprot	-0.126883836	-1.022554036
Lhfp	0.697685632	1.293050577
Lhpp	-0.200983785	-0.121991577
Lhx8	0.828293532	0.797106728
Lig1	0.784632419	0.108796523
Lig4	-0.063361556	0.34206053
Limd2	-1.599168312	-0.083353006
Lin37	-0.302375342	-0.77124021
Llgl1	-0.842379046	0.15841957
Lman1	0.370148288	0.520280258
Lmbrd1	0.366974139	0.16497691
Lmf1	0.850211346	0.327077413
Lnx2	0.304271328	-0.327468817
Lpar1	0.75112505	0.840873198
Lpcat1	0.264153959	-0.056989024
Lrig1	0.580856261	0.400273651
Lrp11	0.491893625	1.124002685
Lrpprc	-0.202370313	-0.931813487
Lrr1	-0.537464385	-2.575630577
Lrrc14	-0.270509694	-0.668772567
Lrrc36	0.489617893	0.704641456
Lrrc41	-0.253382201	-0.301946749
Lrrc61	0.666461177	0.841786166
Lrrc8e	-0.323427812	-0.065474203
Lsm14b	0.941335456	-0.471745047
Lsm3	-0.781525979	-0.655631616
Lsr	0.9830797	1.235438938
Ltc4s	0.444165588	1.180645651
Lurap1l	0.634588309	2.450158359
Ly6a	1.214434765	1.792128827
Lypd3	1.024996776	1.128470314
Lypd6b	0.093764658	0.37977525
Lypla2	-1.493912885	0.728376235
Lysmd4	0.435016378	1.554775369
Mab21l2	-0.198186094	0.87153875
Mad1l1	-0.209896512	-0.311926825
Maea	0.182733917	0.333532518
Mageh1	0.621988545	1.317089117
Magohb	0.052997538	0.135748767
Malsu1	-0.567518888	-0.868452057
Map1s	-0.65965984	-0.296500715
Map2k1	0.404503054	0.945114928
Map3k4	0.116764886	0.580727756
Map9	0.908528091	0.42484953
Mapk1ip1	-0.035454856	0.056367707
Mapre2	0.445235099	1.091394558
Mastl	0.455206503	0.555783099
Mat2b	0.284399284	-0.403030416
Mb	-1.129497344	0.027425804
Mbl2	0.469002458	0.637994377
Mboat2	0.444244612	0.395417227
Mccc1	-0.164868489	-0.631212201
Mcee	0.906403077	-0.025188716
Mcm3ap	-0.37254442	-0.624680909
Mcm5	-0.749494388	-0.32599052
Mcoln1	-0.491199217	-0.064985954
Mcph1	-0.359136128	0.202245638
Mdh1	0.6246389	-0.262471039
Mea1	0.219628085	0.286055907
Mecr	-0.648317843	-1.050755064
Med17	-1.379585899	-0.903562713
Med20	-1.207307984	-2.069412002
Med22	-0.607179276	0.534038248
Mef2b	-0.750021223	-0.421650332
Melk	-1.258736842	-1.339502555
Men1	-0.179294329	0.44448272
Metap1d	-1.445072311	-0.241620485
Mettl14	-0.42630273	-0.924174289
Mettl15	-1.094711565	0.050377298
Mettl18	-0.83804428	0.468199205
Mettl25	0.104424148	-0.165024163
Mettl7a3	1.001864204	0.184747635
Mfap2	0.330607599	1.175701261
Mfap3	0.437744422	0.319086995
Mfsd1	0.121019608	-1.203198705
Mfsd10	-0.398439847	-0.916753344
Mfsd2a	-0.16299536	-0.407827715
Mfsd9	-0.165786494	0.316716609
Mgat1	0.622107971	1.060410381
Mgat4b	-0.556606044	0.991686492
Mgst3	0.613775757	0.885248772
Micall2	1.154121064	0.63557775
Mier2	-0.819992601	1.174994358
Mill1	1.10748129	1.03750095
Mitd1	0.127031678	0.929889085
Mkln1	0.503027975	0.451593675
Mks1	0.241065862	0.530199612
Mlh1	-0.473356696	-0.617762734
Mlx	-0.023283645	-0.350338062
Mmp12	0.831914929	0.290948536
Mms19	-1.304950979	-1.239189252
Mnd1	0.120540048	0.311256295
Mob4	0.161877941	0.784158725
Mocos	0.205394034	0.770225132
Mocs2	0.62824322	0.6396821
Morc1	1.228010943	-0.373744304
Morn2	-0.30779456	-0.197732123
Mos	0.282330897	0.585837408
Mphosph8	0.081556727	-1.283954197
Mpzl1	0.832931097	-0.862588898
Mrap	0.447834536	0.391596552
Mre11a	-0.650559707	-0.432547978
Mrgbp	-0.502485336	0.401502495
Mrpl1	-0.449519899	-0.668644632
Mrpl11	-1.42310066	-1.047886407
Mrpl14	0.382779996	-1.291747181
Mrpl21	-0.845385533	-2.138709094
Mrpl24	-0.157784189	-0.12817375
Mrpl32	-0.79065949	-0.738962177
Mrpl35	-0.803692841	-0.825155416
Mrpl36	-0.944309783	-1.838335698
Mrpl47	0.027935155	-1.546632043
Mrpl52	-1.399648965	-2.252735328
Mrpl55	-0.751841956	-1.880543696
Mrpl9	-0.242478768	-1.37333741
Mrps18c	-0.978408398	-1.257548588
Mrps22	-0.651879565	-2.768782929
Mrps25	-0.472488155	-0.453600032
Mrps27	-1.63556283	-0.433753047
Mrps31	-1.313617511	0.364342704
Mrps33	-0.375786317	-1.067644109
Mrps35	-0.432852944	-0.419014323
Mrps36	-0.342717673	0.436684948
Mrps5	-1.976365469	-0.066141231
Ms4a6d	0.597736431	0.712073448
Msh2	-0.585161618	-0.688733656
Msh4	0.245350001	0.289917194
Msh6	-0.105389412	-0.351845309
Msra	0.270550655	-0.755923318
Msrb3	1.157002183	1.535378506
Mtap	0.273261195	0.659536727
Mtbp	-0.757880945	-0.43947023
Mtfr2	-0.678628597	-0.743696144
Mthfd1	-0.92582804	-0.426689452
Mthfd1l	-1.003514221	-0.107397468
Mtmr4	0.038984165	0.395011246
Mto1	0.191263026	-0.074981131
Mtrf1	-0.099199742	-0.258783653
Mtss1	0.484946869	0.810491338
Mtx2	-1.218035827	-1.865507075
Mus81	-0.577889914	-1.264760795
Mutyh	-0.89865171	0.20997807
Mvp	-1.150258706	-0.297309261
Myh11	-0.513154272	0.466025864
Myt1	-0.055771114	0.512050527
Myzap	0.68010062	0.658363706
Mzt2	-0.279516382	-1.282982578
Naa11	0.981909706	0.932873123
Naa16	-0.743937725	-0.725874362
Naa35	-0.258870416	-0.622499098
Naa40	-0.081249066	0.366589127
Naaa	-0.168742749	-0.558546487
Nab2	0.103365396	0.723417786
Nadsyn1	-0.345022955	1.292795806
Nae1	0.458169081	0.656065766
Nanos2	-0.657008671	0.917922472
Nap1l3	0.381848602	0.019862403
Nat10	-1.008627783	-1.906243791
Nat14	0.69723174	2.598703759
Nat2	0.833189659	0.970914379
Nat9	-0.541647138	-0.650401866
Ncald	0.93523337	0.953193534
Ncapg	0.738406691	-0.901274125
Ncaph	-0.539582157	-0.713767736
Nceh1	-0.612745291	0.645348628
Nck1	-0.478616983	-0.997852746
Nckap1l	0.538062366	0.658887003
Nckap5	0.556817642	0.397963207
Ncoa4	-0.193491875	-0.157373677
Ncoa5	-0.930084	0.03120822
Ncstn	0.390248362	0.660924131
Ndfip1	-0.740839359	-0.34441659
Ndufa10	-0.581339086	0.290327231
Ndufa3	-1.480331303	-1.033842366
Ndufa8	-0.865535936	-0.055199004
Ndufa9	-0.288068011	-2.405908649
Ndufaf3	1.559108066	-0.426881056
Ndufaf6	-1.38873042	-0.887427698
Ndufb3	-1.167506477	0.67404461
Ndufb4	-1.507471924	1.350584672
Ndufb5	-0.244838391	-0.662727522
Ndufc2	-0.989396706	-1.018855238
Ndufs2	-0.518252062	-1.499873753
Ndufs3	-1.004028845	-2.002721281
Ndufs4	-0.177013022	-0.399616181
Ndufs6	0.360224205	-0.843715329
Ndufv1	-1.905880238	-0.841383755
Nedd1	-0.522010326	0.79963034
Nedd4l	0.434169588	1.120946028
Nek10	0.211499731	0.23733955
Nemf	0.053913832	-0.513469439
Nfatc2	0.244495957	0.986351934
Nfil3	0.555539468	1.51557891
Nfkbie	0.677307976	0.213784129
Nfkbiz	0.367385866	0.958596435
Nfrkb	0.046639232	-1.335565074
Nfxl1	0.347597581	1.328122801
Ngef	-0.112272172	0.041202647
Nit2	0.061421701	0.900934917
Nkd1	0.836948989	-0.026357326
Nln	-0.792935623	-1.317473698
Nlrp2	1.244079453	0.758247803
Nlrp4b	-0.181668567	1.013300947
Nmu	1.06537852	0.453091316
Nobox	0.023245819	1.065353851
Noc4l	-0.985425131	-2.795034027
Nostrin	1.27402908	0.31694412
Noto	0.141327504	0.236944207
Noxo1	0.736337223	0.820346767
Npc1	0.289613057	0.325373298
Npffr2	0.705150741	0.724603148
Nphp1	0.012891706	0.231704665
Nprl2	0.317801432	0.041897401
Nr2c1	0.940724703	0.947616874
Nr2e3	-0.505238367	0.290281749
Nrap	0.325800796	0.12930193
Nrg1	1.020503824	1.316629879
Nsdhl	-0.531041948	0.503876277
Nsf	-0.040913955	0.134551634
Nsmce2	-0.243333689	-2.331953139
Nt5m	-1.211499168	-0.44763445
Nthl1	-0.721442317	0.483526638
Ntm	-0.277267631	0.621335362
Ntpcr	1.37067133	0.182313431
Nucb1	-0.35541344	-1.140480046
Nudc	-0.710559134	-1.645753227
Nudt1	-0.511035385	-0.369282899
Nudt16l1	-1.734197064	-0.144295625
Nudt2	-0.426864441	-0.618438413
Nudt7	0.800096983	0.908818625
Nudt8	-0.081677988	1.867453842
Nup37	-0.164156404	-0.674399483
Nup54	-0.932355521	-1.347651868
Nup85	-0.93920405	-0.787800185
Nup88	-0.736459262	-0.76121047
Nusap1	-0.38983636	-1.785434748
Oas1b	1.091807556	-0.003543839
Oas1d	0.064545666	0.911069884
Oas1h	1.146521793	1.093165013
Oca2	0	0.547743471
Ocrl	0.480386729	0.585628403
Odf2l	-0.453140653	-0.940706606
Ogdhl	0.663857777	0.495934993
Ogfod2	0.019004129	0.480129783
Ogfod3	0.657426166	-0.670488342
Oit1	1.109096403	1.00763255
Olfm1	0.931375163	1.941779529
Olfr214	0.582642707	0.312402105
Olfr878	0.372425613	0.418383247
Olfr976	0.252652871	2.122830389
Oma1	-0.182136301	-0.080688467
Opalin	0	0.778238858
Opn3	0.533137887	1.981411543
Optn	-0.704443984	0.358308177
Orc3	0.02638609	0.201879453
Ormdl1	0.376405461	0.638548997
Os9	0.335384065	-0.27860101
Osbp2	-0.136865775	0.292642594
Osbpl10	0.467894633	0.798838044
Osbpl1a	0.33602363	0.68506531
Osbpl9	0.586811821	0.62443555
Osgin1	-0.840773414	0.640107594
Otub1	-0.284972483	-0.725970178
Otub2	0.170782178	0.361773018
P4ha1	0.035315665	-0.045752122
Pabpc1l	0.759159545	1.015168025
Pabpn1l	0.860889438	0.40889579
Pacrg	0.875489697	1.254028667
Pacrgl	0.229979161	-0.577604664
Pacsin1	0.445179796	0.974040137
Padi6	-0.554695975	0.505296391
Paip2	0.19293781	-1.271936701
Pak1ip1	-1.025024082	-1.995277798
Palb2	0.176137276	0.851678099
Panx1	0.29938028	1.025963608
Papolg	0.803440519	0.635752166
Paqr4	0.579314548	1.593800796
Pard6a	-0.596334472	0.943567381
Patl2	0.297425161	0.40024242
Patz1	0.269973023	-0.495364503
Pcbd2	0.033875334	-1.080940567
Pcca	-0.088020968	0.821482984
Pcid2	-0.239410576	1.167220723
Pcif1	0.011691391	0.393755418
Pcnt	-1.223775171	-0.795851573
Pdcd6	-0.728922896	1.082234196
Pdcl3	0.394651746	0.156154167
Pde1b	0.801143035	0.396022346
Pde6b	0.202934836	0.408592298
Pde6d	-0.808648205	-0.904750196
Pdgfa	0.496340353	1.322279476
Pdgfb	0.286506057	0.555400177
Pdhx	0.274393224	-0.122385447
Pdia6	-0.064410076	0.168234181
Pdlim1	0.184741361	1.020787024
Pdlim2	0.502784312	0.884500354
Pdlim7	-0.587986359	-0.158213576
Pdp1	-0.060317776	1.198182308
Pdpn	0.252681834	-0.521986888
Pdx1	0.774194577	1.450672236
Pdzrn4	-0.146983451	0.649933356
Pex1	0.376718013	0.858972387
Pex14	-1.542107673	-0.426385419
Pex26	0.350118099	0.380398066
Pex7	0.697337854	0.958195759
Pfdn1	-0.687049897	-0.216414389
Pfdn4	-0.265594992	-0.031778728
Pfkm	-1.042343557	-0.050451309
Pga5	0.86486033	0.729372739
Phactr3	0.024855459	0.197026618
Phf13	0.221793759	0.252528098
Phka2	0.150922587	0.246877221
Phpt1	-0.328343107	-0.84815947
Pias1	0.226975938	-0.33857914
Pias4	-2.010815331	-1.267796938
Pid1	0.767004161	1.371075901
Pigc	0.58592608	0.378193434
Pigk	-0.707172584	0.052938439
Pigu	-0.839423127	0.768488775
Pik3cd	0.371380993	0.29270214
Pik3r4	-0.098430478	0.686421722
Pinlyp	0.295541481	0.492130274
Pinx1	-0.697069597	-1.031310464
Pitpnm2	0.625774476	0.543292989
Pitrm1	-0.954561751	-1.922072556
Pja1	0.22129957	0.807185748
Pja2	-0.018075029	0.678857485
Pkm	-0.99107391	-2.076018344
Pla1a	-1.200601856	0.119209152
Pla2g6	0.433435943	0.968145705
Plac1	1.326672634	0.985436119
Plagl2	-0.447920554	0.315086414
Plat	0.264794184	0.639580228
Plce1	0.541681559	1.020278945
Plcg2	0.247597361	0.609756034
Plekhg3	-0.22956749	0.345539662
Plekhh3	-0.745970351	-0.072922468
Plrg1	-1.14743448	-1.364989673
Plxna1	-0.199681788	0.086286766
Plxnb2	-0.25661411	0.625398308
Pms1	-0.013839637	0.785739751
Pnmal1	0.770402401	0.372562913
Pnpla5	0.141802246	-0.129687546
Pnpo	-0.815640853	-1.381285404
Pnpt1	1.430380502	0.97019867
Poc1a	-1.225234281	-0.586969383
Poc1b	0.196765419	1.399825548
Pold2	-2.491783104	-0.676945367
Pold3	-0.335477625	-0.486128518
Poldip2	0.921496403	0.577410416
Pole2	-1.047149387	-0.223430565
Poli	-0.093216594	0.268640565
Polk	-0.409401246	0.739742599
Poll	-0.427898151	0.912191307
Polr2d	-0.628877882	-1.805415455
Pomgnt1	-0.496659543	0.282823174
Popdc2	-0.438638545	0.944500646
Pou2f1	0.017802143	0.277149597
Ppil3	0.358861071	0.603982161
Ppme1	-0.172929836	0.438093844
Ppp1r11	-0.140393652	-0.074435882
Ppp1r14d	1.746535711	0.006514882
Ppp1r3d	-0.01614454	1.462371289
Ppp2r1a	-0.279475443	-0.481805565
Ppp2r2b	0.953309034	0.170391196
Ppp2r3c	0.81389157	-0.226662404
Ppwd1	0.219283454	-1.723431742
Pramef12	0.178836207	0.089139787
Prdm1	0.617378439	1.415471205
Prdm16	0.350633187	0.080442525
Prepl	-1.056463727	0.307700809
Prg4	-0.47583287	1.145212364
Prickle3	-0.213668576	1.187618363
Prkab1	-0.965441808	-0.467825179
Prkd2	-0.681091449	0.1991985
Prm2	0.709590615	3.871397172
Prmt7	-0.790884227	0.018930224
Proc	0.593327953	0.534056831
Prodh	0.185152241	0.284394058
Prpf31	-1.219791533	-2.508751081
Prpf6	-1.089313301	-0.342542929
Prr14	-1.354022487	-0.95524777
Prr5	0.641721927	0.452651796
Prrg1	0.647551942	0.786139325
Prss12	0	0.107349798
Psen2	0.126380537	0.701676525
Psg16	0.17635144	0.075944237
Psma2	-0.646382187	-1.585479526
Psmd1	-0.700214844	-0.859792875
Psmd10	-0.534321889	-0.343700743
Psmd2	-0.960765181	-0.669534445
Psmd9	0.16747871	-0.303455412
Psmg4	0.006943276	-0.206819618
Pstk	-0.315150102	0.291969758
Pstpip1	0.584194348	1.458330982
Ptcd1	0.159480933	0.138625932
Ptcd2	-0.232756227	-0.055566324
Ptges3l	1.07018704	0.63344923
Ptgr1	0.406888304	-0.503158935
Pthlh	1.783341159	1.958663113
Ptpn18	-1.464200213	0.818970357
Ptpn21	0.312157654	0.699424599
Ptpn6	-0.703729873	-0.466310439
Ptprs	0.120828136	0.226678041
Pttg1	0.124254537	-0.607473751
Pwp2	-1.301746401	-2.487020817
Pycrl	-0.327495964	0.418727623
Qars	-1.364105706	-1.058657347
R3hcc1l	-0.075053305	-0.001346554
R3hdml	1.94602899	0.186542846
Rab1b	-0.55252436	-0.295292311
Rab25	2.23263927	1.653144472
Rab38	-0.061038604	1.189487341
Rab3b	0.66674174	0.341368184
Rab3d	0.316802544	1.109739438
Rab3gap1	0.179019407	0.611506994
Rab3il1	-1.22337523	-0.799867473
Rab4b	-0.510739669	-0.610822769
Rabggta	0.545373853	-0.251560518
Rad18	0.010002436	0.077965375
Rad50	0.602171167	0.379440099
Rad51ap2	0.347853654	1.550204083
Rad51d	-0.790933992	0.863902461
Rad54b	-0.75349397	-1.036042669
Rae1	-1.068648311	-1.087087473
Raet1d	0.990216831	1.727237394
Raet1e	1.428852108	0.997320777
Rapgef1	0.55045617	0.444230378
Rapsn	-0.52889934	0.87789509
Rars2	0.016961009	-0.671205744
Rasl11b	0.068092427	0.947356924
Rassf1	1.023851844	0.469117542
Rbak	-0.650240049	0.598543609
Rbbp5	-0.49541318	-0.573726816
Rbbp7	-0.597043361	-1.691234303
Rce1	0.131363314	-1.933408058
Rcn2	0.50128057	1.127810283
Rcsd1	1.033303528	0.496964463
Rdh12	0.08756246	-0.957993216
Rdh14	-0.098638389	0.5062159
Recql5	-1.069886828	-0.50594059
Reep2	0.269087938	1.08929114
Reep5	0.066251939	0.482363312
Rexo1	-0.162818928	0.022753742
Rfc3	0.247283976	0.667599184
Rgs10	0.132552489	1.418636339
Rgs12	0.51807188	0.374388824
Rgs3	0.149608217	0.002264453
Rhbdf2	0.833001292	-0.156983137
Rhbg	-0.464621388	0.363561542
Rhd	-0.214058489	-0.076945038
Rhobtb1	-0.508425282	-0.530569756
Rhoh	0.621494266	0.934637099
Riok1	-0.393807398	-0.629686118
Rmdn1	-0.111307425	0.962492858
Rnaseh2c	-1.429354719	-3.46780315
Rnf114	-0.337185847	-0.341322506
Rnf123	-0.099676619	1.208021116
Rnf139	0.962655625	1.143812208
Rnf166	-1.014103725	0.529492888
Rnf17	-0.462594911	-1.430239278
Rnf185	-0.04915013	0.098488812
Rnf207	0.975242775	0.494146982
Rnf215	-0.508900896	0.816049894
Rnf24	0.142973328	-0.523782168
Rnf25	-1.244651652	-0.752016294
Rnf32	1.539051412	0.825306406
Rnf8	-0.896455378	-1.721983852
Rp9	-0.656104505	-1.097766856
Rpa1	-0.061120976	0.065664452
Rpa3	-0.970124962	-0.516648871
Rpl37	-0.707766742	-2.459443191
Rpl5	-0.526103797	-0.179400204
Rpn1	-0.046215004	-0.523549636
Rpp21	-0.018605895	-0.345875325
Rpp25l	-1.139796655	-0.802987228
Rpusd4	-0.179230312	-0.188921047
Rraga	0.77596547	-0.453645862
Rrh	0.195233662	1.620203525
Rsph9	1.033739077	0.42842494
Rsrc1	0.776186863	0.473115758
Rsu1	0.265426375	0.417129442
Rufy1	0.315060654	0.1591557
Rwdd2b	-0.830358261	1.777237537
S1pr3	0.718701509	0.725904967
Sall4	0.683406277	-1.857292332
[truncated: 13,166 more rows]
