# Supplementary material for: THAP1 is a maternal effect factor required for the first cell cycle via Rrm1 in early mouse embryos
Source: EMBO Rep. 2026 Feb 23;27(7):1813–29. doi: 10.1038/s44319-026-00712-9 (PMC13077089; doi:10.1038/s44319-026-00712-9)
Supplement: Supplementary file 14 — Source data Fig. 3 [file 44319_2026_712_MOESM14_ESM.zip › Figure3 Source Data/3A/thap1_l2c_fc_order.txt]

Gene	D7_re1	D10_oocyte	D14_oocyte	8w_oocyte	MII_oocyte	PN5_zygote	2cell_early	2cell_late	4cell	8cell	ICM	E5.5_epi	E5.5_EXE	E6.5_epi	E6.5_EXE	mESC	control_L2C_rep1	mKO_L2C_rep1	control_L2C_rep2	mKO_L2C_rep2	i.control_L2C_rep1	APH_L2C_rep1	i.control_L2C_rep2	APH_L2C_rep2	fc_l2c	fc_aph_l2c
Defb35	-3.32192809488736	-3.32192809488736	-3.32192809488736	-3.32192809488736	-3.32192809488736	3.51951674399906	3.07469381016962	-3.32192809488736	-3.32192809488736	-3.32192809488736	-3.32192809488736	-3.32192809488736	-3.32192809488736	-3.32192809488736	-3.32192809488736	-3.32192809488736	-3.32192809488736	-3.32192809488736	-3.32192809488736	-3.32192809488736	-3.32192809488736	0.432852537018575	-3.32192809488736	-3.32192809488736	0	0.700395326841503
Dux	-3.32192809488736	-2.92165140419285	-1.94869194213413	-2.30112367835698	-2.55441990394741	3.80672618223295	4.79649392942584	0.518937929531565	0.147736512277168	-2.7360194965055	-2.00781166374669	-3.32192809488736	-3.32192809488736	-3.32192809488736	-3.32192809488736	-2.48866312998208	-1.99459138845231	-0.292537052834261	-3.32192809488736	-3.32192809488736	-1.63499734456087	0.63759169948816	-1.96475335156311	0.839371105818995	0.336763847948147	1.11332893569314
Bex6	-3.32192809488736	-2.45831468380533	-3.32192809488736	-1.95908232679314	-1.85671630606184	-1.74240517841982	2.72011426449628	6.09603409440004	7.08853385683515	6.4659434560195	-1.78311184817249	-3.32192809488736	-3.32192809488736	-3.32192809488736	-3.32192809488736	-3.32192809488736	6.79786899965963	4.71811499052088	6.58870114538375	4.11092277222062	6.17139499972323	3.18808595350415	6.76325221054611	4.78862307415799	-2.20493761096215	-2.24299960835103
Guca1a	-3.32192809488736	-3.32192809488736	-2.16566740481778	-2.62046065620608	-3.32192809488736	-3.32192809488736	3.12571721815936	8.35594126923885	8.7590359594021	7.21856807947225	2.94632475263239	-3.32192809488736	-3.32192809488736	-0.174601856351705	-3.32192809488736	1.0008004736368	7.71115759595621	7.06744511706342	8.18098324909786	6.72187844378359	8.71779978363887	7.36123321398847	7.93581330620453	5.8781441252948	-1.05452080155642	-1.56904007092026
B020004C17Rik	-3.32192809488736	-3.32192809488736	-1.60046356086563	-2.89943564775469	-3.32192809488736	-2.33983002169668	3.39657053282186	7.59934755195239	8.2566002745889	2.11250331237076	-1.62108891650381	-3.32192809488736	-3.32192809488736	-3.32192809488736	-3.32192809488736	-3.32192809488736	8.53746691878964	7.95549298956449	8.52985217335613	7.7744642287032	8.60220520258488	6.20173382706365	8.84143854867302	6.56514626319517	-0.663799899995307	-2.31963537318325
2410141K09Rik	-3.32192809488736	2.14590891989874	-2.53612062193487	-1.7602011636464	-2.335535364104	-1.90986741980606	2.61758059900527	1.95109164322114	2.67519040195727	2.99471547959507	3.85841871204146	3.9349410387033	3.46868757304394	2.57117924313003	0.864461530710193	1.95102821304775	1.01055070769864	1.63613039472373	2.53342629813474	0.865768402290384	-1.28369561873264	-0.651724515879877	-1.14069511894503	-0.101752943918132	-0.512915525068104	0.33832427387408
Ubtfl1	-3.32192809488736	-3.01714956600207	-3.32192809488736	-3.11831972057425	-3.32192809488736	-3.32192809488736	2.96235282526681	5.5652681453797	5.77595655184949	3.8890061971947	-1.82496984819599	-3.32192809488736	-3.32192809488736	-3.32192809488736	-3.32192809488736	-1.58169129439443	5.85027686650986	5.65129570850835	5.65500542571938	5.03642420752668	5.24616483048387	3.67382775177345	5.64450814060342	4.19907551488148	-0.372475215157714	-1.44693928219142
Mt2	0.162145571288675	0.302079191186288	-1.36798497642709	-2.04449673469254	-3.32192809488736	-0.154807852428507	3.58923615987782	9.66731914745653	11.1719898831233	11.1654409266098	10.6031163047922	9.0435878428927	9.91275912862345	8.10896347107444	9.12708896822326	11.815631462849	10.8780125834457	9.95946589156732	10.3168584943777	10.567480801143	11.4540781936893	9.73941609340103	11.3819322316549	9.73694305188008	-0.329068427593164	-1.67923082817328
Usp17lb	-3.32192809488736	-2.1504714440448	-3.32192809488736	-2.91959556379402	-2.25737630117849	-0.369369008548239	4.83190763472772	6.85098689730406	5.52117640172757	-1.14498305484366	-1.37833302866245	-3.32192809488736	-3.32192809488736	-3.32192809488736	-3.32192809488736	-3.32192809488736	6.04531845954818	6.89095733385392	7.3833154899274	6.09379043800998	7.15775113653965	5.78216739661739	7.77633432701298	5.39319651187041	-0.314703011882389	-1.87983840555122
Cypt2	-3.32192809488736	-3.32192809488736	-3.32192809488736	-3.32192809488736	-3.32192809488736	-3.32192809488736	2.7954033195408	2.45569150618477	-0.394883101401625	-0.877759326190953	-3.32192809488736	-3.32192809488736	-3.32192809488736	-3.32192809488736	-3.32192809488736	-3.32192809488736	-0.630822782320664	1.83798763182475	2.22233471238063	-0.553324522969681	2.8893586675024	5.625179879669	4.15532827729476	5.00560209462161	-0.231815615672126	1.62352835170617
Gm13119	-3.32192809488736	-3.32192809488736	-2.29912709448197	-3.05850541589115	-2.07852101358233	-0.366005306988028	3.88371855654118	4.66155009831818	4.27528274283206	2.63256370502733	-0.676611483008205	-3.32192809488736	-3.32192809488736	-3.32192809488736	-3.32192809488736	-2.50461100770284	2.54593625396098	2.90848437386111	2.09794446553547	-0.104289448392015	1.48881832349789	4.2987242909633	1.9303550909965	4.10932712460102	-0.219476483378591	2.20227944874668
Gm11544	-3.32192809488736	-3.32192809488736	-1.75502041656657	-2.09052640855188	-2.66990150004177	-2.92036315719614	3.48950440160647	8.73553910070329	8.53458691851939	4.5907996025531	-1.82074375280949	-3.32192809488736	-3.32192809488736	-3.32192809488736	-3.32192809488736	-0.3633359414978	7.97673022067715	8.3241130242099	8.15111804420721	7.22669155242553	7.51106473927305	6.97968241371522	8.49236996945175	7.35747283015676	-0.188553983782925	-0.898540045087076
Obox3	-3.32192809488736	-2.81133069198221	-1.95130624284265	-1.05260763529239	-2.77183615695786	-1.10667817749574	3.67073838303796	8.8029331193898	7.24981506964259	-1.45132269959226	-1.33596869826478	-3.32192809488736	-3.32192809488736	-3.32192809488736	-3.32192809488736	-3.32192809488736	8.01737634145231	8.54948820648741	8.08333039628589	8.06045816459834	5.82401678428421	4.68858882185217	6.15982896329478	3.78139119016399	0.274018487381423	-1.65241233505793
Gm4850	-3.32192809488736	-3.32192809488736	-2.22182507285825	-0.975371103680249	-0.180282773879645	-1.63805650691063	2.55718214276612	7.69119913491246	5.57616837426626	-1.13671487369886	-2.54914549390415	-3.32192809488736	-3.32192809488736	-3.32192809488736	-3.32192809488736	-3.32192809488736	7.62747551889104	8.00672439532924	7.49727703895916	7.72113337538841	7.5550645556485	5.15632380040743	8.62469312047364	7.18194732183434	0.305829404985369	-1.67819273857241
Gm10696	-3.32192809488736	-2.67485954378384	-2.88707412398725	-2.87358953448759	-3.32192809488736	-2.29015886277207	3.23139861408826	6.04251301816989	5.46831938523656	1.13498316490677	-2.59268423454151	-3.32192809488736	-3.32192809488736	-3.32192809488736	-3.32192809488736	-2.55886416894089	4.87402476499683	6.2730421245627	5.20090841091874	4.83628268286021	3.78901972578916	3.2962635666189	4.07528445943083	3.46466826700344	0.665434313099967	-0.519182821017791
B020004J07Rik	-3.32192809488736	-2.33046520494133	-0.86087370156697	-1.49661869642317	-2.26203294606401	-0.584899023535845	4.15161531704302	7.00903358672537	6.73522429283951	4.64353298988583	1.43468960341499	-3.32192809488736	-3.32192809488736	-3.32192809488736	-3.32192809488736	-3.18382007742127	4.75181717457071	6.39268491970525	5.19612307470179	4.17869870850833	4.71421803749887	4.9810489030879	5.4345214809332	4.28471400017755	0.668215537358264	-0.431293292586785
Gm9895	-3.32192809488736	-3.32192809488736	-3.32192809488736	-2.32597403031846	-3.32192809488736	-0.237766859752536	2.38260915647299	3.85265809001418	2.28986101760263	-0.0821558321804957	-1.10415453106246	-3.32192809488736	-3.32192809488736	-0.537313139684299	-3.32192809488736	1.51123018499087	2.56333387949943	3.61033390936892	3.14597085485923	3.63475588191033	4.64375808317628	4.93620447652409	4.70014005035833	4.98149193443778	0.674488926898409	0.277906059017498
Usp17le	-3.32192809488736	-1.61530913785508	-2.42160649925787	-2.09261704850815	-1.98388597718836	-1.67163225806442	3.5446955681798	3.7458396740976	1.26972738862091	-1.62148837674627	-2.17501224680009	-3.32192809488736	-3.32192809488736	-3.32192809488736	-3.32192809488736	-3.32192809488736	1.82009316419431	4.28255100537443	3.66217131216227	3.24467855331806	1.09728042208676	2.26937731687161	2.77780473351387	3.05754558222144	0.772868737064664	0.469117653110209
Rfpl4b	-3.32192809488736	-3.32192809488736	-3.32192809488736	-1.56909816688353	-3.32192809488736	-1.83600671419315	2.84422293385949	6.40644313144669	2.44306288636016	-2.66524502124423	0.180453430569531	-3.32192809488736	-3.32192809488736	-3.32192809488736	-3.32192809488736	-3.32192809488736	4.71895885771511	6.41558967529099	5.12401788912289	4.92443723535239	6.22301702458598	5.07805044284951	6.76920311651347	5.49203903170826	0.899451029579127	-1.2034322866055
Akr1b10	1.98023373541509	-0.334259786873087	-0.662912355314429	-1.55830831141587	-3.32192809488736	-2.59792139557146	2.3782230553878	4.10087675643202	1.82314607355013	-2.81977574042099	-0.210232360720275	3.41756901011157	1.2152064210783	4.18351827404467	1.23856065661518	2.36669429414533	-3.32192809488736	0.541792349430654	-3.32192809488736	-0.65510788950561	-3.32192809488736	0.965470320060602	-0.722791244586992	-0.116113345707375	0.960069789284748	0.899737880619826
Pramef6	-3.32192809488736	-3.32192809488736	-3.32192809488736	-2.18494928292386	-1.49567860058007	-2.09948208873025	2.90770404624006	4.63542937107182	1.17150789132652	1.39958128053752	0.1617200298603	-3.32192809488736	-3.32192809488736	-3.32192809488736	-3.32192809488736	-2.24637492728196	1.62646249999058	3.5320301375134	0.610426046879147	-1.56312178937244	1.1901280857954	5.28763112467659	2.16205853893457	3.6157693941541	1.09546527348659	2.63401530457174
Usp17la	-3.32192809488736	-3.01832734784174	-2.20820759546791	-3.32192809488736	-2.99056109445989	-1.16406945989999	4.07702076575611	3.32560372366292	-0.548573110102772	-3.32192809488736	-0.633980556147155	-3.32192809488736	-3.32192809488736	-3.32192809488736	-3.32192809488736	-2.20710800822872	0.294970628927999	3.63865311646611	1.11843946737197	2.23284491887051	2.22542610256704	5.37122080025537	2.9437019527348	3.55028504908841	1.86660113478513	1.95407308092136
Gm13078	-3.32192809488736	-3.32192809488736	-2.85859232238519	-1.75586309379825	-2.09604240120953	-2.51529882480097	3.68205635137913	6.47700859871088	1.42366959703429	-3.21148573600622	-2.19758010642029	-3.32192809488736	-3.32192809488736	-3.32192809488736	-3.32192809488736	-2.00347241439473	3.62793362523562	6.77806398419036	4.14557149065151	2.9848463331597	5.79203801005062	6.26214559726719	6.36448138556119	5.31566403929268	1.90670686705176	-0.237916028704484
Defb13	-3.32192809488736	-3.32192809488736	-3.32192809488736	-3.32192809488736	-3.32192809488736	-3.32192809488736	4.39379371211092	5.94094662883043	-3.32192809488736	-3.32192809488736	-3.32192809488736	-3.32192809488736	-3.32192809488736	-3.32192809488736	-3.32192809488736	-3.32192809488736	-3.32192809488736	2.58655579860629	-3.32192809488736	-3.32192809488736	-3.32192809488736	2.40294041979903	-3.32192809488736	1.92057152103862	1.98306291362759	2.44288114354325
Zfp352	-3.32192809488736	-3.32192809488736	-2.55769320811235	-2.39241354553798	-3.32192809488736	-0.469445776193349	5.29108411199322	7.81345414327427	3.73800035668137	-2.7954075098907	-1.22932484964645	-3.32192809488736	-3.32192809488736	-3.32192809488736	-3.32192809488736	-3.32192809488736	4.93538902572675	8.01264688440416	5.62276932686276	6.21333561568864	5.61985608118593	5.91079021507836	7.22073623613097	6.73393726687969	2.03301110873562	-0.249050228781651
Gm4971	-3.32192809488736	-3.32192809488736	-3.32192809488736	-3.32192809488736	-3.32192809488736	-0.315545684323826	4.04110277181913	6.25495489840374	4.63701895162359	0.420433893754092	-2.68006581732069	-3.32192809488736	-3.32192809488736	-0.868697634627518	-3.32192809488736	-0.761927328941812	3.29524547515673	6.4365333281066	2.99296234784813	3.83284951689345	7.11785085529245	7.97202054157825	6.22358086698857	5.55134066876901	2.39063693766751	0.476717513119472
Zscan4a	-3.32192809488736	-2.33301005118652	-1.22403418028695	-0.565295453312516	-0.992460015537596	-0.843618917214532	5.30329124454653	6.12906247384678	2.11120495967436	-1.61782193561531	-1.89406451249834	-3.32192809488736	-3.32192809488736	-3.32192809488736	-3.32192809488736	1.58719694678584	4.15308380816158	6.99520183149718	3.28243239134376	4.85233848986536	3.29791918489638	5.39215596929983	3.90180335025074	4.17003720669312	2.43230439793962	1.21707145978213
Gm5662	-3.32192809488736	-2.64633524554696	-3.32192809488736	-2.40836883326066	-3.32192809488736	-2.2514975477265	4.92022183072079	7.38340189954895	2.57069121823922	-0.50493116435107	0.37877794237104	-3.32192809488736	-3.32192809488736	-3.32192809488736	-3.32192809488736	2.22895410511503	5.02110656836861	8.11851546680965	4.67850577548364	6.50837001808408	7.29796172450952	7.64606182630527	7.29723727974329	6.54535991264076	2.63033416388355	-0.098782656061613
Gm21319	-3.32192809488736	-2.8835383570791	-3.32192809488736	-3.32192809488736	-3.32192809488736	-3.32192809488736	2.61692929753494	5.41688702047	-0.121575978846866	-2.70881799680955	-2.31888721535199	-3.32192809488736	-3.32192809488736	-3.32192809488736	-3.32192809488736	-0.935928375190544	1.84508453392539	5.7925066068676	2.63573349932381	4.03381941288397	2.78082660479831	5.72266001019375	2.39167974806409	4.24135208577066	2.6647494082503	2.40097678179899
Ddit4l	-0.279814360620486	0.0126845135098507	1.1668953689854	-0.120349119899174	-2.15023447206104	-0.37352722028024	2.83625137129438	6.46879345037065	3.01557606768239	2.3926801119386	-0.346440974704758	0.415855996487926	-0.514913276746076	2.4547418030443	0.781997506041184	1.09652499606805	2.85129730097821	6.25016195950827	2.22444474031182	3.51150599111904	3.91280313112925	7.00532138297605	4.52559910792231	4.88468582796224	2.70591580010808	2.00215371344998
Zscan4b	-3.32192809488736	-2.36173446514002	-2.36160841091609	-1.42779716939376	-1.35338755023108	-1.36444432666403	5.02663188263521	5.68940819731962	0.41510963222758	-2.67109278112453	-1.43470309192648	-3.32192809488736	-3.32192809488736	-3.32192809488736	-1.21706813365092	-0.343223583871929	2.91373770271408	6.37307046089264	2.27321150414187	3.11288858811598	-0.277988714716583	2.74566975307991	1.37794553184327	2.30671428723995	2.71965833101289	1.36494573853589
Gm2016	-3.32192809488736	-2.92787828021386	-3.32192809488736	-2.37394407530508	-3.32192809488736	-3.32192809488736	4.20908679653889	6.75219998473219	2.46095220451234	-1.09209102884543	-0.303242295121931	-3.32192809488736	-3.32192809488736	-3.32192809488736	-3.32192809488736	2.14578830208155	4.63650282004201	7.82325895423548	4.17081438918448	6.20412310564929	6.25682951541178	5.88654283140802	6.46340666417143	5.17955882083958	2.75676655464718	-0.776594971416756
Gm8300	-3.32192809488736	-3.32192809488736	-3.32192809488736	-3.21716432636517	-3.32192809488736	-2.12405641455413	4.83236852487517	7.22007839008945	2.69023157827836	-2.1453563830769	-0.963765361363012	-3.32192809488736	-3.32192809488736	-3.32192809488736	-3.32192809488736	1.282000850535	4.7690364543619	8.38404116994555	4.51960480410719	6.48824023576438	6.58653358143646	7.59069931753432	6.07780270388522	6.53611508403112	3.033007927016	0.796502171620887
Gm2022	-3.32192809488736	-3.32192809488736	-3.32192809488736	-3.08918630388552	-3.06024805342231	-3.32192809488736	3.0305285425942	5.07770445079071	-0.25729352958718	-2.90896234983162	-2.71920138194888	-3.32192809488736	-3.32192809488736	-3.32192809488736	-3.32192809488736	1.34072746452847	3.31343452190026	7.11544947301776	3.05716083766087	4.90038864738056	4.92243574023315	7.56223479089378	3.83703496615413	5.74876176316675	3.08559847677795	2.3975545216064
Gm4027	-3.32192809488736	-3.32192809488736	-2.4464051453435	-2.60761135106433	-3.32192809488736	-2.81128512239865	5.62963056040094	7.49538337635054	0.700954557420603	-3.09148403752575	-1.84609092328843	-3.32192809488736	-3.32192809488736	-3.32192809488736	-3.32192809488736	-1.52713795621393	4.34401177999271	8.36250057287118	4.61163274117355	6.43580192038234	-3.31187959788618	-3.32158765902756	2.39633214171207	-0.985944704507499	3.16471890146477	-1.57504487256883
Gm4340	-3.32192809488736	-3.32188928359462	-3.32190559132855	-3.32192809488736	-3.32191988922198	-0.78481346338743	3.52233200483805	5.25168122609745	-1.76134029879982	-3.32192246822898	-3.32192809488736	-3.32192809488736	-3.32192809488736	-3.32192809488736	-3.32192809488736	0.0496516761968713	4.48684306443981	8.15201605510008	3.83589376521666	5.96296307897834	0.553547279699482	3.48782074417823	3.98611053214055	4.36667890928454	3.17868156249804	0.815891608146939
Stmn3	-1.1104672711941	-2.58502540359623	-1.51643751451676	-1.32580332431292	-2.53872626581515	-3.32192809488736	-1.59776680720654	6.35343268903624	8.04786552307938	8.4400552165239	5.43580858636382	0.555963361330926	-3.32192809488736	0.926325886282364	0.270720292348704	4.12446048627434	7.15139207289003	3.53287796758663	7.6922318943137	4.30690381340582	7.51032901949057	5.74478002968808	5.66821558864081	3.60367974967534	-3.40274124060668	-1.79782331583663
Bcl2l14	-3.32192809488736	-2.66748247171033	-2.88174341281894	-3.32192809488736	-3.32192809488736	-3.32192809488736	-2.32057980525136	4.33858129844748	6.47275094182364	6.77462894737121	3.38097874062309	-0.4764360367165	-1.51526583270106	0.934954244521167	-1.50151627730435	-0.750314381453562	5.39211474423931	2.36753881113339	5.35463904434192	0.415423368594561	4.75827652348928	1.77127711029083	3.53478376550286	0.973412902792815	-3.35236573732615	-2.49479652963229
Tead4	-2.6410996705911	-3.04968508332994	-2.49499527907445	-2.47131507024284	-3.02418377564481	-2.72540793604131	-2.71886986079427	3.15340975646904	4.52745198349039	5.93881505940728	4.60451023482896	0.00681791090562651	4.35799530132269	-1.82283994121482	3.54231996668034	0.188274311321205	4.13811817761461	-0.0533769249940689	3.40495760355753	-2.22310432650767	3.43237152286745	1.58997915616904	2.32225699186385	0.865736734552737	-3.33261082637741	-1.40763564868087
H2-Q8	-3.31976962080596	-3.32192809488736	-3.32110436800069	-3.32149939106592	-3.32192809488736	-3.32192809488736	-3.32156680561482	4.54612893410425	5.44015158571941	2.48490890974697	-3.32138376920184	-3.32192809488736	-3.32192809488736	-3.32027383964911	-3.32192809488736	-3.31997851396463	-3.28790442293043	-3.28867355710397	4.02526804225779	-3.28243872298551	-3.32192809488736	-3.32192809488736	-3.32192809488736	-3.32192809488736	-3.18100479034265	0
Nt5c	2.14199511003793	-2.23755082645239	-0.939554113893546	-0.576157247144963	-1.56642517411975	-0.368795116741771	-1.42130662628695	2.83510550665329	5.93544324629705	6.92130540448011	5.41616754340608	3.72128515447037	4.1615733179248	4.82565844493367	4.19658343959804	4.25946081613399	5.57750435983027	-3.32192809488736	5.32030053852134	3.29391485024284	4.29172142045789	0.824963321515426	1.912906576632	-0.504384648245323	-2.93454927824691	-2.55614533532736
Mpdu1	4.7309496538123	2.60815396843179	2.93613850342397	-2.29210066941983	-2.52783917247843	-3.32192809488736	-2.20386079185149	4.1926676198763	5.26651671275451	5.5417440368004	7.28306056408785	4.8769638058592	4.16164586964774	4.16779144191879	4.4550378302255	3.65211932103077	3.92057914277197	1.92379953050854	4.90665974593351	-0.131867980924916	5.11873762799972	2.1819930247514	3.25915797092817	0.898030302697555	-2.850729321238	-2.49144383229583
Nr1h3	-3.32192809488736	-2.87011826520451	-2.77840152667898	-1.47311789790997	-2.83340074646665	-1.61824263743926	-2.02090241867061	4.41576542576004	5.82766407897749	4.33619053816611	0.712560565492987	-3.32192809488736	-3.32192809488736	-0.797102139144785	-1.25109915549233	-1.84656300342483	4.70257997705627	0.487054093503006	4.09064175191785	1.75819655960675	2.45664321272107	1.79000044837948	1.93686969376175	1.32563969881664	-2.76883875350546	-0.517931206637533
Calcoco2	-3.32192809488736	-1.77888761075226	-3.32192809488736	-3.32192809488736	-3.32192809488736	-3.32192809488736	-0.266767154610539	6.09071372610397	8.0470530028647	9.66461972207836	9.71429017182155	-3.32192809488736	-0.107361842649438	-0.21620141400555	-3.32192809488736	3.43110140941266	6.92829925254723	4.32013804297497	7.17055604249253	4.20499362086423	6.87971801737702	3.49341677124567	5.90181300216023	3.1753281831928	-2.73446855179495	-3.02092418304278
Idh2	2.32463205526152	-0.904969484122997	-1.34144208349047	-0.719226557870767	-3.32192809488736	-3.32192809488736	-2.3356409545525	2.43376068196535	4.89195377934516	5.82392510164808	7.03947840513187	5.72112927302944	4.79321962330014	6.15617613407178	5.57912884656306	4.29098462226363	4.53529404209627	-0.0489240275034906	3.62638072680881	1.67108046299832	3.40217642497948	-0.0980144325963562	2.74957717246	0.169206681114063	-2.64936824822707	-2.30715265423626
Pgam2	-3.32192809488736	-3.32192809488736	-3.32192809488736	-2.19554987834711	-2.32850516254215	-3.32192809488736	-2.78147125619689	2.4684764467493	4.04979628483447	2.92189328959412	6.31083450798397	0.960311527854754	3.13331856241912	2.19553343571376	2.39865682839516	0.387891873089554	3.39456901710254	-3.32192809488736	2.97127683188687	0.444741266736021	3.55011262964725	2.10635502034904	3.79772895811345	1.16656120651709	-2.62798529042654	-1.71527201509907
Slc39a4	-3.32192809488736	-1.88011531896916	-1.5188746883608	-2.24784744609066	-2.92722519118635	-2.88685641926515	-1.32328847614382	5.65591276761961	7.60762622084549	8.58120058192496	6.49483158936374	1.36036989559793	-0.23911652421238	0.645019110229164	0.445853807445999	2.2039966905551	6.50545907257038	2.74384452924282	5.1432546285425	3.80105515919341	6.55034970106668	4.14761604716711	5.13000830410861	3.33152608650687	-2.5120836463457	-2.14130342013365
Gata1	-3.32192809488736	-2.29782121826493	-2.80734626591333	-3.32192809488736	-3.32192809488736	-3.32192809488736	-1.3523041995841	5.68214907814724	6.09763397057209	5.31385893946279	-1.25028210878192	-3.32192809488736	1.61750067169287	-1.08210543430109	2.81248384965299	-1.50871537337991	6.25953802395794	3.01363555146537	5.63925242567779	3.7238097279945	5.48828362448479	1.98365580788162	4.51422327685574	1.06408956502721	-2.47378083903635	-3.14786073960107
Adat3	2.1414622200384	-0.739073468048541	-0.0431835300107476	-0.31285508223458	-1.42699782999976	-2.63430567133127	-1.42556710985196	2.91155928881985	4.30177784740698	3.23255638784201	3.42696244775855	2.41610469879396	3.08203830626712	3.23463773555187	2.122135956305	1.42708048551704	4.03724163585593	1.15940314158529	4.22210900697431	1.39356447136793	5.2333090564836	3.40625093278344	3.40773343098793	-1.50177364572891	-2.46910006095608	-1.97171975333051
Npl	3.48982548712872	-1.99516067019148	-1.51227493627245	-2.91831242228552	-2.69178173531654	-3.32192809488736	-0.280991840633864	7.25167175931503	8.93222065858901	7.99841554701999	7.6747642883808	0.207493088543382	-0.940046723248479	1.93718617670819	0.858275473852217	3.42782068397713	8.67566775946018	4.89400283481279	7.83375031254669	6.42734972301396	8.07712547603677	5.52884320501002	6.71384700400041	3.4995270242151	-2.44162396612363	-2.66832428176408
Arhgdig	-0.118567170116756	-1.60366073338486	-3.32192809488736	-2.33867068509017	-3.32192809488736	-3.32192809488736	-2.23240960544575	3.42520415184465	5.7243528625635	3.68041438180682	0.860652977358127	1.67882912125725	1.91486298124921	2.97480827997163	0.431173635316484	1.10606685595362	5.32732448936261	1.34762030564584	4.38944291087599	2.87053832577155	4.03879610813183	4.27862415081109	3.48662428221351	3.14960243635297	-2.43188835767061	0.0308922661096297
Uap1l1	0.291851058007552	-0.521562414503018	0.188375602835737	-1.04811683354378	-2.11660440246995	-1.53974601730745	-1.84687434957764	5.05846803122889	5.6048482240305	6.60112449453672	4.60152419088394	2.37090357693756	1.80497044480793	2.92877772615856	3.17920846660239	1.70406630857	5.16623741279952	3.81412996065738	6.25350337122748	2.45538114567547	6.85907503850493	4.50338054026315	4.52149679750013	1.54430237937215	-2.41672378670535	-2.36211512495011
Fam57b	-3.32192809488736	-2.51782578588032	-2.77190020463183	-3.01168105437724	-2.82757085913478	-3.32192809488736	-3.09242630576511	3.13471873154454	3.90661164760144	3.96264155972697	-1.72583735500971	1.31363477548728	-0.00757234649490877	1.89138807718364	0.782911742880816	-1.83436971548759	3.45813260845819	0.0349763110208135	3.304150322958	0.644889943127079	2.71053205452878	1.11099791628367	1.7913431653214	0.0131520693612451	-2.36894552387715	-1.24858363859514
Fbxo6	1.72437523859713	-3.32192809488736	-1.98075640525811	-2.8425899047803	-3.32192809488736	-3.32192809488736	-1.82426974768971	5.28905980437677	4.96414445149395	7.00995175194207	6.35357030683697	2.95064757343144	5.19773960600636	3.17462053770326	4.37013637514382	4.65219964830406	5.46497859600885	2.75897894897123	5.32831589166607	3.05073153519749	5.32128234435911	3.78267065867701	4.83592407425438	2.5070080777531	-2.35358198862031	-1.72713604381614
Lst1	-3.32192809488736	-3.32192809488736	-3.32192809488736	-3.32192809488736	-3.32192809488736	-3.32192809488736	-3.32192809488736	4.33738998183111	5.34298845589722	5.31080906571032	0.293711840440702	-3.32192809488736	-3.32192809488736	-3.32192809488736	-3.32192809488736	0.484664058184776	5.23391872938572	1.09033857416562	5.3008412319754	3.55268446568851	5.62914092833452	2.17805488156465	4.31212783803266	2.7024580786754	-2.33172594325407	-2.47097927695517
Cndp2	4.47032210424463	2.06362373707303	1.71991062962426	0.127466881503044	-2.90815206241559	-1.20253207411597	-1.75699880746047	4.54365672382104	6.5057004204477	7.25892401338528	6.43319649739517	4.77684620587936	5.223322144752	5.32762270010056	4.82228656573472	3.94263648415342	5.61134060595028	1.94468606155612	4.577918203867	3.21974780596676	4.35392311302108	2.57795807162163	4.0363714543074	1.98104524865539	-2.31690465263538	-1.72191345237285
Slc4a11	-3.32192809488736	-3.07169411406061	-3.01716825344396	-2.74808728875026	-3.32192809488736	-3.32192809488736	-3.07170866965824	3.18061892031459	5.55869009323948	5.25850008060912	2.96279515771836	0.422835792065932	-1.90057820767222	-1.51270300393849	-3.32192809488736	-1.20743779641115	4.36646210516427	1.81989703481267	3.92330133540597	1.32677892756057	4.9072464165025	2.95658269399257	3.85099939471647	1.11355382215745	-2.26194109386124	-1.97927426461247
Pde6g	-3.32192809488736	-1.11199443076033	-3.32192809488736	-2.53395910777306	-3.32192809488736	-0.891661558330479	-1.63094788827368	2.66004782138364	2.66701102904467	0.37454431079651	-3.32192809488736	-3.32192809488736	-3.32192809488736	-3.32192809488736	-0.0262285767717384	-3.32192809488736	2.79097216664519	-3.32192809488736	-0.212440490297198	-3.32192809488736	0.545009547687786	0.681116383786927	1.27838329252488	-3.32192809488736	-2.26063332725482	-0.698336734474599
Gnpda1	2.88497685949041	1.52699524533641	1.43394758204216	-0.526508150341952	-1.25763154348377	-0.0524415584814931	-0.236510237402075	3.02013590290869	4.12744343894122	4.98427033640553	5.27515235295748	4.92029806471781	5.23191619544295	5.503784403992	4.60419589310923	4.32021026547737	4.26823225838028	1.99003995614435	4.15954038695234	1.3078889483134	2.21640519646696	1.69545047378654	2.50481104434853	0.780116886770123	-2.23909682990633	-0.843505557394731
Sardh	-2.22772581220634	-3.32192809488736	-3.1079711991592	-3.20673620417375	-3.32192809488736	-3.32192809488736	-2.72164216349037	2.40907588503488	4.73863274667032	4.54056049160263	-3.18470198871833	-3.32192809488736	-3.32192809488736	-3.32192809488736	-3.32192809488736	-3.32192809488736	2.66001130011674	-3.32192809488736	2.73863598898159	0.333732849544156	2.41441159455196	0.0605980628527572	1.92388317999227	-1.13271078148133	-2.22696754202349	-1.72761126188931
Itpkc	1.561228364735	-1.12736190545944	-0.877573769535608	-2.09821518159649	-3.32192809488736	-3.32192809488736	-2.23127787523184	3.47047178942371	3.9581838023193	2.35349267789666	1.73286829831465	0.622040102088664	-0.381674879279851	0.849318771246967	0.695806784963625	-0.688729408513359	4.61702219063095	1.88223610306637	3.97258238010527	1.86416434926843	3.7898231330309	2.20330140525764	2.95322798365865	0.511194756529197	-2.20348008661179	-1.57782402025306
Rtn2	-0.193568698358634	-3.32192809488736	-3.32192809488736	-3.32192809488736	-3.32192809488736	-3.32192809488736	-2.27503896026713	2.80819350241056	4.80916231073214	1.54421828735333	-1.20862099042265	-0.267199413428234	-1.39018075140747	1.60628113003601	0.354519864663525	1.33707165531054	5.30414959266641	3.0859174815428	4.55846357253776	1.92409228248479	5.24506586309272	5.24347487066397	4.22861092745069	3.00989175313524	-2.20337513092107	-0.292609626475802
Amhr2	1.89938834462999	-2.90502783669899	-2.81938158885552	-1.1682038113683	-3.32192809488736	-2.82452317550156	-2.32102669214583	5.07140658442104	6.03576685261501	4.53447875795333	2.63544098019726	-0.289998339393789	-0.560032252401487	-0.0439656574772238	-0.542739828041731	1.71567376554819	4.97580899895505	1.76115333946406	4.75319267619875	3.01624669708376	4.89500202855362	3.22909258419349	4.02202152466238	3.21181433324168	-2.1813441095035	-1.22547618700586
Gm13102	-3.32192809488736	-2.84437924283421	-1.92935787912646	-2.65313726106489	-2.03499373391924	-2.60468269422567	-0.874774761189496	4.17552460108988	6.52881508123368	7.34766565630097	4.8105921986219	-3.32192809488736	-3.32192809488736	-3.32192809488736	-3.32192809488736	-2.34311890105388	6.38636951908687	3.61435648777408	5.85262313719614	4.14217650926817	1.84416467192659	-0.913327632691044	2.03798658637659	-0.153505881702652	-2.17568705259656	-1.55595368686644
Rbm10	1.68381321244886	0.184166017018959	0.601249615857375	-0.879098692537118	-2.70519589162665	-1.61897362178544	-1.35546440315461	3.31894295803498	3.97280291947501	2.63954475190345	2.36947765105823	3.0814453030387	2.80833768087637	3.22211364511198	2.77421144780589	2.49076008134477	5.58057967511261	3.14981864289431	5.33648692206429	3.21995839758492	4.21529807249461	1.74788146226693	3.59618379150142	1.7003686914061	-2.17139022485798	-1.94913541658203
Kif3c	-3.32192782017373	-1.34843437028361	-1.11849512346522	-1.4156801225718	-3.07625963541836	-1.98609044008302	-1.32074196594492	3.760519037153	4.64074238137364	2.45796457020568	-1.12660884674624	-0.00518569852314304	-0.296172818761284	0.44323532188019	-0.0229604540982715	-1.31724334372026	4.23258401565135	1.04344250121199	3.59285166877255	1.86096279785812	3.53227955102477	0.200027184546838	3.17632436854117	0.891038047248586	-2.1239982301254	-2.22204718132125
Cst7	-3.32192809488736	-3.32192809488736	-3.32192809488736	-3.32192809488736	-3.32192809488736	-3.32192809488736	-2.83517150980932	5.53734887795821	5.66753169022085	3.75303752957901	0.152819427837347	-3.32192809488736	-3.32192809488736	-3.32192809488736	-3.32192809488736	-3.32192809488736	4.48020694769445	2.39524106830853	4.74440331880537	2.22177192905346	5.05887926203103	2.30337746768436	4.93964032922561	2.55983929077228	-2.11870834694074	-2.3814207316027
Tspan4	2.59445061494049	0.86119313408055	0.688413140867608	-0.748022835742682	-3.32192809488736	-2.2111840142692	-0.504728499396682	4.16757470111194	6.24707683193082	7.21920725001052	2.83325646278257	4.36957117470268	4.25211284538822	5.47509785676671	3.60595651011474	2.99685149168853	4.30097298026823	1.6502222979378	2.65776346352618	0.631299888771287	6.24647649582137	5.648229576472	3.9026331785418	2.74566545102224	-2.10043658830739	-0.659901392504432
Nfe2	-3.32192809488736	-2.76017966073192	-3.32192809488736	-3.32192809488736	-2.83585426104514	-3.32192809488736	-3.32192809488736	4.06910063192283	3.02288265230797	0.84891833407306	-0.200229648339148	-3.32192809488736	-3.32192809488736	-3.32192809488736	-3.32192809488736	-1.18768086479605	3.42651972013165	1.24101642272041	3.29430607841039	0.0978925665512326	2.85090541152098	3.23977531717392	2.96758548985207	2.67941028545137	-2.09511903496421	0.0682480521121412
Pramel4	-3.32192809488736	-2.84320888063968	-1.8400195471414	-2.50601416423274	-1.79714224910325	-2.12546583111952	-0.471614718272696	4.46608543677757	6.79903548420073	7.48965532070239	5.2177464262953	-3.32192809488736	-3.32192809488736	-3.32192809488736	-3.32192809488736	-2.34118400328307	6.68924324103974	3.94335876267781	6.20279774055632	4.62411259527037	4.13546099295295	0.35262294826723	4.21502620809438	1.4364443794109	-2.09407995054155	-2.71398214142376
Bhmt2	-3.32192809488736	-3.32192809488736	-3.32192809488736	-2.47939812669332	-3.32192809488736	-2.22684760298595	-2.16602346357283	2.59115518398793	3.70380946652625	5.49855086583405	-0.133728174051406	-3.32192809488736	-3.32192809488736	-3.32192809488736	-3.32192809488736	-3.32192809488736	2.20767736810846	-0.612827183830451	3.29932233026546	0.501953710157167	1.82056703348446	1.26017624257407	2.46779594066177	1.25370493353075	-2.07124605333237	-0.723468035503262
Ncmap	1.61674349339723	1.40646047909271	1.32413085043286	-0.537068193372723	-1.09164206437392	-0.715085568499151	-2.03228836242769	4.02536550219641	4.09392350837557	1.51483427700294	-0.442253691881652	-3.32192809488736	-0.133278724015013	-0.706358778361079	-0.964356385300851	-2.22294940912779	4.13098851060011	2.46009248388755	4.75622271284729	1.91963374063816	3.28384919136793	1.4111604616328	3.54485627488998	-0.429509866899671	-2.06372390660406	-2.15763326267617
Urm1	2.34256327874294	2.0278900770885	1.68869511524466	0.0346721208647207	-2.59286700123984	-2.2491088428596	-1.84201464028795	3.26303891424875	4.23323618525269	5.2300262016693	3.17716037778028	2.3924960311083	2.43983321057195	2.23751171183389	2.55904633222404	1.56749190533628	3.53463438210706	1.17413153241102	3.49050595219308	0.896605112591728	2.78360751654179	0.0521765844807111	2.6135363675999	-1.25996185418408	-2.05706278603167	-2.18570064590477
Trim7	-0.280720163981201	-3.32192809488736	-1.7632784054371	-2.58360296861938	-3.32192809488736	-3.32192809488736	-1.11658876114252	4.85473875300095	5.61749244362991	5.58327235564516	-0.87917564441009	-3.32192809488736	-0.044773507865686	-1.21681661397816	-0.883483528744486	-1.53776336315816	2.19237725281714	0.903323694906112	3.98478983732136	0.741773290623915	4.94212034944091	4.01818904901106	4.94293200543934	1.98295160477356	-2.05512641521236	-1.52760099379443
Wrap53	2.63353583392185	0.56900492681818	1.02570921742121	-1.13270129130489	-2.50733501668036	-1.88930535573361	-0.342167953083995	4.3760611233253	5.05318520750714	4.23795370720029	5.18138485870941	3.48554275336406	3.96262305284102	4.11184927556929	3.71072379486246	3.03843969356771	4.48151853278339	2.37270698604151	4.69329179714449	2.38314023532259	5.04937374299674	2.11705333282533	4.70463407718076	0.99936507448815	-2.03585462253076	-2.90596540243986
Zyg11a	-3.32192809488736	-0.238188813341665	-0.962643082492391	-0.576090571563666	-1.98637052232324	-1.71552850861867	-2.07003331468553	3.83265713932914	4.96221121321004	4.70774011893008	4.04391314084395	-3.32192809488736	0.386987479614992	-3.32192809488736	-0.261534782660224	-0.971826936103571	4.02980622770421	1.31364638353853	3.32544110477594	1.39902339804719	3.88614039886699	2.09803208296053	2.52965355921212	0.437866900870151	-2.02411175379429	-1.58835900308202
Creld1	3.74139147889038	0.388156466403618	0.363574806990367	-0.916088178967733	-2.2876771579325	-2.48843966357996	-1.70820315264155	2.99535969095971	2.15463829248557	-2.15461513163087	0.868022941301425	1.81357394120387	-0.110898763657582	0.839830625744484	-0.603139066867378	1.18781841147829	4.11880821411321	0.468280931887238	3.37727648065443	2.05846197010896	3.64186967436221	-0.0100820749383071	3.08683810391503	0.389643900277831	-2.00826957913181	-2.4729236835808
Slc27a5	-3.32192809488736	-2.97543974983204	-3.32192809488736	-3.08946871554393	-3.32192809488736	-2.90606885418034	-2.57592411114336	4.08585801156063	4.30885594117364	2.93238249058586	-1.68816211582347	-3.32192809488736	-3.32192809488736	-3.32192809488736	-3.32192809488736	-3.32192809488736	3.29483098110524	-0.252377147668168	3.70987509558595	1.91184111593408	2.34026885796937	2.54411192866249	2.67936749452249	2.41182754116174	-1.94778089628062	-0.0347436211237503
Ccdc137	1.82146532380583	0.676818019060216	1.19861358750039	-0.626435304543703	-3.00382185177782	-2.45254859144392	-1.27635232400897	4.51417908292636	6.0764757221877	5.59620168535641	3.53472152430104	2.97798323762101	3.55099913876386	3.21384960990262	3.49401871866394	2.15413598334152	5.51499645155593	2.69589584900954	4.26335747323519	3.17575771283229	5.55089450979207	2.20474171451476	4.25671631461968	0.0934749910911738	-1.94627137100002	-3.18069418221276
Map3k3	1.26374355657696	-1.29122476758588	-1.55834655163289	-2.3256485490392	-3.32192809488736	-3.01406828292255	-1.97552712238586	2.85700958515435	3.61685168605849	1.61698809132851	1.54806172189252	0.44654209342772	1.58675513736367	1.59002707827637	1.96443560021233	1.58730737800411	3.63967208342179	2.10637177232261	3.90369389159245	0.570307480761538	3.80342337841609	2.21527787861486	3.9502817662372	0.44355361024173	-1.94513469110611	-2.00024308903159
Hsd17b14	-3.32192809488736	-2.71688897160068	-2.12127936616605	-3.32192809488736	-2.67381704153376	-3.32192809488736	-2.99053128239945	5.37967987182455	5.919852515275	6.81732906097495	1.75283420875032	3.14131833868684	-0.0436503763851554	2.24103473362793	0.513318925789923	5.04004198915583	6.2149096790953	3.85760285997974	5.33095988949952	3.80729309094518	6.55371529632674	3.77900751565624	4.97266508631972	1.30242434263914	-1.94106285648271	-2.820856123057
Ticam1	-2.61681894608185	-1.86836310702913	-1.79083863420214	-2.14508196146434	-1.36679759294726	-2.70296686295378	-2.80151992763614	2.95282370118451	0.00413892013654756	0.663317291024394	0.927403464500331	-1.57168177285041	0.70748945194773	-1.37183300071368	0.543862078569438	-1.65692652370635	-0.0896418735069534	-3.32192809488736	2.75801955711744	-0.794049535949457	-3.32192809488736	-1.44344207821243	-0.901087320481396	-0.311542097614926	-1.94016697627331	0.287939121919932
Zgpat	4.09062481629339	2.60372721885057	2.35380034625678	0.11835042250041	-2.89620884913319	-2.24532795638394	-1.58398180149331	3.6776773642438	4.78291698339438	3.94935750329925	3.90432994528775	2.90407941215508	1.85579041627482	2.62478405313366	2.21586183364137	0.0257035485559096	4.41293052839901	2.04344600095798	4.23954315924541	2.38042469962437	4.33100289960215	2.86312968039487	3.18903698819146	-0.393319000724898	-1.9157693434194	-1.65808390702413
Pgm3	1.1033633511927	-0.388884289941307	-0.3901637348934	-1.616702138271	-1.43615852111967	-2.12500006797262	-0.612066229735471	4.3098528378872	5.46618987347325	3.87769517785454	4.31630506728511	2.80462564845356	2.85933947356254	3.43469494031579	2.68361561621069	2.7943451595632	4.99619890566297	3.47439710358936	5.02130204466611	2.21532137277387	4.05595047640681	1.47557261824222	4.11422541398544	1.43002829513135	-1.91447879274883	-2.29687322422851
Gla	-0.973352892139909	-0.993163422603342	-0.62207001105385	-1.37580363090309	-1.5381487822954	-0.687488164497876	0.021559322182527	4.41318786108004	5.09832269882012	4.98906632568652	3.61010944721642	0.258772165563192	-0.301201892672212	-0.881680146409278	0.239080259250716	2.48411750270687	5.18878860867062	2.22138527483412	4.61703394882423	3.39495308469636	6.28156102065076	3.86831142617025	5.75054487278746	2.87063892888767	-1.8870118668242	-2.49202657739232
Ndrg3	3.03796375162774	0.60414725298868	0.427970822838408	-0.357292883792957	-0.107786188724821	-0.157809587724327	0.101483343081652	2.78267904489084	4.00343133375384	4.69591032139768	3.90722718518414	3.76563021567004	4.01698652471194	3.44641504995918	3.50831455087252	1.70210784056815	3.13659827654888	-0.228560606421961	3.16468331675014	1.41196851036013	2.42018593669172	0.332530360246216	2.11905399292327	-0.691410790914701	-1.88004000676118	-1.64401651221423
Impdh2	3.69231559916945	0.984596641285491	0.537216536489964	-0.591694650433099	-3.32192809488736	-1.71432554437618	-1.1432867454376	3.25545994433503	5.78922322837318	7.02043552777108	4.32700465272069	4.93733968360782	5.30410942605998	5.11889125217843	5.20439898867145	4.74496834824888	8.65364764082483	5.79487589574074	7.33661367008303	6.59923297930614	3.11330877161773	-0.422783407259662	1.63916732156559	0.611314045269154	-1.87573613266031	-1.73587403189412
Cchcr1	0.992231851433789	-1.69012999532744	-1.47078873654758	-2.94278293470533	-3.32192809488736	-3.32192809488736	-2.77016896210287	2.78673435220833	2.41145607557869	2.75881483160265	2.22108515973583	1.39589635960027	0.799161926301474	0.565694651955806	1.58795539087959	0.461570467216875	1.08415953395685	-0.236092172801634	3.15599850988004	-0.211371079657761	2.29479422943143	1.18492769542791	0.337517007337368	0.568664513714744	-1.86925882073331	-0.520435184867752
Renbp	2.38025844582621	-2.29958869213329	-2.12982232500597	-2.5890363586329	-3.32192809488736	-3.32192809488736	-1.53128532162045	4.94932481649735	5.61989715368617	6.79015949213616	7.0283702375138	3.07548128879326	4.44166938191405	3.3272734640005	3.76884066787742	3.69502501205959	5.7023001495485	3.41076169366087	5.51344021247752	3.90003596277044	6.69273405061563	3.14418508362488	5.70641451341791	3.1139571480498	-1.86307696459381	-3.02844947696068
Tdh	0.129251359746458	-0.456915949714797	-1.65664448522925	0.0615384356751989	-2.21829617917203	-1.32115285463004	-1.00042132846889	3.91481324257755	4.20927399239233	5.29727213478307	6.47273469812977	3.11912705422548	0.00249946678892716	2.93402010645795	1.91024144806062	7.57853119983196	3.92283531023239	1.87608272210441	3.86841020909914	1.69305645440598	3.77486083937878	2.24765109696764	2.88400001148568	1.41417342691563	-1.85886078825276	-1.3115406421991
Nipal1	-2.45489117978274	0.206318143417805	-0.603680463971862	-0.686782015428043	-0.90103882580596	-1.00265989478118	-0.918529472320453	2.83039528638535	5.69380752078048	5.32011998678443	1.71775427852221	-3.32192809488736	-3.32192809488736	-3.32192809488736	-3.32192809488736	-2.27241581422967	4.53801661332917	1.45743144433974	3.48209964241705	2.44886131612154	2.882703690184	1.93043457634546	3.03693054031047	2.40313408277177	-1.85534970407559	-0.673167230169247
Hpdl	1.92957893246857	-0.525000228190026	0.661065479806948	-0.757193869712144	-2.06274601454918	-1.47209292380005	0.127552724252685	5.20171226637827	6.10513746877587	6.31472552426014	3.21009424775898	3.71730902021126	4.44325521696017	3.65050034713863	3.60815870072063	2.65610275056953	5.11293778258895	2.18416919151343	4.52588721101893	3.35075181786518	5.56794999289391	3.87393128588961	4.31726064791395	3.31635575791099	-1.84498035076605	-1.38842760418003
1700013H16Rik	-3.32192809488736	-3.32192809488736	-3.32192809488736	-3.32192809488736	-3.32192809488736	-2.52743902986749	-0.194189175456469	5.21692042585688	3.73701608760901	-0.31430738410523	-1.07955424337536	3.41970068001638	0.126236788354727	3.56341442401411	-0.725811109072261	-3.32192809488736	5.68542160425255	4.76426121821711	6.5752155022676	3.65001774820045	4.18276379494809	3.55737332689471	3.92925130612083	2.45192848873921	-1.83937230053307	-0.886029271856364
E130309D02Rik	2.70928401784102	1.89237548164067	1.5097161079198	-0.858708477151409	-1.44594756224059	-2.58761603594384	-0.423532039742044	4.18692043742752	4.84444591469473	3.66155579874369	1.90487325996441	2.56682489369138	2.1168371486609	2.7789654772501	2.35292797809264	1.20008369962907	5.06296787244536	3.52219388361189	4.89589392754222	2.2940266405455	5.84509356896182	3.42033417701515	4.59059603164609	0.752859892962509	-1.83702564950841	-2.55468919120077
Enpp3	-3.32192809488736	-1.98243720746025	-1.14203492435381	-0.169405544419829	-0.366970614660256	-0.676934355854853	-1.50943808421087	2.4693416077661	4.19106513833147	4.63156996830952	1.13793626735391	3.55483439589419	0.87540263298304	1.72979202155997	-3.32192809488736	1.04629547462441	3.5104303021163	1.08037796485501	2.94198143074689	1.01264018077877	2.28062974095722	1.39532608105141	2.12765308775979	1.23124192080363	-1.81551678385849	-0.702329029322296
Pdxk	0.315415519068071	-0.873061494033094	-1.22975110799196	-2.58703338808355	-3.32192809488736	-2.81200832960989	-0.0343095281903282	6.21581641476648	8.14608493861619	8.70529370302563	4.24745666244511	1.85996159946612	2.80420021724574	2.63095756015538	2.73177627591335	0.99800770584421	7.59341353341443	5.12846663280854	6.94896287740785	5.74701136907005	8.22802017829783	4.74270151287308	6.32719332897938	2.92344967101751	-1.81542855712861	-3.40084918894549
Psme1	1.20476049166038	-2.4524246129882	-3.32192809488736	-0.163240455283026	-2.40489206075612	-1.3184805694618	-3.32192809488736	4.7049494076637	5.66155009831818	6.1826545613319	6.34762491163679	6.57805713218154	5.08205534298755	7.2236445750468	5.5329932589246	5.68278114731402	4.22572223173702	0.1086542516758	4.8515191911699	3.49191721468443	3.16049428510332	3.93466746242969	3.00226865663927	3.18397553456699	-1.80530170572812	0.481252971656827
Tcirg1	-0.819274157945137	-1.70213479821163	-2.66895707348092	-1.44530310371837	-3.32192809488736	-2.96149639113481	-2.07059074217815	3.61823865559545	5.02203484498277	5.73489654888109	1.11189266474326	0.138264017022701	-0.135384751447065	0.0111979091419383	0.80005706811458	-0.342894188071379	3.12968691501332	0.0730880768506841	2.45284842443757	0.79558410617986	3.61103070090669	3.95991849668925	2.43032542163177	1.50217272669527	-1.8046838834188	0.0572253518471753
Mta2	-3.32192809488736	1.70270186513838	2.02416008020848	-0.842508670975419	-1.46875479871684	-0.961898191480866	-0.138802100730712	5.71723772225046	6.75496764966166	6.02038885439914	6.32139961104412	5.70437401597993	5.51229326666048	5.48324825933789	5.52670736344898	3.10532942916146	6.09202345229721	4.73341942313262	5.78357975489419	2.96767217148874	6.43609186210957	4.32035469963652	4.85736398670578	1.94605332674479	-1.78806680900482	-2.19514645064047
Slc25a43	-3.32192809488736	-3.32192809488736	-3.32192809488736	-3.32192809488736	-3.32192809488736	-3.32192809488736	-2.84406429096669	2.74761297096636	1.79548020858121	0.424244910405507	-0.844517574018967	-3.32192809488736	1.71333069642431	-0.0506204568752047	2.4342118708205	0.0785934403413881	1.67517910832382	-1.26254166536311	2.06955782117265	-1.0779209218889	1.62792895736952	2.6709898536873	1.8785801819913	0.646236403262336	-1.77236349152481	0.184066067946459
LOC666331	-3.32192809488736	-3.32192809488736	-3.32192809488736	-3.32192809488736	-3.32192809488736	-3.32192809488736	-1.95614038886263	2.8744448542046	-0.71534136759263	0.449925798908751	-3.32192809488736	-3.32192809488736	-3.32192809488736	-3.32192809488736	-3.32192809488736	1.4282549714829	-3.32192809488736	-3.32192809488736	2.29823600155236	-3.32192809488736	1.445493650086	0.941166421987497	2.28767913947278	-3.32192809488736	-1.76946709112434	-1.30001835906769
Cuedc2	5.06791831519062	0.429417789230659	0.259242352100605	-0.516610872202404	-3.32192809488736	-1.60282791028018	-1.97149308304929	3.05317390982722	4.12209287411239	3.76264646703815	4.98329462746365	5.29800939672341	4.05665288703761	5.46702835662025	4.75866561779224	4.37455265693283	3.15386693297928	1.25130705156515	4.03504319608722	1.9180350595827	4.14582416248599	2.8104513301655	3.56159497452061	0.990845973643412	-1.76718478637794	-1.53522688983143
Gldc	-2.37977020214957	-3.11090094481373	-3.32192809488736	-0.843696588784456	-1.40057555556104	-1.86253844617082	-1.21413646237587	2.81704811124206	4.32388162345086	5.44306288636016	3.30815988817601	3.56575557117501	3.01845257967251	3.10514333693904	3.03455732874458	2.29865538325454	5.21383328309929	2.1790619295973	3.76835373222956	3.19460085766481	4.52855881712646	1.59394650482649	3.42650630202183	-0.503611282665638	-1.76262725049048	-2.68935141077245
Timm22	3.04969000760904	0.756809814294497	0.579508434945932	-0.425586486824359	-2.4922806482516	-3.32192809488736	-1.39334552890056	3.6391511106893	5.47680289820954	6.03458109780148	3.99759952354512	3.6543667957971	3.38400834944546	4.20431290317827	3.57248953784235	3.91284144514327	4.88212456408828	2.69113882124776	4.75460962302563	3.18001574600921	4.78051483381179	1.4681714319898	4.08252377397698	1.67195002296001	-1.7505493023323	-2.57584194476094
Mplkip	3.27257417541672	1.38122245127338	1.54791864119158	-0.344631683538338	-2.30554588291766	-2.04173191940347	-0.888565323724923	2.78897797812104	3.48149270025508	3.76069999073913	3.28000459306845	3.95043108649929	3.33520596380477	4.44180215462887	3.38187860369541	3.69462393849068	3.31100750354682	1.89507378865009	4.28541701565858	1.96308195356384	3.537395474177	2.58529428242713	2.63639957156415	1.79403733669944	-1.72914562767184	-0.800568144275014
Traf2	3.85049941375812	1.86605733828967	2.07043398204683	0.00563281238850275	-2.10354988424346	-1.52708390268062	-1.02781908808248	3.48275795049732	3.60835980864894	3.23490592966218	2.18638962559756	2.43557525868393	2.48319665572734	2.55159722461556	3.01931050141373	0.63763806588393	3.62398388298598	1.37424381772784	3.24948326632449	1.45893839494029	4.24095538468347	2.76377910679972	3.0619403272069	1.04196485014303	-1.72690947136589	-1.44804605344279
Ints7	3.35193922125804	0.526058792917239	0.274255696614058	-0.72733894025331	-1.3664218538128	-1.02838103702828	-1.43492930893065	3.67874800996336	4.74252367681234	5.19809727934115	4.24376046500504	3.57153119841353	4.33859555975282	3.88857766426912	3.83719647919432	1.34067619898311	3.70531444108638	1.1219039600792	3.073441518976	1.62614005312283	3.03026191099122	0.740625393589931	2.12025239495486	0.090936061321796	-1.71956826356754	-1.65827729389783
Trmt61b	-0.558956407610437	-3.00265469150396	-3.32192699786103	-1.99866756527231	-3.32192809488736	-3.32192809488736	-2.0112622412022	4.68555896653636	5.82705937779621	6.65290232123023	2.98791928741087	3.31202470481158	2.22209663853429	3.15950970970921	2.94954053570532	4.34787113359388	5.81487337873851	3.41366177484512	5.41619457250487	4.20561928482447	7.42815914458601	3.71849314789617	5.80570260564742	0.759096164233766	-1.70537840324635	-3.78726971675688
Timd2	-1.54328635440071	-1.42597795740278	-2.71776375835243	-3.32192809488736	-3.32192809488736	-2.29879341585364	-0.0763837548611178	6.76971885356455	8.71865273892705	10.0941964754324	4.9181763032281	-3.32192809488736	-1.81178646700129	-3.32192809488736	-3.32192809488736	-0.0924724508904091	8.39160448660208	5.42519743668467	7.54707960672864	6.87341950343486	7.27421506182744	2.51912418213438	7.12591968108721	3.21669852732278	-1.69523922836482	-4.13789403614336
Coro1a	-3.32192809488736	-2.46287214529983	-2.7307666860118	-1.69300055822619	-3.32192809488736	-3.32192809488736	-3.05614796946901	2.38981733437775	2.75019700429776	4.24986246388776	-2.9265340072483	-0.910583206438336	0.189135062595096	2.99166967931324	-0.314847439450493	1.34667895771678	1.88002720056228	0.609140315022322	2.937248334844	-0.446193239592488	2.74939267280621	1.85834311588044	2.19431403173145	0.205992989585731	-1.69468684499002	-0.993657806607621
Rgs11	-0.421783901916595	-2.60233896031892	-3.32192809488736	-3.32192809488736	-3.32192809488736	-3.32192809488736	-2.91899313075982	3.74042031583197	4.62620548295304	4.01651414844447	-0.412358499009895	-1.16185661066705	-0.0909519771015344	0.112333157861565	-0.584070469670541	-2.48203379284051	4.73539761491505	2.40912206061996	4.26416857943945	2.93835731315302	3.93440327058617	2.50769063557664	2.9238508614485	2.11056369655402	-1.68921832061667	-1.0637132980156
Apoc2	5.46976878509454	0.972788217899159	-0.733504875661018	-3.32192809488736	-3.32192809488736	-3.32192809488736	-1.48079629029613	4.59216996472121	5.40671352691949	3.71481698650359	2.80934652689354	-3.32192809488736	-3.32192809488736	-1.48990902267201	2.03642948274252	0.532765783386853	4.43762724831895	1.94464483618324	4.31200436781324	2.96228248376039	4.16147657661835	3.94982437677131	4.57056007893631	3.12403691945745	-1.68860873126784	-0.742651531820406
Wdr4	2.52055802519973	1.20258697950529	0.552396746310734	-1.04503544966187	-2.43771312008335	-2.22940264931363	-1.35571914331314	2.65231439379373	3.62089133815222	5.0831239949915	3.77601974064747	4.15992783282064	4.37125217020003	3.896581864128	4.21593481140303	2.09755686309342	2.92453509952069	0.974602730210718	2.72441016634619	0.276032069836855	3.36770653711636	1.66294830773577	2.2538713052101	-0.942997596003643	-1.68513240825874	-1.62230910814572
Syngr1	3.61493359170892	-0.633537335299293	-0.63038499689959	-0.766124207692856	-1.59801572881326	-2.89071808048494	-1.63554859108261	4.14566930435317	5.09762343700657	7.56441627813782	6.01762576890102	2.93354242443594	3.3268594450455	3.47607056075109	3.581580228209	3.75311243003023	4.88129753691112	3.18700756697703	5.34976864357702	3.54111830402469	4.26570692600482	1.56198103610838	3.51626734437183	1.81402123570069	-1.67603700200584	-1.97369514524541
Gorasp1	2.93687722987688	-1.59466979873655	-1.28841699252604	-3.32192809145593	-3.05336195435496	-3.32192809156165	-3.32192809232395	3.30832155385388	4.71200691745814	5.51904490187106	2.40894821543135	3.20336249104042	2.30712246650954	2.64907506570119	2.72141640998981	0.938142738708295	4.09619437275993	1.28377364406262	3.04554781397482	2.11043340514635	3.64524051264527	2.19502941433093	2.11279019413731	-0.333763326394849	-1.66697715785791	-1.37765183299744
Stk16	3.67179154848281	0.909865249385153	0.334202121026716	0.129566581700695	-3.32192809441975	-2.0495345720264	-1.0326336350392	2.54827878275818	4.02906410969844	5.20655727230343	3.29354117241877	3.57925257075917	3.9827289612986	4.30431389895776	4.15914476194039	3.92993298827438	3.8591545729422	2.00924683230416	3.40792373325016	1.42464803072178	5.1687543406325	2.36177958657423	3.48119559292895	1.25277895152818	-1.66173328800816	-2.3920827806055
Rab39	-3.32192809488736	-3.32192809488736	-2.99351094611857	-3.32192809488736	-3.32192809488736	-3.32192809488736	-0.910539815319425	4.19145210722228	4.32606989214515	4.65761714139685	0.915222579086922	-1.62506625428123	-0.631551229986676	-2.08440720530246	-3.32192809488736	-1.97391668671023	4.61559874144712	3.23642373474551	4.3631430361268	1.85211472762712	4.48726766466093	2.09425972039028	4.09213976788713	3.00539100455746	-1.66043551293188	-1.54987856187983
Pitpnb	3.91854843310397	1.73486783387961	1.28935643794035	-0.0564461903356614	-2.30124455681328	-1.50157346631993	-0.271038132257181	5.56387502783542	6.86489183999036	6.92642646900806	5.11410045158818	6.2080567849454	6.0160817440265	6.52601245529184	5.56848515664838	4.33481137389589	6.50281907727283	3.25693667064459	5.99336867363823	5.25037043241312	5.70416648671255	1.26141046027204	5.00087887453565	1.04974227607532	-1.6600505918536	-3.7776119905964
Prkcg	-3.32192809488736	-2.7794223934091	-3.32192809488736	-2.79458046019245	-3.32192809488736	-2.96439973658666	-1.76708387809371	3.8675802222025	4.60869098413692	3.56647422376316	1.44390364635326	-3.32192809488736	-1.73301801547062	-0.998684861734645	-3.32192809488736	-1.61053451083625	3.54156439872765	-0.0908997344915189	2.1729642813575	1.57014715513126	3.54021329943647	2.969782276377	2.22109444258172	2.05859704045664	-1.65316668382424	-0.391001221130702
Ppp1r16a	2.79682614192035	0.0338747256296364	-0.965750471893308	-2.38402631991108	-3.32192809488736	-2.02392676565865	-2.54823046387862	2.66941460779416	3.11781304630896	2.4948200715608	3.29930914089561	3.2642842000366	3.03822896373866	2.93542014386842	2.07335410924487	0.28600580496861	2.59029301704236	1.25090701680685	3.08286265284654	0.00568023502502871	2.87447829867355	2.0107726789586	2.23485995706969	0.565938313399896	-1.65234536281292	-0.920892836045389
Lctl	-1.86840524796796	-1.22130359755985	-0.314829494165442	-0.238260285445221	-1.61388657069721	-0.715876797683513	-0.822184236254506	3.93009389401215	4.5810619560026	3.6789282510906	-2.37236851020454	-1.22996428440234	-1.42952541087932	-3.32192807507743	-3.32192808234617	-2.47910208627742	3.95248267443048	2.03118696449863	3.61476872842537	1.83781409977183	3.66902676550963	2.27624651726064	3.43274565884385	1.14625115879931	-1.64205316038977	-1.51520825574653
Pramel5	-3.32192809488736	-2.64665321935565	-2.86664901454357	-3.32192809488736	-2.59410171799641	-3.32192809488736	-0.676427016676066	4.41688702047	5.01154930953001	7.33821937064117	4.75511724641305	-3.32192809488736	-3.32192809488736	-3.32192809488736	-3.32192809488736	-2.52880213247262	4.1984391478776	2.853857956017	3.97367555712547	1.32047890144941	3.2912042274874	3.4350818130318	3.73637757612023	2.85408743398249	-1.63778568893117	-0.328266951240802
Hdac1	3.68029059603462	1.82804252343757	1.61195608654167	0.049605677157884	-3.32192809488736	-1.93070478712323	-0.0784890227014314	3.96235467631277	5.62729457058052	6.0426465259612	5.09010394876946	5.87047075993711	5.49701830512916	6.24564777363675	5.55312085350613	3.20196626998996	7.26143678877999	5.31441738428584	6.69024946049838	5.41556263485688	4.52805240541932	1.47641798132558	4.70046746200973	1.76821820785889	-1.61698505059817	-2.67080871004515
Pin1	3.44961419543266	-0.0579817732696767	-0.470676775424728	-1.9351392165769	-3.32192809488736	-3.06714057680905	-0.935616523173126	3.86591881455221	3.97209523620123	4.68256206136114	5.56687602593516	5.6907411347098	5.8750944234726	5.95948270018596	5.52873695675604	4.79015167072199	4.45021489617924	3.24612833843158	5.09919840416521	2.92851055847959	7.83240903565024	4.48322245776334	6.48638293980439	2.42540827779116	-1.61600682703669	-3.43466432839427
Snx10	2.36504858314315	-0.299913674446151	-0.649679281696968	-1.92409775766713	-0.942642617838528	-1.51221732147754	-1.35096403443679	2.41748799851367	3.82841832975207	4.03028310206022	5.33030382650812	4.92561496503856	4.4950043453744	5.29774167849137	4.35100634373385	3.81391455419436	3.18530838388591	0.458098477272154	2.63380549524355	1.28731862011344	1.17162958018252	-0.697080889323786	1.8410110014918	0.500363570268354	-1.60703525379686	-0.9948116651279
Gnl3l	5.09670883033203	1.74782132455821	1.52613393184902	-0.195700228869064	-1.7343086743503	-0.76491019461597	-1.82971084417203	3.06755955920298	4.0663647834844	4.50154105379196	4.27239650903749	4.58651256487982	4.57035970420309	4.48776287369623	4.49822533287635	4.16493909791372	4.88267239201343	2.22373144513811	4.00985772285225	3.20705259624887	3.35522774623223	1.68435197376698	2.94969553478759	1.4005652530947	-1.59391962569303	-1.36824852819285
Dnaaf2	4.33882372146778	1.10058749561623	0.929162284952883	-0.27535496650362	-1.37618931166299	-2.21149134878869	-0.474684792534216	3.98267420763938	5.29149305325927	4.07330611733652	3.74797810690445	4.03887510436505	4.01993315405431	4.75636684169242	3.75302682919711	3.59658933105954	5.33151533800004	2.45769409253975	5.53071688791929	4.46207850177192	5.14552258131369	2.67940352907329	3.99985572328196	1.53471405517637	-1.58977528735759	-2.26030167190512
Krt28	-3.32192809488736	-2.7701177851846	-2.66178623549665	-3.32192809488736	-3.32192809488736	-2.22363656076286	-0.95382188944604	2.72450839610711	4.12557671697945	2.75011766352745	-1.23473005490939	-3.32192809488736	-3.32192809488736	-2.3277662153856	-3.32192809488736	-0.88276243731622	2.12478138769582	-1.7327111141731	1.7247157480856	0.073482993897733	2.73017474082159	2.36479372194151	2.16848800295472	0.820754904077715	-1.58604494473935	-0.568896984892446
Elovl6	0.348764973462896	-2.84893299989289	-3.32192809488736	-2.79752736145351	-2.80555887528079	-3.0117590135838	-2.49181720973687	3.14101744948406	5.61742191545099	5.46595161621164	5.04200513795165	2.77657989362772	2.41861095372598	2.872838607249	1.59242594050097	3.30611055334281	4.22761016780951	1.61324874380027	3.29760523310318	2.40136014071306	3.75799396459918	-0.382667660306448	3.59937730959275	0.0268000593437153	-1.58210958997641	-2.9364310725555
H2-Q7	1.13219514423391	-3.32192809488736	-3.32192809488736	-2.6555114283656	-3.32192809488736	-3.32192809488736	-1.40456126700906	4.33405334415552	5.43619516060003	4.20633846309929	-3.26238217813283	-0.346275899696753	-3.32192809488736	-2.4144428467726	-3.32192809488736	-2.41372082354177	5.13916658241628	4.0260829590782	4.09540124273532	-3.02721148806786	4.70698909202495	2.8260786133486	4.11205786542407	2.00716679076945	-1.5714531603528	-1.80802009120482
Mixl1	-2.47689817394239	-3.32192809488736	-2.29846691148396	-2.70359075668701	-2.93815911583677	-1.88678492537049	-1.21233351355424	2.91819157198315	4.27287421768837	3.16321048651148	-1.39986728999573	-1.32575631137584	-1.54990311187357	0.0920517918686448	5.75331838622271	-1.17935128064281	4.28552058898382	-0.458360274446953	0.266288818741478	2.37140831266582	1.39425071219381	3.03955955725571	1.2773361324065	1.86670228797127	-1.54684516707107	0.996260217729248
Gtf3c5	3.54448538623609	1.48449908212252	0.986811375457232	-0.187344062320391	-2.17732694924348	-0.703536719073116	-1.01500387245634	4.65252091267957	5.35988657690635	3.37203271359133	2.45235821652824	3.82626373347361	3.52539238981841	3.41031396562593	3.51850996083855	2.07378596459392	5.06070025436285	3.26367896617196	4.89089898400949	3.46562190770937	6.31189178281468	5.04912538747548	4.62751929329872	2.1583370271671	-1.53016436901698	-1.42831628637542
Asl	3.61300115280499	-0.0648374968510863	-0.479729635338379	-0.279809106167403	-3.32192809488736	-1.039977673351	-1.84179225237426	3.54241902821491	2.65939029708592	1.00148521113962	3.20075386249284	4.25748590490512	4.92518767427123	4.99011985185699	4.3099692188708	2.78894040418682	2.45277464034758	0.345067033149395	0.869902983288572	-3.32192809488736	1.43909649099624	2.72798796022348	1.35202399840165	2.62437700448191	-1.52164004650569	1.04652707440603
Apoc1	4.43912442405066	-3.32192809488736	-3.32192809488736	-1.42288010795242	-3.32192809488736	-3.32192809488736	-1.73404469106639	3.08763934843395	3.73277931748381	6.26249705215145	10.0714891782004	5.48723228608172	6.95382395394117	5.77222350556285	6.9592253329826	8.13506794577782	3.85210873351845	1.01221108395087	2.90601894453869	2.17194336197662	3.58179712409622	4.5438237314083	2.95791459863299	4.53122548505361	-1.51188393379822	1.16319711466993
Slc22a20	-3.32192809488736	-2.893619516728	-3.32192809488736	-3.32192809488736	-3.32192809488736	-3.32192809488736	-1.28703979525746	3.09836902347491	3.63389614591908	2.19946191192771	-3.32192809488736	-3.32192809488736	-3.32192809488736	-2.00354761727989	-3.32192809488736	-2.44179585572065	3.86185613824016	1.17219305790305	3.45217368653327	2.48002206693304	3.28550283408471	1.95745776571989	2.65711862024619	3.13957263455164	-1.50204742899753	-0.300908160459697
Trim6	-0.629556695178698	2.97844460125016	1.44762680073275	-0.938879124830126	-1.28665610491467	-2.49942227032461	-0.377540006856929	3.07955561014792	4.76787722305716	4.62669611211638	5.00580866350489	5.2856463465974	5.816906848084	5.18887958065537	5.26356404818604	3.74928754035785	3.65535182861255	1.98811022075065	3.08819249066938	1.23861568222409	3.11927150545598	0.979344933808679	1.9925001660475	0.712516545591633	-1.49484319978355	-1.41917845597226
Stac2	-3.32192809488736	-3.05897063484099	-3.32192809488736	-3.32192809488736	-2.58880113225129	-3.32192809488736	-2.18494928292386	3.64824683630807	3.99694004709859	4.44151667818449	-0.604634430862241	-1.65307373719964	-0.308801758604916	-0.395782515948154	-0.00753754001970589	-2.73589166706834	3.00878983889036	2.37631816995392	4.05485715744508	1.27146751005676	4.24477291734248	2.78222611957113	3.62889021902782	0.489388793322664	-1.49262383400619	-1.71619434317384
Fcgrt	-3.32192809488736	-3.32192809488736	-3.32192809488736	-2.52165726950236	-1.19535163787399	-3.32192809488736	-2.50255174947842	3.2529756967728	4.66639871369108	2.60884235332929	-0.0988531311293149	-0.973851513261722	-1.22180824813198	-1.21560322858094	-3.32192809488736	-0.0977257118629891	4.34425329229444	2.22358627263001	3.62713987096555	2.56680297931783	4.8862574817303	2.31862921065244	3.38536200707121	2.77588493453254	-1.4754392642492	-1.61673037083238
Folr1	-0.493333068435456	-0.535896376319543	-0.87991883921962	-2.88486978136669	-2.64434318153551	-2.09075991798927	0.00192471341904506	6.94993173630216	8.26705350825656	8.99706089838971	5.43518518386557	2.29144737548138	1.80899042304511	1.80207738301253	2.72793352042138	4.24216040802161	8.19299302980252	6.05774701226589	7.25961146171231	6.54489799389745	7.85825458376136	5.37047469167619	7.29701712319354	5.15833298735678	-1.4683889192474	-2.30980989147169
Ptrh1	2.9223938741142	0.728382043126052	0.443818796912493	-0.816659588638702	-3.32192809488736	-3.32192809488736	-2.39710229242563	5.07907938556817	6.11434203579145	6.56552711083798	2.665802052684	2.48008671324971	0.614766373099107	3.04059965480311	2.74067935657618	1.80347090982562	5.88115802110215	4.38981458161837	5.91079501107268	4.41568431281936	8.26910329654436	3.6103929725525	6.7844778089795	2.25504141470594	-1.45477372968339	-4.48442161729041
Gpx7	-0.0961873570952769	-0.926678799320257	-1.30885894486784	-1.58147539641864	-3.32192809488736	-1.33276728372862	-1.21397581150293	4.12282178408919	3.06463973836697	0.133316260553067	2.95252367644562	0.44365969075949	0.679883153305538	0.912910407804476	0.704181429817159	2.74452280062252	3.03621494173943	1.24953029223587	4.10929368902294	2.53266855002357	3.86857812455693	4.38940849207451	3.52234456065747	2.20773046124229	-1.45211687377153	-0.027146479458735
Rinl	1.36735429002727	-3.04251742045232	-3.32192809488736	-3.32192809488736	-3.32192809488736	-3.32192809488736	-2.92103827806755	2.93467689695796	3.62993940943954	4.13526396963408	2.81159227758208	1.41036824309173	4.68060566620259	1.56758925350826	3.72983551749861	1.81476368457758	2.83261866073775	0.359476190925468	3.20892454048279	1.8556190125671	3.64022758038813	3.85115935203469	2.68280249237177	1.58193929370708	-1.4389098078274	-0.105899536260466
Ccdc125	-3.32192809488736	-3.32192809488736	-3.32192809488736	-3.10595881442092	-2.97015957339173	-3.32192809488736	-1.67712580745193	2.73582974615419	3.01662824593653	-0.493942458773686	-3.06587999681064	-1.42869404307639	-1.64548013533648	0.326134625856069	-1.6328034103482	-0.0449372159148637	2.40011981532513	1.6223587805855	3.15972443671373	0.0741669867195037	0.73288565978811	1.67696240678187	2.38984486168269	1.20932858660786	-1.43295228167708	-0.251667994777179
Ptpn9	2.51275531428997	0.326732915551512	-0.214747433744601	-0.567138913069486	-1.41551078087468	-0.348283759898506	0.0812959914032726	2.74076569315603	2.0523045922655	1.24624997501642	-0.826084577635348	0.0872754484540801	-0.684969445741894	0.446478573091876	-3.32192809488736	-0.529897375322912	3.24698717734259	1.87634995262341	2.81729170651387	0.408559704376414	2.68888977967914	1.49356536033725	2.81321682678481	1.32939344833374	-1.43181174473377	-1.09959692450722
Zfp874b	1.62407281269951	-2.19377989464669	-2.65394062553516	-2.4213081718641	-2.8892091568244	-2.41254897803425	-1.37780429902741	2.56270645465873	3.41669114207423	0.383419526476174	-0.295990369880141	1.18033248374985	-0.935812457719761	0.966555977791823	-0.922603851050165	-0.359101479357047	3.16988011689839	0.0881090238945508	2.85021134605975	1.96121583440321	2.68046389314196	-0.901235508757207	3.93465802783973	0.733111339932625	-1.41443237736085	-2.55556754950092
Wdr81	1.37819530543558	1.0512816041395	1.0876732896475	-0.935837296393734	-1.21381852485535	-1.53114354816305	-2.20862099042265	2.62954546961508	3.9839968397145	3.7218210393507	0.19721118775561	-0.261982775987638	-1.32325598524825	-0.569213751840232	-0.223170003026599	-0.986702118528185	2.49332709801001	0.974074039167087	2.64070189806371	0.461999951419855	3.34714120227838	1.10807610622391	2.03356043647279	-0.249204863865742	-1.41035333481332	-1.74422313019462
Sec1	-0.33002263930441	0.0553122870476329	-0.170546576212454	-0.774826272134437	-1.50800943741227	-1.96434794039677	-2.40602864391239	3.40344498021623	3.58060379298653	2.23933693501872	-0.379730782739299	-3.32192809488736	-0.0158437965764525	-1.63519451424271	0.000780286968522242	-0.888167412922017	3.44891416257768	1.78994621305694	2.72257312967254	1.01982287517026	4.90889935159024	1.81521061041444	2.27326522390749	-0.829628793901135	-1.40700163492319	-2.64050901977679
Ifi35	-1.35544225396204	-2.71452344356697	-2.1173616455178	-3.32192809488736	-3.32192809488736	-3.32192809488736	-1.58421537817801	5.97644383414917	6.6542207016921	5.02137312038988	2.59040560697379	1.50499658804899	3.28004320862569	1.51940603223658	1.6828923628351	0.409689627953259	5.50051208299797	4.3926952220084	5.74060110958759	3.91742220740986	5.71344013167183	2.41567755320177	5.81720880685765	2.496983803779	-1.40689652642869	-3.11401884727479
Rarg	0.204002952863877	-0.354931071264725	0.330902540701354	-1.85841026075867	-1.07102107808051	-0.795558753057061	-1.00765211450131	3.98064686000594	4.43733428557231	5.47244228036137	-1.4573675172987	4.32914512889268	2.51113655073906	4.20055928052555	3.056394509062	1.87488350533691	3.21897950534789	1.97228827516	3.92177906346554	2.0687739794463	4.48917039684056	2.99917562497335	3.37615144222452	1.79342149386453	-1.40494917157416	-1.38521339183018
L2hgdh	1.50628710847265	0.612041041185473	0.440803404127997	-0.0634302755870444	-1.94428790061625	-0.995643873345286	-0.92967112916752	5.03135549338282	6.5120482771458	6.47146875199107	4.11754544671859	3.45528118485653	3.30586694664178	3.36075755751194	3.29892806258847	2.28620694423383	6.61094362036655	4.3790247984781	5.73347636792823	5.1365810516665	6.19854129976549	3.82249562721659	4.65209636955975	1.78921174950417	-1.40239848444189	-2.37112931830489
Sat2	2.36676981744608	-3.32192809488736	-3.32192809488736	-1.08989980687893	-1.70727007095326	-3.32192809488736	-2.76294247621673	4.50829553305192	4.82770218190729	2.88099694923151	-1.07602176966313	0.0807204175093345	-3.32192809488736	0.722299886385522	-3.32192809488736	1.78047808868503	5.48543970831846	2.49329122715503	4.06930690064976	4.05254631512191	4.09136979576386	4.95829518225625	4.86978752612066	4.23921471415785	-1.39972221151555	0.106653293404975
Epm2a	-1.03599624522868	-3.32192809488736	-3.32192809488736	-2.07342361881226	-2.49561676293502	-0.682911309895133	-0.513431834338936	2.75387833142071	1.82103666410392	1.07584749109792	-3.32192809488736	-3.32192809488736	-3.32192809488736	-3.32192809488736	-3.32192809488736	-3.32192809488736	2.34362101270889	-0.556126050383372	2.4058698615002	1.10779497958715	3.03374190100989	0.973368816260202	5.93227617964087	-3.32192809488736	-1.39322705894148	-4.20097376384936
Klf5	-1.64585028979253	-2.84906397208179	-2.34718734946395	-3.32192809488736	-3.32192809488736	-3.32192809488736	-0.23050413380162	3.32837693403267	3.48180266007062	6.25386449947232	5.13015249389646	-3.32192809488736	1.27559712023722	-2.44713742296852	2.04903126263271	4.43346693291622	4.90025338128435	3.59068584588128	4.91865337546015	3.29581263926937	5.02191051720941	5.52117011874619	3.94316181348467	2.91899486228858	-1.38716682565171	0.154518809920714
1600012H06Rik	1.70978909559571	-0.599744079280573	-0.512270820853648	-0.59228179427752	-1.44736717202602	-1.66535850455623	-0.0247821760341065	4.56476226699707	5.21666050631691	3.50084028651805	2.90737141382356	1.91895861891761	1.66184079130537	2.69424950253549	2.70702554794653	3.09356524654368	4.86084860894163	3.74466702675126	5.09271063571478	3.28400619860249	5.45445887586295	3.29179802587248	4.26060532820708	2.6223587805855	-1.38126498193137	-1.86846611960953
AA414768	-1.60763861004235	-3.32192809488736	-3.32192809488736	-3.32192809488736	-3.32192809488736	-3.32192809488736	-2.47134067191522	2.54895688754937	1.40315317489649	-0.580333833341765	1.71909580258595	-3.32192809488736	-0.3425813317065	-0.0491105968253339	-3.32192809488736	0.544920552561913	-0.236552730424177	-0.664315526296196	2.59554901254598	-0.089558976144233	3.31771794436538	2.97498994689701	1.67510682697615	-0.458253237828681	-1.36675749783514	-0.526275828614374
Isg20l2	3.66137337395462	0.0761253321322282	-0.255852685462965	-1.77919459137487	-3.32192809488736	-3.32192809488736	-0.741867051608072	3.74387037399595	5.15818754665089	4.06941002395508	3.18626125072518	4.35120427725799	4.45895282675159	4.97759132881859	4.40727796293651	3.47588903911794	4.50831455087252	3.30537960980214	4.83471627149758	3.18055368143178	5.63663911991844	2.69625650217879	4.16725354375568	1.11649118660281	-1.35527184247846	-2.73395401092666
Zfp599	-3.32192809488736	-3.09824112658253	-3.04902581673467	-3.17375018022448	-3.32192809488736	-3.32192809488736	-1.06628536523624	3.8067571102711	1.32215890762938	3.98468048425219	5.05002710593764	2.82313995786575	2.49081398177409	2.75952232128985	2.11309702776831	1.80150635130409	4.09219897949443	3.27210980790209	3.75611594145582	0.286751062862526	3.1439957764827	2.29749371976248	3.26699637198622	1.91611735908419	-1.35193326199766	-0.950040716387003
Iqub	-3.32192809488736	-2.91301845419699	-3.32192809488736	-2.28154762256643	-2.0294466930318	-2.17573559984826	-1.83477621789414	4.03643299954236	4.79565786893302	2.57700335910121	-1.78389160952038	-1.83930178197718	-3.32192809488736	-1.11318923516553	-2.01422562937379	-2.82235310919405	4.07375169508216	1.21570344367131	2.70550024081041	2.54851553918953	4.40806644347527	3.66838012991355	4.23375004065402	2.25409814476681	-1.3351696900216	-1.11759119368537
Dnajc12	0.972670599898767	-0.478133139713429	-0.977392142487889	-2.81712365938471	-3.32192809488736	-3.32192809488736	-0.607730942665693	5.23523305897514	5.71163256182322	4.04976144070516	2.18458181632718	2.06827182194721	1.46908367728874	2.39400370309856	2.75170150844312	3.98645644541879	5.78277286233486	4.03347586267738	6.14884057842289	5.02422658193205	5.240753177739	3.78221982794041	5.65601005117122	1.72734543962311	-1.33343727923539	-2.25443090815563
Ctsc	-0.145184065734022	-1.84987189675644	-3.32192809488736	-2.91424251527478	-2.96672346917916	-2.15308712488522	-0.177349788751419	7.03331286794139	8.89143133887577	9.38534259175419	6.49495156101033	2.61745130261122	2.25140704292544	1.57587380740289	0.291815703467443	0.684917456697861	8.06968068756592	6.36726621481518	7.15704371014558	6.33172850176431	7.41888986985867	5.34432431763074	6.06856333533888	4.53469662706843	-1.32521308085797	-1.8714071279828
C1qtnf4	1.18361990001947	-0.571060085083468	-3.32192809488736	-1.58162652160919	-2.67381704153376	-2.13663239899844	-1.97178166336503	4.07447118393801	4.48931813925505	4.03699557712874	0.597459663404058	1.18955892043488	-0.0436503763851554	0.391690744843943	-0.0219684221271352	-0.490920379966282	5.22141311740013	3.19859630163242	5.42648952920905	4.4506834011444	5.29335576875801	2.80178568853108	3.74896565870053	1.30242434263914	-1.32185035297814	-2.27663220671115
Polq	-0.343342550840609	-0.429772193991329	-0.749906729435622	-1.23710185284601	-1.19677296356507	-0.709325534938505	-0.814894637457408	2.62054183869706	3.53328923503455	2.93912124021611	-1.20406020510196	-0.257369403364499	0.0517493458626204	-0.425935316838389	-1.10634267857856	-0.0945120008378303	3.38519632130037	1.79860218049578	2.75519097053429	1.25271235475213	2.95609941206989	0.99481864514053	2.86425747270589	0.181267966060105	-1.31023794954294	-1.77335330575424
Gm6890	-3.32192809488736	-1.56600222606161	-1.32825373313678	-3.32192809488736	-3.32192809488736	-3.32192809488736	-1.3602380967398	2.52518438898358	1.63171895606988	1.08489425615814	-3.32192809488736	-3.32192809488736	-3.32192809488736	-1.58898601175338	-3.32192809488736	-3.32192809488736	4.27853494872691	3.32606845358524	5.11942673289691	3.42560700425453	2.83265511416571	2.16868695863738	2.29122043862865	1.90940446430294	-1.30997869498567	-0.459025026813278
Dolpp1	4.29085932914004	2.25219461133614	1.62496648594482	-0.514299086809337	-2.24525955335892	-2.82221331568416	-1.50810381582188	3.20849697078844	3.53674920564803	4.40776061856232	3.79333408945871	2.0508742947582	2.24814921585633	2.15411653560013	2.63770993085258	1.95437872996834	2.74120808705261	1.89020152070226	3.15673961232732	0.61132348912291	2.3595689596121	1.72647376794074	2.25850686451426	0.954605791507137	-1.30692779662948	-0.733491033447869
Atg4d	3.70335545280107	-1.1388989959955	-1.06133631480169	-3.0888560751563	-3.32192808841601	-3.32192809488736	-3.13653597301984	2.46330333382396	2.70857572896845	4.4245257627938	4.00504960206767	2.73564997795322	3.20429255494748	3.04396911749761	3.45246365164355	0.0702945191021023	1.85619293560856	1.04348449760358	2.17361358137655	-2.24365301520434	1.48515371976045	-0.418193718794857	1.28135403911729	-1.22153571489879	-1.28622670512657	-1.23960357828543
Sgpp1	3.06343563797716	-0.716355536181665	-0.801606429913561	-1.63234713307666	-1.24755282206765	-1.35356450108313	-0.782270476766853	2.73642953337906	3.30097737167079	3.57042649887309	0.537107174754627	-1.74417299785359	-1.24330459837083	-1.39394443752356	-0.762950310409734	-0.0463101179091242	4.26326732216797	1.48828362448479	3.4639232049253	3.09688083751173	4.63528424912127	3.34071892039742	3.91305215403424	1.5242091418654	-1.2834638422059	-1.4942869191326
Nanos3	-3.32192809488736	-3.32192809488736	-3.32192809488736	-3.32192809488736	-3.32192809488736	-3.32192809488736	-2.60717000317028	3.10506118048252	2.77802139244983	2.1799695824422	-3.32192809488736	-3.32192809488736	-3.32192809488736	-1.4963418946245	-3.32192809488736	2.92583046148073	3.04821351255939	2.25166759391108	4.90727526299938	3.31340114359985	2.84430530016394	3.09597672729153	0.77797301512058	2.68330344882528	-1.28011455266478	0.64907438518969
Ttc14	2.36971772941357	-0.204730103059306	-1.10197898746098	-1.61269040307274	-1.12887551315312	-2.06527970500669	-0.636577699904661	2.50513636548752	3.64642766465348	2.50638613616149	1.61292332971571	0.427627625336764	0.597345238718504	1.34788672033223	0.718762730021626	2.06784175365487	3.60871463662015	1.54863883444467	2.40633257782171	1.70840356886533	3.33487142714882	0.53784272132138	2.3830379072085	0.871701737099702	-1.27175329460193	-1.75118083950746
Trib3	-3.32192809488736	0.409657046396535	0.21094987269927	0.128838433498166	-2.89327862487732	-0.131142586430776	-0.054031293697348	4.94946956671235	2.94542604400481	3.08571357425426	2.05345545640122	3.25888068375053	3.09702753331392	2.80749712356039	1.37245068818818	3.524464925965	3.97522663008677	3.91463149054237	5.19616242787065	2.49572074209661	5.48063673621845	4.46034940530761	4.26292920548492	2.95656039223625	-1.26672331070546	-1.05593634507162
Rnf11	4.57355630620312	1.55021608378467	0.894045532970034	-0.775159548425051	-1.33035273687213	-2.24456886454381	-0.785825447400001	7.08029523875254	8.21034015552026	5.38302338709079	3.24018913766568	1.59173685554178	0.947838185351559	1.40612301293307	0.213341059854619	2.0050657755875	7.5165037393716	5.54191436258895	7.02237891063993	6.36723301046261	7.18584672793565	3.98412447795583	6.91920896573181	3.15087482552763	-1.26599059974125	-3.34009319838646
Sdr39u1	4.54549274483008	0.443564218644515	0.10118613404094	-2.49865482097952	-0.544314805567242	-2.02083216039986	-0.0580238258987795	2.48621751648779	2.12642777921236	3.77302576520969	3.78335187967405	0.425878194851977	3.6388152729936	0.567788796727716	4.10493206802616	3.097622594318	3.35558014737736	1.23266689590505	3.09967729116314	2.18121389006586	1.57833977979965	1.71643784674142	3.2888930134476	2.00945467161036	-1.24656584657096	-0.676073317787816
Casc3	1.74850846331857	0.878474245578219	-0.138009709960532	-1.12009038903758	-2.00802635784865	-0.708747729114937	-0.51531944524655	3.15197243584969	3.23444153914238	3.8953704884553	2.45107392562154	1.98015694701153	1.97711869904581	2.5487719814861	2.31815195247934	1.6618134344622	3.69787387970548	2.26476460197268	3.24604166610785	1.87130746548127	3.96907679435913	2.12795677689576	3.06479319757774	1.07927228399861	-1.2411972393784	-1.64055523564051
1600025M17Rik	-3.32192809488736	-3.32192809488736	-3.32192809488736	-3.32192809488736	-3.32192809488736	-3.32192809488736	-2.2420960393624	7.26949139872713	7.69201563428865	3.78945800338302	-0.274340849354343	-3.32192809488736	-3.32192809488736	-3.32192809488736	-3.32192809488736	-3.32192809488736	8.18282635229453	5.7742362270364	6.96106762626779	6.90628934740607	6.35321212030979	0.954025038357932	6.94622788752927	2.58703848722822	-1.24047738946252	-4.40778861442932
Tmem223	4.42442498473345	0.449735675978672	1.11499327854117	-1.55077778111748	-0.999374006183089	-3.32192809488736	-2.16441865703932	3.18234270350089	4.45029409080194	4.8736262066658	5.94419081069066	5.43025850658772	4.23415639367099	5.55338508055428	5.24971079682242	6.1277220010921	4.54449775072751	1.89399118964149	5.05242458924934	4.26268871873483	4.49300679094605	3.3271627830687	3.02585270315673	1.76057439007118	-1.23878767097405	-1.09236887001409
Rundc1	2.0378987584412	-0.361142106029813	-0.767835370035156	-2.17306555761727	-3.32192809488736	-3.020363859347	-0.925141126096989	2.36825151193088	3.79919094423653	2.95655667524335	2.42064408484287	2.00358424785182	2.25625285342973	1.92302364057043	1.39808764019544	0.995839043624857	2.66229894132999	1.24888089571371	2.77305953477767	1.12745499518127	3.05719550353879	1.9272896738278	2.02130559853546	0.962608247161324	-1.23429225729662	-0.909192186555932
Tmem160	6.42400836071726	-0.205864485632377	-0.114053979666927	-1.1553315406025	-3.32192809488736	-3.32192809488736	-2.27226247987732	3.13803951653286	3.2586998155699	2.71982522580055	2.44646533933655	4.10571159737133	2.56652293301721	4.17549266504098	3.6875310556888	4.49251337893968	4.75715129068081	1.34310077274968	4.37755413291823	4.07122207214589	6.18084405136257	4.85258818353126	4.41054463075407	3.83991928818253	-1.23074194194615	-1.08693143817074
Gm128	-3.32192809488736	-1.21250735478994	-0.963284277799109	-2.93877403199791	-3.32192809488736	-2.66220077916317	-2.20085299743526	3.51055689540024	3.15410194962204	1.68210580639713	-1.34527851490623	0.133659526865976	-0.155914889547527	-0.991587693081707	-3.32192809488736	-0.00310079614985739	2.21433932810494	0.791030532311267	2.26251434077045	0.386678532437899	2.84867801840773	2.29185400418012	1.58444784770466	1.02318436924826	-1.21611831233728	-0.459384891159004
Gba	4.74667823154279	1.3923394065357	1.91927524075833	-0.129353575474701	-0.704385108183396	-1.44114463031383	-1.9694294365225	2.39549334956496	3.86298690919509	5.5754575611331	4.956558533741	1.47493437813388	0.536779039799619	0.985296398397517	1.97607396775183	2.76923221428002	2.43476965485413	1.81079679326924	3.31538218656923	1.06745974551211	3.97816816695121	1.81677580902074	4.19048053952254	-0.161320868687858	-1.21278021215416	-2.52636273926604
Cd63	2.55844642898291	-1.39090319300703	-1.14552552937385	-2.64515790744631	-3.32192809488736	-3.32192809488736	-0.760447981411189	6.64248497805714	7.71065492554891	9.17392193650972	7.44387182839776	0.974837641832643	4.4599102516775	1.45504967004941	4.47164920500756	4.70243591422681	9.55281508856027	7.80395026954251	9.04191098533693	8.3573100690063	8.31239290016206	5.97174126434466	7.24812681938566	5.09668774961012	-1.21019034703225	-2.25566668475101
H2-Q10	-3.32192809488736	-3.01603459749408	-2.74637081731372	-2.63772605614859	-3.32192809488736	-3.32192809488736	-2.16443805935887	2.73270552433935	3.50371763117651	1.36193675757209	-3.15584641819753	-3.32192809488736	-1.00626622905539	0.269428187272443	-3.32192809488736	-0.868089220926568	3.92602789251946	2.05883598009775	4.0913951860117	3.13315577855198	3.4358552473718	2.8199399403933	1.58122589478559	-0.281084748260298	-1.20777648884125	-0.689114656066949
Klrg2	3.32306881556913	-2.44704616294845	-2.29585044899313	-2.54287433839915	-2.16924493104453	-2.07820418280298	-1.83528579406034	2.95763420207983	0.954620679539922	2.08398940602821	-1.10129477251956	-3.32192809488736	-3.32192809488736	-2.17689632906147	-3.32192809488736	-2.07656021754878	2.66082596114391	2.70592704716793	4.09916894195391	1.40356223115117	3.0353423807922	3.76231692078072	2.48185947881389	0.363182293363619	-1.20339026707142	0.095920159514148
Vhl	4.58657861588404	1.98116949416806	1.39558931454701	0.107531206219486	-2.73768327297747	-2.44477046388398	-0.0943995580973346	5.5125998400887	6.93923833366989	6.45307963406428	4.05182450449707	2.09784673212956	2.90140177358834	2.71260678494389	3.19803675624068	2.38799385751007	6.08889209842302	4.56171715708298	5.54735728244656	4.66410163634798	6.41892865078229	5.46862241390364	4.85094940441723	3.32408331334881	-1.19992897868355	-1.05091945304379
Hsd17b6	-3.32192809488736	-3.32192809488736	-2.64787789240287	-2.37984604061579	-3.32192809488736	-2.20384085204235	-1.95361231744629	2.70749607806714	4.56834834389527	3.23612366987728	1.55305079449801	-3.32192809488736	-3.32192809488736	-3.32192809488736	-3.32192809488736	-3.32192809488736	3.14138701112188	1.35957739283328	2.03908925017319	1.03420162645036	1.89956622692796	2.05604241626117	3.47218880367726	1.63575903389311	-1.19979376930584	-0.875146143793815
Ajuba	3.17123245232451	-2.18432620891968	-3.32192809488736	-2.40767893230778	-3.32192809488736	-2.43732470397386	-0.513909685701292	3.68899716950391	3.51255559639999	3.1544957192785	3.84278780028577	4.23729601787591	2.4822364919646	4.75737000652377	3.31742708586824	3.14287084509664	3.36559456272915	2.55138804582513	4.22427957129234	2.54048362053918	3.02810055381628	3.38538961951649	3.2466604227928	2.65344758898621	-1.19205417185924	-0.0689473174064224
H2-Q5	-3.32192809488736	-3.32192809488736	-3.32192809488736	-3.32192809488736	-3.32192809488736	-3.32192809488736	-3.049085520505	2.58803457249554	2.4007592351437	0.880144780578554	-3.32192809488736	-3.32192809488736	-3.32192809488736	-3.32192809488736	-3.32192809488736	-3.32192809488736	2.70460420019226	2.26359334187527	3.16424564883342	0.0376549200659828	1.86437436383185	-0.821067417604469	0.319167021541111	-2.96248676404062	-1.17995531377822	-1.42308380509866
Hars2	3.45634620045122	-0.00657924158711515	-1.0870650729326	-2.72437880515143	-3.32192809488736	-3.00535598044426	-2.47738094621606	3.36075755751194	4.30202653370515	3.50792146495733	2.88747847987338	2.2848250253995	2.56284319305175	3.15448761810507	2.95605107497234	2.52028142958913	3.39532333878306	1.15049468884858	0.775935488301788	1.12721064353532	3.62144239010893	1.23371016588981	2.34341635051915	0.921923748367719	-1.17761577604815	-1.66564157075277
Rasl10a	-3.32192809488736	-3.32192809488736	-3.32192809488736	-3.32192809488736	-3.32192809488736	-3.32192809488736	-2.30637343540513	3.31217577068216	4.00763506165498	3.03861878972431	0.626756845073322	-3.32192809488736	0.831634069849542	-3.32192809488736	-3.32192809488736	-0.810022404985035	2.61444601289957	0.837854457925899	3.11448196951584	1.90857083739866	3.17967983253315	4.2045085445978	3.40563844767483	1.78641235426747	-1.17564374778592	0.142503876156116
Zfp668	3.21006618588886	2.13344844748147	1.92219023520984	-0.863509341325731	-1.4354950066763	-1.87807747884978	-1.65316902404644	2.53885348591544	3.43682811884455	2.42456741566926	2.00087977567063	2.33822471998901	1.81039785824488	2.52547006918591	2.39795351990229	0.672072262806512	2.90591692886707	1.344095603549	2.21546737928964	0.881531501560706	2.47276328690865	0.829768393283535	0.555894666941112	-0.571405195901583	-1.17323246776673	-1.05337973426043
Hipk1	0.0877832536949333	-1.16758144448269	-1.94034015481377	-1.70349677952891	-2.09921007341518	-1.38170119420401	-0.890850761579525	5.56630068367917	4.99675479743094	2.71735070046401	2.42936422375443	2.23997231663943	1.4006417561725	2.43803463397233	1.75637004439211	1.56196637742867	5.54057288977766	4.19827411800879	5.05656185309776	4.02113322578701	5.87106000500932	3.12986657210174	5.56597485906734	2.02486927393595	-1.16533997915386	-2.88070618315984
Slc13a2	-1.90378673243834	-2.95294189155291	-3.32192809488736	-3.32192728884233	-2.92087656986314	-3.32192809488736	-3.12617609463969	2.47988500716077	3.65530602804299	5.69351204762969	0.817222112061658	-3.32192809488736	-3.32192809488736	-3.32192809488736	-3.32192809488736	-2.54232544683999	1.8872796017514	0.0303403163917818	0.781838084343661	-1.27651308360334	3.46533457549553	1.67437477429955	2.19308728636207	0.365950038359855	-1.15839729685648	-1.47161266754745
Fgf4	-3.32192809488736	-3.32192809488736	-3.32192809488736	-3.32192809488736	-3.32192809488736	-3.32192809488736	-3.05738085497535	3.27197091655462	2.95738347027042	1.22884331228114	3.25118129501591	1.93757791657183	0.608014358927211	2.47237339110563	-1.83563591027387	4.07023474514136	4.1106138055009	2.53229950224307	4.00705194251649	3.03511887808072	3.79458222159218	4.23766313726019	2.98017888697246	1.75661342876749	-1.15537870232403	0.0289022706500177
Arg1	-3.32192809488736	-3.32192809488736	-3.32192809488736	-3.32192809488736	-3.32192809488736	-3.32192809488736	-1.68846433416473	4.76249764901743	5.65345848077454	4.82551089914988	-2.53155890037562	-3.32192809488736	-3.32192809488736	-3.32192809488736	-3.32192809488736	-3.32192809488736	4.2000099156079	4.39088088274594	6.02589698599576	3.97393265491158	5.20327947639702	5.40572012738125	5.27399322790603	4.37582487792965	-1.14861563049735	-0.251714936003425
Rab43	1.22988319896912	-1.34156273171708	-1.56846903341313	-1.69818294508315	-2.37199953257847	-2.29373380921785	-2.21869232935876	2.60697988125877	2.91725988207689	0.299959672760227	-0.118606327414743	-1.97643520239531	-0.229940596578929	-2.37083943655303	-1.05738265645522	-2.88251346509966	3.55485894801749	2.28288455506105	2.96723317683759	1.59049184012795	3.73290953147298	2.19271495679107	2.57670593982961	0.845172874075713	-1.14297522326896	-1.36654141583885
Tnfrsf13b	-3.32192809488736	-3.32192809488736	-3.32192809488736	-3.32192809488736	-1.45147656959853	-3.32192809488736	-2.63252515351083	4.25958133385505	4.21976484025501	1.54639814915342	-2.33885751768746	-3.32192809488736	-3.32192809488736	-3.32192809488736	-3.32192809488736	-3.32192809488736	0.658005776913121	0.537713530831766	3.43484169735176	1.71019479418458	2.84396576001386	2.47140859596941	2.63155832799275	1.03613052341813	-1.12131114716003	-0.691667201177372
Nr2c2	-1.83731043431332	-0.880264024136071	-0.933085565656843	-1.15731878617758	-2.51663729044072	-2.01055867612931	-1.51761014868495	3.47305953726259	4.65166022222154	3.87477729712054	1.33850998980603	-0.419684683213916	-0.736148298521604	-0.866236588702592	-1.6800769125851	-0.348219479765476	4.45030069015761	2.95315905871335	3.23119275861877	2.51311423138038	4.60421368786557	2.38431510562652	4.44392485793374	2.56184421597196	-1.11563451050813	-1.88941106361277
Rprd1b	2.40475601205403	0.552367233386313	0.204666603488276	-0.763442480935569	-2.18917359945639	-2.34615265600632	-0.82730767985583	4.46543253608854	5.2137360959228	4.37528275697754	3.52306006179525	4.10205338272919	3.92316820071662	4.00131585895543	3.96959258535827	2.62206588017201	4.92404286099436	3.3694804428966	4.11032983178685	3.4344547602324	5.39156840094696	2.52320562910734	4.37717928973664	1.49281713564731	-1.10713703755128	-2.63918208913188
Yars	3.48860498178733	-0.313059391896733	-0.548412748290692	-1.21607572421726	-3.32192809488736	-3.32192809488736	-1.4054323420326	3.3602799881003	4.74903540582088	6.1844647857012	5.7685416453501	6.02656549169532	5.85920676503389	5.83309248347121	5.48958789071701	5.26121486202663	3.13308013535326	1.5645049933237	2.61776159449176	1.60002230437976	4.87402968478206	3.51075942155217	3.35555195845326	0.836417011866438	-1.10124618220337	-1.46481939440063
9930104L06Rik	3.02426470820436	0.784964566743024	1.50574868517854	0.0550956757606899	-0.341948508143488	-0.83203583094682	-0.870047068599565	2.98842656894827	2.8137914503453	2.26387873643715	1.51436973848653	1.49531141610209	0.266096880068002	1.28291420019037	-0.603869014301928	1.12603453517798	2.99182384508083	2.01495867040299	3.41953889151378	1.91115082937746	4.45928078354378	2.23457795978457	4.1626773216239	1.09192320188286	-1.09091469490408	-2.27156600941879
Irgq	-1.3023044545556	-3.07321354025781	-3.01924757456361	-2.69281398453723	-3.04844920549116	-3.32192809488736	-2.55021995976323	2.76368776357692	3.33858129844748	2.11692030025018	-0.801588827285619	-3.32192809488736	-0.527034008908881	-1.5956723271829	-1.48522428700449	-2.3476476963022	3.40797810071478	2.31974797897355	2.71796041070755	1.09351285174377	2.40983623585348	0.504762748238605	2.09784336189403	-1.46487868499226	-1.08939814861914	-1.66988213024157
Gtf2i	2.93681505574971	0.142138923913636	0.0843160339343195	-1.49709101033339	-1.83368046687839	-2.44290934044795	-1.25561153638243	3.22361561718727	3.43381408445803	3.29645006539307	2.77011650639646	4.80383147756117	2.79243893006464	5.33861695144652	4.37955858438435	3.56044595235571	2.97679802868284	1.54795317921174	2.93032102450632	1.76943323736125	2.89679883522152	1.38215260434091	2.45317250271387	-0.235030561376437	-1.08847065071242	-1.48605860404224
Lysmd1	0.991172609252721	-1.95875140963503	-2.91515416956426	-2.73076764368507	-3.32192809488736	-2.34527045063379	-1.5208191163792	3.80530277527082	2.65711862024619	0.479872076321404	1.46468917547572	-0.0735936469760894	0.560763858562241	0.176539798932657	0.968842785495974	0.265772925640723	3.28520540703792	2.09609314639378	3.08325762724096	1.74946132659655	0.478816529049415	-0.208709352289773	0.61176728053172	-1.39334173913131	-1.08519806263865	-0.632402920745608
Kcnk5	-0.809893411926437	-0.423965534301412	-0.467315991926739	-0.860247625634047	-0.655389627717796	-1.28758910765198	-0.797959732431652	2.65889238837592	4.9131766493697	5.90080644290863	3.20553639994228	-1.75652101637629	0.279875371956835	0.0142081591486221	-1.93776221385046	0.895318134099807	3.2917921332927	2.23026143333827	3.07318441641179	1.62403536927774	4.56697950231235	3.83238371654913	2.84217632943937	0.556512798728601	-1.06341357681157	-0.899480808667528
Ccdc51	2.01217174368855	0.13466781023885	-0.126793136504083	-0.982956087652394	-3.32192809488736	-3.32192809488736	-1.05890871720518	2.48225714737254	2.82105707935903	3.22728361601471	1.83953638861154	1.68860112990904	2.36487214556823	1.97879967752753	0.789186704382044	1.53266107026264	2.55448325481446	0.0787519113027964	1.6988452141846	1.24700389302735	1.77918826684563	1.82783934412269	1.68774155139794	0.116576354191703	-1.062334229623	-0.393845715013596
Yeats2	1.71307109821565	0.865150755989185	-0.0164842756069229	-0.510662591110618	-0.796330239712841	-0.52426553159035	-0.994180380189039	2.72694889430585	3.12949404718454	1.81103527904743	2.96910258828917	2.22705097979712	2.06201806629973	2.21967037484879	1.71423232725116	1.39965783580973	3.05330252433835	0.879235245527705	2.00526343729165	1.67248418009883	4.25242322855947	0.849534961115219	2.37605973375961	1.05452205418865	-1.04797272152045	-2.19761328689672
Ppcs	3.87040417736972	1.72648248726505	0.938850337006064	-0.404032383802565	-3.32192809488736	-2.19091158817097	-1.19198900699605	4.6103929725525	5.89799788365531	3.70866180131653	4.82950964438986	4.4305194577102	4.59710801697217	4.83792810864689	4.38272258035299	4.94970300420229	5.18624302373699	3.18071756863163	4.61613417017562	4.29413548067533	5.38729015609807	4.39434950399155	4.19944463622114	3.82337233564886	-1.04109473103309	-0.745897707653053
Tsen15	3.48868209688975	0.143772166222268	-1.90407827978418	-1.48411399511553	-2.53585203336674	-1.22990337364221	-2.32761122939691	2.90754062371161	4.36818864072682	2.97751623133336	4.03104224335857	3.71973105674985	4.8848860405167	4.31142318957662	4.77220766700058	4.47583717159893	4.80667978893252	2.55108283647826	3.8897752892879	3.81126550377674	4.43047931445574	2.21784489432557	2.98922258677576	1.75371149369124	-1.03975587726331	-1.67190127774665
Ttyh2	6.20359467173018	0.906875206779342	1.1629511771443	-0.64683482106707	-0.234168258759381	-0.751831956193255	-2.11680462643972	3.29954360060106	5.28910408191539	4.40509379808801	3.71628857532775	-3.32192809488736	-1.28882230087001	-2.85280064432938	-1.96330115520875	-0.0996722207932825	5.18008021334646	3.00977174803537	3.58623631882041	3.85806058989965	5.64965281920821	2.17773604899779	4.54609805760765	2.13164216050168	-1.03957144549289	-2.81536499176049
BC003965	4.79948627216115	1.33472843910348	1.22116560908259	-0.340648981210944	-1.96582373389396	-2.00386582671558	-1.38651738068796	4.08793800371194	5.17503350619757	4.72148203327172	4.34378443735842	4.19850201143381	3.982290873829	4.4966540825935	4.15385396542936	4.31280310580196	4.61228171884598	3.30880207458395	3.95085096689716	3.11463021782135	6.01437761172524	3.6068567361192	4.53864989988248	1.3289742947512	-1.03432192631051	-2.44273782269174
Dcun1d3	2.09674761805553	0.663535903264567	0.100031683009969	-0.788444483317249	-1.33238213775474	-0.168382143030689	-0.0945258642483055	2.3945635296818	2.89351171515462	2.19518063923561	2.21990265573634	0.30773160504003	-0.0967395565289952	-0.00634737393165607	0.0533407588739231	0.421425296057552	3.23227547507722	1.80071563723546	2.23521544031665	1.35380881326559	2.35431110019902	0.355117779454537	2.40782042942255	0.0245423789396997	-1.02066783439234	-1.57689564187262
Flt3l	-1.03054260773476	-3.32192809488736	-3.32192809488736	-2.71920423203119	-3.32192809488736	-3.32192809488736	-2.47560408112112	2.6578229026524	3.06566536345678	3.03159634080793	0.633319603521529	-3.32192809488736	-0.553612477600302	-1.21331331568191	0.909343015170892	-3.32192809488736	3.1662800002428	1.09717252829885	2.91771434699163	2.35498524425071	3.15796531725684	0.253057413833908	2.88094798765221	1.8401368910683	-1.01767869590844	-1.46091338719826
Bex1	4.26969148773524	0.129697134640483	-0.599315622443824	-3.32192809488736	-2.27933278192971	-2.18403116249774	-2.1735536108289	4.87942641309223	5.73326213535274	6.91236244681858	0.139626657068171	7.94230922924636	9.04840240778741	8.58728997364498	9.30972871813382	8.89965600565602	5.05265933709376	4.50592902856776	5.8105921986219	4.35816414043531	6.32430657999379	7.27816135508351	4.81018600769536	5.63163689830842	-1.01683086327348	0.909488386534034
Rpl3l	-3.32192809488736	-2.50957527589738	-3.32192809488736	-3.32192809488736	-3.32192809488736	-3.32192809488736	-1.71201714856467	2.9745219705057	3.39926681448587	0.813294824835035	-2.20298370085535	-3.32192809488736	-3.32192809488736	-0.627148170092644	-3.32192809488736	-0.498319343066227	2.83253359915701	0.692391487374452	3.65567239189371	2.85255422773159	3.9811859376253	3.64641614360063	3.06576874737728	2.4606351111112	-1.0167556458074	-0.389163776608448
Rab19	-1.31738355727767	-3.32192809488736	-3.32192809488736	-2.89006341375388	-3.32192809488736	-3.32192809488736	-1.06753964752312	2.49761236561836	3.55170057235281	1.38117814330814	-1.34010831350469	2.78860428269102	0.933157142690733	3.04305397662457	1.73162641113148	-2.13860674154277	2.57799673021038	2.15929333589033	3.24872001869244	1.18681745935711	1.78468404683512	3.97242614431831	2.04271787096132	2.07032749677897	-1.01590357648279	1.21204076915795
Ccdc32	2.26361737727861	0.921040182746915	0.781166641778827	-0.0256850886638448	-1.77188443878673	-1.31358105042333	-1.862134536354	2.4452976443336	1.82071406472548	1.45592291802515	2.52451256701267	1.6357776042051	3.80923949913776	2.82496128552304	2.56842617674134	3.09687240626522	2.23740769324177	0.862915518296533	1.51334924841776	0.0390920584316409	-0.775754699788891	1.2362966740779	-0.0706255885487128	-0.255589146012914	-1.01203726526741	0.581820558534282
Smg5	3.13072828540948	1.23987458383282	1.35755200461808	-0.856350589327145	-1.19462829122629	-0.76085128941255	-0.509045886533405	2.35237153261548	3.47969620539866	3.61876723364562	4.26204221188742	1.84454232816683	2.37673212716344	1.24837695683089	1.9306843589362	2.40030839165895	2.69653917342254	1.02513513173031	2.60504623705647	1.72188445744914	4.33711162841586	1.97667157334525	3.39554270378157	1.05152523854334	-1.00996793772276	-2.05886856172737
Rassf7	3.81233392330442	1.18257789425461	0.969004937407882	-1.35685679314089	-3.32192809488736	-2.6862089879745	-1.62392748228651	2.60182485596546	2.37961264518869	3.87029566586049	3.69931841943302	4.18835344592461	3.21254443775063	4.34656691909921	3.96586738150328	2.36640615042462	2.75162867686422	1.03987534910131	-0.334458055090102	-0.329950100511273	3.42033417701515	1.98967310539651	2.13044000651028	0.0380427934493888	-1.00381351412497	-1.31246917855953
2510002D24Rik	4.4326120499901	-0.521384319343724	-2.00684303635681	-2.219021418152	-3.32192809488736	-3.32192809488736	-3.32192809488736	3.14969347463539	4.44349393652256	4.40805964807036	4.26626182890847	3.48978696063896	3.51250503052284	2.949794501394	4.05501339660495	3.2030977672997	2.12013956851913	1.22623722831031	3.48469241154567	2.1747132062981	4.92425669179718	3.35345033307765	3.78184227987719	-0.530539082420781	-1.00271629295431	-1.8527299051874
Tor1b	2.44079011821192	0.425749318548298	-0.30610763943359	-1.51607023015187	-0.804710362642839	-1.99555757519735	-0.840688577890885	5.49671798793518	6.97622614236027	5.63544098019726	2.27650857638616	2.2520674178591	2.41244553469566	1.95928794004168	1.503175703164	2.42151685863893	6.31788830811645	4.81735720410814	5.76040459890553	5.24886116647812	7.76725090361154	4.7363288644906	6.03237859695252	3.42267704555231	-0.9972868056218	-2.86340371652619
E530001F21Rik	-3.32192809488736	-3.32192809488736	-3.32192809488736	-3.32192809488736	-3.32192809488736	-3.32192809488736	-1.90965058486111	3.93055758075304	4.76314064532422	4.88240339536629	4.27421692583352	-3.32192809488736	-3.32192809488736	-3.32192809488736	-3.32192809488736	-1.29742755818134	1.74102682986045	-0.619496613591135	-0.75423906631945	-1.23290798376731	2.91995974562804	-0.53580643684601	2.8206548456112	-0.401238441506392	-0.995698899850657	-2.33943205767922
Tnfsf12	1.08270940090549	0.826737614120303	1.11232648472677	0.076379858725171	-1.6573178296734	0.101625874110694	-0.506010476393932	4.08887938130969	3.80103445892236	3.84234531440272	-0.684134712434368	0.448530981905791	-3.32192809488736	0.165944087770598	-3.32192809488736	-1.37205703907749	5.01660774470845	3.37476129465031	3.92533486649063	3.656667973556	4.83053929130587	2.72849959397526	3.61711037474476	1.36177397300761	-0.994006534611023	-1.95107940734023
Gpr161	-3.32192809488736	-3.32192809488736	-3.32192809488736	-3.32192809488736	-3.32192809488736	-3.32192809488736	-1.73342092252635	3.59791250541197	4.30357619969664	5.11596543158681	2.62377791944277	-3.32192809488736	-3.32192809488736	-2.02715150659192	-3.32192809488736	-1.92312900452324	4.00510351309534	2.77483343590183	3.73344111665312	2.8156963314774	3.09833364841822	1.35642555908681	3.45110558513574	0.988702862343229	-0.990234422066027	-1.74725115224343
Lta	-3.32192809488736	-3.32192809488736	-3.32192809488736	-3.32192809488736	-3.32192809488736	-3.32192809488736	-1.72192006771391	2.56686385175578	2.73721083147858	-1.12011861196775	-3.32192809488736	-3.32192809488736	-3.32192809488736	-3.32192809488736	-0.900801764188573	-2.18141772026833	2.31351868983758	1.44295941515445	3.40165776941195	2.08238240901185	3.15222561199381	2.45179137073024	2.05775870734009	3.15480676993073	-0.986044424242577	0.123138191306172
Chchd4	6.59445748252317	3.44964060511718	2.88023687823178	0.00797621162133517	-3.32192809488736	-2.03728367487068	-0.378003018644037	4.20262929088528	5.98849155718687	4.94939485873748	6.60686709729315	6.59339560494412	6.84085343891633	6.85530455340139	6.6922318943137	6.73179419348666	4.82870773545514	4.1339662273778	4.88104297160102	3.44116473412915	4.39578259606281	2.23426831232239	4.42039481639387	2.77153278271525	-0.98193151627022	-1.7310446473965
Fblim1	-3.32192809488736	-3.32192809488736	-3.32192809488736	-3.32192809488736	-3.32192809488736	-2.5202810336271	-1.8327191550887	3.22843392051337	3.73320246998461	4.4406864838672	4.87681650490128	3.90596697519228	3.13823452260137	3.4445743116074	3.89164276780852	5.18770045559608	2.22552481904428	1.43508981619958	3.04176689804402	1.57428077391698	1.94315618596978	1.95517886989052	2.39311686649034	1.84506445586408	-0.975504896582265	-0.233419775274759
Sppl3	3.14428951831244	-0.67954073905577	-1.32715288697207	-2.23342010272223	-3.01039359155256	-3.32192809488736	-1.92288281503085	2.85560506020624	3.84318994244513	3.61116057398063	2.3196092641318	1.77675673886723	1.66958014614148	2.91381045133046	2.42323392681081	2.72053895872493	3.95431730554219	2.3311433903357	3.89775350773115	3.25717208236	4.06218216840738	0.0954397280436756	3.54806665545671	0.0644372851786538	-0.974266786085288	-2.94788903300842
Parp9	-3.32192809488736	-2.40376400677965	-2.2902576552678	-0.157090338802825	-0.563123920902246	-0.502294650924876	-0.0578871593357061	2.81465910854645	3.54196081158699	2.4018789032713	2.29847356839534	1.72105324053154	0.804268377286335	2.14744021516773	0.105320041299946	0.267427928986409	2.9976374568562	1.83114354959865	2.82784340798942	1.71471150160065	2.43828486616014	1.55088096901764	3.1117925339112	1.53579418689926	-0.966728912623832	-1.05615570842673
Kbtbd2	3.02025149257227	-0.308249670347292	-0.0314034254315171	-1.89594788112573	-2.57280491978966	-3.07107563687006	-2.11484737809033	2.36244183412564	3.49357048382608	2.90460740813414	3.58636844310044	3.72896534946904	2.37211074470907	4.10691778015536	2.75719823736378	1.21365834146748	3.23969895355751	1.35243650939805	2.04593916133359	1.82302375493661	3.25241717294119	1.59746919838488	2.46503412152698	1.14005876439134	-0.962224127084172	-1.26123436609792
Kdm4c	1.12022584835203	0.306717203215703	0.112275767893573	-1.65184918090258	-3.11278045703181	-1.97648629887962	-1.35281997938746	4.37769293901448	5.40065405093163	4.44278429312942	3.03257695977929	4.57250166464203	2.711316486002	4.50236879469019	1.57724753559315	2.69303860694507	3.91617087533979	2.41998107044815	3.37147522569256	2.7804654901404	3.23607008029707	0.864580386148385	2.99323052665001	0.562112957523785	-0.958323795847796	-1.91217478479223
Dio1	-3.32192809488736	-1.23672441497675	-0.610349492326821	-1.96362186351147	-1.28460913495517	-2.32596462649585	-1.82935190868324	2.47187157011185	0.954404788025731	1.25315425769079	-2.92781789823719	-3.32192809488736	-3.32192809488736	-3.32192809488736	-3.32192809488736	-2.34082364556492	1.34581646154079	-3.32192809488736	0.988026576873899	0.447695559558685	1.41728815045367	0.673420740960352	1.36751644619561	1.24591544972787	-0.954534203087808	-0.290140352822969
6030468B19Rik	-3.32192809488736	-3.32192809488736	-3.32192809488736	-3.32192809488736	-3.32192809488736	-3.32192809488736	-3.32192809488736	2.79236187876271	3.56269424524338	-0.27571994381099	-3.32192809488736	-3.32192809488736	-3.32192809488736	-3.32192809488736	-3.32192809488736	-3.32192809488736	2.05218284599525	-0.0422606892506898	2.09231232065011	1.32207812737006	3.50427715539926	0.726421450888191	2.19332388657638	-3.32192809488736	-0.95395869789445	-2.31771953207426
Rab34	1.49773497990656	-2.29958158951225	-2.60609006164917	-1.9132488375041	-1.19489909087675	-1.79007506714588	-0.295584813762112	4.32851337233723	5.52840253618135	3.44919157471791	-0.220950447162541	4.9486475661359	3.08720143517367	5.02084885459321	3.51994441418303	2.65073239676705	4.30051180859643	3.15045082047801	3.93638353116119	3.07332668549273	4.71590983957508	4.8098980056044	4.71708963061072	4.90976350534031	-0.946993151825911	0.139645705501894
Ndufaf1	4.08025685905292	1.64783484519733	0.622405639133746	0.0822638561453683	-1.95728282934056	-1.85302682051775	-1.66651214792005	3.51208779439767	5.46767727551108	4.61143208899807	3.63376830357501	4.02717174883189	4.99477882773401	4.81692220344514	4.71316790300937	4.92085064075745	4.83953134978186	3.41219891112433	4.34172250962232	3.81396584436472	4.8005996846058	1.87340375340302	3.38461627121006	1.86784112668324	-0.935671013035095	-2.13795287479418
Mmp19	-3.32192791518095	-3.02591479757541	-3.32192797372868	-3.12783347620852	-3.32192805548072	-3.32192808986977	-3.17587379502268	3.25724903555122	1.54259979798314	-1.02116884570005	-2.47175836336091	-3.32192742579874	-3.32191264486036	-2.65458999827364	-3.32192606632972	-3.32191624680299	3.04940423985019	1.4657916680319	1.88850363205185	1.40922255531428	1.8178156040274	0.559090396912641	2.47642575844072	0.637471139884759	-0.933013526298048	-1.17331029492585
Rpl9	5.23542838186027	-0.148528782196125	-0.0894576636135892	-1.18592050311488	-3.32192809488736	-3.32192809488736	-1.47589619418173	3.06511730495862	5.11740830346857	6.45664518383719	6.73442511709683	7.48480678592333	7.14874094612144	5.78449874817754	7.39970943997342	8.06913286335547	8.72380085600912	7.48995229622432	8.67256324005391	8.0244526648655	1.59237809801194	0.148869043531001	-0.681073522848416	0.31292070077404	-0.913828289403354	-0.389953003045113
Cmtm7	-3.32192809488736	-3.32192809488736	-3.32192809488736	-1.67455831954965	-3.32192809488736	-2.38078646840082	-1.22185199282841	2.53396943836455	2.83740238209984	6.3649540656972	7.16294513677438	2.07239739783121	4.67752515535481	2.43011395949957	3.90883211793177	3.71736386239891	0.889091888507145	-3.32192809488736	-3.32192809488736	-3.32192809488736	2.73424137954744	3.26239406782389	2.67804034581344	2.40824175385701	-0.907663672984202	0.169347853538785
Spg7	2.65440804321917	0.476920815155246	0.096421094049778	-0.808177131806401	-1.24370426007165	-2.18394593809722	-1.26405157579143	3.35191096110308	3.42843722605659	1.80843035942484	1.54747450726066	0.752911260015171	-0.431458054668137	1.1935951404081	-0.415651256104442	2.86849515700864	3.16877198777784	0.732104186568841	2.47880358862972	2.39832574142677	2.63516233540051	1.97697944524369	3.00164373559524	1.36799721596906	-0.906259720420052	-0.945741627363108
Bend3	1.59713543655463	-0.494206607879749	-0.484233058248209	-1.63709589523483	-1.73280701381557	-1.85329264892023	-0.877679798987713	2.97738434336201	3.60648960650113	4.72642254084614	2.21664731512156	4.0834857097474	2.7293983236679	3.80990829238343	2.78095675187525	0.968157123708887	3.49437720629165	2.68221145461995	3.200440007637	1.89983300925799	3.19473479529871	1.50068989572625	3.05904891468898	0.00446543677030053	-0.897567557865293	-1.77593392911258
Slc35e2	1.81285141134677	0.665138048296821	0.558012874238838	-0.424501776961846	-0.567224414469108	-0.27435480826256	-0.906050470409917	2.42116404145573	3.41020540456781	1.2127996536547	1.47217580367239	1.2901530620299	0.807511549016734	1.72945705890105	0.364975770251018	1.1340697610612	3.5187113736851	1.96275999817561	2.92898801485049	2.46321176910364	3.52709536470292	2.12199344875749	2.65021999978724	1.27376054526108	-0.89681748478117	-1.19377084198069
Fbl	3.69990693237488	0.783247097378117	1.38284429362217	-0.386896504431805	-1.26596200563946	-0.449824311709977	-0.998938567009349	3.06236524978116	3.88491045478118	4.94917538168546	5.65430377662505	4.20682292458687	3.82153675470838	4.22217084758389	4.70058398043219	4.20460244305634	5.52507599112057	4.49332709801001	5.22172244309619	4.45090770177264	3.32563106486156	-0.574508468601861	1.45402845696213	-1.25770398533755	-0.88256205659794	-2.33354369140853
Decr2	4.59384374987572	1.70029766117415	1.245836368779	-0.62729078548118	-1.70094763619431	-0.9271011925511	-0.622965120289635	4.79582927485084	6.14376890158222	4.24585309780277	3.91842440047698	2.62979956146222	1.86642930765348	3.10539145456845	2.42082191492528	2.73366020292696	5.26116595832142	3.75767401980924	4.9629653918069	4.55062982616445	5.40729156108007	3.95464301130103	5.0417555105927	3.1951837895859	-0.880065214306792	-1.54416973300934
Cda	-1.37678863196225	-3.32192809488736	-3.32192809488736	-2.55105592718601	-3.32192809488736	-3.32192809488736	-0.907562506928429	3.33748275436959	1.5357444290144	-0.34629974269751	-3.32192809488736	-3.32192809488736	-0.0887548119727661	0.255827002146406	1.82534603704588	-3.32192809488736	0.913615170436034	2.32730221090534	3.83517626540043	1.58033364976602	3.26711476331822	3.70703880441689	3.2004054794341	3.17153351088604	-0.872309601418554	0.211177254081134
Tmppe	0.656889883172823	-0.0332550387824176	-0.389664673086354	-1.43548720243992	-0.82723088561309	-2.29810500386523	-2.51131636085024	2.54087785133889	4.08579004286482	5.21978032579708	1.87788949356683	-1.40570370527706	-1.29396019089304	-1.01798665038989	-0.910990061658948	0.563792679007477	4.19190212414846	3.1203535993972	4.26388324221436	3.46209159308147	3.52550514881967	1.14702659986797	3.89850827804583	0.342065420494354	-0.868643359096105	-2.41796313506516
Bri3bp	1.71038878362278	-2.01505926905363	-2.10739292603734	-2.31854893553413	-2.32204567932483	-3.05579522437292	-2.2740058760689	2.90865153202538	4.24888393095678	4.84018121355849	3.29466485609124	1.54137110795835	1.80965727403371	2.38505271157239	2.49417748846	1.7028968646527	4.08306866591455	2.42061983358776	3.14123494633521	3.00905688399452	4.29278174922785	3.29527927615729	2.5763697580586	1.31280455765018	-0.858668367601479	-0.956478656124662
Polh	1.26402591788118	0.463842139877604	0.344374033285733	-0.113691785312997	-1.945671056197	-0.9540091328482	-1.36135707683875	3.57860063615274	2.88120452787092	2.33368705878705	1.1702263329351	1.44207297308367	0.213191726712439	-0.163814082173708	0.86101839962374	-0.943979787544376	2.95451459895374	2.65250485115976	3.57490076501345	1.91824119432105	4.76866073254394	3.08036943661014	4.62745509037958	2.62339399981517	-0.855229046489341	-1.71149357197456
Ovol2	-0.732612823654859	-1.10281224827954	-1.98856161210132	-1.14688580341028	-3.32192809488736	-0.011592337270844	-0.390464389528034	4.7577806759565	4.5739258544235	5.24627886219831	1.52750578147939	1.94666723794449	0.681233350914217	2.2285786060655	0.781065898435963	-0.316535293688405	5.80371009304197	3.81071043524833	5.85677658839175	5.60391411354692	5.3545861551672	4.93571903243645	4.11643130013133	4.0860618984372	-0.842630469393083	-0.282229129206364
4930430J02Rik	-3.32192809488736	-3.32192809488736	-3.32192809488736	-3.32192809488736	-3.32192809488736	-3.32192809488736	-3.32192809488736	2.72304735715113	4.21545340058202	-0.0400310706827026	-1.31820713756506	-3.32192809488736	-3.32192809488736	-3.32192809488736	-3.32192809488736	-3.32192809488736	5.23140168633549	3.67951387928654	5.12849962698339	4.77023176292463	5.09440499380133	4.86584459993552	4.70002349607515	4.00545388567878	-0.827295923675917	-0.39800872238404
Man2a2	-1.37823176756092	1.03789524521257	0.826542386012643	-1.06218558431654	-1.96854833927011	-1.61054332183333	-1.83634670152864	2.4143574689961	1.13121411090989	-0.187427844857544	-1.35189539090087	-1.35582622144396	-1.95342791926586	-1.49717245939671	-2.47465351814829	-1.34993030720887	1.63538757744674	1.26469855619135	2.2940472325512	0.43118433514287	1.98497207401928	0.736163232646294	1.89799933526979	-0.541653696162981	-0.821625381529722	-1.19166770141248
Ly6g5c	-3.32192809488736	-3.32192809488736	-3.32192809488736	-3.32192809488736	-3.32192809488736	-3.32192809488736	-3.32192809488736	3.94081511263918	4.26433374888468	1.93945979770972	-3.32192809488736	-3.32192809488736	-3.32192809488736	-0.520494173175505	-3.32192809488736	0.294041349150991	2.39700611137042	0.929192590648028	3.13070522521725	2.40478870448176	-0.156000081444669	-0.107742660305708	1.82670507793693	-0.459476703561781	-0.814307894088177	-0.853842054652303
Plb1	-3.32192809488736	-3.32192809488736	-3.32192809488736	-2.84828143407235	-3.32192809488736	-3.32192809488736	-2.59057973501888	2.98425575122414	3.76935917948483	2.1137938313147	-1.21187895087166	-1.68684239624187	-3.32192809488736	-3.32192809488736	-3.32192809488736	-3.32192809488736	1.32633600105029	-0.886515521255526	0.792422270672368	0.161100836356967	0.552337719858139	2.33707165531054	2.57886627470374	0.85361247396186	-0.804080548346935	-0.0937435837976089
H2-Bl	-3.32192809488736	-3.32192809488736	-3.32192809488736	-3.32192809488736	-3.32192809488736	-3.32192809488736	-0.120333437919969	2.81382633083569	1.84239560372474	0.95138637038147	-1.44850465397141	-3.32192809488736	-0.673543187323868	-3.32192809488736	-3.32192809488736	-0.253960748038432	-0.582369424116279	-0.157058166022314	1.55979035533319	-1.27241929929072	1.04148130866508	2.3911490538182	1.50078675938909	0.348742315585289	-0.799927817901099	0.314803083819482
Rrs1	3.49659017442095	-1.26703100804745	-0.713052631664192	-3.05518712159181	-3.32192809488736	-2.49352479550847	0.0612024610595628	2.87915092768002	3.11067560413852	1.85198684790717	2.29024154867077	3.20934106499563	3.63176783932639	3.9979697822671	3.74383806798219	4.76129059302379	4.88833412293189	4.73173175249495	5.32041607977579	3.66800562942296	5.84122843978824	4.50170663996903	4.15710840353995	1.38002011529971	-0.79693796438215	-1.5083211186744
Npepps	0.722124983518635	1.2329554048356	1.2123078558604	-0.0353618319149407	-0.967972528030818	-0.161603238007989	-0.208666004282476	2.6490865655401	2.53787253286846	1.11081756395649	4.05819525561925	3.48078212440398	3.17631798492774	4.12467553119882	3.5351820456209	4.19638672043778	2.77351956640366	1.84645721052739	3.19037939569288	2.29461192728988	2.06975027857335	2.42260170211146	2.26966755331513	1.92074681071934	-0.78616153805345	0.0168741906557482
Scd1	-3.32192809488736	-2.21884007422517	-2.49416596640764	-2.11056695474018	-2.24064983100587	-2.71533141900246	-1.81285050233376	3.36928500116217	4.01435529297707	3.96908600652994	4.64740661802197	1.7774091944562	3.7402475961591	2.44195350062026	2.14749882821533	3.19965193104782	2.33691175181291	1.03253111834919	2.78197023778922	2.04407931518783	4.4150420076938	2.93776809805052	3.67162173508055	1.72832108706288	-0.784744049987696	-1.48963215665749
Hcrt	-3.32192809488736	-3.32192809488736	-3.32192809488736	-3.32192809488736	-3.32192809488736	-3.32192809488736	-1.03451785885777	3.98693876494444	4.90278268986477	5.74409380412046	-0.805166571523686	-3.32192809488736	-3.32192809488736	-3.32192809488736	-3.32192809488736	1.42257210182599	3.65977617232597	2.51603280225453	3.0467128081843	2.56571901995217	3.4272172899265	5.52585902955906	2.68194169913494	2.45374143967128	-0.756223172587064	1.49148698742824
Itgae	-3.32192809488736	-1.34031286664619	-1.86936955822772	-1.0276102518595	-2.72243128479277	-2.21773906723486	-0.706017486170759	2.76768657531119	2.84781856239506	1.31610518403135	-1.15343367357912	-0.0723644303539548	-3.32192809488736	-2.07299863605085	-0.943455313946074	-0.537116341927727	2.7311224037516	1.75547301065527	3.49545213501233	2.7039511781359	1.90846323754152	1.27923355081785	2.270516982165	1.87622420325102	-0.753952410060233	-0.394073113640464
Cldn7	2.39754834615323	0.559188313624539	1.78861054654054	-0.516266241071215	-0.0953779494758022	0.0560354776086476	-0.462528981018208	3.32493010315025	3.37885838327003	7.81027599655945	5.80929352856457	3.90615944488064	4.82790030092172	4.80423429766856	3.98991102418616	1.28681610679153	3.6478210334013	2.44150472677583	3.12853591970422	2.70492949409314	3.42493552106287	4.54246855643157	2.85119733929169	2.96595970571368	-0.746957979648678	0.7365288365732
Msh5	2.70818282072691	-0.608377436542393	-0.232116422451846	-0.988593101086279	-1.13889264200826	-1.37563890549862	-0.871590448895889	2.35497114404438	1.77144615498554	-2.69420173745926	-0.322133693579944	-3.32192809488736	-3.32192809488736	-1.98659348379081	-1.78065116360915	-2.66500252634355	1.48112324449061	0.344351306341744	1.00059138374138	-0.219483276464134	1.43962845623871	0.481143915843218	0.397014328569669	-0.560385372374214	-0.746859989192692	-0.589507021561499
Gip	-3.32192809488736	-3.32192809488736	-3.32192809488736	-3.32192809488736	-3.32192809488736	-3.32192809488736	-1.95419360533621	2.63365904750355	2.24087603137453	0.68805499872282	-1.49684669072961	-3.32192809488736	-3.32192809488736	-3.32192809488736	-3.32192809488736	-3.32192809488736	2.29228702611359	-3.32192809488736	2.35587609783149	2.37145292169514	1.95800000662207	1.7237682339322	1.64834118642893	1.46066394066415	-0.74018443057956	-0.16710022896531
Zbtb8a	-0.119875599271058	-2.42898147121461	-2.54777316640821	-3.07832968821268	-3.32192809488736	-3.32192809488736	-1.04504438033419	4.30742852519225	4.40351315052404	3.99563827755318	2.60828410071918	5.11240822850123	3.21762623967066	5.18052583466882	1.0815986893117	3.36419420052444	1.62711651863928	2.76938668713985	4.2777690705803	2.56917753420015	4.42781398098505	2.98278371287986	3.78103441469856	2.01970903006022	-0.738822181591333	-1.42975906352912
Foxred1	2.95858287396689	0.756323070750768	1.05336161364806	-0.646920660677709	-3.32192809488736	-2.07575718248452	-0.735449157134985	2.49791888180178	2.86114746689029	2.76184479434023	4.53303999603163	3.32597926006985	4.07643937862734	4.02469200818475	3.87091703041126	2.91142314852132	1.46230365574762	2.43455083706404	4.12130556905711	2.5742299034458	3.75627609557993	4.28474360773884	3.00422451203961	2.51279828794278	-0.73848821788337	0.210286044728617
Eva1a	-3.32192809488736	-3.32192809488736	-3.32192809488736	-3.32192809488736	-3.32192809488736	-2.37791602857546	-0.815724784383981	3.46764467348583	3.79660813609961	4.84686434726611	4.9162521015774	-0.99684683156024	-0.425047903917688	-0.270241036230468	-0.406722728547975	0.796722333733275	4.15564400534672	2.34593281512428	3.45291166493996	3.5278960696042	3.95802599935432	1.76012298893894	3.97226989161006	1.29571714796979	-0.731108053567831	-2.11199397168849
Gal3st1	-3.32192809488736	-2.44363356664536	-2.82506083510292	-1.79300177169852	-2.77770585015265	-2.7237544357685	-1.79864215906704	2.49520906645475	2.35618889374088	0.200353685580247	-0.546822755217641	-3.32192809488736	-3.32192809488736	-1.12354395486853	-3.32192809488736	-0.732075940001765	0.72134640853217	-1.82164611751792	1.42675317526708	0.694612795966432	2.16695319694069	3.49369856513379	0.58416398852311	1.1788994472563	-0.729513359829345	0.9765323136191
Fkbp1b	-3.32192809488736	-1.21988143301162	-0.966909010703718	-0.801674327776127	-3.32192809488736	-0.0016210569248408	-0.136562616395876	3.00751486868609	4.05010113507351	2.87401787726932	1.50774898055619	-3.32192809488736	-3.32192809488736	1.47834542297445	1.07095942327708	2.65569528654559	4.32470981282111	3.59941301795098	4.90358303536131	4.11606527322568	4.65930237616019	4.60188070384267	3.43959654385504	3.77887088635733	-0.727740372414626	0.0701920142588506
3110056K07Rik	2.19677383819868	-1.59896377092165	-3.32192809488736	-2.81458199646691	-2.37626870729544	-1.94188026471276	-0.93706320222397	3.46656186777252	4.11120662925836	1.6771338484346	0.0913870611810075	1.48899822572162	2.1349995877406	2.02409268866812	2.32759539662066	1.70378732282977	3.17915431335612	3.73751371414554	4.31520391708947	1.85287378009688	4.8948129139047	5.34461193449051	4.74536104787632	3.64921305771853	-0.714342746227956	-0.0863640402721601
Hexb	6.63823750715305	-1.41452975998133	-1.4873746255999	-1.00488456881765	-1.31534999807922	-2.14090825889953	0.128600914386297	7.15724586737157	8.46563170211712	8.10404305827618	6.04453182458562	1.91848164762987	1.61502543593823	0.665993011055459	2.53863748517064	3.63129057478191	6.41824730371792	5.42023984402628	5.87428303104364	5.47445226780162	7.77646593275467	4.91007543369762	6.07828105813231	4.36804891712985	-0.712600915732046	-2.45836033067294
Ubtd2	2.90067749465447	-0.0816336122886104	-0.322530545837322	-0.468816693608047	0.0466796354561656	-0.424753511930984	-0.244493660973317	3.24423709123216	4.82866204367725	3.47421537126437	1.18051708271802	2.99900419683017	2.34512382165865	3.93829520277991	3.00392060182728	1.81886282865825	4.2419011841795	2.70620561947877	3.54448538623609	3.52566800737528	5.49305163821633	3.24807936808726	4.16150076255313	2.35736620168281	-0.70687721879772	-1.97856921697514
Gna11	6.34772588543592	1.9847497421584	1.8848713917597	0.0466461127665582	-1.71351623934122	-3.32192809488736	-0.452749585525624	3.13977561777051	2.35304375956542	1.78002867256351	1.91237777722836	2.52914878136985	4.26150072744185	3.16589907920113	3.38103413302244	2.94061781587016	3.17506305647054	3.26091840490351	4.0470759123879	2.49669242613819	2.9765780992321	4.45020829643112	1.2331702144377	2.4457240552289	-0.684152360736887	1.27572838226945
2610318N02Rik	-3.32192809488736	-3.32192809488736	-3.32192809488736	-3.32192809488736	-3.32192809488736	-3.32192809488736	-0.92379392607479	3.1501859571621	3.20102215425962	0.779116809779775	2.14553725428913	3.59212211374265	0.611550123069241	3.74356882306401	1.99093671317543	4.2126782761109	4.48976127574086	3.86525569532083	4.78690995716231	4.00744669508913	5.56429889742898	4.66583615424701	4.6787367441452	2.95317209882043	-0.676505280349105	-1.09727565103389
Apol7e	-3.32192809488736	-3.32192809488736	-2.70538219163629	-3.32192809488736	-3.32192809488736	-3.32192809488736	-2.00153584473788	3.71038217077593	3.4781046335451	0.699498329997511	-2.68605300046578	-3.32192809488736	-3.32192809488736	-3.32192809488736	-3.32192809488736	-1.85731732774515	3.22460063017022	2.20983387500179	3.04978583168404	2.53272090726426	0.487589248320863	0.727371581638403	0.294676617783399	-3.32192809488736	-0.669777278664646	-0.316785382847908
Acer2	-3.32192809488736	-1.97421142080333	-1.36126811951556	-1.57874491806501	-1.51954873575563	-1.59111426530057	0.035122750075951	4.18670655167572	4.6793787554163	6.03815739639925	4.99171683764987	5.79110817583205	5.04087490083152	6.19840967964267	5.9459751653388	4.05071934775126	4.52518564209045	2.92694065979022	4.01165664492481	4.04836698500387	4.45619504241228	2.6936921262046	3.81306287088879	2.26420311643251	-0.658304140444384	-1.53197079938945
Pi4k2b	2.64127781084733	0.55811086410778	0.148231290458889	-1.32522119514308	-3.03652232478015	-2.35587570160978	-0.51645402387508	3.54106872943091	4.0804530112361	4.04402684114702	2.10196600919213	2.03809548559142	1.41541255123483	2.98033976982509	1.90196163341262	2.02789361476621	3.75052075518233	3.25026885301537	4.17888988890164	3.35617198758762	4.61333126469052	4.07789240738884	3.97120324470786	2.72622524504251	-0.630547483510708	-0.729616218795795
Gtf3c4	0.922723061267484	1.06046940537958	0.271533246691993	-1.19493211870202	-1.5769016418737	-1.74427449585731	-0.940927197049315	2.91477498089397	3.64513673449329	3.10017368456097	3.03108989704438	2.55467479690726	2.7822345083694	2.4133016145822	2.14309622817405	1.51344526586823	3.0604918866793	2.57384225999608	3.27257268251309	2.34504431711978	3.81696826854796	3.35781940623311	3.26835653744687	1.48279150325544	-0.625907304106233	-0.781990505773844
Glod5	-3.32192809488736	-3.32192809488736	-1.76942805809535	-2.34186476212478	-3.32192809488736	-3.32192809488736	-3.32192809488736	3.64822382314742	3.81098799620746	0.216945251542024	-0.524846616610784	-3.32192809488736	0.251713034031387	0.627653526534077	1.22974787153284	3.28024666583793	4.44750646490142	2.97776348878721	4.58564761816307	4.41523134840102	3.28455410884609	2.81843953054718	3.47292961038627	3.05660433631786	-0.618967470270164	-0.399127295585739
Tor3a	-0.226113357628467	-0.0439805309286444	-0.669586163534055	-1.56187751361349	-2.63172646982411	-1.33342881202067	-0.299253131490281	3.82047513134887	2.92160580324197	0.102414918498748	0.96871747380745	3.40781499217409	1.15964855939358	3.33046804950034	1.27817511099278	2.94220669756319	2.11511316843535	1.63804139066233	2.68229686667615	1.71215112856235	2.47666164434574	2.88122998357263	1.58372606228602	2.6222369412368	-0.616058365908021	0.564357418844417
Mvk	2.87513522691805	-0.264526346595935	-0.398955814698289	-1.27255522323876	-3.32192809488736	-3.32192809488736	-0.500491344432865	4.04663074794016	3.31445581474538	1.42146838505502	3.25448671365537	3.12755899717643	4.31190267852111	3.96252126072443	3.1536869978123	2.1051450135527	2.61608946065519	1.04257430196874	0.0634145831577003	1.00147800506865	4.72337834985249	2.95951979437552	3.56980701146899	0.415001431451972	-0.614659224560297	-1.87738026018865
D5Ertd605e	-3.32192809488736	-2.52886291123356	-1.82113113970155	-3.32192809488736	-3.32192809488736	-3.32192809488736	-3.32192809488736	2.9167460497467	2.75045000788132	1.53339390257713	-0.160033964725811	1.62667742453833	-0.534907350358042	1.64191590347511	-3.32192809488736	1.69479552249756	3.7457751494858	2.84640305067735	4.73353331047626	4.21647814674885	3.92681544939503	2.42017515498309	4.76017303328947	1.86062914225589	-0.600389035738086	-2.03213545567699
Epcam	6.64286471767196	-0.661145479464976	-1.76269082539889	-1.72938733888541	-1.06365039327421	-1.1632873063906	-0.434697241957228	5.95904213375931	6.04608501589257	4.96677651756123	6.1479049837693	6.33408732099475	4.99908449991754	6.5488927894645	5.09044274577354	4.3784283884465	6.02435292676218	5.31780330960886	5.57282298769707	5.08755618908588	7.5465318118154	6.67330200784057	6.49481239297442	4.63160488869634	-0.59705107950597	-1.11648526758783
4933404O12Rik	-3.32192809488736	-2.5164870431585	-3.07627180351906	-2.66308779129471	-3.10101251231445	-3.07749278569138	-1.72703085655768	2.6097785972187	1.19314722875295	-2.45626024006422	-1.9313209355609	1.75783400107343	1.60255664817195	2.10662637837491	0.664391815724072	1.61106848337043	1.37490593242454	0.115328945141305	2.05077331994581	1.47364666081501	0.545750960321346	1.40704813492197	1.9385379826723	0.323773563691473	-0.592776430115012	-0.314528146990134
Apom	-3.32192809488736	-3.32192809488736	-3.32192809488736	-3.32192809488736	-3.32192809488736	-3.32192809488736	-0.518678322749851	4.84133412712395	4.93798461079877	4.11837633911214	3.53262865751717	0.481898217583165	-3.32192809488736	0.954576014980645	0.169783931030315	1.5138444278105	5.16246383935557	4.19309359620471	5.40193076926911	5.05329817944065	6.01260442758395	3.32338592276582	5.88978258883079	3.27729149221685	-0.584087886516496	-2.54668581734753
Capn11	-1.15366796198439	-2.75264117233355	-2.64283944813023	-2.36949164230756	-2.70543300490539	-3.32192809488736	-1.71164380046136	2.44917044043202	3.56704645366059	1.69173961150348	-3.32192809488736	-3.32192809488736	-3.32192809488736	-3.32192809488736	-3.32192809488736	-2.64298091978467	2.61852998478645	0.987138925700639	2.41717741190639	2.35164246201789	2.7991557080966	0.861058113858672	2.43263342823822	0.190539010064501	-0.579870874222586	-1.57343682841993
Tmem56	2.13377393082273	-1.06098711496369	-1.36979584884838	-2.31087621026392	-1.05964829565075	-0.998886669118881	-1.51288826490084	3.35119014004967	3.34383417162098	5.0698525111258	-1.95638112215794	-3.32192809488736	-3.32192809488736	-3.05117431890343	-3.32192809488736	-3.32192809488736	2.82534603704588	1.97889117786947	2.47316866679687	1.97976562833371	3.17380383808587	1.48685850663751	3.05149565656031	1.67322171609768	-0.576115492327611	-1.29462768314962
Sigirr	2.99554964219946	-3.32192809488736	-3.32192809488736	-3.32192809488736	-3.32192809488736	-3.32192809488736	-3.32192809488736	2.67039848818162	2.20694010857471	3.19407444109055	1.5397990394731	-3.32192809488736	2.4491308128115	1.47874406120408	-0.0614311552140979	1.36209952377105	1.86353412208364	0.166316961910393	0.925931078751489	1.00557245405107	2.95634479081621	2.89657411455684	1.07149497031395	1.43321052122394	-0.573994711397828	0.0346932893690354
Sorbs3	-3.32192809488736	-3.32192809488736	-2.49481067510797	-2.11374798192529	-3.32192809488736	-3.32192809488736	-2.09113484113595	2.76551565174343	1.35187704818639	1.56469033253372	0.387980076252904	0.938970744712928	1.73098768230406	2.18300050560299	2.09011496092304	-0.55954525883278	1.31785973470884	0.390051299729599	0.975395403682645	0.236302797740233	1.90032004973104	2.10635502034904	1.45418642376811	0.771040414436779	-0.545521602364556	-0.082619116472347
Nup62cl	4.76786663217663	0.391437797698	-2.44215725198131	-2.80469373012768	-3.32192809488736	-2.45813471395051	-0.26692337779186	3.84960901871275	0.421317567933183	2.75711714667908	5.1954499693382	2.66025323628526	7.05728779737761	1.90052486684572	7.42383865274392	3.84484759499493	2.4346362333211	2.41509069767764	3.24249885375043	2.11469017910113	2.49769921848229	4.24585309780277	3.15084396346487	3.89600053074346	-0.540132593838239	1.12681408879882
Tdpoz2	-3.32192809488736	-3.32192809488736	-3.32192809488736	-3.32192809488736	-3.32192809488736	-3.32192809488736	-1.47196885525624	3.93774926931933	4.04692753950057	3.65953643949646	-3.32192809488736	-3.32192809488736	-3.32192809488736	-3.32192809488736	-3.32192809488736	-3.32192809488736	3.86574069305796	4.21013945740167	4.51431166065334	2.76945228020073	3.6162753490392	0.878803799987896	4.01491762017645	1.99053741653817	-0.532256534651729	-1.9894817583072
F2r	-1.44554670663338	-0.0289461488100369	-0.0510104994620807	-1.06384340079688	-0.928363623519429	-1.26303325167822	-0.864391585529611	2.68180455409095	1.15724425022616	-1.53654494314724	4.30767623943653	-0.998119951192272	0.917867076164757	0.971111255455513	0.502493551360075	1.77422410108316	0.91436551734963	0.63239851755417	2.48964311931953	1.65384422635155	2.60828410071918	3.40351315052404	2.48127827241611	2.01740529506491	-0.517665604311512	0.285360785664123
Syncrip	3.24647497566605	1.79980018608665	1.32432674431209	-0.668891014293278	-2.43048790939836	-1.78155358869706	-0.948368967328193	3.35247605905033	4.32558069909375	4.68476264412057	4.97846565202303	5.01688849707299	4.93738205993632	5.06916509406805	4.79549683269981	5.2115184501015	5.41628917036297	4.47462423680799	4.24334157395448	4.34916001301124	4.19345636574959	2.62824867128617	4.41012397841293	2.38371258578698	-0.514455579978541	-1.64741941946467
Plcd4	-3.32192809488736	-3.32192809488736	-3.32192809488736	-3.32192809488736	-3.32192809488736	-3.32192809488736	-2.90117299839198	3.33439522196876	4.16204886834889	3.56242561196062	-1.95692992027813	-3.32192809488736	-1.74220727885838	-2.32808420605314	-3.32192809488736	-2.64923121234648	3.80527181603904	2.73206727319807	2.99637789907571	3.03512943804325	4.55988333124832	2.85177901918337	4.38199623660999	1.8281156609867	-0.513754377108983	-1.87909625049235
Kdm5a	4.61314853351601	1.70282595878791	1.20172167471697	-0.704154748227017	-1.77887275850784	-1.1022515253962	-1.26259012417706	2.93261492989497	4.27294138278313	3.09330156308157	2.68539300882635	2.88712164959267	3.43829285157915	3.00042012375311	3.28921624559838	1.74275216519434	3.71941346463266	2.57209900039707	2.64308038836663	2.84720721568078	3.76071063436095	1.1139604808519	3.15531208424992	-0.0954658060453972	-0.505888482036201	-2.30785181286882
Flywch2	1.74474236302594	-3.32192809488736	-3.32192809488736	-2.37213471383205	-3.32192809488736	-3.32192809488736	-3.32192809488736	2.88309681561996	3.89743406292035	3.12014454634205	-3.32192809488736	3.79211612009056	2.90259652178787	4.18645301638313	2.72354982445827	2.99075159847559	4.15451030127605	2.20996484681322	3.70755792038084	4.05223328498229	5.01007263748176	3.28149944860219	4.31927831757243	3.49542655077681	-0.505427953360652	-1.24349287970575
Osbpl6	3.68860560554006	-1.44486707863397	-1.96646070651126	-0.788501796752619	-1.82689303949889	-1.43265705008146	-0.494865159284199	3.80611779603563	3.81727533165067	3.47882946935304	-1.86518501567115	-3.32192809488736	-3.32192809488736	-2.47371159480038	-3.32192809488736	-2.6870412063176	3.551958909311	2.55970471432054	3.40167142063179	3.23138786117143	2.94317869589764	0.753305013336555	4.46471400389297	1.42809950085611	-0.495899467434695	-2.35375597162399
Mppe1	-3.32192809488736	-1.80280894629097	-1.55162760538795	-0.789912923555908	-3.32192809488736	-2.03391806612077	-1.48356118659663	2.403491336376	2.43821565734388	3.39434950399155	3.72549032603854	-0.333734235109139	1.36083620084218	-0.496842619086736	-0.584758373814509	-1.34121543834616	2.12700258181089	1.8369178578922	2.22807984147345	1.22282310456415	1.78498131247493	3.09690275852206	2.45221059442052	2.93136536445951	-0.493973321389466	0.746596317590424
Gmeb2	1.72910461162823	0.277532532833147	-0.632751960104192	-1.61451815874646	-2.75063767315594	-2.53721222514077	-2.06392784970824	2.46317514158825	1.73153952586828	1.14728715876028	0.764235736183874	1.12987646083313	0.620867884463284	0.862899653172643	0.507627214444225	0.405066560210471	2.98702429157452	1.8512633147819	1.1761567893268	1.64714869947176	2.48212546407999	1.70536752916355	1.78980852961913	0.555295905914714	-0.489245572623956	-0.731730178094815
Deaf1	3.68253958912573	1.34419789010464	-0.358082247391183	-1.10498904972658	-1.74322119744481	-2.48550785119891	0.0137795284961415	3.12887735651225	2.5409199954277	2.32015248776469	1.29166838355717	0.557954077122622	1.33338938343433	1.51273761888439	1.95218444289641	1.96215289832265	1.5877106202236	1.76535227633372	2.88558412546859	1.80827795154583	3.4519232152106	2.74117572136702	2.77601974064747	1.48612224464743	-0.486993426178735	-0.795575509311457
Aff4	0.45219477687017	0.550575652365931	-0.318757652007234	-1.08110089848786	-0.814737293425464	-0.653863446813115	-0.747967108019725	2.6575736991577	2.85476368280157	1.78898215294222	1.8796430390473	1.66982501735715	1.64346834121855	1.25618943673658	1.95082297867214	2.52719547712187	3.1011155210822	1.59325814593613	2.35510086074475	2.64714869947176	3.17857124083662	1.58602970023628	2.8697510121017	1.37749583037512	-0.483836534554903	-1.29536822623463
Neurl2	-0.910241536699802	-1.57540033776917	-2.3228957463537	-3.32192809488736	-3.32192809488736	-3.32192809488736	-1.92440439134898	3.80423946129876	3.43526854204647	3.93147505195489	1.16726799737301	-3.32192809488736	-3.32192809488736	0.786972668037588	1.17981038639851	0.797793275178156	3.37934370731461	2.29846477032095	2.13994747639435	2.36825710034976	5.36955023710005	3.7769988132727	3.42668072771601	3.01429101305316	-0.483512951506113	-1.19210315835023
Fam76a	2.00187068347192	1.17495603368954	1.01128093610049	-0.505299719041041	-1.82339127013564	-1.49460088958471	-0.321390791051259	4.0728089643685	4.88086670776183	5.52238222746011	3.56943033027484	1.36571493042756	2.59803403354689	2.0618556732082	1.56869855863983	2.41309576834188	4.3126216132679	3.45200231611571	4.01356052051877	3.84712501489061	4.57030505171825	3.03905414648126	3.48047194522748	2.30059234125782	-0.47910045083789	-1.29675575850999
Sp6	-2.71703884317142	-3.08482209798082	-3.03291050302939	-3.16463856527489	-3.32192809488736	-3.32192809488736	-2.78920120405944	3.08625386557438	2.49540096608758	2.26665163303296	-2.56324968673522	-1.02754260717071	-0.445340427303123	-1.01678345776605	-1.94087180550067	-2.39634635903681	3.97861665943208	3.47035464582209	2.88162938346165	2.33733146069993	3.23182712938725	3.34292447403407	2.94206590992499	1.16807074871462	-0.475178311835966	-0.411582576826955
Tescl	-3.32192809488736	-3.32192809488736	-3.32192809488736	-3.32192809488736	-2.30454061736144	-1.59118815904986	-2.05290692105476	3.02713104465255	2.48734485127701	1.35334587720983	0.281098795194155	-3.32192809488736	-0.244126245348035	-3.32192809488736	-3.32192809488736	1.25083427129561	3.26661715460646	2.57701061246386	4.22363878352139	3.79849642634302	3.62243843921198	1.93817662100556	2.05499082977178	0.89867272687207	-0.473630551737489	-1.2852715459532
Plekhf2	4.12602296755415	1.28050502999242	0.348164419441578	-1.5996937945921	-2.21230008494876	-1.70396672654809	-0.243852880481054	4.22631584933549	4.43740087323881	5.29853735283011	4.40060623739089	2.53895278575122	2.97829998328989	3.24242568302282	3.78538315174013	4.6425802833248	5.80560459296895	4.7826077605194	4.93685462141338	5.10218779322362	6.68320518072474	4.93086977561876	5.10556075359241	2.97015421936737	-0.472748498844746	-1.79194810312196
Pcsk1n	1.8175987007911	-1.06348454806165	-1.00543765339505	-1.54080342864646	-1.62552023428822	-1.24363251776707	-1.25367691328925	3.19757764122024	1.48982548712872	-0.0827958856643464	-0.919814444610594	-3.32192809488736	0.450158137358682	-0.114881747723637	1.78091057199828	0.391888672549136	3.09360411887533	2.49110654897162	3.36013949641745	2.89597145792431	2.51117451130332	3.72522854339705	1.80088126768466	1.62209634458578	-0.470998786735109	0.720713042117642
Cxadr	1.12027230458643	1.59170813652461	1.26221063227354	-0.198770142349989	-0.739191465237727	-0.821082710651085	-0.535639122510965	4.48985759175095	5.70902589674823	6.2566427293414	3.99637970697669	1.11639137443592	1.99296053565963	0.705287896315204	0.741221033123545	0.948825083181327	5.23404139971217	4.66835743568126	3.97497893743149	3.78042559402326	4.60501422481617	4.31746326549155	4.3303360988776	3.35601700528388	-0.429102752726316	-0.532492574367935
S1pr5	-3.32192809488736	-2.99910349936612	-3.32192809488736	-3.32192809488736	-3.32192809488736	-3.32192809488736	-2.32090414486759	2.89254257379613	0.0899536668269595	2.19659130780654	-1.96896622857259	-3.32192809488736	-3.32192809488736	-3.32192809488736	-3.32192809488736	-2.62425567669753	1.01668885655916	-3.32192809488736	1.20749308854338	1.42609833190816	1.46498186227495	2.19169213371808	0.781972335365359	1.54968888290664	-0.418895246833656	0.56581937167847
Abhd14b	0.859921855034659	-3.32192809488736	-2.20119794459197	-2.63866103255552	-3.32192809488736	-3.32192809488736	-2.36879846999183	4.44663339901103	2.09244087595927	-0.883012516766142	-2.0223610504113	0.668609321650809	3.43622848111601	0.68241149069946	1.73509320419062	-0.601728443675488	2.06774195948654	3.23860039754324	3.39780296186249	0.381659919378039	2.52636433350723	3.62905347654775	3.05643092755128	2.77343094786489	-0.398563735659455	0.403818767937045
Zfx	2.05245067422951	2.16350517287136	1.4412231760678	-0.0867463604299721	-1.53573741733157	-1.31030364974251	-1.06806586400144	3.27506070045	3.3130702212787	3.29218393744134	3.16809963943505	2.02711157703037	2.04613479521114	2.2781215737429	2.00722421146761	1.89856438622269	3.9751807642848	2.5166959787449	3.09302599617339	3.61595767716595	6.67663412940061	5.53934185112491	5.97454996159719	3.98357737739591	-0.397550663952979	-1.38071148436045
Tgs1	2.49964437394608	1.5255627777949	1.20574282137673	-0.300499893219908	-0.305934630784934	-0.989051200406728	-0.935492353081655	3.69879632968043	4.92849350354357	2.95955317833068	3.27147348623828	3.61231710923339	3.17957315170156	3.91868199477796	3.26161054488298	3.84730544950637	4.98476705611547	4.29446636307283	3.4243577954487	3.60768539498224	5.13398266179189	2.22153994895726	4.5199192606225	1.23592308151548	-0.395000098708526	-2.76277608571587
Klhl7	1.68951834406192	1.75142087244369	1.30872199890921	-0.796535705068951	-2.64279169331508	-0.793954480601357	-1.72716459023611	4.31577633030795	5.07455681347732	2.63437254942272	1.79686766310382	4.76976116226756	3.52240733811552	4.81136313263525	3.17885484105938	3.03952095573362	4.16608874866289	3.3183645688025	4.2137360959228	4.11992882492677	4.58265234003396	2.38896097291553	3.7006061733505	1.59405164185189	-0.393514533255943	-1.94651836698283
Tmed6	-3.32192809488736	-3.32192809488736	-3.32192809488736	-2.61046843007329	-3.32192809488736	-2.1798283915181	-1.34536282590819	6.7724663417462	6.36218756421272	4.18514501739388	-1.28671593981171	-3.32192809488736	-3.32192809488736	-3.32192809488736	-3.32192809488736	-0.0624898769469242	6.90092717052719	5.82050066030711	6.42432755924965	6.66153584715586	5.67634640223343	4.79107951595857	6.2065846211207	5.22826074053613	-0.376982765885652	-0.920844412928916
Mef2a	0.668736382568805	2.09397250897369	1.08315889377948	-0.638692029181195	-1.69426056212658	-2.59976812909898	-2.17890699049361	2.59411615396069	1.30762669999021	0.14681160335	0.845791103713712	0.685527570595946	-0.228973112213598	-1.00549847668127	-1.05162043254933	-0.279071920968975	1.71091330624214	2.06762839220788	2.7972931863499	1.77754806626566	2.72067684800461	0.97438246582073	1.8969886581645	0.307650012882734	-0.35218026864402	-1.27621544231347
Nucb2	1.16186189095009	0.077629944853002	-0.246344123173002	-0.649667965101506	-1.15686192759645	-0.0308550369697394	0.0973087428690761	3.9220836463798	4.12311158913237	4.44463394065702	4.70250240655105	-0.935081288372235	-3.32192809488736	-1.178495490804	-1.16884590854327	2.14061180385107	3.19382377408285	2.15936761712793	3.7076020918391	3.67142925572494	4.51569983828404	2.62593439719306	3.6330591539941	3.02752918838533	-0.337301269118426	-1.20123676598289
Zfp647	-3.32192809488736	-2.66554705301964	-3.32192809488736	-2.86672898830243	-3.32192809488736	-2.04842414066412	-0.913365673287131	2.48029097657263	-0.156231571627092	-1.72167737442001	-0.758738230424891	1.93571997520463	0.681880997199069	2.88227132411007	1.76677747463776	0.384082971817193	2.24966681039091	1.2331702144377	0.766951286422328	1.27557924279064	3.89935934000178	3.80243106103364	2.25674499299375	2.60387436336881	-0.329401213030758	0.0220041736858938
Defb42	-3.32192809488736	-3.32192809488736	-3.32192809488736	-3.32192809488736	-3.32192809488736	-3.32192809488736	-2.41253592020145	4.50071283770784	5.79097789909196	3.83333540913747	-2.04751732556952	-3.32192809488736	-3.32192809488736	-3.32192809488736	-3.32192809488736	0.554598674248733	3.70797749464069	3.0485622899602	4.70863421458465	4.49735049813221	5.76617904161829	2.74065777162389	4.85335696860213	2.99562380684697	-0.328679206582593	-2.37077078681013
Eid2	1.81466115912973	-0.862892615997508	-2.0577460008739	-3.32192809488736	-3.32192809488736	-3.32192809488736	-1.20399040732891	3.05877365183255	2.73557849762522	0.0307697046321644	0.700501863665883	0.345725642467181	-3.32192809488736	0.0655406036618659	0.0686845669288677	3.85832918983977	4.18912082640177	3.60447465241163	3.57206503562254	3.53312723458062	5.37535922227204	1.76166398429596	4.48585828303939	1.90900883969942	-0.322353950713377	-2.87686330484786
Cct6b	0.569860467927112	-2.87064470172223	-1.82231943506634	-1.67756878082215	-3.32192809488736	-2.78502574713927	-1.56666019885173	2.44495324540782	1.80195326490979	2.45692965335546	0.52350173796379	-3.32192809488736	-3.32192809488736	-2.48078259991634	-3.32192809488736	-1.44714293022339	1.53484849350439	-0.415099055580466	0.31824163121207	1.1515601180673	2.04626403875601	1.43781364818791	2.23597514529695	1.14461419662894	-0.317083479979492	-0.663128731067863
Hck	-3.32192809488736	0.378522720865208	0.130535556756188	-0.0125481513120627	-3.32192809488736	-0.75675989213905	0.0287798834340233	2.83758807324303	1.50793668317918	-0.159102562645602	0.342736777531172	-1.21491989166307	-3.32192809488736	-3.32192809488736	-0.64158123127599	4.18570799868324	-3.32192809488736	-3.32192809488736	-0.769268218356215	-3.32192809488736	-1.2466145372506	-0.694914330974495	0.00631382433202814	0.108440150743858	-0.31424117114648	0.115959116821927
Tcf19	1.77251490407831	-2.46527060826279	-1.96023271410594	-2.69860995469566	-3.32192809488736	-2.72226942738674	-1.20339560143025	3.69797393291645	3.26299833800692	0.316110978138584	0.551816214614978	2.18747955924598	2.74636866708769	1.9728396727592	1.58619788039408	1.85764664912341	2.56656920528534	-0.621037882330121	0.102027843319515	2.22273038458616	2.02857268820969	1.936130963449	1.20461652729803	0.48746576867334	-0.305591621387489	-0.219671681807421
Mfap5	-3.32192809488736	-2.32253271078537	-0.349968920708498	-1.94129283461847	-1.92528632638987	-1.81932761782475	-0.809160141154866	5.34643926956445	6.34443084907942	4.9669564308956	1.38748386329919	2.10212394980016	-0.093095554585568	0.339262831208164	-0.0718897171766336	1.22515768299345	5.41765001716069	4.6238961180259	5.52283101452135	5.55901144672438	4.0250908255	4.31432674235497	5.28745751938751	5.10908469910186	-0.298526293398411	-0.0236244322993514
Nid2	-1.26112323573146	-2.64416189317311	-2.7905351552432	-2.69761941097456	-2.18770058249915	-2.40496770323722	-0.600977696051985	3.60383401878455	3.30275479164837	0.840306115068937	1.10604674931283	2.57006941507846	1.53195281056881	1.05334075887392	-0.0465619087196823	3.20620872482852	1.93405597342728	1.01883354565933	1.11917686662842	1.37771237080228	2.55558304774569	1.7437863768554	2.25556115890035	0.389159275455172	-0.278612701220564	-0.9473090270452
Tcp11	-3.32192809488736	-2.50324683977252	-1.78549218508532	-2.33469310188693	-2.81782131706779	-2.76744238424412	-1.60839063331194	2.9425839406979	3.39463760810067	0.470073462363978	0.163743454434506	0.206605718425499	-3.32192809488736	-3.32192809488736	-3.32192809488736	-0.786412574249622	1.55843418346186	1.56630859999705	2.09210254791865	1.43109338408903	2.3385898552476	3.80155187661524	2.05058179657723	2.73604413917678	-0.272588785966151	1.02628888363431
Dhx9	2.25384408206634	-0.393616523207531	0.0219515465590877	-1.19616790262919	-1.44372853550112	-0.768606915973246	-0.890610018609898	2.44502213177046	3.5317806808759	3.21623755205382	3.30218450038301	2.9368188239549	2.32235218489121	3.28074404987211	2.81016132405452	3.98461669113385	3.57862478713315	2.92835895197876	3.41640740896357	3.45771247612316	4.96954654008709	2.14898940406558	4.11277518429641	1.57698643444653	-0.25978883234415	-2.4517294734537
Nfatc3	-0.359960338812105	-1.55755645972688	-1.12999281714901	-2.04463362661489	-2.35306983046751	-1.62030363387122	-0.563352012789652	3.03150812297442	3.30199142764994	2.55254676100901	2.38461903390605	1.92941228790125	1.60395267610591	2.05788344889963	1.19155001758904	2.57246770934605	2.98342780046437	2.63865311646611	1.91027215382615	1.70602654345393	3.75781267126318	2.99520590258855	3.01893678079784	1.93839871858294	-0.254415024048425	-0.784277260389667
Tssk6	1.35206921084133	-0.105006117412648	-0.779234206536183	-1.84960149835985	-2.64269258459247	-2.57705401045678	-1.31694498586177	2.65642772363686	0.458266499929437	0.0723486880212455	-0.176438120720083	0.888110028585527	-3.32192768367173	-0.323494268809808	0.97781476650904	-3.32192809488736	2.11169239612903	0.975211953188784	0.816067172902176	1.51627743134961	3.08294267794567	2.81484569969027	1.66831431565637	1.2324213109353	-0.250431727156429	-0.2661028401698
Adnp	0.0648166460868555	-1.78295296761498	-1.09060628910623	-2.93510832124496	-2.59077701012927	-2.94966687351157	-2.00483245659488	2.37238103416419	3.5081243613842	3.28414541713968	2.22279219856692	1.96565870702051	2.38768236896176	2.7546523771461	2.37301058436309	3.81780741959166	3.52519190760844	2.07699683091055	2.26826669823008	3.20902127225139	-0.0585601043946027	-0.976443718350357	-0.0596678424998167	-3.32183547683875	-0.24804364508828	-0.627211355688123
Snrnp35	2.1042561350536	0.375734538583156	-1.14643223620968	-1.11770284767104	-3.32192809488736	-2.42882065976702	-2.56071942683604	2.85106537925925	2.87544391920826	1.714320261073	2.34129695916179	0.624044730224289	2.03230188934709	0.886183330353493	1.27776460796288	1.40787480078021	3.47697782648574	2.46850512003448	2.86289172054527	3.30698690548903	5.15191156957534	2.23073178164378	3.55372911766452	0.169514576478586	-0.229958252442603	-2.68805436118588
Ikbip	2.84235336081205	-0.448770458066991	-0.653241627773198	-0.0775509389837839	-1.13952817929581	-0.184159008538889	-0.271168703056526	2.89406688157478	2.31683795394415	1.51950164744081	0.432285992448008	-3.32192809488736	-3.32192809488736	-0.24065153558675	0.895131969891896	1.6392553202872	2.03989289106612	1.48187755703567	3.03981395054472	2.91201363597909	1.22318156575542	1.94775965312091	1.69682178929257	2.61928387833034	-0.222008053236591	0.678053324828105
Tnip2	2.15271236435371	1.74232102476119	1.13794282307702	0.111606939725023	-2.87457318807193	-3.32192809488736	-0.769401007048438	3.28063122554663	1.49125281032452	2.43424924108407	2.78395737227228	-3.32192809488736	-1.37328239746812	-3.32192809488736	-3.32192809488736	0.845044377523333	1.1910698773538	1.86833118329714	2.00324601612486	0.590463096315929	2.29669820354628	4.59404686306241	1.58677915222242	1.44231188833331	-0.218107258389904	1.56090191353993
Gm8615	1.04707765786047	-0.288723606611878	-0.323181980939785	-1.78058672626911	-2.18353955251074	-1.22937558808397	-0.920862912905652	2.56179779190605	3.50505250064952	4.65230865673599	4.59130840418514	4.39788508637743	4.74965761550369	4.75573149900499	3.80327870796807	3.18404538105292	-0.0198328142985194	1.53895030333862	1.6146109130633	-1.20650858642325	0.108283569322786	-0.234283655220478	1.16371769616278	0.127057407335612	-0.186571811107291	-0.451784998177764
Tsga8	3.41344514786897	0.985456711610935	0.709078848429835	-3.32192809488736	-3.32192809488736	-0.671944824217795	-0.236834915841611	3.98240040816852	3.13817717061147	2.36901413098676	-3.32192809488736	-3.32192809488736	-3.32192809488736	-2.00454297851886	-3.32192809488736	-3.32192809488736	3.14997630693396	3.62943822476383	3.17140060447931	1.82827411295809	6.06867510951162	3.93337434848387	5.44380222417357	0.884449443718107	-0.15120839545262	-2.57094770296077
Nanp	4.86223812053771	3.92315869062581	2.0310069433172	0.0851050795455539	-1.89666216503749	-0.884223620843591	-0.0442363782964188	2.78067755098148	2.893461234885	0.595236293167182	1.85568677925766	3.44728824795638	4.04365946941087	3.88095973858278	4.48987043339981	4.51727569320958	2.0249189044434	0.261013217614437	2.25818120107945	2.7231303855579	-3.32192809488736	-3.32192809488736	-3.32192809488736	-3.32192809488736	-0.15002627877907	0
Irak2	-3.32192809488736	-2.18554637467663	-2.1582683565175	-2.72259887394694	-3.03445343566529	-1.7514311613486	-1.83514680089128	3.05859877204567	3.28510181108199	3.59740006834612	2.78818036567836	-3.32192809488736	-0.666759477277771	-2.79628814798304	-1.84287865812929	0.001532770305303	2.76164483837626	1.45592817695379	1.73768676140986	2.64777269107385	3.0848568487907	2.9188708680381	3.39648833344054	2.08299205292016	-0.140574336607829	-0.614085776184873
Sparc	4.41531924814038	-2.36504473253752	-2.41363165298555	-1.15598079227268	-0.958364501090173	-0.902850400170623	-1.3458907981159	2.47434518240384	2.05012900388164	0.568431041154804	7.77643303244473	2.37880290726796	3.3533232911629	2.11199946330466	2.35761674850373	4.36649707577453	0.42772415788629	1.48327664053694	2.21211793969423	1.34331685146657	1.3347341588974	3.95852719617745	2.45720290150324	3.47500703759102	-0.124978292317028	1.53635600649553
Btbd19	-3.32192809488736	-2.53583195398738	-2.94338095957739	-1.96814186042234	-2.70631028641199	-2.64852815978663	-1.11503798364993	2.36154660520175	0.523230725435352	1.5562381061858	1.03913137347605	1.1339448623596	1.80365688724616	2.02325890136123	0.472789276216035	1.71360784295145	1.05082903106108	2.21165394096571	2.24826157256349	0.628689620208862	2.70508215777682	3.300043165744	1.89017427679934	1.68633467775476	-0.112092857893958	0.305827310978006
Ctsz	4.80367651679731	-1.49925912258789	-0.882118815140336	-1.92741944056086	-2.2478405936858	-1.80485401507166	-1.06671139667913	4.58570770066554	6.59289800099681	8.0654699906957	3.59848431327342	3.27421692583352	4.62862197013203	3.12085288133192	4.18892308696817	4.21840146123078	5.05414518708065	5.4608441123189	5.31117248419052	4.58150189667979	7.97879624615182	6.76660841199025	6.47778254722202	4.69035563161495	-0.0986944405944796	-1.33011392708621
A630001G21Rik	-3.32192809488736	-3.32192809488736	-3.32192809488736	-3.32192809488736	-3.32192809488736	-3.32192809488736	-1.72930123325575	2.87787379225902	1.52326084045271	2.21535865243797	-1.10186750950672	-1.11627284263332	-3.32192809488736	0.256479318866258	-3.32192809488736	-3.32192809488736	1.8438311272984	2.20591168967595	2.69192270228125	2.24645065296317	1.13593538037787	0.703623448911526	1.75758228921581	1.37004149275845	-0.0868707344227191	-0.295235945078706
1600010M07Rik	-3.32192809488736	-3.32192809488736	-3.32192809488736	-3.32192809488736	-3.32192809488736	-3.32192809488736	-2.41679673581466	3.97075244131671	4.60083468258431	4.99313993127924	2.74965439786806	-3.32192809488736	-3.32192809488736	-3.32192809488736	-3.32192809488736	-3.32192809488736	5.72858448585447	4.58100770745031	3.29616223040482	5.14497631437635	4.63751751015526	3.03839228203979	5.0592168165538	4.27380678646685	-0.081016036217954	-1.03187773741909
Slc1a5	0.185498690451484	-2.39968532950822	-1.7632196366632	-3.12757623669169	-3.32192809488736	-3.32192809488736	-1.62795279459625	3.48279666514897	4.54557923363486	2.66669751969739	3.01959161788056	2.88665939392803	3.09974797454967	2.78155695579909	2.55706938127415	2.50599506417	2.69301183533972	2.21075354462451	1.39187217961081	1.96213808781717	4.85200882804074	4.46650313820694	3.70936784210766	1.69766708107843	-0.0768912305703858	-0.688591378130707
Lrrc25	-3.32192809488736	-3.32192809488736	-3.32192809488736	-3.32192809488736	-3.32192809488736	-3.32192809488736	-2.43589776257642	2.43938643637347	2.19252875596543	0.430649246588905	-1.85190150176161	-3.32192809488736	-3.32192809488736	-3.32192809488736	-3.32192809488736	-3.32192809488736	1.26240910249056	0.0824927770618517	-3.32192809488736	0.303973581613735	0.824710836545718	2.64551721789322	2.34919823690503	2.67153568866026	-0.0706929696002384	0.735361965847505
Slc25a28	2.49587420940839	-0.865900001931537	-0.870500677454951	-0.626453121890153	-1.53541118795483	-1.21826261212167	-0.874026278510959	3.02770610589255	3.31070511118763	1.11749557795424	0.148309397820539	0.996576754603061	0.694122439682267	0.205417537838401	1.01965210413614	2.38664266821202	3.5654996931662	2.86594849932996	2.73123973153711	3.38762447429819	4.15009657513153	3.31847303444791	3.9085535451057	3.07056965350139	-0.0524042377940413	-0.776866394436383
Yy1	2.6698567568793	1.25456985682804	0.813442599051074	-0.802813979846524	-2.64476356956911	-2.09561687019946	-0.667776721456239	3.48635397600204	4.00790411409276	3.46804888653549	2.65991542739221	3.45610959825367	3.2270725502958	4.13334158087763	2.72198723258539	5.15549019774756	4.67497467827507	4.44087248891937	4.69568765320657	4.82997130112495	3.62871527975303	2.91350220177226	3.83355805507036	2.31916991245573	-0.0356068444035277	-0.988691110147078
Syce3	3.86712550314786	-3.32192809488736	-3.32192809488736	-3.32192809488736	-3.32192809488736	-3.32192809488736	0.00811824397254217	2.98505042872258	3.56456108533401	3.09346890625076	2.29763751167213	2.58981620909621	1.15109246554092	3.37122428583846	2.18350557029446	0.849975247698328	3.52960858617543	2.21416833428792	0.882791712648621	3.08162084375883	1.86721645842524	2.99643032728442	1.68121535658879	0.310188862396609	-0.0274617622832547	0.348488252210165
Eif2ak3	1.24155954751089	0.89892806907352	0.532656083733811	0.0976418074949425	-0.558342302669831	-1.18739498838072	-0.297846047276552	2.37225843491348	2.53967746756772	0.486364274309495	0.592291977533381	-1.36737069054787	-0.815013925820918	-1.15742819632242	-3.32192809488736	0.674587198206618	2.79180782120587	2.69088860430421	2.240396766695	2.30868414340669	3.84560044425425	4.40197853893333	3.56970981283387	3.69349810872225	-0.0258463760333418	0.355131990223679
Tnfrsf17	-3.32192809488736	-0.198159278067157	-0.338505767043823	0.018228225533876	-3.32192809488736	-0.38863684736637	-0.531176905370234	2.67529429923711	3.60379841968502	4.55835336041607	0.275984410524608	-3.32192809488736	-3.32192809488736	-3.32192809488736	-3.32192809488736	-3.32192809488736	1.46612590689433	2.06355816402597	2.18715329918912	1.57405305404176	2.94240377717802	1.93243540689161	3.51246710495186	0.658069777428275	-0.0254296370369762	-1.53836222457356
AA467197	-0.13903561349027	-3.32192809488736	-3.32192809488736	-2.27495516911897	-3.32192809488736	-3.32192809488736	-0.268622094640267	3.86476063154429	3.33905184710475	7.19130601891869	9.94247345245724	-3.32192809488736	5.40249366837602	1.54185180890852	4.80180017120877	2.77925761884857	-3.32192809488736	2.62741306510351	3.05117717679868	1.02674341253677	3.69509184681551	5.45938899292684	4.89679980376932	5.34541411798977	-0.0246040258410106	0.956760489838019
Tbxa2r	-3.32192809488736	-3.32192809488736	-3.32192809488736	-3.32192809488736	-3.32192809488736	-3.32192809488736	-3.07842839431142	4.6286044739062	4.32129316937551	0.964272933885971	-3.32192809488736	-0.171001292641036	-3.32192809488736	-0.605463907734939	0.0903941332925592	-3.32192809488736	2.87697657123405	2.06516901748567	2.40322681358234	3.04347574845614	4.37357165529749	3.9923877700532	3.47976086631831	2.96694166962076	-0.0207719721618719	-0.399654534932822
Hexim1	0.529611084714246	-2.0484599476932	-1.14557021283905	-2.77889553201181	-3.06393026260691	-2.79867126973398	0.127564609769298	2.62110474920153	2.28838809505496	0.753441945826762	0.598212732797516	0.882478719483305	0.872592394228111	1.50469665620493	1.8489343536942	2.75459038325805	1.11926320405284	2.38383145136702	2.23770749119366	0.655067841639792	4.32103334656136	3.80276190933778	2.42999884682995	2.02479837024915	-0.0158489333097012	-0.455051309056058
Zfp867	1.64951889297635	0.19066542475745	-0.280679855030072	-0.735064893807184	-1.42240053615849	-0.734959239332618	-0.0513378579572692	2.53899746844757	0.489214078781946	-0.552185971382612	1.72227802468672	2.30006806622478	2.39872796113317	2.41164046461142	1.56304583504797	0.108371899393278	0.383364225590288	1.16276431665831	0.620379961268822	-0.761805011296221	0.458623483115328	1.33226682395629	1.8767349919074	1.32846310709464	-0.00405934776432003	-0.00365632300710056
Gm5150	0.839371105818995	-0.622705192649089	-1.60328371179091	-2.20463865944846	-3.32192809488736	-2.24587529737137	-1.05336494847035	2.39857748389572	-2.0573436248949	-3.32192809488736	-3.32192809488736	-3.32192809488736	-3.32192809488736	-3.32192809488736	-3.32192809488736	-3.32192809488736	-3.32192809488736	-3.32192809488736	-3.32192809488736	-3.32192809488736	-3.32192809488736	-3.32192809488736	-1.02693394765602	-3.32192809488736	0	-0.257464482652327
Tap1	-1.5201279236786	-3.32192809488736	-2.70616340812341	-2.47204249465329	-3.32192809488736	-3.32192809488736	-0.599370265471068	2.60066701093373	1.39916562387565	1.13756254188534	-0.0168622770502352	-0.322819234242713	-1.79078372373916	-2.76536428758745	-3.32192809488736	-1.9398806563577	-3.32192809488736	-3.32192809488736	-3.32192809488736	-3.32192809488736	-0.0131172850441303	0.465640190550055	-0.650539602791615	1.00945467161036	0	0.599504913053397
Olfr1141	-3.32192809488736	-3.32192809488736	-3.32192809488736	-3.32192809488736	-3.32192809488736	-3.32192809488736	-0.116263459973077	4.19449685045477	-0.498457927158059	-1.41929491634556	-3.32192809488736	-3.32192809488736	-3.32192809488736	-3.32192809488736	-3.32192809488736	-3.32192809488736	-3.32192809488736	-3.32192809488736	-3.32192809488736	-3.32192809488736	-3.32192809488736	-3.32192809488736	-3.32192809488736	-3.32192809488736	0	0
Gm5538	-3.32192809488736	-3.32192809488736	-3.32192809488736	-3.32192809488736	-3.32192809488736	-3.32192809488736	-3.32192809488736	3.18525128702072	-0.439114866453096	-3.32192809488736	-3.32192809488736	-3.32192809488736	-3.32192809488736	-3.32192809488736	-3.32192809488736	-3.32192809488736	-3.32192809488736	-3.32192809488736	-3.32192809488736	-3.32192809488736	-3.32192809488736	-3.32192809488736	-3.32192809488736	-3.32192809488736	0	0
Gm14743	-3.32192809488736	-3.32192809488736	-3.32192809488736	-3.32192809488736	-3.32192809488736	-3.32192809488736	-1.32091495744401	4.23414106167272	-0.0755124065280149	-3.32192809488736	-1.36941932813061	-3.32192809488736	-3.32192809488736	-3.32192809488736	-3.32192809488736	-3.32192809488736	-3.32192809488736	-3.32192809488736	-3.32192809488736	-3.32192809488736	-3.32192809488736	-3.32192809488736	-3.32192809488736	-3.32192809488736	0	0
Mafk	1.0409625477785	1.46310973299778	1.94881760921988	-0.220953810091964	-0.615707000746161	-1.07162740278374	-0.348364573272241	3.01664607285457	3.30995467176126	1.62780758754954	2.02333342962394	1.6687363825688	3.15888633601267	0.974683485395189	2.56817806990378	-0.127010534173454	2.44984922463091	2.43793612641854	1.92223210723859	1.97118484732662	2.7287259612202	2.53247655721622	2.22687532230149	0.21495784555611	0.0111654962090645	-0.583909191889877
Plekho2	-0.202719681293285	0.667011029044674	0.593917829762485	-1.71194625225301	-3.150877589255	-3.13244254988184	-1.33694508739819	3.24864260920476	2.75735400404978	0.653261842674485	1.2233051524143	-0.461771763532417	1.02805280128541	0.365009376657873	0.178287584853711	-1.86797862781487	2.3658688744755	2.33842726736609	2.04767448564954	2.18022107639226	2.95953834111265	1.80624980669954	2.96498446369576	1.24416248601985	0.0386029422742155	-1.18143202129715
Senp2	3.71484994895412	1.95662915487767	1.36310377782171	-0.124050125602047	-1.2084476168261	-0.487698262188198	-0.0952592745345603	2.78697475835315	3.56319474656354	3.56469520955983	3.41106010184248	2.8426973028498	2.32618641073358	3.17014459497434	2.20016218912629	2.57485233780251	3.1481417872413	2.70617024819849	2.13736580537755	2.87155389786943	4.08727612745742	2.85227456133859	2.89458109341585	1.69046626478117	0.0544734279437421	-1.09877940156777
BC028528	-3.32192809488736	-3.32192809488736	-3.32192809488736	-3.32192809488736	-3.32192809488736	-3.32192809488736	-1.82498518266589	6.19853344218475	7.14271975339368	6.99981965184789	5.50329466489569	1.62015001717671	-3.32192809488736	2.01323355441614	-3.32192809488736	2.79430356571679	5.42367564708338	4.99941378605687	5.61787734917994	6.0020723849512	5.01397135645628	4.23764784248419	5.34008508958845	4.97189757431387	0.0609408712758178	-0.519686508080734
Upk3a	0.295099974852211	-3.32192809488736	-3.32192809488736	-2.79274582278475	-3.32192809488736	-3.32192809488736	-0.878780314618618	2.90553189908315	1.8274654194032	1.30518842375192	-1.66895065092716	-3.32192809488736	-3.32192809488736	-3.32192809488736	-3.32192809488736	-3.32192809488736	1.3304379313994	1.39858021998558	0.690640578615693	0.819283958586496	3.57157973723231	5.72525854173444	3.08216096616397	4.31815773837226	0.064751559851596	1.75231522240517
Apol7b	-3.32192809488736	-3.32192809488736	-2.1557718427718	-3.32192809488736	-3.32192809488736	-3.32192809488736	-1.34983102009803	4.70285698053256	4.12602296755415	1.43859094226563	-1.79426218242996	-3.32192809488736	-3.32192809488736	-2.62365359939143	-3.32192809488736	-2.28213695018634	3.92556274739949	3.40258575823259	2.41323661367924	3.4610308119302	3.18817459554025	2.87282285087415	3.14261275456338	1.96592093026493	0.067247681769236	-0.599531969452526
Alox5	-3.32192809488736	-2.4185349808664	-2.08825473745042	-3.1325678027712	-2.7561827579614	-2.70236859185645	-0.736705932427702	2.3543054574969	-0.377832418065289	-0.6681503492731	-3.32192809488736	-3.32192809488736	-3.32192809488736	-0.676510023606737	-3.32192809488736	-3.32192809488736	-3.32192809488736	-3.32192809488736	-3.32192809488736	-2.18893018490097	-3.32192809488736	-1.44226153280733	-1.65295577172725	-0.808303445115775	0.0835973549032015	0.304420354871127
Cldn6	2.58869425034468	0.208417372658159	-0.152011108439763	-1.45278315308135	-1.99853496594979	-1.89649564619924	0.0160854891159525	6.28447156541344	4.69481334823718	6.11760570250905	3.02427889446709	5.81344772982834	4.86562688169994	5.64711588063517	5.99684064779537	2.3857043640448	4.66218270808274	5.16099680512521	4.40437182052493	3.77876577809104	5.11455442986055	5.28588303707729	4.96904915749374	4.67019451282361	0.0871510838351504	-0.0321124247471607
Agmat	-3.32192809488736	-3.32192809488736	-3.32192809488736	-3.32192809488736	-3.32192809488736	-3.32192809488736	-3.00104719949161	3.19323871496917	3.12762667698747	2.60037680968992	-1.58403370415523	0.2063556564524	-3.32192809488736	0.0816232296020783	-3.32192809488736	-2.19518645828566	2.84124454502512	2.92783009960578	3.90300933877254	4.03248880189007	3.15519548896136	2.68113212991413	4.04843673980916	2.99846993217737	0.107335204563147	-0.750065754614824
Nop16	5.61910189960565	1.31584442511807	1.34811908446244	-0.660069065974734	-3.32192809488736	-2.7632666514908	0.0287586702732867	5.93764570690506	6.6365013699741	6.47013985784508	5.93726669923526	6.23217146207747	6.61704570692168	6.64525060178966	6.47707014119214	6.33199715072097	6.66421259417782	6.33469697983156	4.99405015614357	6.01205684609899	7.78240201197353	4.4153665765511	6.95704398425566	3.62445187262301	0.12237669773618	-3.28690235056545
Ppp2cb	2.2195836470626	-0.279166455733499	-0.482139787227457	-1.59386827727047	-3.32192809488736	-2.40895715590803	-1.66777213766671	3.63375668098196	3.89149695806741	2.40870914408706	2.31144789441593	4.16788776071537	2.84897039719141	4.99183472674785	4.077029313819	4.99498695203661	4.87643345201043	4.14036148976618	3.87970576628229	4.95155049611542	4.63405302785978	3.76329470931377	5.01439993012814	3.11990061281823	0.134513163346705	-1.29216661744948
Strn3	2.9374121934571	1.36834930613607	1.0568262691288	-0.286281313343391	-0.436603637092007	-0.513944706896366	-1.03556439978767	2.46866150974097	3.07082378847335	3.72694017779995	2.93348954871942	2.79374193138908	2.23568111340448	3.27191266781637	2.88107136764982	4.22359245048114	3.454886535033	3.17476752650022	1.93922657772821	2.89737791076575	2.76191285813304	2.20028462421586	3.50154105379196	1.78298301223427	0.139124617862386	-1.01710206845014
Utp23	2.68069342349695	-0.121349982701821	-1.47011310320543	-0.906875267055142	-1.80855863173844	-2.49255098849148	-0.373594507109689	4.85975591020419	6.21490773686557	4.72846476509253	2.56331191203316	3.01886914481742	3.41563699483117	3.6675402054722	3.66417560918273	3.88357194367465	6.9716010306959	7.13413877938925	6.96854008387496	7.13536043232916	6.72022373373079	3.48863068727947	5.38702126669899	2.6438977387936	0.16356871052682	-2.95129829333088
Kifc2	1.84278176729998	-1.59098821999212	-1.04668856567955	-2.73843019189933	-3.32192809488736	-2.54362194008388	-2.34646665473702	2.46599274287748	1.51901344024162	-0.69939125991477	1.31959481390207	2.11033985534017	-0.704932948464637	2.35731833947514	1.12326888749435	0.884777636192548	0.294264901493716	1.28181099101298	1.1987141557153	0.854259019739792	1.99195623312111	2.12449026363735	1.2733905622489	0.356436827896856	0.182511388799567	-0.139304704614772
Gm4827	-3.32192809488736	-3.32192809488736	-3.32192809488736	-3.32192809488736	-3.32192809488736	-3.32192809488736	-0.902928629456096	2.99602169838965	-1.18215738766408	-3.32192809488736	-0.911600559703538	-3.32192809488736	-3.32192809488736	-3.32192809488736	-3.32192809488736	-1.58181653002593	1.8793215191547	3.126655745576	3.4028176622001	2.96919286341281	3.60937674876331	3.63674061146194	3.27454197166466	1.62268207359321	0.193876246980492	-0.451501602401286
Arl16	1.96213438516705	0.36120689023873	0.0223578694960597	-0.248490003644192	-2.55373275802151	-1.95793285605425	-0.674910675241633	2.40208089717361	2.00908914113073	1.48978439216972	2.17872101419302	1.82221211213552	2.13541994864699	2.99582095773645	1.90736372199344	1.88745118449942	2.93643630091961	2.43496709608137	1.24644457222337	2.67902286866887	4.77191726253877	3.76543927073788	3.96151220500557	3.63749432520631	0.202677064254882	-0.682883804836779
Myo3a	-1.57265557407614	-1.28793429551163	-0.924672749292935	-0.747196832224518	-1.30420212174338	-1.13861309427095	-0.320734758415925	2.54216145407553	2.43510849008507	-1.43326471384933	-3.32192809488736	-2.14316247035954	-3.32192809488736	-1.30005043752241	-3.32192809488736	-3.32192809488736	2.72640837132861	2.00548263042144	-1.78900774887319	2.0869603564219	2.90108313565343	1.65565407591061	3.34725461389838	1.62725195687027	0.208848948201391	-1.27429592637316
Tmem173	-3.32192809488736	-3.32192809488736	-3.32192809488736	-3.32192809488736	-3.32192809488736	-3.32192809488736	-3.32192809488736	2.40772799341157	2.91127165336954	0.977397166332802	-0.205135850077499	-3.32192809488736	-0.712967495426126	-2.1490501956535	-3.32192809488736	-0.417168490217672	-3.32192809488736	-3.32192809488736	-3.32192809488736	-1.27040285634402	-0.556448511448188	0.822175393877368	2.60477826083523	1.35288279255816	0.210727988846449	-0.484037191448634
Tmem177	2.83049061519445	-0.0813618884081633	-1.10452364520895	-2.27489931105705	-3.32192809488736	-2.78260547738417	-2.12895754559222	2.74386175912969	1.47815900886466	0.112114262941199	-0.57910911445749	0.142217361803824	1.34751826145921	2.3801171150326	0.936545603565188	2.86041858174869	1.52190001810197	1.70585407886355	0.672470602282424	1.16141691624557	0.857344078814203	2.17204260527603	2.37201599208842	1.71814897393269	0.220269502812394	0.126955225472288
Fahd1	2.10004918158646	1.20426594528956	-0.46576903034061	-1.13984605295821	-3.32192809488736	-2.16768839468576	-0.471844797381132	3.66692697887485	0.493473134426765	-2.84546656225695	2.93912124021611	3.54369383828899	3.34699942521495	3.28740284786492	3.48492437266108	3.76129591266635	2.58786180700294	1.81752093508571	-0.217324728899355	2.29778422333875	4.63252415481927	4.86726885397102	3.17092972904797	4.23968826232865	0.239990307581091	0.486125854281927
Cxcl16	-3.32192809488736	-2.99273904048492	-2.92301082832389	-3.32192809488736	-3.32192809488736	-3.32192809488736	-2.13340689795767	3.83616652363582	2.00348710430251	-0.0291110147850138	-0.408536955678701	0.274434625177499	-1.62434552070402	0.459515554816102	0.757714550074049	-1.26038343819784	-0.060517634615319	2.78189472301693	3.05330426229377	2.18468654077073	4.97895979931775	4.82702125788535	3.89899189756311	1.712952283454	0.257784784336051	-0.528122480861337
4632427E13Rik	2.08672942632244	-0.824760293441086	-3.32192809488736	-1.34303691701789	-3.32192809488736	-1.09252475048343	-0.682165728652788	3.43420119342454	2.58596001985549	2.83213050109593	3.06709140765462	0.619769825129147	-3.32192809488736	1.09584342431915	1.23897024136914	1.64331132525039	2.92145537364578	3.24603862487913	2.96330210007992	3.20994613728239	4.62969466658226	2.43723839393295	4.43673485823229	2.18687766281384	0.258163075793118	-2.03438431311332
Fv1	-3.32192809488736	-1.97652036420791	-0.867733773232972	-2.59117685740775	-2.68103142468495	-2.14792443433299	-0.544420005499685	2.91679190095961	3.34997382158933	2.22449413298107	0.539342471560046	-0.648346797059218	-0.0603656881276382	0.879313676310888	-3.32192809488736	-1.11312057730971	-0.326264493947574	0.70607518358539	0.726613270806399	0.726316811091167	1.73104852580595	1.35499934431923	2.91228962514736	0.729365691949537	0.258206211733017	-1.07203990560285
Ggt6	-3.32192809488736	-3.32192809488736	-3.32192809488736	-3.32192809488736	-3.32192809488736	-3.32192809488736	-2.87705433783153	2.5131420310909	2.60782976969064	1.4847620037964	-1.56070240308222	-3.32192809488736	-3.32192809488736	-3.32192809488736	-3.32192809488736	-1.85797089629763	1.57749892167317	1.32837693403267	-0.0729546271327743	1.36760590386655	4.3501153066672	4.13343200698074	2.16514980178606	2.27649071023058	0.264997093107123	-0.141012468853953
Tef	2.63673597200425	-0.774915138284294	-2.159724504946	-2.24941750455358	-2.92640677772569	-2.88695352858737	-2.14974784085238	2.882228276051	2.3842626024383	-1.39666159968899	-2.10497043066296	1.75973961292709	0.317547198723565	1.87551665873047	0.441451608206136	-0.413762720232058	2.52836127518708	2.56881284644141	1.21510699600889	2.06144442597095	3.16680059037938	2.50160219551667	2.64406392290419	0.855630971626147	0.267689889847592	-0.87713974289541
Slc1a4	-3.32192809488736	-0.775100293679517	-1.70515637653539	-1.53907504705897	-3.09853396663362	-1.46745761380005	-1.75170320389211	2.38934102884155	1.0157330514442	-2.8818805881772	2.47318165785826	0.132688700662777	0.892157844235041	-0.730227138206371	-0.35296553633365	1.43634842860192	-1.63215929613558	0.30660055958826	-1.08345609505677	-3.32192809488736	1.64451621602294	1.70098561943099	0.963422333992567	0.339274234875348	0.273831299708267	-0.122553960942084
Fam169b	0.803780858875471	2.66034680448894	2.30079145726682	-0.0196894802682481	-2.7547019835098	-1.54729914751616	-2.25797653727778	2.40527355518364	2.81811634983854	3.89635904734988	1.25299082991111	2.04831989860361	-0.201385378348826	1.40090948500206	-1.03030980352679	-0.407221987581075	4.02970906730359	4.50013280342105	3.87949993233415	3.95768248616512	2.70167990267331	0.203802545499022	2.31339098483339	0.402034495671218	0.282880781108307	-1.6354753299577
Klb	-3.32192809488736	-1.68986000903187	-1.98805788179157	-0.322696534611875	-1.59044070268876	-1.47771922403763	-0.386326913324704	3.12839569277735	2.05390025751957	2.06823054095371	0.400494210889779	-3.32192809488736	-3.32192809488736	-3.32192809488736	-3.32192809488736	-1.85548368863687	2.77393726621063	2.55892881980749	2.88151779756461	3.6139559126007	1.81235035434938	1.71497519939811	2.41299283420673	2.00786644977196	0.316517193823662	-0.224520029953757
Fzd7	-1.24537584043125	-0.072073213974206	-0.201403625413449	-0.310529068327272	-0.0155506425054568	-0.821620619241304	-0.909252235590403	3.54725238901216	4.24071883789557	-2.42658203822819	-0.0209229113107633	1.60724271360663	0.378955461140906	1.19525309555195	1.27285332124337	2.98365763179567	1.54658089037734	1.78197233536536	0.489162688125373	1.28267109214561	1.90916249320752	3.76588476960709	2.05520606826884	2.54221842154772	0.324895289736386	1.12814655467758
Fam20b	1.54550880742873	1.31168910767414	0.482290711779718	-0.707533911646487	-1.40497763638288	-1.78954130930812	-0.967191034401352	2.50314007635168	2.43352835811764	1.94224799266439	2.58329522491169	-0.489353989590227	1.37412137667978	0.202449067134512	1.3182937001763	0.981567738542322	2.09683868078644	1.54678829831457	1.18517515435189	2.59505722483674	2.76729460914146	2.33455969498018	2.85129530181235	1.66586116154758	0.366058173925516	-0.659734943855431
Icam1	-3.32192809488736	-3.32192809488736	-3.32192809488736	-3.32192809488736	-3.32192809488736	-3.32192809488736	-0.616571625578797	3.83073195146519	2.9341956573353	2.46898987295354	2.68748626540501	-3.32192809488736	0.23624155994725	-2.26828149620213	-3.32192809488736	3.05966330581189	1.36573172512198	2.48729596689966	2.67963998348145	2.79013185628296	2.96559960787729	4.37424660035817	3.05001578349958	3.28140300517234	0.40955714514335	0.85036589709097
Antxr1	2.13509483649035	-2.24861512146619	-2.16278333294697	-0.517213658656557	-0.674933708021843	-0.661366791078406	0.0262944079143657	2.36186940066964	-0.267036216166708	-2.80193941150294	-3.20350417674615	-2.17265572047398	-3.32192809488736	-1.87784416004001	-3.32192809488736	-2.23218589974	2.44768762601524	2.84388739324497	1.55091051236163	2.20200076085892	0.916079131971889	1.53696797510068	3.0599556986977	1.71759198352694	0.41504989298965	-0.589815244730688
Fbxo45	-0.918262254561873	0.489286022625877	-0.672666743080799	-1.15304220800064	-1.0318104290335	-1.65718131553727	-1.31968284539569	2.91556296679328	3.46260206151743	0.982283571243997	1.12973801242521	1.92552856755775	0.622274431363123	1.57973529541892	0.637285643897247	2.05227676545236	3.64820080961968	3.91753677900246	2.4918684849947	3.37214418532473	3.17086725443322	3.21703524106974	3.29425313644451	2.30404661785208	0.449754831731553	-0.362338264948584
Cox7a1	3.08858261683722	-3.32192809488736	2.41001268856843	0.0975595598179561	-3.32192809488736	-3.32192809488736	-3.32192809488736	4.2108252230499	4.90467676550867	5.49565999010878	6.61274025203198	4.2479351065554	1.7269706853402	3.96490685931288	1.81053770369707	7.62201520236629	4.4535768397755	4.31548652921504	2.89003415717146	4.40690396375338	2.80564740985281	3.63382641513577	3.6979405826171	4.36890102065576	0.463777320205309	0.679915911065845
Pomc	-3.31967660825402	-1.01455786158146	-0.752672772561572	-1.72694011576407	-3.32192809488736	-0.566004361851411	-0.25377839930102	3.49502993709819	2.32169724521235	1.45501809696973	0.265424893544588	2.03518751645556	-3.32192809488736	0.0981244124886303	1.41835728546714	1.35922315509305	3.7671038843842	4.09766135748252	3.00167435763038	3.74898711971209	5.45667146512814	4.71969273037631	3.87235599018986	2.93042322156372	0.466463789724404	-0.75476250496824
Ttf1	2.32449668951153	0.690694209404751	0.475479234885534	-1.08919060104003	-0.392044328423104	-1.14652804838619	-1.02950853701815	3.1561555000378	3.75991214473979	3.41737997597302	2.03698503081684	2.2118844019403	2.25056144295499	1.92675473741272	1.88017221453688	2.47419979314269	4.8365099238614	5.03871710757285	4.65019012349678	5.42278130900247	2.03160692658546	1.2709116169406	3.49042893452058	1.13310973533814	0.48342803162682	-1.41871754096577
1700042G15Rik	-3.32192809488736	-3.32192809488736	-3.32192809488736	-3.32192809488736	-3.32192809488736	-2.46937067128173	-0.590644911036194	2.5713248902129	3.57418629875708	1.63244039785823	0.503664210698898	-3.32192809488736	-3.32192809488736	-3.32192809488736	-3.32192809488736	-3.32192809488736	-3.32192809488736	-1.34699503113322	-3.32192809488736	-0.684535787883102	-3.32192809488736	-1.57728905118298	-1.94478212925843	0.18534644720735	0.493296864062735	0.599394374676102
Zrsr1	-0.73832477204311	-2.71466265208398	-1.68448477788032	-3.09682471893902	-2.66233868242275	-2.60251506836108	-0.495495536296138	2.36959769522982	2.12093580179773	-0.10052580508794	1.33493433739943	0.147358804206509	-0.119554258239434	0.812317492072314	0.997017754511254	1.30028775772525	0.539402032091281	0.545058987052341	0.0962348613177712	1.53479372384597	1.34483985675619	1.18394378504639	2.08839944029646	0.682797998701648	0.510306223270591	-0.597940309205339
Ctrb1	-3.32192809488736	-3.32192809488736	-3.32192809488736	-3.32192809488736	-3.32192809488736	-2.21256084861547	-2.05435034990908	2.94901565611709	1.37426607862018	-2.52063200638616	-3.32192809488736	-3.32192809488736	-3.32192809488736	-3.32192809488736	-3.32192809488736	-3.32192809488736	2.93148639846121	2.48357331964697	1.45989845167617	3.32418702860374	3.24215888331166	5.08899807000822	4.22718656043148	5.21331228331602	0.515293875392068	1.28209289863072
1700034H15Rik	-1.51933780363663	-1.38233289642288	-2.3178078761787	-3.20139221267691	-3.11904276827438	-2.73657227293875	-2.69812957776704	2.60877140099784	3.26926659273953	0.721617645262664	-2.52918683027998	-3.32192809488736	-3.32192809488736	-3.32192809488736	-3.32192809488736	-2.56803094195954	3.27340100661917	2.928825091151	2.46984951781637	3.90437811974892	3.08483814474326	1.21419320737544	2.10445743852982	-0.590432013612988	0.51991281736153	-1.60811059318231
Stk17b	3.29297017056104	-1.03682184382611	-0.841215754983924	-3.15977865561592	-3.32192809488736	-3.32192809488736	-0.126016758658893	3.04257780382148	1.94909412000959	2.97229746684713	3.13462510066108	3.86878552255535	1.5268450532579	3.95403807064005	1.36919843993438	2.37925497454304	2.82802220679368	3.53560509780631	2.10396083913694	2.48943760683916	2.66583160741851	2.28348326857667	4.39657053282186	3.0792688700913	0.526384733804121	-0.949865719000995
Ppp1r2-ps7	-3.32192809488736	-3.32192809488736	-3.32192809488736	-3.32192809488736	-3.32192809488736	-3.32192809488736	-1.44678500237756	3.81297048946451	0.965832296754131	-3.32192809488736	-3.32192809488736	-3.32192809488736	-3.32192809488736	-3.32192809488736	-3.32192809488736	-3.32192809488736	2.84583525283774	2.8326996671046	-3.32192809488736	2.06413096467829	2.344095603549	2.8016739601305	1.74808762966771	1.85821976627107	0.527985828696984	0.276388312729498
Smad7	0.295875806963295	-3.14246800163199	-3.10233391631547	-2.89766168188787	-3.32192809488736	-2.59555198697938	-2.1037607066663	2.37888612047114	1.34868000458697	-0.465099726185249	-0.363480707288837	0.995571349320207	2.53454474464445	1.2592423521006	3.22251710601976	3.17389336197394	3.61243507092181	3.62670779172973	1.49768389188624	3.38602455993892	3.3734533334307	2.90981341840985	2.9045900682695	2.01827452368932	0.545903795017148	-0.556061083055363
H2-T22	-3.32168089728701	-2.18435243818869	-1.38485870737414	-3.32187918878723	-3.32192809488736	-3.32183194722771	-2.19324536394755	2.68487482880499	1.89320298125932	0.54582013939738	-3.32187137356149	-3.32118919579774	-3.32117575826927	-3.32175116063348	-0.322371791834338	-3.32171476924539	2.39358918170256	2.55884067921316	-3.31612169449868	1.50017487968618	3.57127634281901	3.064162013637	3.88235937295758	2.61862160035612	0.55625653768012	-0.802252661765617
Ccnjl	-3.32192809488736	-3.32192809488736	-3.32192809488736	-2.65415583977951	-2.5101397885434	-1.89533591911911	-2.01005883012674	2.97147365914336	0.959206318448999	-2.54241789480528	-3.32192809488736	-0.244591084530775	-3.32192809488736	0.8501033058419	0.15973250853422	-0.849081643843038	2.09767821070746	3.62930998675896	2.33990414746024	1.30525847959678	3.71156098277237	4.27309808917849	4.35878304818473	4.26338752233912	0.579041685903884	0.187692075591255
Il6ra	-3.32192809488736	-2.87723134762986	-2.78755268064697	-2.28796600057867	-1.94574330557547	-1.7349184203578	-1.61846853851043	2.48823220067296	1.05121198675216	0.859802615170395	0.772552908241504	-3.32192809488736	-3.32192809488736	-3.32192809488736	-3.32192809488736	-3.32192809488736	1.02429840035057	2.47583457817403	0.897201694986712	0.379376980696983	2.47990569626268	1.79871829377404	3.17738365704462	0.551668584558579	0.604922770724605	-1.28404938746831
Glrx2	3.18283052268784	-1.58758481669964	-0.282117652910518	-0.446246311395253	-2.0885615110845	-1.92071269490518	-1.41720124001513	2.53474393144304	3.17555493968153	3.56395127255932	3.0096786028683	2.52171412353941	2.22838774121871	2.97342943489522	2.29572596281608	2.92865646469147	2.08740852700288	2.19645596864142	2.12698276484353	3.25683706181544	1.31176466015909	1.84197311892718	1.46060103907859	0.78498131247493	0.613805777415749	0.0149730907275962
Socs2	1.9584789403551	0.7457708477424	0.467853313717707	-0.132407126794839	-2.30434819958438	-2.5517984762749	-0.12822257507803	4.19677226475949	4.01233625037638	2.79902719252826	4.18965063447395	4.3224978469099	4.30867395137091	4.6476829081679	5.00561107649246	5.07882755455719	3.02563658339883	4.39921895494671	3.30684841602484	2.95219376356509	3.57866101284572	5.70206738037179	3.122897967055	3.32502080115692	0.627041911889314	1.50807037971752
Frrs1	0.147163399154011	-3.00083700587889	-2.93262892237205	-2.92007922015129	-1.66199440553261	-2.16623066547486	-2.09192188199062	3.29213680873764	5.54744982914397	6.59897552964983	5.73858681314446	2.22974787153284	2.01181047839924	0.795567483066879	1.86422379045431	4.13246168567638	2.39919297338913	3.14864781419761	0.58299910005026	1.41838967113274	0.0977577552716061	-0.49677951009156	1.97828716834105	1.32768161637559	0.637999926029283	-0.440423752378216
2900076A07Rik	2.28038921730003	-3.32192809488736	-0.441575613029808	-0.0856161117023723	-3.32192809488736	-1.53391482432365	-0.521431947290876	2.91093792438708	1.32827926500634	1.04882207432681	-1.26855952971492	0.139404005806579	0.733666709931284	-0.498376405491836	-3.32192809488736	2.46816882474809	1.94213912121148	1.97630863995618	2.31290618339488	3.44997068538898	2.67442223341764	3.6494315180896	4.87316846683311	2.73413947370947	0.651004356493889	-0.836005822566695
Tagln2	-3.32192809488736	-3.32192809488736	-3.32192809488736	-1.74912571821928	-3.32192809488736	-2.14941497720793	-0.980893075336493	4.50421994129179	2.62804564949132	6.84630525690924	6.1145190330204	5.69093105487807	7.90818243136757	6.15681119431077	7.74693077833513	6.00400692603029	2.72247039626762	3.74663524045151	2.74343095021379	3.11027135967112	5.02603868194725	7.58365446554735	4.57184667154843	5.45642177353202	0.660273784573589	2.02989777476356
Utf1	-3.32192809488736	-3.32192809488736	-3.32192809488736	-2.82113113970155	-2.55553053548916	-3.32192809488736	-0.708693497999377	3.43206412428702	3.03527374978504	3.96774962726845	8.50762023794945	8.89006663402595	8.43652000280855	9.19061732922272	8.49262633391892	7.23936939819452	-3.32192809488736	1.15924165973011	1.78092316665678	2.17402923583242	2.45182301450441	4.28629715200117	1.28926789699355	2.76034231939382	0.679403424469624	1.53163471528197
Gm16973	0.850351386153072	-0.0184819446619657	-0.464363053874052	-0.365789642497876	-1.1316672361444	-0.408808903568315	-1.70706751173697	2.4915093733682	0.301856846523979	-0.767783784546675	-0.0531853125443622	1.30793556524722	0.303774904337254	1.30076803328031	1.40154309406528	1.37798993919807	2.62881558086513	2.80399571780051	0.342918786620026	2.69455039624023	3.31669027138005	2.23697318156285	2.87922936304708	1.9413279580011	0.721422953422514	-0.884902691877102
Sec61a2	4.1291428626191	1.81569838058694	1.83733778827332	-0.66321618374711	-1.71261754366587	-2.11371676131488	-1.21083333202871	3.68565987743181	3.89248817382367	1.64429470241661	3.09852904265654	2.47666682821823	2.38312087650632	2.89702545768144	2.03755793542403	2.68174384638425	3.43031203887125	4.21853320747909	3.47866123635187	4.23300604140861	4.76175864649837	2.71553320080354	4.71029950763262	3.03093810575213	0.725059012239139	-1.73612721180686
L1td1	-3.32192809488736	-3.32192809488736	-2.9902641479668	-2.9790718713017	-3.32192809488736	-3.32192809488736	-2.08816885252119	3.71782445448764	2.44534002621221	-1.53559102323068	4.71683180519193	5.53379069804166	4.23598739532543	5.90219661327356	4.56812333470971	6.60211684517016	3.0099723479721	3.33605768128251	2.21501377878291	3.66505161428921	3.33306444647551	3.37528970853542	2.80629930758447	2.30831718474942	0.761796912590217	-0.139763090242702
Gm1527	-3.32192809488736	-3.32192809488736	-3.32192809488736	-3.32192809488736	-3.32192809488736	-3.32192809488736	-0.32262075475866	3.2280074754967	0.604669158912719	-1.29134835053946	-3.32192809488736	-3.32192809488736	-3.32192809488736	-3.32192809488736	-3.32192809488736	-3.32192809488736	1.7037563210837	2.43781098550219	-0.78671618268958	1.33928563845239	1.07571060391927	2.29701528841447	1.81505071707614	1.79724960193321	0.79020893958497	0.456399334246374
Ero1l	2.20045727142857	1.29338814254272	1.23172116433121	-0.195022949120385	-2.40733066148403	-1.74932941951733	-0.720495423206028	3.43484169735176	3.13226754307721	2.15495255184127	2.19329549659933	1.28910850959452	2.65584867134197	0.972920526688769	2.02827916964031	2.2952498840278	2.32711534578416	3.19380958408181	2.26620484871392	3.20740718748253	4.05316348112108	4.6429556670769	2.13530173452126	1.99958877331076	0.795762122400763	0.433498868017545
Ptpmt1	2.29871696051243	-0.309375511009798	-1.1880292505647	-2.28846632832459	-3.32192809488736	-3.32192809488736	-0.98830400076453	4.61290682124798	3.95849935647693	3.59614800312561	3.48598061271605	1.24480792178206	2.87534365061167	1.91448415893242	2.98595029156766	3.07467497389581	3.81187172350308	3.18010966043094	1.75333924767758	4.50342506621913	3.82425869660337	5.55324682825115	3.57780342690684	4.50872020466897	0.803842024252794	1.35781022493106
Triml2	-3.32192809488736	-3.32192809488736	-3.32192809488736	-2.93790260959292	-3.32192809488736	-3.32192809488736	-1.29934367191169	2.50498388033756	3.36857281085828	3.73847602627076	3.89813094224734	0.136871222472255	1.72153890436829	-0.988753419302842	1.74404912086368	6.35552729269285	-1.65867457200681	0.406569322307358	2.15284213725188	3.09943828834887	2.17951423502526	3.83844759254846	3.52344904507028	4.77919667332658	0.833467694790199	1.28889511572052
4930547E08Rik	1.7249601668828	-3.32192809488736	-3.32192809488736	-3.32192809488736	-3.32192809488736	-3.32192809488736	-1.60737483510384	3.24239824304317	-1.10468807098678	-3.32192809488736	-3.32192809488736	-3.32192809488736	-3.32192809488736	-3.32192809488736	-3.32192809488736	-3.32192809488736	-3.32192809488736	0.572132964371996	1.43786157569038	2.30256471960701	0.235053032114453	1.22602755129418	2.2613442607578	2.39136080498043	0.834635684823386	0.272308970661085
Rsph1	1.0279749789594	-2.60354673972095	-3.32192809488736	-0.84972369135888	-3.32192809488736	-1.5736901533948	-1.49392620502368	3.68573835880429	3.10269675946819	-0.144380190159217	0.807602220011109	4.3254511790449	2.561377463954	3.97203088414133	2.45245047267552	0.906467342983104	0.605133970666578	-0.662546932193656	-0.797937157654838	2.26726611023901	1.36851135051135	2.44180746528331	1.55335558784129	3.03296302787586	0.895055898254161	1.07529584697022
Tmsb15a	-3.32192809488736	-3.32192809488736	-3.32192809488736	-3.32192809488736	-3.32192809488736	-3.32192809488736	-3.32192809488736	3.30108715239077	-3.32192809488736	1.43852174813122	-3.32192809488736	-3.32192809488736	-3.32192809488736	-3.32192809488736	-3.32192809488736	2.45647237242567	2.09765461613742	-3.32192809488736	-3.32192809488736	3.28912622017512	6.561228364735	6.55961264456155	2.62923070665428	3.76578931714402	0.917738173108164	0.0994566020237493
Mpv17	2.34967382732753	-1.73679248114787	-2.3249732288429	-0.50872358396966	-1.46323090484903	-2.74593911496291	-1.94823534372761	3.25230059733488	3.76005058127387	4.60429672715981	4.32810401870778	3.69840741666627	4.44595177587778	4.6179742939295	4.44536254107882	3.95761748798149	4.53342629813474	5.03301766843834	4.88423158427282	6.12519646869686	2.9763874665849	2.92445528846531	3.77821909162974	1.69096233344903	0.93725971427619	-0.890126691567213
Zc3h12a	-0.211432883375523	-1.55007208875498	-1.92338618063212	-2.67486322887335	-3.32192809488736	-3.32192809488736	-0.983369614821676	2.48539591194527	3.95040309012734	2.84041690574568	-2.5731620388861	-3.32192809488736	-3.32192809488736	-1.19298806793197	-0.178809003730518	-0.625963225023856	2.86909755098591	3.44872919151151	2.57119866359065	4.06190577515433	3.24630014712012	1.12119448302365	2.97674854747946	0.851703074296314	0.967128885197993	-1.7290857829349
Ptcra	-3.32192809488736	-1.61666674383175	-3.32192809488736	0.125756886603706	-1.44976913765842	-0.00378048184293783	-0.217323051658052	2.71746257308341	2.02995460550717	-1.31685513112702	-2.30616650277616	-0.346950992374957	-0.464844834826954	0.201759307458229	-1.94969473837686	2.9666519490314	3.8606847568819	5.13031726458123	4.93375674008264	5.80132682272273	2.11482341746785	2.08516968054595	1.31129965903393	1.90369003586652	0.981567193649711	0.184043823154725
Zbtb5	1.70168212029528	1.55149633039718	1.0801118598616	-1.12937408994394	-1.61743676890245	-1.97973179215054	-0.619002425722503	3.96950049334628	3.85328709597633	1.76623470794999	0.308838471148704	1.13285318195748	-0.070772558589548	0.862312520904949	0.765500800197941	-0.7764365856492	3.41593439640734	4.31611677222255	1.9207544315267	3.5408084348617	3.28855642082135	3.64047054306897	4.62100273796809	2.79327165449808	1.03674468808211	-0.770882208309874
Slc25a33	4.66687586489075	-0.386162867534813	-0.494806202617721	-0.694230215768531	-0.485361618828091	-1.66664954788405	0.058208419309222	3.20315886170523	2.44744959942298	0.756920802985808	0.897720598503659	1.62978091404096	0.384270892542415	1.64355146040153	1.16311868666123	2.53571954942841	3.08269577772285	4.27767237744553	2.07551894004625	3.10403802458598	4.56090444858115	4.39138280331902	4.3312681002384	3.27050801193814	1.04027189189289	-0.489305034305223
Agrp	-3.32192809488736	-3.32192809488736	-3.32192809488736	-0.531875499081975	-3.32192809488736	-3.32192809488736	-1.36249918297043	2.60561759533357	1.18667169321488	2.91186411979876	-3.32192809488736	-3.32192809488736	2.18258107224549	-1.3494854071554	-3.32192809488736	-1.30876601834165	0.595541851791831	2.59993663902247	1.58451519592265	2.36767858413997	1.33763117802354	3.48389314877829	1.97432005146247	2.26105535459708	1.0454023126282	1.10672573605505
Tdpoz4	-3.32192809488736	-3.32192809488736	-3.32192809488736	-3.32192809488736	-3.32192809488736	-3.32192809488736	-0.934913033919988	3.43103453035161	4.28478061633601	2.49973875702093	-3.32192809488736	-3.32192809488736	-3.32192809488736	-3.32192809488736	-3.32192809488736	-3.32192809488736	4.05104140995421	5.53172454718762	4.563152027619	5.51440635157112	5.14672445548446	3.66444870679746	6.12796956674724	4.51120867495719	1.1581841775938	-1.52318033761758
Tcfl5	1.73757428304914	-0.830418721519167	-1.12268607102853	-1.54836633109269	-1.93750246247816	-2.27475967536334	-1.95170242437498	2.40716781324974	1.18744471945781	0.863216922506512	0.61630123033233	2.97921870152565	2.12922695684849	3.85757300298337	1.77100237040933	2.30724489777414	0.914893588810241	2.83822368261926	0.953064048661135	2.24959400231584	2.74988175978955	3.55890433684921	3.26585542093991	3.19385057703736	1.28589627057593	0.325354768068456
Tnnc2	-3.32192809488736	-3.32192809488736	-1.10211524999298	-0.105165942816548	-3.32192809488736	-1.16098532444721	0.0209210190909045	2.71618978428167	3.3501153066672	1.00185987723968	-1.19060860614005	-3.32192809488736	-3.32192809488736	-0.107419347443616	-3.32192809488736	-3.32192809488736	1.76307582728073	1.37633484166715	1.91641167392659	4.23328220961623	4.12999182435807	5.91512408114572	3.33973600766177	5.45478785570659	1.37135923593767	1.84859478486395
Tmem141	-3.32192809488736	-3.32192809488736	-3.32192809488736	-1.35159346247036	-3.32192809488736	-1.41190928317367	-0.801171456462234	2.41356971235468	2.60065036162119	1.96501217853515	1.54923050503818	1.75313382944494	0.367605903866547	2.17805806953451	1.86405338583508	3.68793410567957	0.0220552692351706	-0.523653570100886	-3.32192809488736	2.33889786625655	1.31028194625214	3.18596800601014	2.10332306220192	2.62104612293738	1.37369113967523	0.991466881842693
Fhl3	-0.364292035697445	-3.32192809488736	-3.32192809488736	-2.99233142961274	-3.32192809488736	-2.74694888124181	-1.69707855039799	3.0943188450554	2.42230567192381	3.7261336731819	0.909611835802543	1.61791436521676	2.8583908612851	2.25402555998913	2.402119109055	0.324557173650355	2.67730075889118	3.74534491164144	2.97043587475559	4.85700062443618	3.75813258530944	4.29160355803057	2.59218671218876	3.38588655318138	1.46260010025883	0.575771223217284
Sva	-3.32192809488736	1.15109246554092	0.802995525246456	-0.698936852279724	-1.89221573108229	-1.76626897640375	-0.308928643690719	4.28389955404042	-3.32192809488736	-3.32192809488736	-3.32192809488736	-3.32192809488736	-3.32192809488736	-3.32192809488736	-3.32192809488736	-3.32192809488736	4.0201554648874	5.47296858967779	2.03493406622324	4.34472909529275	4.9193210116611	6.35543743528493	5.65154255463275	3.93421453250183	1.58852259452284	0.265582775441731
Lmx1a	-3.32192809488736	-2.87659760448929	-1.35148669802672	-0.880795239177159	-1.55739509631724	-0.872699535914114	0.130443301451692	2.69631660227593	-0.185931991049529	-2.8100998063566	-2.8157842077117	-3.32192809488736	-3.32192809488736	-3.32192809488736	-3.32192809488736	-3.32192809488736	2.80068250886364	4.57517918993463	0.651719913329108	3.00315064923326	2.88784691688608	3.4926992292456	4.05686094304675	2.21438285056801	1.7027729154592	-0.546336960062732
Hesx1	0.00985306601424964	-3.32192809488736	-3.32192809488736	-2.43203017818028	-3.32192809488736	-1.93128241857324	-0.339458319271568	4.51743318407169	2.60891330217146	0.682015886921591	3.79179323787002	-3.32192809488736	-3.32192809488736	0.271079005147485	-3.32192809488736	-0.217947120017768	-0.547925442180237	4.70197592506197	3.30213184674553	3.73582541465367	2.42909100888525	3.67916478340218	3.32189346979088	3.56298724269714	1.73666493621088	0.620908589887412
Olfr881	-3.32192809488736	-1.87302185915469	-3.32192809488736	-2.24787485603559	-0.607155059489364	-1.27067433729967	-0.525226523687867	3.71595924552951	0.294535471148493	-3.32192809488736	-3.32192809488736	-3.32192809488736	-3.32192809488736	-3.32192809488736	-3.32192809488736	-3.32192809488736	2.47705038310271	4.19788897488549	-3.32192809488736	2.60305301013845	-0.175321745378918	4.06644228453863	2.60165611094695	3.5178677696644	1.81239565674577	1.77714063283681
Olfr815	-3.32192809488736	-3.32192809488736	-3.32192809488736	-3.32192809488736	-3.32192809488736	-3.32192809488736	-0.112923984250686	2.39183644426426	-0.460864023987741	-3.32192809488736	-3.32192809488736	-3.32192809488736	-3.32192809488736	-3.32192809488736	-3.32192809488736	-1.06247481144523	-3.32192809488736	2.36483853596449	-3.32192809488736	-3.32192809488736	-3.32192809488736	2.79760654029382	0.969660729662732	2.88187210192281	1.81781765012908	2.06313538818108
Spry2	5.0307333387069	-1.97549875409347	-3.32192809488736	-3.32192809488736	-3.32192809488736	-2.85790186547469	0.0539523736746943	4.40309044268077	4.34925203178067	4.7872548332481	6.47047992404285	5.13994420308801	5.56855203816158	6.11056996026756	4.58304966225646	7.04395687279021	4.46911103573766	6.32918819313079	4.62899517241141	6.65026194045878	3.76927453725649	4.075455616921	4.22406343373411	4.85939314994944	1.90731699347202	0.482841294617671
Tmem190	-3.32192809488736	-3.32192809488736	-3.32192809488736	-3.32192809488736	-3.32192809488736	-3.32192809488736	-3.32192809488736	2.36215845183254	2.66312370044926	-1.28969674486906	-3.32192809488736	-3.32192809488736	-3.32192809488736	-3.32192809488736	-3.32192809488736	-3.32192809488736	0.575070247451549	-3.32192809488736	-3.32192809488736	3.45797507316989	-3.32192809488736	1.07636754395607	2.10479958998955	1.26267969970183	1.92687836138857	0.024623096203939
Sprr2e	-3.32192809488736	-3.32192809488736	-3.32192809488736	-3.32192809488736	-3.32192809488736	-3.32192809488736	-0.607317690223231	2.43692137342853	-0.456098338333319	-0.0194160150426599	-3.32192809488736	-3.32192809488736	-3.32192809488736	-3.32192809488736	-3.32192809488736	-3.32192809488736	-3.32192809488736	2.73068342629889	-3.32192809488736	-3.32192809488736	0.839290473194652	3.36918727036538	1.90955807568326	4.278809970774	2.09384746966962	2.10231778501525
Pmaip1	1.52212607380687	-1.80099800651875	-2.6613051854669	-1.16361369080375	-1.28915720671198	-1.72952607543259	-0.219856229972628	2.90578410520163	0.795675529877706	-0.112452894039249	4.61950691771513	4.40294041979903	2.33065591488897	5.24999895061544	1.59082235281114	-0.434753792653621	1.00847254656354	3.20378219006867	0.295617242614164	3.41762301531637	2.9210211344263	4.31272325189986	2.32103334656136	2.91335858476797	2.10639870681606	1.02315713590417
Cpne8	-3.32192809488736	-3.0147152614402	-2.78472845921491	-1.09104878458542	-3.32192809488736	-2.78767620477237	-2.27727518799394	2.5829413125018	0.60417572545338	2.36801957345515	3.66458523622109	-0.161617761353067	-3.32192809488736	-0.0267296485271059	-1.2304211970934	1.30165787751235	3.40325408621587	5.08918456109443	1.49223776372054	5.04197010513839	2.11030978447128	4.5119297188952	1.74036634315544	3.39984100515107	2.17867716913853	1.89458786238546
4933430M04Rik	-3.32192809488736	-3.32192809488736	-3.32192809488736	-3.32192809488736	-3.32192809488736	-3.32192809488736	-0.900688634874803	2.98003261426349	-3.32192809488736	-3.32192809488736	-3.32192809488736	-3.32192809488736	-3.32192809488736	-3.32192809488736	-3.32192809488736	-3.32192809488736	-0.739793641989473	3.52332357805327	-3.32192809488736	1.94260833611166	-0.310207052558583	2.45344909731438	1.39833395111322	3.0692948691173	2.77822208429024	1.57975951549768
Pla2g1b	2.24573294868937	-3.32192809488736	-3.32192809488736	-3.32192809488736	-1.58432352833998	-0.642517809435995	-0.0385129841281842	3.60324058574551	3.73968611437187	3.2535491317447	-3.32192809488736	5.79490707886502	4.37526885376129	5.71288187008868	-3.32192809488736	6.32422736030047	-3.32192809488736	2.26917381732912	-3.32192809488736	3.66054076802052	3.15408088072668	3.6072356106592	4.31787564908163	3.23502545154714	3.26797543096764	-0.38904072152198
Crip1	4.14757534722153	-1.01110230991809	-0.70962042300573	-3.32192809488736	-3.32192809488736	-3.32192809488736	-1.82498518266589	3.80768464324311	1.46268057909416	6.07497418471475	6.17396289901786	5.8603247135061	5.41598170464242	5.94428687547286	4.86304144152934	8.06850959467318	1.13021922829121	3.78302702978204	-3.32192809488736	7.04745114041639	4.10353120987799	6.72604100526319	5.38095796792501	7.54361960839827	5.17623058886563	2.27814239240256
Gcm1	-3.32192809488736	-3.32192809488736	-3.32192809488736	-3.32192809488736	-2.88966455501471	-2.84581086083623	-1.70820315264155	-0.4124506631394	2.97296462692234	0.133226813770936	-1.16801901817579	-3.32192809488736	-3.32192809488736	-3.32192809488736	-3.32192809488736	-3.32192809488736	2.86982798652174	-3.32192809488736	2.28364031563716	-3.32192809488736	-1.21302900421704	0.314696525656287	-1.28329525934589	1.39045308109176	-2.80517170997589	1.10041813053822
Art5	-3.32192809488736	-2.17263620732327	-2.13364745263815	-2.98733922578317	-3.32192809488736	-2.14867271186639	-2.31455316495972	-2.42923942845977	2.71598998615838	0.28049315219542	-3.32192809488736	-3.32192809488736	-3.32192809488736	-1.50636496177356	-0.317487827475499	-3.32192809488736	0.0473080417039656	-3.32192809488736	2.43405437121602	-3.32192809488736	-1.41340337073053	1.95983691076401	-1.76519950298925	0.852454353100303	-2.04219517613919	1.60178902264875
Fkbp10	-0.216471265073847	-3.01264478633035	-2.94666952959236	-2.62907600711901	-3.32192809488736	-3.32192809488736	-2.88017904787813	-0.199515449011282	3.28484722941863	4.42930797786383	-3.32192809488736	0.186107502821174	-3.32192809488736	-0.456601124373503	0.460721598041796	1.77837260528465	1.82576120928849	-3.32192809488736	1.26536487952417	-3.32192809488736	-0.341262957765063	1.06299204116987	-1.12856635587727	0.717903398368733	-1.95397663170791	0.861078759322932
Amt	-0.233801766508557	-2.69742194529145	-3.32192809488736	-3.32192809488736	-2.19883140859446	-3.32192809488736	-2.7021366759213	-0.234609530355068	2.85009930419696	4.48857284927806	4.47245527796527	3.43855900692367	3.03795145584404	2.64842632636354	2.36268308607021	-0.0195490852284104	1.03573650592534	-1.60360373542701	0.790722001328151	-1.42996459751195	3.01929448680133	2.78978766734587	2.75211486510081	2.15067989615304	-1.15825093289365	-0.339384670160244
Sycn	-3.32192809488736	-3.32192809488736	-3.32192809488736	-3.32192809488736	-3.32192809488736	-3.32192809488736	-3.32192809488736	-3.32192809488736	3.80242072080149	6.6660890490168	6.12339719714104	-3.32192809488736	-3.32192809488736	-3.32192809488736	-3.32192809488736	-3.32192809488736	1.22579317032568	-3.32192809488736	-3.32192809488736	-3.32192809488736	-0.696641237914615	-3.32192809488736	-3.32192809488736	0.802780517301137	-1.08366951120004	0.533995837363913
Crygs	0.871780578495061	-3.32192809488736	-3.32192809488736	-3.32192809488736	-3.32192809488736	-3.32192809488736	-1.72372489215779	-1.31950640087254	3.36770653711636	4.75872956845786	1.87497003958443	-3.32192809488736	-3.32192809488736	-3.32192809488736	-3.32192809488736	-0.602354730312031	-0.661448935986103	-3.32192809488736	0.911584214525346	-0.581967690956999	-1.07202771672445	-0.184600000404508	-0.643180084924006	0.901710688634033	-0.748135373842045	0.641321149544405
Tcp11l2	3.84583123933684	2.50051654451725	1.8028549467546	-0.30511089482654	-1.87186500055393	-0.775512658410677	-0.432178110967462	-0.0823330023352336	2.51750751378653	1.6330498513556	0.131531538315703	-3.32192809488736	-3.32192809488736	-2.6687928485879	-3.32192809488736	-0.417551902086	2.12511544632836	0.498649149584122	-3.32192809488736	-0.304868499359478	3.72537034822428	3.06945642703773	0.730018186122198	2.06064232943784	-0.63865234672625	-0.215886624280073
Atg16l2	2.81821249343707	0.812243549211921	0.0272389966991366	-0.280206747187934	-2.33987384361716	-1.22658424443119	-2.10354368405032	-0.502791313369844	2.36061430328694	4.23569642904493	3.54425044076284	-3.32192809488736	1.41683974191283	0.536351357995484	0.191461582709479	0.336157682226089	0.446732637656575	-3.32192809488736	-3.32192809488736	-1.26196720631867	-0.020137080660478	-0.738981966668115	-2.02753966616924	0.78203945619169	-0.493934402672596	0.442206809878847
Foxa1	-3.32192809488736	-3.07057377381546	-3.32192809488736	-3.15493763227034	-3.32192809488736	-2.76662924363814	-1.56540432927074	-0.458641779013759	3.12511709989157	4.00634291103781	-1.93127691623038	-3.32192809488736	-3.32192809488736	-3.32192809488736	-3.32192809488736	-2.75828670597664	-0.101119900862132	0.214659498383608	-0.827435679344951	-2.28492548692685	-3.32192809488736	1.09414146379039	-1.7742956576752	1.25415862929204	-0.0581549496976645	1.52748693403337
Prl3b1	-3.32192809488736	-3.32192809488736	-3.32192809488736	-3.32192809488736	-3.32192809488736	-3.32192809488736	-3.32192809488736	-3.32192809488736	2.46027862540093	6.38253584117167	-3.32192809488736	-3.32192809488736	-3.32192809488736	-3.32192809488736	-3.32192809488736	-3.32192809488736	-3.32192809488736	-3.32192809488736	-3.32192809488736	-3.32192809488736	-0.566472176003276	1.06274342923735	-0.969387063761907	-0.870978175719674	0	0.570945138195732
Top1mt	1.24262689359465	-1.87277878905083	-2.12566099281263	-1.06324938208231	-2.85763832361981	-1.49384087584031	-0.867654796748017	0.0154461863854606	2.98319975700653	3.77801928912142	1.3750950522522	1.61448370602731	3.12833464856292	2.0748821593827	2.21261602725523	1.39209756678308	-3.32192809488736	-1.97709391799937	-3.32192809488736	-1.10256438808567	-0.300077081188989	1.30713704220492	-1.20325939548417	1.9612936375798	0.333245675849682	1.42293691761745
S100a3	-3.32192809488736	-3.32192809488736	-3.32192809488736	-3.32192809488736	-3.32192809488736	-3.32192809488736	-2.09627063621255	0.127451033052256	2.65987205430469	2.97582275285821	-0.430164802151693	-3.32192809488736	-3.32192809488736	-3.32192809488736	-3.32192809488736	-3.32192809488736	-3.32192809488736	-3.32192809488736	-3.32192809488736	-0.590631875597175	0.758576082097711	0.562953062726867	0.317940751505978	0.983809008624381	0.35842552068575	0.149291670884079
Nipsnap3b	3.95715313005956	2.65417658409331	1.8422507657314	-1.23692842318452	-3.32192809488736	-2.67854934303945	-1.94640483347537	-0.814161357631816	3.23874406715042	4.29637664355621	6.06263119453806	4.20864991173204	3.99845729514522	5.00182925914209	4.18623906131778	5.22074397371117	-3.32192809488736	-1.7455994579618	-1.14794041911201	0.0561298404238319	1.55427940645058	1.41453066362751	0.596410430600801	0.459316198417156	0.416351958727201	-0.0974622594296858
Tpbpb	-3.32192809488736	-3.32192809488736	-3.32192809488736	-3.32192809488736	-3.32192809488736	-3.32192809488736	-2.57985115272413	-0.517944771924322	2.47414267192404	-3.32192809488736	-3.32192809488736	-3.32192809488736	-3.32192809488736	-3.32192809488736	-3.32192809488736	-3.32192809488736	-3.32192809488736	1.02299269756095	-3.32192809488736	2.02230033771326	-1.07614343522646	3.15490395950785	-3.32192809488736	4.09838586843513	1.98083693069892	3.551379773607
Gm5485	-3.32192809488736	-0.677513401712088	-3.32192809488736	-3.32192809488736	-3.32192809488736	-3.32192809488736	-3.32192809488736	-1.07373332795997	-2.09982836423313	3.68999238227529	-3.32192809488736	-3.32192809488736	-3.32192809488736	-3.32192809488736	-3.32192809488736	-3.32192809488736	-3.32192809488736	-3.32192809488736	2.42119367064468	-3.32192809488736	0.503704912194591	0.944918400719275	0.453638731539398	2.30947599004089	-1.85920229150001	0.920387861615826
Slc26a11	1.17851706366561	-3.02329206502813	-2.95934374892223	-2.94740826636927	-3.32192809488736	-3.32192809488736	-3.16506554168077	-0.987800360378431	0.12515248568999	2.72135515890013	0.783615897311564	-3.32192809488736	-3.32192809488736	-1.99265521250474	-3.32192809488736	-0.344908337950224	0.133255753042606	-0.936618552918208	0.660298880069556	-3.32192809488736	0.652940743267858	2.07760875438811	1.51400608223809	1.22256347360768	-0.886118570757406	0.423725287640406
Xist	-3.32192802390359	-3.23503674194035	-3.24226135415663	-3.32192809488736	-3.32192809488736	-3.32192809488736	-3.23229015584079	-2.76813312804508	0.110532962205493	4.51163881470853	-0.123858325731671	1.04965167619687	-2.19896388504502	1.65816577287786	0.855511376574402	0.109562489143127	1.44414225865444	-0.305438906472168	-2.21588134557453	-1.93201992239651	-1.51602896808836	-3.18902807208782	-1.71815578176697	-2.58479775435433	-0.722066832535732	-0.240851253423817
Mthfsd	3.10360673991502	1.33880090691998	0.97294257697406	-0.221984917544598	-2.7593471579473	-3.32192809488736	-2.26753107325021	-3.32192809488736	-0.903400792785753	3.17939320944017	2.02501816033655	1.65844001040012	2.42295147767409	1.91545206276579	1.74843547036257	2.26744890416186	-0.994927755055334	-1.78762241070806	-0.374280638083457	-3.32192809488736	-3.32192809488736	-2.15102239421721	-1.70213479821163	-3.32192809488736	-0.489065975380988	-0.0547362734113406
Pdzd3	-3.32192809488736	-2.95119689357939	-3.32192809488736	-3.32192809488736	-3.32192809488736	-3.32192809488736	-3.32192809488736	-3.04171647510759	-1.95624115605165	2.84019128666182	1.40196352578073	-3.32192809488736	-3.32192809488736	-3.32192809488736	-3.32192809488736	-2.53929223951869	-3.32192809488736	-3.32192809488736	0.042595312957655	-1.9592393987868	-2.30445509518107	-0.0762453380311754	-0.564465277514632	-0.467824698578165	-0.441747568353012	0.374088854210111
Hsd17b1	-3.32192809488736	-2.69337471117498	-3.32192809488736	-1.53427832303481	-3.32192809488736	-3.32192809488736	-3.32192809488736	-2.18871969731883	-3.32192809488736	2.48499395372371	-3.32192809488736	-3.32192809488736	0.0114927763448291	-2.21686020757995	-3.32192809488736	1.47436335503132	-3.32192809488736	-3.32192809488736	-0.97038173942254	-3.32192809488736	-1.86077151999663	-1.54701666584171	-3.32192809488736	-0.141636990008921	-0.269255220590704	0.486963892092371
Phlda3	0.216858359774961	-3.32192809488736	-3.32192809488736	-3.32192809488736	-3.32192809488736	-3.32192809488736	-3.32192809488736	-3.32192809488736	-3.32192809488736	2.52112613711043	0.750263475638021	4.21654022918969	2.1689885488005	4.26947456754525	2.42782872752653	-0.172219989635249	-3.32192809488736	-3.32192809488736	-1.11324541220526	-3.32192809488736	-1.95335528402908	2.01210021319037	-3.32192809488736	-3.32192809488736	-0.240163487300095	1.45909096421072
Grk6	2.01489798704651	-0.717600525778416	-2.13719078136512	-2.57147594309747	-3.32192809488736	-3.32192809488736	-3.04505033414645	-0.0726132242366759	-0.119949282667829	2.93910619137223	1.15966793270576	2.55332363672185	1.49443097175359	2.55585295803714	1.14071976906915	2.10409171637596	0.668010169404931	-0.97003691622214	-3.32192809488736	-0.591212066661453	0.702967767032766	-1.96201903445113	0.0782094859266809	-1.23348455440918	-0.230224477299216	-0.85316503679846
Aqp3	0.940971051945984	-2.51017184173947	-1.79602460149808	-1.88883511092111	-2.82245311578225	-3.32192809488736	-2.67699201932482	-0.884993399867469	-2.95430765467321	5.59516347472757	5.24274730165133	-3.32192809488736	0.780083281994092	-3.32192809488736	-3.32192809488736	0.874694685324088	-3.32192809488736	-0.0996923175161802	0.651609712432221	-1.74778782473154	3.01842053121729	4.41954563306365	2.21655109334217	2.21038262979476	-0.195529021069619	0.93546173728715
Chmp4c	-3.32192809488736	-3.32192809488736	-3.32192809488736	-3.32192809488736	-3.32192809488736	-3.32192809488736	-2.8688456944365	-3.32192809488736	-3.32192809488736	3.86605733828967	5.4653574335622	3.13726742706208	2.18611067304649	3.46489040402862	2.20667760322162	2.35700578837564	-1.87268896915816	-3.32192809488736	-3.32192809488736	-3.32192809488736	-2.13958539138647	-0.170022206295318	-3.32192809488736	-1.03759756752251	-0.119730664681616	0.578413194598911
Grin1	-3.32192809488736	-3.32192809488736	-3.32192809488736	-3.32192809488736	-3.32192809488736	-3.32192809488736	-3.32192809488736	-1.71528215080512	-0.234139411086266	2.56912162139407	0.496820230594296	-3.32192809488736	-3.32192809488736	-2.301102347916	-3.32192809488736	-2.85156615985255	-2.50743509326643	-3.32192809488736	-3.32192809488736	-3.32192809488736	-0.593365375705205	-0.914224570823028	-1.57137732674664	-2.43380013747311	-0.0537147087247101	-0.154093329103669
2200002J24Rik	1.65736561555837	-1.80748260621883	-1.57970193831476	-1.58059918235695	-3.32192809488736	-3.32192809488736	-2.40389227178833	-0.667872984400755	-0.0779468090181201	3.34763731230858	3.65654213334999	-3.32192809488736	-3.32192809488736	-3.32192809488736	0.486982038269044	-3.32192809488736	-3.32192809488736	-3.32192809488736	-3.32192809488736	-3.32192809488736	-3.32192809488736	-0.448963442834247	-3.32192809488736	0.62770955062504	0	1.02774820906325
Ren1	-3.32192809488736	-3.32192809488736	-3.32192809488736	-2.61300810733319	-2.26746160938382	-3.32192809488736	-2.74644148941943	-0.909379587001537	-0.95065640595491	2.50192314706644	1.51447073784537	-3.32192809488736	-0.95865046696712	-3.32192809488736	0.448118618676679	-3.32192809488736	-3.32192809488736	-3.32192809488736	-3.32192809488736	-3.32192809488736	-3.32192809488736	-1.18616341035704	-3.32192809488736	-0.733603226975447	0	0.506332814404448
Gm5547	-3.32192809488736	-3.32192809488736	-3.32192809488736	-1.60456423248845	-3.32192809488736	-3.32192809488736	-0.36104945607654	-1.49915716462059	-3.32192809488736	2.84455638792653	1.04907309665431	-3.32192809488736	-3.32192809488736	-3.32192809488736	-3.32192809488736	-3.32192809488736	-3.32192809488736	-3.32192809488736	-3.32192809488736	-3.32192809488736	-3.32192809488736	1.96228248376039	0.134788704342463	0.260495434219625	0	1.20151384158143
Exoc3l4	-1.30675526833205	-3.06912492711188	-3.01409159242509	-3.15394980036621	-3.32192809488736	-3.01601125657767	-2.95763582475199	-3.32192809488736	-2.52552636799011	2.55221965970743	-3.32192809488736	-3.32192809488736	-3.32192809488736	-3.32192809488736	-3.32192809488736	-2.34977512813792	-3.32192809488736	-3.32192809488736	-3.32192809488736	-3.32192809488736	-3.32192809488736	-0.683608614886348	-3.32192809488736	-0.686322275189633	0	0.605988264483278
Pigz	-3.32192809488736	-2.95172139917836	-3.32192809488736	-3.32192809488736	-3.32192809488736	-3.32192809488736	-3.12549478892851	-2.8078714993551	-3.32192809488736	2.60496798365944	-1.95088228172636	-3.32192809488736	-3.32192809488736	-3.32192809488736	-3.32192809488736	-3.32192809488736	-3.32192809488736	-3.32192809488736	-3.32192809488736	-3.32192809488736	-1.29740982827315	-0.311048022739843	-2.0360110367456	0.0470958106499793	0	0.570447032381899
Irf5	-3.32192809488736	-3.32192809488736	-2.53533089665185	-3.07369810278449	-3.32192809488736	-3.32192809488736	-3.32192809488736	-2.43176627261499	-3.32192809488736	2.61486293832286	-1.1880654086235	-3.32192809488736	-3.32192809488736	-3.32192809488736	-3.32192809488736	-2.54204477749677	-3.32192809488736	-3.32192809488736	-3.32192809488736	-3.32192809488736	-3.32192809488736	1.82156328528573	-0.91547305817095	1.56462205243698	0	1.77077422384837
Dynap	-3.32192809488736	-3.32192809488736	-3.32192809488736	-2.85234631454511	-3.32192809488736	-3.32192809488736	-2.64972635968685	-2.11387911586739	-3.32192809488736	2.61745600450131	-3.32192809488736	-3.32192809488736	-3.32192809488736	-3.32192809488736	-3.32192809488736	-3.32192809488736	-3.32192809488736	-3.32192809488736	-3.32192809488736	-3.32192809488736	-3.32192809488736	-1.44384627416682	-3.32192809488736	1.12626586817935	0	1.1211865242929
Apoa1	-3.32192809488736	-3.32192809488736	-3.32192809488736	-1.10755767917482	-2.41565472005003	-2.33125853522723	-2.18418851308041	-3.32192809488736	-3.32192809488736	2.77958752060388	0.947344483157651	2.07251402027099	-3.32192809488736	-0.387713562385536	-3.32192809488736	2.59890825777613	-3.32192809488736	-3.32192809488736	-3.32192809488736	-3.32192809488736	-3.32192809488736	1.22646537161919	-3.32192809488736	1.01960229210994	0	1.62463668671241
Plcd1	-3.32192809488736	-3.32192809488736	-3.32192809488736	-3.11970473098249	-3.32192809488736	-2.66625020824407	-2.01184395900759	-1.72149657066154	-1.30278130678023	4.52023364861234	3.64487148973984	1.53013068675703	3.28607531950339	3.19101142832368	2.94139181608776	0.688019179617966	-0.369322417907186	-1.67018063264926	-3.32192809488736	-0.440016848649651	-0.119132704656269	1.78286981808704	0.582970206565367	1.16357601744709	0.0925618454219833	0.826484975803858
Grb7	-3.32192809488736	-3.32192809488736	-2.11692352257086	-2.0873409386697	-0.75757431697718	-1.93442768840638	-1.18218030377214	-1.97840088207812	-1.38567272689015	2.51361454422906	0.236670169921849	4.92317771074474	4.2069166725386	5.27383288971884	4.11364216350471	1.466376535234	-3.32192809488736	-3.32192809488736	-3.32192809488736	-2.04637268903677	-2.37658483512506	1.60356344359467	-2.11989911483989	0.292487291620764	0.0990204432503895	1.44792730905332
Slc24a5	2.72233486441455	-1.42142254916881	-0.130640239332241	-0.12478139999119	-3.32191702970409	-3.32008732326435	-0.690923954635834	-3.31183015689627	-3.32187131181657	3.53397442035597	5.33827821237655	-3.32192809295304	-3.32192808490127	1.77522757427822	-3.32192647549194	1.61762291167216	-1.27041329697465	-2.0046356051838	-3.32192809488736	-1.13812084074195	0.261181758161299	-3.32164246954524	4.11385882692403	3.09987586901825	0.113248573542233	-0.955618391510575
Gjb5	-3.32192809488736	-3.32192809488736	-2.33646045347874	-1.98907697281521	-2.80492257004435	-1.55000027116209	-2.07669410019394	-0.836140639033606	-2.1777968633524	3.89607805539706	6.75087443965685	-3.32192809488736	5.17302346612297	-3.32192809488736	4.88023981742178	3.79160572470455	-3.32192809488736	-1.87304828228597	-3.32192809488736	-3.32192809488736	-3.32192809488736	-0.610140273791035	-1.79125302599768	2.06685038806756	0.119685518842493	1.6020152254693
Anxa9	-2.31412262752918	-2.88307637378594	-2.40770036710479	-3.0247742505229	-2.84703212394492	-2.79928272946705	-1.45213168711804	-1.19158364495175	0.0791876167129917	2.77915884377656	1.03981219626185	-1.05918225691949	-1.30157880290969	0.490087439978014	-1.28595586913689	-2.42445918000476	-3.32192809488736	-3.32192809488736	-3.32192809488736	-1.80008836428933	-1.53801471178623	-0.533946156812314	-1.87827370796851	-1.80393186411726	0.129056784625478	0.200716083561296
Gpsm1	2.7368862437568	-0.965640585867503	-0.300654481491247	-1.93377714034953	-2.28526300550774	-2.36641515835925	-2.33239884950262	-1.90272901829756	-0.325635169713499	3.13959882753956	-2.34258316107868	-0.467052731866706	-1.89603916086306	0.879360732734246	0.630657082396118	-1.36325614092656	-3.32192809488736	-2.40823634055798	-3.32192809488736	-2.28476378725225	-2.56994514837049	-1.37645522931914	-3.32192809488736	-3.32192809488736	0.133303764644703	0.143775103951424
Neat1	-3.32192809488736	-3.32192809488736	-2.76181871035683	-3.32192809488736	-3.32192809488736	-3.01677119737552	-2.75884612907585	-1.97729840814855	-0.848089241992332	2.7401461137077	3.36801398411611	-3.32192809488736	0.361049639702753	-1.3415810126316	-3.32192809488736	2.72738465246841	-2.37491209207899	-1.13718126167313	-3.32192809488736	-3.32192809488736	0.247283472133845	0.573645975780443	0.0581599209101507	-0.196953208359345	0.170084549997814	0.0467142068754648
Ddx3y	-3.32192809488736	-3.32192809488736	-3.32192809488736	-3.32192809488736	-3.32192809488736	-3.32192809488736	-3.14999625838151	-1.59177074819345	-1.50275860605696	2.63834496884189	4.80661277375351	3.43426792585286	3.44132411565875	3.21201518773994	1.1119794391766	1.90120094333202	-2.1545123577311	-1.32666429357613	-3.32192809488736	-2.04460981839097	-1.08891131261599	-1.94566549870236	-0.419642228246879	-2.06006635523447	0.20032044248356	-0.392204362809763
Mboat1	-3.32192809488736	-3.0433092960458	-3.32192809488736	-1.99398210338901	-3.32192809488736	-2.28605789239357	-2.27618459396348	-1.17349503572522	-1.17089734482108	3.27019850495195	2.07371399767899	-3.32192809488736	-0.591014297428303	-1.7996764498813	-1.78457735305151	-0.436412298485831	-1.7085614655459	-3.32192809488736	-3.32192809488736	-0.318764849665584	-0.844890668055776	-1.26808343000844	-1.24995267464194	-0.562667845283771	0.292487487192494	0.0585583806285422
Cav2	-3.32192809488736	-3.32192809488736	-3.32192809488736	-3.1268312574949	-3.32192809488736	-3.32192809488736	-2.57871216644569	-0.346307079084712	-3.32192809488736	2.40601413604041	-0.949580495849242	-3.32192809488736	-3.32192809488736	-0.879183605182944	-3.32192809488736	-2.68017122577795	-3.32192809488736	-1.70526457519409	-3.32192809488736	-1.09294321549507	-3.32192809488736	1.02370956114998	-0.59578133965523	2.63085973705791	0.364835174961057	1.96873742413664
Ddah1	2.86534082917026	0.378211955470967	-1.56806259645319	-2.93436923734992	-2.28144241081921	-3.32192809488736	-2.08640321030331	-0.523782164192689	-1.94720574365396	3.43654831891979	5.33643693386834	-0.325253730327744	5.72882661793718	1.16946326514748	5.4243678740409	2.84112576467649	-1.03014185419852	0.0971779231798916	-3.32192809488736	-1.44800468119908	-1.59477437785194	-0.222058956874278	0.0993423394617621	0.496687313724446	0.437497316830767	0.345294919469334
1500009L16Rik	-3.32192809488736	-3.32192809488736	-2.49288472153183	-2.18628816240354	-1.7255653748225	-2.50703892907768	-1.09149756443843	-2.08374044494987	-3.32192809488736	3.22818145565401	6.06738057801906	2.55814515898958	1.87816031423196	3.22220022094487	2.88422474510294	3.4004286303647	-3.32192809488736	-1.48219016751811	-3.32192809488736	-0.494153774189261	-1.00106798953514	3.61455673365997	-1.38363477428171	2.84125259757614	0.520006290075587	2.98323733133481
Tmem64	2.06457593591356	0.264896684465412	0.150299708101682	-2.1250126541889	-2.96878889319239	-3.32192809488736	-2.36560746830716	-1.72718847255468	-0.480705694609307	2.4148634636928	2.4649217617948	-0.961813888425838	1.5391985234572	1.47002659312575	0.849639040980144	3.89323599369823	-1.52722527773842	-0.106636235864108	-2.29948215648899	0.297261861806233	-0.112136320493053	0.722334864414554	0.252076503479354	0.272930935084866	0.751901718585526	0.250313472521267
Gcnt1	2.10149544531985	-1.76437586220543	-2.34749643376955	-3.32192809488736	-3.12848056070419	-3.32192809488736	-1.62932235647927	0.0487774435623218	-0.245704231005105	2.57640362164105	3.42053629836635	0.609348378760175	1.05217241012259	0.3230933217921	1.29118506863108	-0.014464595693807	0.866765580378467	2.66906986424602	1.15889279722507	1.34432289715828	2.26556291631809	1.66267948271359	2.07424509753105	1.50951343524379	0.869423021176081	-0.469673407740993
Rragd	-3.32192809488736	-2.29376210498467	-1.95649870418208	-2.40012085480315	-2.05412265939314	-1.54527661843224	-1.96461257088565	0.103752753441722	0.0720673738462982	3.95273425934293	1.06711550739889	4.75960860276926	2.53768620059182	4.52321692250897	2.81168474729801	0.758252001703155	-0.845038377771088	-0.893951910235732	-0.38162413042441	1.77798142868568	1.42616275591223	1.84083380531305	0.331819848022602	1.61543513127885	0.884451937560433	0.555768721973094
Calm5	-3.32192809488736	-3.32192809488736	-3.32192809488736	-3.32192809488736	-3.32192809488736	-3.32192809488736	-3.32192809488736	-3.32192809488736	-1.14190120616949	3.07248315054261	-3.32192809488736	-3.32192809488736	-3.32192809488736	-3.32192809488736	-3.32192809488736	-3.32192809488736	-3.32192809488736	1.09646427501803	-3.32192809488736	-3.32192809488736	0.207955304620321	0.259097695640364	-3.32192809488736	-3.32192809488736	1.01374809056921	0.0195496098459813
Ly6c1	3.63990356648514	-1.48825265852222	0.2164114051452	-3.32192809488736	-1.65087028368329	-1.80752300582094	-1.30890898470743	-2.84345944469826	-3.32192809488736	2.85174904141606	4.98388742651907	-0.37125626201357	2.48929886936334	-1.71642427900856	-3.32192809488736	-3.32192809488736	-3.32192809488736	-3.32192809488736	-3.32192809488736	1.15682373090283	-1.32512720873093	2.66920368895824	0.856515667014299	2.85459814085846	1.04602300767238	1.94075657818903
BC048679	-3.32192809488736	-3.32192809488736	-3.32192809488736	-3.32192809488736	-3.32192809488736	-1.86513245713446	-3.32192809488736	-3.32192809488736	-1.93548683465896	4.00787721110681	3.30042834273077	-3.32192809488736	-3.32192809488736	-3.32192809488736	-3.32192809488736	-1.36022328163361	-3.32192809488736	-3.32192809488736	-3.32192809488736	1.94072680218299	0.384502996119158	1.38036928382038	-3.32192809488736	0.44840411346544	1.52079686055904	0.847532247834382
Car4	-3.32192809488736	-1.63406115638721	-2.56289501259322	-2.88217731438356	-3.32192809488736	-2.08493349066786	-1.41485284613116	-1.72587075962069	0.111837927416205	2.8412747418597	0.431045231209725	5.94353458745481	6.15194606077942	6.40369037825065	5.76238602542693	1.84678212693737	-3.32192809488736	-0.815747639220372	-3.32192809488736	1.99207954255948	1.06650256025814	3.93115353052023	0.71344948002671	3.77936479265973	1.66589617104018	2.47583351615191
Gm12191	0.946992804329915	-3.32159288036083	-3.32180752784155	-3.32181105508472	-3.32191419566962	-3.32192744441527	-3.32176801511361	-3.32185586239765	-3.32178723557758	-3.32159093606104	4.98252362436082	7.01962408508303	-3.31897538266298	-3.3218810737499	-3.31922033293508	3.21598604890222	8.46212186627983	6.9939460301519	8.21285139161883	7.10695545712283	-3.32154150441721	-3.32172324673543	-3.32139583861252	-3.32189808714259	-1.28554540872321	-3.42056154798898e-05
Hoxb13	-3.32192809488736	-3.32192809488736	-3.32192809488736	-3.32192809488736	-3.32192809488736	-3.32192809488736	-0.979182785167183	-1.00172649591939	-3.32192809488736	-0.607574860012913	2.46921916167282	-3.32192809488736	-3.32192809488736	-1.16288023724521	-3.32192809488736	-3.32192809488736	-3.32192809488736	-0.332271336497031	1.36231838729602	-3.32192809488736	-0.351118605356779	1.43210422346868	-0.776849332563572	0.741850934883209	-0.730688625930611	0.962041380252512
Fuom	-3.32192809488736	-3.32192809488736	-3.32192809488736	-3.32192809488736	-3.32192809488736	-3.32192809488736	-3.32192809488736	-1.74853417750936	-1.33831241369831	-0.821987837911226	2.42756863004329	2.16749281277675	1.44179153326134	1.88986677422296	1.44745753427546	2.61104486944655	-0.720726029797487	-0.500948595034721	0.865942562423274	-1.35284208835742	0.672244286527354	-0.0927185831559297	0.732043387572512	-1.31165668987288	-0.545288164139803	-0.686534082918894
Aspa	-3.32192809488736	-3.32192809488736	-3.32192809488736	-3.32192809488736	-3.32192809488736	-3.32192809488736	-1.28216501941196	-0.683548369260904	-3.32192809488736	-1.26900449481623	3.13836888119319	-3.32192809488736	-3.32192809488736	-3.32192809488736	-3.32192809488736	-3.32192809488736	-3.32192809488736	0.543337499976406	1.67406738221016	-0.83724083845677	-1.3205113428752	-0.957647032370129	-0.44196164775496	0.319802883247385	-0.415526686125905	0.279004746751005
Dpp4	1.51702871291895	-3.32192809488736	-3.32192809488736	-3.04256853443174	-2.52793485711163	-2.97398583045683	-3.10309238155502	-2.87935609938229	-3.32192809488736	-0.19793585574302	4.20164954255226	-0.769010053103884	-3.32192809488736	-3.32192809488736	-3.32192809488736	-0.653922465464403	-0.897454735806382	-3.32192809488736	-2.09731357435898	-3.32192809488736	-2.46464214868885	-1.71413145909827	-3.32192809488736	-1.81690609175133	-0.362063604533819	0.198784581406559
Tmx4	3.07561477516561	2.60193654955805	1.69261020163297	-0.293374854855999	-1.85910096108232	-0.482915838845417	-1.82897768534482	-1.66217703556126	-3.09017007226258	-1.16182755931387	3.13736416579393	0.290766457803155	-0.493266051210113	-2.14587345863077	-0.703468587575169	-0.560681123672435	-1.19797391784194	-2.70168797280156	-1.80067629951755	-3.32192809488736	-1.51626005084548	0.476568331455661	-0.821998039764219	-0.457607222429331	-0.296863809199235	0.529630393250286
Gm9855	1.41907499722579	-3.32191948319225	-2.28526300550774	-3.05337512850917	-3.32192809488736	-3.32192809488736	-2.74326466702648	-3.11401151079554	-3.32192809488736	-1.5183042685416	3.73674556639493	4.59228958522448	4.4227174064914	5.28522094578972	3.84629271876723	-3.31905841516658	-3.32192809488736	-1.76016695461492	-0.351692870951814	-3.32192809488736	-3.32192809488736	-1.46989329075686	-2.27840860122462	-1.17126119496246	-0.289842467138723	0.30671556878857
Serpinb6c	-3.32192809488736	-1.06475752145449	-0.250857082915489	-0.101926344020267	-2.65529419409691	-0.164843951030344	-0.538276579847406	-2.48433679244459	-3.32192809488736	-0.150244078276375	3.97361127551947	-3.32192809488736	-3.32192809488736	-0.84747128424462	-3.32192809488736	5.01952846040736	-3.32192809488736	-3.32192809488736	-0.981616503439885	-3.32192809488736	-3.32192809488736	0.263298875682295	-3.32192809488736	-3.32192809488736	-0.26688366640068	0.632370596676029
Cpxm1	0.740918927861742	-3.32192809488736	-3.32192809488736	-3.32192809488736	-3.32192809488736	-3.32192809488736	-2.98953866327735	-2.10146192630578	-0.69185584242462	-0.412416100900862	3.98167002210513	0.290754664189721	-0.356055173764847	-0.466412731651505	-0.836256545565494	0.0893028856649508	-1.08143973664866	-3.32192809488736	-3.32192809488736	-3.32192809488736	-0.841869825660107	1.705146315953	-1.48459030661404	-0.330164100442306	-0.246442747996439	1.10883615008183
Tmem88	0.262697737711445	-3.32192806117677	-2.70261932834811	-1.44179899109065	-3.32192809488736	-3.32192809488736	-2.27210916182012	-1.19250328859763	-1.008650312577	-1.06823828700615	2.63590758969649	4.04517209052229	1.60555122507547	3.7664043444763	1.82763207173876	3.75891074661768	1.8765267691361	0.497505069567076	2.60166799504501	2.7582818542572	0.528361275187078	0.629249361188513	-0.932344763810348	-0.774920075453124	-0.210090877144259	0.0618164016485017
Pros1	-2.70004360846623	-2.86780380266597	-3.32192809488736	-1.37235954606686	-0.975025086034561	-0.392705199180788	-1.76496412906546	-0.942634299085235	-0.642011171236545	-0.554605938698215	5.83616399833142	-3.32192809488736	-1.22399036937422	-3.32192809488736	-0.388464984752945	1.62131812868661	-0.000154376628672003	-2.42651456094078	-1.99798740218957	-0.485171781232409	-2.5907257333871	1.57012772051078	-1.08879163412622	-0.000681112814571942	-0.175736532895639	1.24367352006768
Ffar3	-3.32192809488736	-0.950366444461589	-2.71815862978442	-1.44079993681661	-1.10402737915167	-0.972877096321128	-1.28198257920655	-1.67401038169052	-0.00275529152280562	-0.610094029577575	2.78521782517757	-3.32192809488736	-3.32192809488736	-3.32192809488736	-3.32192809488736	-1.73642708853241	-1.7714213939345	-3.32192809488736	-3.32192809488736	-3.32192809488736	-3.32192809488736	-3.32192809488736	-3.32192809488736	-0.912360651566054	-0.132853181957477	0.2817368203504
Dok2	-3.32192809488736	-3.32192809488736	-2.75106495650917	-3.32192809488736	-3.32192809488736	-3.32192809488736	-3.06612888315111	-2.2244925896156	-3.32192809488736	-0.923200133754192	3.36043451315121	4.39618004404224	3.2878637968747	3.36833533594119	2.27396936474641	-0.810925679475445	-1.82971084417203	-3.32192809488736	-3.32192809488736	-3.32192809488736	-3.32192809488736	-3.32192809488736	-1.79921946299263	-0.984177047366617	-0.125202090488301	0.137174301301293
Slc6a14	1.16903346109067	-2.5551794495946	-3.32192809488736	-2.90048987199544	-3.06633914099095	-3.03935425743131	-3.20064010006598	-0.703259514444493	-3.32192809488736	-0.342991169023048	3.55870845822417	-3.32192809488736	-0.467571320295017	-3.32192809488736	-3.32192809488736	-3.32192809488736	-1.88366718524944	-3.32192809488736	-3.32192809488736	-3.32192809488736	-2.6142018884896	-3.32192809488736	-0.878814802166499	0.428882044950384	-0.118355738766412	0.372706725649875
Abcg2	3.6096722364612	0.0768422706325608	-1.51555041437515	-2.0252005287032	-3.32192809488736	-3.32192809488736	-2.51256551451526	-3.32192809488736	-3.32192809488736	-1.33811543882453	4.25019607531784	3.5934971966634	2.23958134568228	3.57763426526733	1.95984432785696	3.78389662496884	-3.32192809488736	-3.32192809488736	-3.32192809488736	-3.32192809488736	-2.28911489852594	-1.65915747943539	-3.32192809488736	-0.792616865731091	0	0.35616026202947
Cyp4f13	2.89028519518744	-1.41800673370292	-0.652313936369308	-1.61390864953119	-2.12874300906545	-2.75572569895699	-1.58299600553042	-3.32192809488736	-2.64202242793047	-1.00430564983118	2.56755031502771	0.432980780377652	0.524735706767817	-0.941054605682719	0.162287390542946	-0.585857970842373	-3.32192809488736	-3.32192809488736	-3.32192809488736	-3.32192809488736	-3.32192809488736	0.0300563414672189	-1.79555374475137	-0.129410385488755	0	0.771554550420558
Nr0b1	2.36068171881181	-1.81159907539679	-2.07092408977105	-3.32192809488736	-3.32192809488736	-3.32192809488736	-3.32192809488736	-2.69866521298177	-3.32192809488736	-3.32192809488736	5.67605579596981	-0.17016991971353	2.4570268725698	0.183429345443958	3.83363900870948	5.74188220708496	-3.32192809488736	-3.32192809488736	-3.32192809488736	-3.32192809488736	-3.32192809488736	0.664073184247718	-3.32192809488736	-3.32192809488736	0	0.800972356327056
Rcn1	2.83908685576024	-3.06019630922378	-3.32192809488736	-3.14785538212275	-3.32192809488736	-3.32192809488736	-2.47761234860132	-1.58547907801865	-1.98260254462513	-3.32192809488736	3.72995512456862	2.3471667206702	0.592330253936309	1.66222829086444	1.04183171720879	3.52600619333641	-3.32192809488736	-3.32192809488736	-3.32192809488736	-3.32192809488736	-0.176317477959379	2.35696354654668	-1.32090414486759	1.03300356784614	0	1.53959357901334
Nt5e	-0.542195609473417	-2.58240657928549	-2.2938823681854	-3.32192809488736	-3.07692051184552	-2.62612665394134	-2.81732905707065	-2.52583292146036	-3.32192809488736	-2.28515752246866	3.97647362099698	-3.32192809488736	-3.32192809488736	-3.32192809488736	-3.32192809488736	-2.43834012081384	-3.32192809488736	-3.32192809488736	-3.32192809488736	-3.32192809488736	-2.63858287010872	0.986396371695475	-3.32192809488736	-0.43084531685876	0	1.13424357031661
Hnf4a	-1.40480954620882	-3.13900701806036	-3.09815093887718	-2.89014576561835	-2.94411912422477	-2.90623972631266	-1.43155923006748	-1.16146608029269	-2.22132041640188	-3.32192809488736	2.97072851720081	-3.32192809488736	-3.32192809488736	-3.32192809488736	-3.32192809488736	-2.07460815990754	-3.32192809488736	-3.32192809488736	-3.32192809488736	-3.32192809488736	-2.74448621467489	-1.71749614253499	-1.70362365013864	-1.32911254168317	0	0.149216342319202
Tmem98	-3.32192809488736	-3.32192809488736	-3.32192809488736	-2.33832992387756	-1.63900427871265	-3.32192809488736	-0.992615022734837	-1.81104210892619	-3.32192809488736	-3.32192809488736	2.78718168460358	2.12281184688401	0.847299435382739	4.13035433539202	3.70665210732102	1.2446435457394	-3.32192809488736	-3.32192809488736	-3.32192809488736	-3.32192809488736	-1.9362761834957	-1.63132327123867	-1.60861499686557	1.05328514466902	0	0.813187161969806
Crygc	-3.32192809488736	-3.32192809488736	-3.32192809488736	-3.32192809488736	-3.32192809488736	-3.32192809488736	-3.32192809488736	-2.61817797423283	-3.32192809488736	-3.32192809488736	6.24384232495741	-3.32192809488736	-3.32192809488736	-3.32192809488736	-3.32192809488736	-0.739617780395239	-3.32192809488736	-3.32192809488736	-3.32192809488736	-3.32192809488736	-3.32192809488736	-1.30573132754944	-3.32192809488736	0.579064264353371	0	0.88689970734059
Crygb	-3.32192809488736	-1.16915084262541	-3.32192809488736	-2.25904654262063	-3.32192809488736	-1.71552377057166	-1.91238508973426	-0.612427908589887	-3.32192809488736	-3.32192809488736	4.6113907747916	-3.32192809488736	-3.32192809488736	-3.32192809488736	-3.32192809488736	-1.92328768223751	-3.32192809488736	-3.32192809488736	-3.32192809488736	-3.32192809488736	-3.32192809488736	-3.32192809488736	-0.458185848476257	-3.32192809488736	0	-0.393910926535681
Ppp1r1a	-3.32192809488736	-3.32192809488736	-3.32192809488736	-3.32192809488736	-3.32192809488736	-3.32192809488736	-3.32192809488736	-3.32192809488736	-3.32192809488736	-3.32192809488736	3.23727001004286	4.33353822878822	2.50046045584268	5.22772567551098	2.84183427548506	2.66564744882096	-3.32192809488736	-3.32192809488736	-3.32192809488736	-3.32192809488736	-3.32192809488736	-1.50804226398491	-3.32192809488736	-3.32192809488736	0	0.170942864391993
Nefl	-3.32192809488736	-2.91668068479843	-3.32192809488736	-2.62043670254184	-3.32192809488736	-3.32192809488736	-1.68945977750183	-3.01490066552198	-0.155566137442333	-2.99534127719145	4.04514587360628	3.65823433714568	1.22856013637741	4.05426676787225	4.12470034201219	-0.164709719234306	-3.32192809488736	-3.32192809488736	-3.32192809488736	-3.32192809488736	0.471842963656862	1.68166964460677	-1.43204574933831	0.228480098329918	0	0.796653448480884
Syne4	-3.32192809488736	-3.32192809488736	-0.838323820935196	-0.923440904868396	-3.32192809488736	-2.43964189992813	-2.89772619063131	-3.32192809488736	-2.27745703384515	-3.32192809488736	3.08946425253106	3.40712157507271	0.503725262511843	3.33034183611216	3.31154525642833	1.33065017890329	-3.32192809488736	-3.32192809488736	-3.32192809488736	-3.32192809488736	-1.16401450138204	-3.32192809488736	-3.32192809488736	-3.32192809488736	0	-0.230368427994792
Cd109	-3.32192809488736	-2.74453552351765	-3.32192809488736	-3.32192809488736	-3.32192809488736	-3.32192809488736	-3.18618258207529	-2.73147457996937	-3.32192809488736	-3.32192809488736	3.14383745747199	-3.32192809488736	-3.32192809488736	-2.79691363727589	-3.32192809488736	-2.99758406709819	-3.32192809488736	-3.32192809488736	-3.32192809488736	-3.32192809488736	-3.32192809488736	-3.32192809488736	-1.30457625309959	-2.69130548991078	0	-0.165652265627173
Rhpn1	-3.32192809488736	-2.6707923422554	-3.32192809488736	-3.32192809488736	-3.32192809488736	-3.32192809488736	-3.32192809488736	-3.32192809488736	-3.32192809488736	-3.03087154454697	3.33842441478356	-0.48397274651532	-3.32192809488736	-1.80442058110084	-3.32192809488736	-1.68656838052999	-3.32192809488736	-3.32192809488736	-3.32192809488736	-3.32192809488736	-1.32292750728968	-2.07146973384543	-3.32192809488736	-1.98948366509849	0	-0.00627253004520699
Zfp37	-1.75812077574471	-3.32192809488736	-3.32192809488736	-3.32192809488736	-3.0709616719672	-3.32192809488736	-1.6020174652631	-2.01710168053709	-3.14273173295185	-2.00894351938042	3.48830933570336	2.01770103407183	2.0923393858777	2.20957501478456	2.34039135722008	1.37233924013553	-3.32192809488736	-3.32192809488736	-3.32192809488736	-3.32192809488736	-3.32192809488736	0.717684099143105	-3.32192809488736	-0.398624857646268	0	1.07146098958225
Prss35	-3.32192809488736	-3.32192809488736	-3.32192809488736	-3.32192809488736	-3.32192809488736	-3.32192809488736	-2.74236366553016	-3.32192809488736	-3.32192809488736	-3.06591019917452	4.01528346144655	-3.32192809488736	-3.32192809488736	-3.32192809488736	-3.32192809488736	-0.757496268333008	-3.32192809488736	-3.32192809488736	-3.32192809488736	-3.32192809488736	-1.86104926116282	-1.31318306706557	-3.32192809488736	-3.32192809488736	0	0.0819600860346243
Oas1a	-2.32950986828049	-1.61721988118549	-1.31226561390849	-1.17477120969094	-1.11329534918815	-1.11110910460265	-1.87259387183713	-2.7290802523263	-3.32192809488736	-1.78315653648202	2.97155826821559	0.281538024168983	1.48228038435299	1.06364789481277	1.42261515658591	2.37018939493548	-3.32192809488736	-3.32192809488736	-3.32192809488736	-3.32192809488736	-3.32192809488736	-3.32192809488736	-0.72268410430832	-3.32192809488736	0	-0.32536856796269
Krt13	-3.32192809488736	-1.91976804565395	-1.71417879456344	-2.28333739720762	-3.32192809488736	-3.32192809488736	-2.97568826486995	-2.47552705016944	-3.32192809488736	-3.32192809488736	5.992088609014	-3.32192809488736	-3.32192809488736	-3.32192809488736	-3.32192809488736	-3.32192809488736	-3.32192809488736	-3.32192809488736	-3.32192809488736	-3.32192809488736	-3.32192809488736	1.87796014733735	-3.32192809488736	0.0271342302384454	0	1.69922645647973
Tlr2	-3.32192809488736	-3.32192809488736	-3.32192809488736	-3.32192809488736	-3.32192809488736	-3.32192809488736	-3.17458622473796	-2.92651645768154	-3.32192809488736	-3.32192809488736	3.16786368161908	-3.32192809488736	-3.32192809488736	-3.32192809488736	-3.32192809488736	-0.424265573322369	-3.32192809488736	-3.32192809488736	-3.32192809488736	-3.32192809488736	-3.32192809488736	1.15163804541918	-3.32192809488736	1.0572977630258	0	1.60944530730109
Capn6	-3.32192809488736	-3.32192809488736	-3.32192809488736	-3.32192809488736	-3.32192809488736	-3.32192809488736	-1.50093634536162	-2.52075205204285	-3.32192809488736	-3.32192809488736	4.07675575068194	-3.32192809488736	1.56213250041128	-3.32192809488736	1.15471929371299	-2.81007855850776	-3.32192809488736	-3.32192809488736	-3.32192809488736	-3.32192809488736	-3.32192809488736	-2.44006695356305	-1.48698635750248	-0.10189228164104	0	0.369781740048264
Slc7a3	-3.32192809488736	-3.32192809488736	-3.32192809488736	-3.32192809488736	-3.32192809488736	-3.32192809488736	-3.32192809488736	-3.32192809488736	-3.32192809488736	-2.59483102803818	5.35152232782617	5.44963070154214	3.81442737386125	4.32897285908447	2.25612601725568	5.71199315610318	-3.32192809488736	-3.32192809488736	-3.32192809488736	-3.32192809488736	-3.32192809488736	-0.499065408610365	-1.41527604457923	0.794910716852287	0	0.899099334368137
Rnase12	-3.32192809488736	-3.32192809488736	-3.32192809488736	-3.32192809488736	-3.32192809488736	-3.32192809488736	-1.19490899914494	-3.32192809488736	-3.32192809488736	-3.32192809488736	3.56391467559472	-3.32192809488736	-3.32192809488736	-3.32192809488736	-3.32192809488736	-0.971787322379651	-3.32192809488736	-3.32192809488736	-3.32192809488736	-3.32192809488736	-3.32192809488736	-3.32192809488736	-3.32192809488736	0.845750966973989	0	0.886433088211058
Akr1c13	-3.32192809488736	-3.32192809488736	-3.32192809488736	-2.219021418152	-3.32192809488736	-2.02544719343703	-2.6526182622735	-2.80149075943284	-3.32192809488736	-3.32192809488736	5.87456338184204	-3.32192809488736	-0.75673795291955	-1.798195534548	0.139233719888818	-2.07084529157037	-3.32192809488736	-3.32192809488736	-3.32192809488736	-3.32192809488736	-3.32192809488736	-3.32192809488736	-3.32192809488736	-1.33588857625924	0	0.199215635038271
3100003L05Rik	-3.32192809488736	-3.32192809488736	-3.32192809488736	-3.32192809488736	-3.32192809488736	-3.32192809488736	-2.50820066269513	-3.32192809488736	-3.32192809488736	-3.32192809488736	3.69624982423567	-3.32192809488736	-3.32192809488736	-3.32192809488736	-3.32192809488736	-3.32192809488736	-3.32192809488736	-3.32192809488736	-3.32192809488736	-3.32192809488736	0.405458736041206	2.65905457017454	-3.32192809488736	1.98410442126573	0	1.90455588423302
Myod1	-3.32192809488736	-3.32192809488736	-3.32192809488736	-3.32192809488736	-3.32192809488736	-3.32192809488736	-3.32192809488736	-3.32192809488736	-3.32192809488736	-0.232553676724825	2.87589602435813	-3.32192809488736	-3.32192809488736	-1.29775737419711	-3.32192809488736	-3.32192809488736	-3.32192809488736	-3.32192809488736	-3.32192809488736	-3.32192809488736	-3.32192809488736	-3.32192809488736	-3.32192809488736	-3.32192809488736	0	0
Crygd	-3.32192809488736	-3.32192809488736	-3.32192809488736	-3.32192809488736	-1.85062095691817	-3.32192809488736	-3.32192809488736	-2.16884266491013	-3.32192809488736	-3.32192809488736	7.03821667021511	-3.32192809488736	0.36289064266586	-3.32192809488736	-3.32192809488736	-2.26115435702607	-3.32192809488736	-3.32192809488736	-3.32192809488736	-3.32192809488736	-3.32192809488736	-3.32192809488736	-3.32192809488736	1.10426284562203	0	1.01788272315537
Akr1c12	-3.32192809488736	-3.32192809488736	-3.32192809488736	-3.32192809488736	-3.32192809488736	-3.32192809488736	-3.32192809488736	-3.32192809488736	-3.32192809488736	-3.32192809488736	2.72226709371309	-3.32192809488736	-3.32192809488736	-2.62082444591581	-3.32192809488736	-3.32192809488736	-3.32192809488736	-3.32192809488736	-3.32192809488736	-3.32192809488736	-3.32192809488736	-3.32192809488736	-3.32192809488736	-1.33486559092539	0	0.199392179626198
S1pr1	-3.32192809488736	-3.32192809488736	-3.32192809488736	-3.32192809488736	-3.32192809488736	-3.32192809488736	-3.18355134918865	-3.12333336470775	-3.32192809488736	-3.32192809488736	2.35742250812961	-3.32192809488736	1.27207695309182	-3.32192809488736	1.39136080498043	-2.73249536328218	-3.32192809488736	-3.32192809488736	-3.32192809488736	-3.32192809488736	-3.32192809488736	-2.73862757398669	-3.32192809488736	-0.627979548825185	0	0.376795627137126
Serpinb9b	-3.32192809488736	-3.32192809488736	-3.32192809488736	-3.03740803926184	-2.5199351110229	-3.32192809488736	-3.32192809488736	-3.00267319213044	-3.32192809488736	-3.32192809488736	2.62381536954686	-3.32192809488736	0.642350384743534	-2.02006539674902	-3.32192809488736	2.26382166204115	-3.32192809488736	-3.32192809488736	-3.32192809488736	-3.32192809488736	-1.16765922566226	-0.0384937218098685	-3.32192809488736	-1.86149480677936	0	0.378594954652166
Slc13a5	-3.32192809488736	-3.32192809488736	-3.02352080663948	-3.15931199513616	-3.32192809488736	-3.32192809488736	-3.19426351859251	-3.32192809488736	-3.32192809488736	-3.32192809488736	3.33616053929406	-3.32192809488736	-3.32192809488736	-3.32192809488736	-3.32192809488736	0.282819333632218	-3.32192809488736	-3.32192809488736	-3.32192809488736	-3.32192809488736	-2.58520893408015	-1.59981622993857	-3.32192809488736	-1.72816320842607	0	0.23471204149134
Aqp8	-3.32192809488736	-3.32192809488736	-3.32192809488736	-3.32192809488736	-3.32192809488736	-3.32192809488736	-2.20952153458014	-1.17907358326604	-3.32192809488736	-3.32192809488736	5.98565525669184	-3.32192809488736	-3.32192809488736	-3.32192809488736	-3.32192809488736	-3.32192809488736	-3.32192809488736	-3.32192809488736	-3.32192809488736	-3.32192809488736	-3.32192809488736	-0.224907305880896	-1.64146420174541	0.0778924073888442	0	0.740951883072374
Nnmt	-3.32192809488736	-3.32192809488736	-3.32192809488736	-3.32192809488736	-3.32192809488736	-3.32192809488736	-3.32192809488736	-3.32192809488736	-3.32192809488736	-3.32192809488736	3.15904785764216	-3.32192809488736	-3.32192809488736	-3.32192809488736	-3.32192809488736	-3.32192809488736	-3.32192809488736	-3.32192809488736	-3.32192809488736	-3.32192809488736	-3.32192809488736	-3.32192809488736	-0.977667699901944	-3.32192809488736	0	-0.267715561951702
Ubd	-3.32192809488736	-3.32192809488736	-3.32192809488736	-3.32192809488736	-3.32192809488736	-3.32192809488736	-3.32192809488736	-3.32192809488736	-3.32192809488736	-3.32192809488736	3.27083688379169	-3.32192809488736	-3.32192809488736	-3.32192809488736	-3.32192809488736	-3.32192809488736	-3.32192809488736	-3.32192809488736	-3.32192809488736	-3.32192809488736	-3.32192809488736	-1.09802369731997	-1.06345741156914	-0.115881950145324	0	0.423502344938262
Pdgfra	-3.32192809488736	-2.41426980508931	-2.1874048452452	-2.15563041720713	-2.49196734426679	-2.80257339553255	-1.74844207414111	-0.879011131605204	-3.22780839136727	-1.386890845136	5.03337894910792	-1.35580037427093	-1.95346144445475	-2.33791776145355	-3.32192809488736	-2.78618466104816	-2.11669825399586	-2.81787014539707	-3.32192809488736	-2.32372320251033	0.10096016040622	1.14101417860446	-0.538706146392721	0.269727388620909	0.0074273473425645	0.549311850721503
Camk2d	-1.08464584580584	-2.5331939472795	-2.85060742877255	-1.83183038321771	-3.02286517769798	-1.16201156109819	-1.82600784846867	-1.70497763131072	-3.17562218539729	0.100957470030699	3.02258797368748	-0.820825299300819	-2.35831118816141	-0.870682688540532	-0.072570744194919	-1.66203092968886	-1.18141117623172	-2.31928317545942	-3.32192809488736	-1.32467543644076	-2.73124368598983	-0.143471584585302	-1.05672526568944	0.0660106368041556	0.0357219121856891	0.625981150899545
Gm19510	-3.32192809488736	-1.52450831365099	-2.4112008047313	-0.681816225396772	-1.76644566298833	-0.686737892585249	-1.20239926962361	-2.72065660620321	-3.32192809488736	-3.32192809488736	2.60276566349913	-3.32192809488736	-3.32192809488736	-3.32192809488736	-3.32192809488736	-3.32192809488736	-1.91199412870998	-1.9597612249568	-1.40753961388929	-1.08029533270805	-3.32192809488736	-3.32192809488736	-3.32192809488736	-1.0868260319551	0.0506748085788815	0.245371528509409
Slc1a3	-3.32192809488736	-3.32192809488736	-3.09006196003347	-2.61317757821707	-2.49209395633791	-2.56160238381741	-2.43923653266388	-1.86174646981358	-0.525810073088036	-1.41173270670046	3.59337767625102	-0.479373588426067	-2.14814184250373	0.755913054039524	0.454133770087918	1.31539233132432	-3.32192809488736	-3.32192809488736	-3.32192809488736	-2.48356602779559	-2.30440520958363	-0.587593488644155	-0.914912601232429	0.0415710213576781	0.0557522827250171	0.464418281618957
St3gal4	1.45629099674238	-1.0504516205676	-1.00956496639971	-1.29337308682895	-3.32192809488736	-3.32192809488736	-2.35570954359305	-0.943585720786891	-0.885153267083038	-1.62184798555573	4.82284229655682	0.857853634357612	1.20711821000865	1.72954406966609	1.04230813628663	-0.63038276364109	-3.32192809488736	-2.04104896433708	-3.32192809488736	-3.32192809488736	-2.26896972697519	0.911231379829822	-0.224285276179669	-3.32192809488736	0.0996230982214517	0.400856203604091
Trex1	1.79543033507601	-1.34415361786347	-0.285741292039516	-0.152925109841117	-2.48018035178439	-1.44221840824344	-0.72030763682198	-1.44683219657133	-0.497675509253687	-0.702123062581536	2.84004219754985	-3.32192809488736	-0.532059066381757	-1.9919377064966	1.63997763322173	2.34059360066141	-0.443579413650367	-0.0169951118837997	-3.32192809488736	-3.32192809488736	-3.1715776892564	0.949497581205572	1.03981921338053	1.38514385017252	0.132243518604553	0.677174650002478
Lmo2	-3.32192809488736	-3.32192809488736	-3.32192809488736	-2.9525073985112	-3.32192809488736	-3.32192809488736	-2.39426067058651	-1.74228933147971	-3.32192809488736	-3.32192809488736	3.00250810794948	-3.32192809488736	2.11172911412287	-3.32192809488736	-3.32192809488736	-1.66139645397776	-3.32192809488736	-1.75504963412865	-3.32192809488736	-3.32192809488736	-0.216427683222888	3.23187780557594	1.02405721817187	1.53220722554543	0.135050825780618	1.58539351442511
Fhl2	-3.32192809488736	-0.424060378601802	-1.80835650000374	-2.35386020489994	-0.316206545957149	-0.771340130115867	-0.38701535477225	-0.217999137901886	-3.32192809488736	-3.32192809488736	3.17690037337724	0.572462858524246	4.13042847415606	2.24192253378536	3.76749590236837	-2.20354843316637	-3.32192809488736	-1.67884770652073	-3.32192809488736	-3.32192809488736	-3.32192809488736	2.7879589604842	0.0425743019687418	2.67674356349432	0.145567904023077	2.36566079002624
Col4a2	-0.670428591770415	-0.263131935315092	-0.136250222033305	-0.185339661103231	-0.898148256495099	-0.882725195149342	-1.21182214060539	-1.8853504610497	-3.32192809488736	-2.09801134436837	4.64161538775877	-3.32192809488736	-1.93533232739292	-1.94508208087104	-2.46149520994269	-2.38240285189281	-1.44686759322984	-1.04540760785373	-3.32192809488736	-1.98362349366354	-3.32192809488736	-1.42333662273957	-2.37949841781867	-0.241446089504052	0.162661433200146	0.528945013947276
Pdk4	-3.32192809488736	-3.32192809488736	-3.32192809488736	-3.32192809488736	-3.32192809488736	-3.32192809488736	-3.09019833020343	-3.32192809488736	-3.32192809488736	-3.32192809488736	2.6936475267941	-1.78325584879278	-1.28781100465177	-0.407604678509236	-3.32192809488736	-0.834179367662035	-3.32192809488736	-1.54068170295097	-3.32192809488736	-3.32192809488736	-1.79206218194128	1.26367145547208	-1.45567684570767	-0.383220755086686	0.165894578266954	1.01785349624138
Gjb4	-3.32192809488736	-3.32192809488736	-3.32192809488736	-3.32192809488736	-3.32192809488736	-2.19434103496495	-0.846062395922218	-3.32192809488736	-3.32192809488736	0.0643682997494115	4.5823512654848	-3.32192809488736	1.09379001554483	-3.32192809488736	-3.32192809488736	1.1859236178324	-3.32192809488736	-3.32192809488736	-3.32192809488736	-1.53065995531003	-3.32192809488736	2.11209624267245	-3.32192809488736	2.75502855878259	0.167434364141871	2.68637165934655
Capn5	2.65255762405339	0.622995926477148	0.18629770401074	-0.168276762565847	-2.42027146161163	-0.767901696945046	-1.31849856021937	-2.32373042498474	-1.96019903119903	-2.92083833070795	2.38732945112072	0.977104041383804	-0.769037096821192	0.482910222134151	-0.254530306174171	0.227778035955975	-3.32192809488736	-1.52797396483209	-3.32192809488736	-3.32192809488736	-3.32192809488736	-2.56912470779526	-2.06474846791536	-3.32192809488736	0.167848591847229	-0.0483659462807834
Enpep	-3.32192809488736	-3.13239953624649	-2.89054475743735	-2.1404311235556	-1.1282856479875	-1.34100710244565	-1.24026123913306	-1.48425929381889	-3.32192809488736	-0.0585315579391097	2.63265210745446	-3.32192809488736	-3.32192809488736	-3.32192809488736	-3.32192809488736	-2.88220390573283	-1.16815517928588	-1.00974506182147	-3.32192809488736	-1.26863599832548	-3.32192809488736	-2.05114203184829	-1.37043354862908	-0.194331130596696	0.209608360593518	0.350315577500118
Tmem198	-3.32192809488736	-1.14925817383401	-1.49640294927952	-1.79457745724394	-2.6056202012125	-2.26608691309947	-2.11274925735186	-2.80810185433352	-3.32192809488736	-3.02427649824783	2.92995949163042	-3.32192809488736	-3.32192809488736	-3.32192809488736	-0.700429438975545	-3.32192809488736	-3.32192809488736	-3.32192809488736	-3.32192809488736	-1.27330129034934	-3.32192809488736	-1.38728704946503	-3.32192809488736	-3.32192809488736	0.210209295720161	0.190477694949239
Dsg2	-3.32192809488736	-3.05663643584902	-3.32192809488736	-3.32192809488736	-3.32192809488736	-3.15227498692975	-3.25073575288011	-3.21882046358114	-3.01962074348959	-2.544476816653	2.46035202671895	-2.24142732889577	-0.44122689888945	-1.12030991527077	-0.618656816427257	2.20842361580749	-3.32192809488736	-2.03388261819722	-3.32192809488736	-1.87868216226371	-3.32192809488736	-1.84469633620523	-3.32192809488736	-1.02811327488999	0.211715608455568	0.361074913266313
Plod2	0.404161970603662	-1.83450863380669	-2.46243554949458	-2.13970617991798	-1.65463541989113	-3.32192809488736	-2.59392314986607	-2.64280610969648	-1.85378273552674	-3.14716631984114	4.49209032000965	1.81257215514246	0.166072675946706	0.935799165532038	0.35772089561481	1.78778348317634	-3.32192809488736	-1.59915607664821	-3.32192809488736	-2.38603541494709	-0.955082758093873	-1.1144662425016	-3.32192809488736	-1.12180985935343	0.214981089182582	0.171829703695633
Tst	2.4383727033383	-1.68854803659229	-0.489307408935002	-1.43734970950744	-3.32192809488736	-3.32192809488736	-2.29540420973831	-2.3085730362183	-3.32192809488736	-1.05285005198214	3.10876530401918	4.11380049766581	2.66505616357661	3.82430962034426	3.54473265593262	3.46765771438434	-3.32192809488736	-3.32192809488736	-3.32192809488736	-1.19625715795834	0.890586772248566	2.35038126105586	-0.468770771337781	3.25702570907941	0.224290994805172	1.91108439241865
Fam129b	0.0647669899694743	-2.91745435827037	-2.47109667444461	-3.04843488267953	-3.32192809488736	-3.32192809488736	-3.10542977105221	-1.51813897161536	-2.1551483887668	-1.78289835646418	2.77484819168487	1.26575492603946	1.42977662662897	1.23542685001895	1.66038103524241	1.73540519728045	-3.32192809488736	-3.32192809488736	-3.32192809488736	-1.11785625842092	-0.424387542504084	1.33807065083036	-2.45654846218739	-0.660985791140508	0.239262381525226	0.86301472647763
Meis1	1.75055934315702	-1.83477621789414	-1.72957391871491	-1.61915974968073	-1.83984394568992	-1.3145890488792	-1.11907159744478	-1.34077687144717	-3.13447704086004	-3.32192809488736	2.85874094597964	-3.32192809488736	-0.785362880141718	-3.32192809488736	1.03095752180817	-2.78204966704625	-2.41278173452927	0.147410907750914	-0.888584020220392	-3.32192809488736	-2.59938075716914	-0.177312266893596	-1.82467341381026	-2.35404606474955	0.250642374710434	0.357839702661886
Mme	-3.32192809488736	-2.8586781295082	-2.73540928505589	-2.91460253900912	-2.67999185107185	-3.15207362692677	-3.25064869267971	-3.32192809488736	-1.5187920048459	-2.92381198994794	3.02955713065191	-3.32192809488736	-3.32192809488736	-3.32192809488736	-1.41124915135308	1.75901091771459	-3.32192809488736	-2.34935012591338	-3.32192809488736	-1.37000092621579	-2.53460596816179	-1.2328198226872	-3.32192809488736	-1.39113021270467	0.252854868103173	0.330820258384549
Sfmbt2	-0.505170714189493	-2.87348591971836	-3.0820791670134	-3.32192809488736	-3.32192809488736	-2.13841617270382	-2.90101026859303	-1.49997303018601	-1.95366261194987	-0.584381932798657	3.263253799022	-0.773619715450384	5.25289246167453	-1.74681911138821	4.60677976506881	0.846007822814947	-3.32192809488736	-2.88951808498541	-3.32192809488736	-1.10643897121064	-0.705003500959413	-2.46350381275915	-0.0387263685505843	-1.04215670234328	0.262666231174245	-0.457285665908639
Dusp9	3.04634961256993	-3.02419668602989	-2.04463957873226	-2.65214570027269	-3.32192809488736	-2.67593691199466	-1.50697168219024	-0.283049479679008	-2.28080429063761	-0.911733546874673	2.67500517520356	3.67754206824662	5.18562475472806	3.01640895682474	5.35511848439647	1.5630800128204	-0.39138754488833	-0.256747011412087	-0.255241278759986	0.563333879499432	1.34836274322685	3.19666526686903	0.94974408529188	2.50240953274822	0.275132916395919	1.40587233290771
Serpinh1	1.75747561840059	-3.32192809488736	-3.32192809488736	-2.86998958649692	-3.32192809488736	-3.32192809488736	-2.96026527499682	-3.04810311067498	-3.32192809488736	-3.32192809488736	6.34234673151723	0.0340832743626545	-3.32192809488736	0.358024849593813	0.898657250134555	0.893866968631886	-3.32192809488736	-3.32192809488736	-3.32192809488736	-0.835061867212987	-2.32179825817625	1.92030473500089	-0.0830434287824029	0.018105706323716	0.29898611024448	1.1641363595411
Arl6ip5	3.018174802739	-2.70437852595988	-1.20788096388317	-1.06743986949517	-0.0412790543869467	-0.540110988394391	-0.20482654078278	-0.251987102610845	-1.71277359274785	-0.547961298924255	4.03299122971491	0.827355662229344	2.44404151605209	0.157224844339837	2.46801759666619	-0.0355200394270634	-3.32192809488736	-1.61553015924855	-3.32192809488736	-1.44237131024163	-0.0340923644145603	1.80365688724616	0.422448312233465	2.0469973639366	0.31863904340329	1.19472198014003
Nppb	-3.32192809488736	-3.32192809488736	-3.32192809488736	-3.32192809488736	-3.32192809488736	-3.32192809488736	-3.32192809488736	-3.32192809488736	-3.32192809488736	-1.423878437885	3.55701790027139	-3.32192809488736	-3.32192809488736	-3.32192809488736	-3.32192809488736	-0.262915532659932	-3.32192809488736	-3.32192809488736	-3.32192809488736	-0.727076229094812	0.131434078409433	1.91545206276579	0.615595210488304	2.40060896963591	0.324307732248143	1.29345038447975
Gramd1a	-1.20312652402585	-3.32192809488736	-3.32192809488736	-3.12168616480488	-2.99453274794464	-3.32192809488736	-2.66478660292833	-2.31093347881577	-1.37950742642356	-2.69548708911266	2.54970613084334	0.892251121429112	0.399564875307805	1.71858739778094	2.00320643063325	0.322701172263046	-3.32192809488736	-3.32192809488736	-3.32192809488736	-0.725641714961997	-1.962390057508	-0.0505756311501876	-1.64376151601912	-1.13167039726305	0.324653942998398	0.439015056419384
Ly6k	0.944843456690288	-2.18670845920836	-3.32192809488736	-3.32192809488736	-3.32192809488736	-3.32192809488736	-1.8634620934654	-1.87560833487188	-0.624167617209906	-1.81131043865626	2.54854759696954	-3.32192809488736	-3.32192809488736	-3.32192809488736	0.951819025229914	0.875787925145381	-3.32192809488736	-3.32192809488736	-3.32192809488736	-0.71470432255158	0.148322415303031	3.36879628096013	0.628166999286324	2.67807415932188	0.327302210905337	2.05674463777989
Gdpd5	-1.53847144052712	-1.81615400786744	-0.899458253266102	-0.621164361632806	-2.3773312315301	-1.2876806800555	-1.37903830306857	-1.17352757715588	-3.14726857173956	-2.98545388394297	2.42823888909153	-3.32192809488736	-3.32192809488736	-3.32192809488736	-1.3181028153683	-2.14158287941585	-3.32192809488736	-0.627901517044224	-3.32192809488736	-3.32192809488736	-0.44774492123292	-0.373138513367751	-0.973857180401238	-0.136475392889003	0.34886523030036	0.194672784598185
Ephx2	0.848790170699791	-1.75526391433266	-2.82962571710675	0.038070896164629	-2.54114935357982	-1.39089184295983	-0.890043093887003	-0.0517116456882632	-0.200982342953995	-0.937521804053886	6.8293929385271	1.14031403971632	-0.638606677761843	1.40416197060366	-0.0592514015423986	2.50777181055808	0.461853312652123	-0.369093213862531	-3.32192809488736	0.680081261380772	2.55874518749221	1.44034629831191	1.30325470776419	0.794910716852287	0.349781949083544	-0.701214005228108
Efcab10	-3.32192809488736	-3.32192809488736	-3.32192809488736	-3.32192809488736	-3.32192809488736	-3.32192809488736	-3.32192809488736	-2.25719696873228	-3.32192809488736	-0.815310920549256	6.51856346386854	1.55255413837863	-3.32192809488736	1.42382016849176	-3.32192809488736	3.43953005745509	-3.32192809488736	-3.32192809488736	-3.32192809488736	-0.507734544185078	-3.32192809488736	1.02561709559991	-0.565583672291839	1.95272866904371	0.380355983710682	1.58119431381463
F2rl1	-3.32192809488736	-3.32192809488736	-2.96792737608286	-3.12750184753852	-2.52227874472304	-2.45201721742907	-2.23909609112672	-2.11295518770955	-3.32192809488736	-2.5542690596664	4.27154519848569	-1.54253388335844	0.118470033747326	-1.02044580105871	0.923027444970387	0.957728911646322	-3.32192809488736	-3.32192809488736	-3.32192809488736	-0.488926719087753	-2.47590181232028	0.665501924166609	-2.23823135583391	0.633691592730499	0.385461409400991	1.17177404309849
Maged2	4.62932747443085	-2.9370206646234	-3.32192809488736	-1.95742849951957	-3.32192809488736	-3.32192809488736	-2.17178439035866	-3.03071826716694	-3.32192809488736	-2.75711389099902	2.70112095324293	3.11267344681394	0.968651127918498	3.13748548994921	1.95043481930783	1.69994245754795	-3.32192809488736	-2.07451700682426	-3.32192809488736	-0.760834177085823	-0.943674515168603	3.03130873079678	-2.00324682925686	2.03273210458155	0.393729198938225	2.45287292530416
Eci3	-3.32192809488736	-3.32192809488736	-3.32192809488736	-3.32192809488736	-3.32192809488736	-3.32192809488736	-1.68805984087717	-3.06690360523321	-2.82893052983838	-1.60877779226644	3.87946072253802	-3.32192809488736	-3.32192809488736	-3.32192809488736	-3.32192809488736	-1.52006171900343	-3.32192809488736	-0.36765546329777	-3.32192809488736	-3.32192809488736	-3.32192809488736	-1.55304509254567	-3.32192809488736	0.768332557385821	0.419561003679534	0.942642113695871
Hist1h2bm	0.960200303482375	-3.32192809488736	-0.709872895080946	-1.00303284518906	-3.32192809488736	-0.248932249480294	-3.32192809488736	-3.32192809488736	-0.78708955934803	-1.56157512923266	3.02888205578901	0.454281195550061	2.43738222900198	1.9904648052747	-3.32192809488736	-0.412504428267399	-3.32192809488736	-3.32192809488736	0.722142474759538	1.54704011072962	3.41000183056298	2.34338223733131	1.69300291136087	0.810081099305006	0.442013860992029	-0.860206354085649
Ly6f	-3.32192809488736	-3.32192809488736	-3.32192809488736	-3.32192809488736	-3.32192809488736	-3.32192809488736	-3.32192809488736	-3.32192809488736	-3.32192809488736	-3.32192809488736	2.81746772455616	-3.32192809488736	-0.227014759315317	-3.32192809488736	-3.32192809488736	-3.32192809488736	-3.32192809488736	-3.32192809488736	-3.32192809488736	-0.0379974353686734	-3.32192809488736	-1.74231346549179	-3.32192809488736	-0.00933261842508961	0.523063073681544	0.628746537126606
Ilvbl	3.34155885122287	0.696154103654023	0.63304054865711	-2.71358342750655	-3.32192809488736	-3.32192809488736	-2.17211595397286	-1.329090793386	-1.13647380705587	-0.35658337980117	2.46081594150784	-3.32192809488736	1.30432996345756	-0.303099889177515	-0.785432504440489	0.385729209372799	-3.32192809488736	-2.16325499511911	-3.32192809488736	-0.0304807194059793	-0.531577252026843	-1.18309069504723	-2.06721312691044	-0.365587021619579	0.586090247351647	0.143782447751928
Adh1	-3.32192809488736	-2.70191230691713	-3.32192809488736	-2.89480468894338	-3.32192809488736	-3.32192809488736	-2.98166550460122	-1.57889144757137	-3.32192809488736	-3.32192809488736	3.12870747293539	-3.32192809488736	-3.32192809488736	-3.32192809488736	-3.32192809488736	-3.32192809488736	-3.32192809488736	-1.6112924533354	-3.32192809488736	-0.1404025004524	-3.32192809488736	-0.565310396585011	-0.30911452368222	-0.71123275671266	0.60149257581577	0.189254372125568
Hspb8	-3.32192809488736	-3.32192809488736	-1.61161425863723	-3.01744625772606	-2.8361251855329	-3.32192809488736	-0.898877081207664	-2.27384539559467	-0.864649008415843	-3.32192809488736	4.12284662680268	2.36959769522982	4.1676630068528	2.40522180922458	3.40570651441798	0.420800360931186	-3.32192809488736	-0.773116664785786	-3.32192809488736	-0.565250624423693	0.137050971151288	1.47221740327565	-0.314406050220564	2.28165967881606	0.613998331707775	1.34928476220499
Bmp4	-3.32192809488736	-3.32192809488736	-3.32192809488736	-3.32192809488736	-2.88069004306772	-2.47317076788464	-0.010356682620181	-1.0551385563877	-3.32192809488736	-1.84334968814293	5.78833856602873	0.199801102076511	5.07122207214589	-1.14256355088866	4.48402853894411	4.01540836161156	-3.32192809488736	-2.02451361352626	-3.32192809488736	0.187641078180683	1.11839959721345	4.44933026078701	0.931115699757787	3.3991574189205	0.671152040330576	2.54049382469244
Il33	-2.04527064247498	-3.32192809488736	-3.32192809488736	-1.37441528518234	-0.990242939841592	-1.21544576441738	-0.652640488290009	-1.43214696596219	-3.32192809488736	-1.59135769430647	2.49333222234506	-3.32192809488736	-1.66189853402161	-1.93394250611579	-0.895421792865536	-3.32192809488736	-2.19734850284842	0.294147246684043	-3.32192809488736	-1.4433518363282	-2.4189183703598	0.241571750213652	-0.762862178191118	0.508225798898102	0.680203681468132	0.773691370044028
Ckap4	2.45165160242476	-2.44145257392344	-2.48724438236211	-3.13857243729396	-3.02090007667312	-2.49206879536219	-1.79033952502003	-2.16342948458285	-3.32192809488736	-2.59080395287672	3.43753403935244	-0.842208611223771	-3.32192809488736	-0.0320051235265252	0.295323363228798	3.40820913958499	-3.32192809488736	-1.76533191769875	-3.32192809488736	0.188679434716303	-2.51302825562959	-0.46863301329681	-1.26364970218974	-0.578031876601252	0.693265699415866	0.416676106621978
Gpx2-ps1	-3.32192809488736	-2.49110083685553	-3.32192809488736	-3.32192809488736	-3.32192809488736	-3.32192809488736	-2.50085550012765	-1.61670656263696	-2.18854869876802	-0.172380934580206	2.71310410057963	-0.169042161916922	-3.32192809488736	0.283886222915856	-3.32192809488736	-1.15867090543077	-3.32192809488736	0.045059878777516	-3.32192809488736	-1.10020255886911	-1.55385389562299	-0.739651505614976	-3.32192809488736	0.281039429669604	0.721668824539515	0.689693670239795
Cryab	-0.0573676441916695	-3.32192809488736	-3.32192809488736	-3.32192809488736	-3.32192809488736	-3.32192809488736	-2.16788286991533	-2.54790139756872	-3.32192809488736	-2.60324864502319	3.33382013414918	-3.32192809488736	2.23537783023816	0.901888284838167	0.299994828289706	2.39890577763557	-3.32192809488736	-3.32192809488736	-3.32192809488736	0.503786311741314	-3.32192809488736	1.72242230577714	-0.963818824996331	2.02894392134488	0.730283449368472	1.92799767265377
Pqlc3	-3.32192809488736	-3.32192809488736	-3.32192809488736	-2.73675112944494	-3.32192809488736	-3.32192809488736	-2.73075040566344	-3.00249628960169	-0.0987557985581555	-0.791158154719682	3.34482849699744	1.18776774704602	1.72935699003332	1.29051287386569	-1.33461814472481	1.83474761639785	-3.32192809488736	-3.32192809488736	-3.32192809488736	0.62744808625191	1.14213892391364	3.4394236728416	0.935799165532038	2.07066410077879	0.784432788674556	1.50901226434063
Gstm4	1.46175379928489	-2.04202895725981	-2.65023979057118	-1.96682723414261	-3.32192809488736	-2.74135710230807	-0.929011734510064	-1.69733117629633	-3.32192809488736	-1.33050874332208	2.97521195318878	1.07310041964487	1.54134136861825	2.5071273583524	1.56090567104297	2.60288203390981	-3.32192809488736	-3.32192809488736	-3.32192809488736	0.637313469815878	0.275042816354991	3.03871710757285	1.08151688532887	3.55560758713166	0.788865253382474	2.08674534584404
Car2	-3.32192809488736	-3.32192809488736	-3.32192809488736	-3.01337499742939	-3.32192809488736	-2.07989271843351	-1.81359579427512	-2.6973002974246	-3.32192809488736	-3.32192809488736	4.12760026573164	6.17903723983241	6.46207850177192	6.61082701276787	7.01810000750257	5.81264710788668	-3.32192809488736	-3.32192809488736	-3.32192809488736	0.727789789472686	-3.32192809488736	1.77402163532847	-1.7944022960637	2.19659760234245	0.830295894323923	2.1635702976345
B3gnt3	-3.32192809488736	-3.32192809488736	-3.32192809488736	-3.32192809488736	-3.32192809488736	-3.32192809488736	-2.38493858155783	-0.375094322429032	-0.230527830879715	-1.19941439599092	2.62973895646184	-3.32192809488736	0.215566779526754	-3.32192809488736	0.530690048979927	-1.07440155451924	-3.32192809488736	-0.963917315823368	-3.32192809488736	0.314951693367945	-0.435885272332075	3.76896766754365	-0.515626724802881	0.303985267660342	0.83051211401282	2.3634904586959
Znf41-ps	-0.797806732527138	-0.922841787532887	-1.73952624448697	-1.97552144868275	-2.08715089217603	-1.6577547617353	-0.849118027562509	-0.23732632218386	-0.890874838086142	-0.898965856232934	3.57567537939318	1.84712300993478	0.710569523034046	0.75700617309234	-3.3219223183047	1.97540640997051	-0.806790938548209	1.00918232436195	-3.32189087383546	-0.537028419691441	-3.32190688742614	-0.616505267720675	-3.32191936660877	-0.0483092657783648	0.86507578098057	0.773707104299752
A630089N07Rik	-0.339823448523411	-1.21360437486211	-1.80004817234011	-2.84926149231264	-2.90949881978835	-3.32192809488736	-2.51420965948021	-2.79535743286612	-1.495621644758	-2.36311213990261	2.64580770129684	0.100152822649725	1.13181992838915	-1.22726299687238	-0.160133908626433	0.181980307563343	0.610794538087838	1.62447526812034	-0.294384752303039	1.5850442511239	-3.32192809488736	-3.32192809488736	-2.01316532962472	-3.32192809488736	0.928322125529867	-0.102811965845987
Gm20300	2.86694555298733	-2.16853779595189	-3.32192809488736	-3.02844342391722	-3.32192809488736	-3.32192809488736	-2.2261589206025	-1.54114347552174	-0.914118539982236	-0.11407115493318	2.62227677446367	0.319398276407061	-1.96911873184125	-1.28997893667888	-1.95893088070766	0.55209175030746	-2.43216876739528	-0.00406401987762654	-2.04400284139329	0.545642243642127	-3.32192809488736	0.0219799644722821	-2.40701614185219	-0.569701879331381	0.93418399451863	0.740359750047369
Msx2	2.03186096194705	-2.0115181681395	-2.86983560902978	-2.85602047897825	-2.91545673110366	-1.65084763188904	-0.88161103501491	-1.87168020042034	-3.32192809488736	-3.32192809488736	4.31919882128332	-1.25591470174225	1.27224420615339	-1.48410995924932	2.78229322859156	-1.35515434539884	-3.32192809488736	-1.4460733438182	-3.32192809488736	0.753980991203785	-0.108960396874915	1.06946845722293	-1.35529460136776	1.1005269453143	0.94615404106723	0.954590267958624
Dcaf12l1	-0.417330319985625	-0.44610479092616	-1.40665961614433	-2.7928947875277	-1.9892717125613	-2.43918019719428	-2.72440264139832	-1.06791463271623	-2.5901948220579	-0.119301938135828	4.72368415019917	-0.231877513899103	0.396323920626347	1.33181411666273	3.22137290018786	1.66043580275866	-2.44522453090654	1.22904642597755	-3.32192809488736	-3.32192809488736	0.0439449778320721	0.674505848065358	-0.501332470821345	0.0556288142836765	1.02637498894648	0.326369426303035
Triml1	-3.32192809488736	-2.88230602106892	-2.40634830202099	-0.964305716617847	-0.388313913649992	-1.64957517236689	-1.38183653568204	-0.0997680692187969	-1.31768919815239	-0.0108130247276024	2.89217339085287	-1.05702240523778	-1.29949991188339	-2.49915308645177	0.0455673838642055	5.22996854099564	-1.9060558773769	-3.32192809488736	-3.32192809488736	1.34465808988176	-1.09743087492061	-1.49972414228401	-0.340241635028846	-0.240462339403339	1.03488221584971	-0.0272296482190948
Dhrs4	1.08174865123417	-1.30484354919676	-0.578736299145733	-1.34560845560815	-3.32192809488736	-1.26557694236845	-1.99366032078943	-2.52231852825381	-3.32192809488736	-2.8398635706736	6.15452447807681	3.35267379105033	1.80782475193135	3.62417109705828	2.5157956994254	2.74838394369943	-3.32192809488736	-1.18675772075635	-3.32192809488736	1.04579940660586	-3.32192809488736	-1.10959844696753	-0.799538334184741	-0.979640750636559	1.10561070139021	0.163005186366772
Ndrg1	2.8072415629938	-2.13686714707227	-3.32192809488736	-2.97293656221785	-2.55404960092977	-3.32192809488736	-2.52076198730337	-0.0196412179322586	-1.12257612280482	-0.2928374744	2.73959323286012	0.780226096886614	6.71171514862302	1.55860071364321	5.3394581065642	-0.664983311509389	1.23760654577904	1.60360142212137	-3.32192809488736	2.216131988169	3.23765701936925	2.78807593349968	3.12496000292383	2.00392599724129	1.15551959319405	-0.649984115260063
Cpe	1.78459192392373	-1.97845773347039	-1.98311007702271	-0.527212802911327	-0.803219238689305	-0.428963990841119	-0.427121970174594	-0.546165339277765	-3.32192809488736	-0.36836298529429	4.4419150018299	-0.393584304434962	-0.658808949823277	-0.657067563623925	-3.32192809488736	2.34322018867271	-3.32192809488736	0.814894906520009	-3.32192809488736	0.49988414589191	-0.960044661270375	1.56466107003082	-0.897755758102728	1.10191223823138	1.31419475752054	1.2761830759548
Zfp36l1	0.0730373331429248	-2.1656350401971	-2.30932366730342	-2.19215711735039	-2.23081730517863	-3.32192809488736	-1.19174841253152	-1.26837185121663	-2.36189464404301	-2.12920998235719	4.97007136908153	2.18986882719935	3.38066019304709	1.46358060867307	4.18853543904123	4.43547524955379	-2.32778070090822	-0.390286636449426	-3.32192809488736	1.42893562833198	0.578900079738202	4.20752588578102	-0.285688532068003	2.5830617006158	1.32398353828855	2.67463866710029
Cd38	-3.32192809488736	-3.32192809488736	-3.32192809488736	-3.32192809488736	-3.32192809488736	-3.32192809488736	-2.93698199516576	-3.12098814870944	-3.32192809488736	-2.92123388180607	4.19202841946156	-0.0160173835316742	0.240692891693986	-0.549408968074811	-1.10505732168241	1.89785223090971	3.15272858660438	4.74412879606614	2.51415761681504	3.78642908320306	-0.833315401404303	0.468468626663521	-1.62556029820708	0.229993911975971	1.36976587245402	0.698064514567116
Herpud1	2.43267885596367	-1.14740662329925	0.0257772420674572	-3.027851445695	-1.77248563359327	-1.6628895136575	-0.895947881125729	-0.897855216772166	-3.32192809488736	-1.77290464695628	3.97792097884967	2.77880151576078	1.64334827172151	1.33822471998901	1.91872969237938	3.76413380354983	-1.21933042698092	1.61680935076602	-3.32192809488736	0.277770558116373	0.325432469632272	3.1207882000599	2.26519382586829	3.06220807756025	1.38389128535933	1.26200757282273
Psmb9	-3.32192809488736	-3.32192809488736	-3.32192809488736	-3.32192809488736	-3.32192809488736	-3.32192809488736	-2.6947153670932	-0.777709807534029	-0.924869942045488	-1.1669334310143	5.04867213738036	3.30480451570681	1.39710745355692	1.33326342537002	-0.0508057513157932	0.347348171773731	-3.32192809488736	-0.114727090821354	-3.32192809488736	1.33318899043533	0.460637732003456	0.509969408732818	0.556100740298616	1.62490567757097	1.3904329946809	0.441111770905439
Hs3st1	0.0035533065423331	-1.2537457165857	-2.00553902696339	-2.30283113625687	-2.41602271541881	-2.33692832290529	-1.2598858439464	-0.270756139654143	-1.81586953779631	-0.403730797162734	4.17806922737357	-0.931846520061351	1.94347879471323	-0.348276413452631	-3.32192809488736	-2.35090000276411	-3.32192809488736	1.84915460544856	0.0405796667406518	1.48595743525799	2.91864383556138	3.09264383470617	1.47410891741356	2.08450993427081	1.48613822788309	0.263482573642591
Gm8267	-3.32192809488736	-2.19556970389272	-3.32192809488736	-2.50744083557622	-2.60658379952846	-1.11726149139909	-1.24501674880975	-1.31665747040765	-1.61276541026952	-2.37866986672405	3.12520473602964	-3.32192809488736	-3.32192809488736	-3.32192809488736	-1.52132841028156	-2.07727237250252	1.70545600495122	3.80036153837486	2.42889276178592	4.57086362399928	-3.32192809488736	-1.23835388522119	-2.08606626728507	0.627681538851506	1.9188452945083	0.819568536320285
Xrcc1	6.86273652974907	5.98766648916365	6.20243731262957	6.24468159741519	4.29170668818105	2.53636130552404	1.03949639059089	2.19478679126471	4.53449120850342	5.89846958148001	5.00699810425049	4.78717123449445	4.49585502688717	5.14063552417487	4.59548575798795	2.18649104951755	3.49013366201446	0.0535826557218238	3.2866047032994	0.758703988531783	2.92188567480024	2.34913594559558	0.987044307713225	-0.112767977078862	-2.33117819556952	-0.538782910879224
Suclg1	6.72499126184089	4.09941303926041	4.25436728144083	4.33888788544924	3.72364592870043	3.77016303307573	3.40448082142527	1.39870060280284	3.99581010609458	6.47814023666454	8.24577135186741	7.04874841539048	7.09574512657952	7.21805460107754	6.63056564554269	6.72417275014144	3.77429158335438	-3.32192809488736	-1.04449971046578	0.467675971444215	3.2475493259156	1.69132422188297	2.20411253886753	1.88720160284669	-2.28211473948202	-0.865679759662856
Stoml2	6.34013495154067	5.50952483633758	5.80840049698712	5.75428625396102	6.72137265947682	5.25545541217347	5.11927731640976	4.21153402441131	5.33622982146007	6.49185309632968	6.78811144128862	6.4820931869291	6.40875940669269	6.9360843089776	6.33914629481698	6.48408011280823	4.97683559661126	2.64523820654521	5.21856033021328	2.93089058620794	5.25725582534162	2.92826418982481	3.71606903048218	2.21901359187085	-2.1690354127355	-1.91871805277877
Hspbap1	3.4230671540065	3.22543998497981	3.28741023602959	4.11450862201978	4.10680055663034	3.78957276837319	3.46824443284486	2.29908050599065	4.05710363714117	4.12457628367825	3.41651550434749	4.73295835868907	4.76027418146369	4.88250610909629	4.31836746132555	3.85735403279433	3.96997010115932	0.786797070717075	2.4460470901291	0.80730545737966	2.47037807530337	0.659458803184135	1.7214251599332	0.451973312954071	-2.11929026791335	-1.16422219275977
Pias4	6.4631090788969	6.01864752577126	6.40867789888202	6.42064913713637	6.55595722803625	5.94018554768988	4.49861468721325	4.64287482344454	5.62183503274707	6.10027126046305	5.0566355476824	4.67326808229718	4.11992882492677	4.68115687348109	4.26522683780226	1.64218400312175	4.88794924380454	2.48766898997674	3.73261653346825	1.88099890766012	4.69147274857538	2.94548972095906	3.11122833367443	2.47599536170263	-2.01081533056124	-1.26779693779379
Mrps5	5.33438950083091	4.37021311368514	4.42721728992651	4.63077821274286	3.88819772182308	3.36033618094291	2.50521006086629	0.609783324181485	2.48044867910064	5.0735203545833	6.02936674557517	5.69973762070287	5.48696531064646	5.99675253814183	5.44281746181141	5.50625282807353	0.910517776426231	-3.32192809488736	2.06705009287067	-3.32192809488736	1.24621956683164	-0.598430693623274	-1.60226712142047	0.879203872020525	-1.97636546888921	-0.0661412307293123
Nup107	5.18336343946226	6.42472561845565	6.5732336313786	6.62956936547955	6.94405021655158	6.91305694251503	4.9384081287422	4.85035938803356	6.06183234929492	5.16700861322284	4.80812758745547	5.47345574198235	5.49315093792532	5.7924415330773	5.24456363395328	4.05213762333518	5.82612133548582	2.97349739821485	4.55801654897904	3.78470288943326	4.95309292492709	1.96461672976551	4.45299729870183	2.13158948432814	-1.8084470785388	-2.43874706868912
Alg2	3.56967336165733	4.47406607401293	4.3846438979319	3.94290855358042	4.07572942667651	3.58272458857747	2.24086382278575	2.06802755888642	4.16032324318158	3.46935202823036	4.52392572024681	2.15378588387993	1.14890808048029	0.858004874020286	2.5833048539681	0.632445051150303	2.463925819851	-0.831460651016591	1.80491676935411	-0.396306484103048	2.26579692475975	1.15273507545357	1.04025420809532	-0.607755125995966	-1.79210134269548	-0.888956232371007
Crnkl1	5.21637337657161	7.00709456305225	7.12040378421294	7.59968229002259	7.97432280509404	7.47282078762326	6.5449335313597	5.99812101916491	7.83162393682075	8.13103894438799	4.71049789121997	4.86304639891206	4.26465652548348	5.09129362233914	4.44722872851522	4.50681771594395	6.88195821801367	4.64014658373432	6.40249878463337	5.05408873537293	6.99213394043192	3.7825343758695	5.40055842226547	3.14097819843945	-1.76893249190706	-2.81298749709675
Fignl1	4.20524391900961	4.57974132845517	4.12929950479408	5.12222543059444	5.81422995986937	5.10614309108777	4.11295862719863	3.57385922157595	4.24724396967738	4.51283999644052	4.74924999119811	4.7467319686054	5.1901723448023	4.98628805063037	4.645765054619	4.6709139640103	3.93973434711047	2.34583916541591	4.95328386633218	2.8582834319025	2.96033377170029	1.22838158386773	2.75129874660395	1.53552049729302	-1.76753047457714	-1.21226029981503
Prim2	4.63774933915431	5.62573806190865	5.86923231454969	5.62043098980983	5.85405800297961	3.91341603328531	2.22670272568591	3.84055387154844	4.98766194202704	4.67572561879684	5.0044115018931	4.20579129485556	4.69138341104414	4.75540571063517	4.9522124047218	4.75961925444591	4.81599547066824	2.26567392505459	3.61820341017208	2.59496410052041	4.13240410373242	1.20357705393231	4.04119916794167	1.43456151187261	-1.73968180310953	-2.39511575096844
Psma7	9.4830660258382	8.71998083763516	8.89852278899042	9.29828714771882	9.89413262358913	9.09844535062742	7.33123047338613	5.86722436730881	7.80409229059523	9.2999429186518	9.4258893535216	9.58598029358929	8.92568498117933	9.9071295221891	8.94083624997851	8.74146024481978	7.67670464201009	5.50513827144991	7.75464035267778	6.31185364719413	6.44066655333202	5.09429519548012	5.49073377207054	5.51557684920226	-1.73754752281048	-0.709680841981911
Lin52	3.30268168998055	6.34292091940292	6.34300622813342	5.88311246018702	5.61990302109075	4.59688744920087	3.26536187875761	2.80051892637608	4.63737259811105	3.49643678325542	2.8731044701241	2.51867612846673	2.04429968531972	3.2413444579322	1.64463157422404	2.35827809566718	4.83764559228131	2.49145293341318	3.60659620214407	2.4705290561673	3.8050447613704	-0.164396021329637	4.26139541519463	0.884136810030496	-1.71529662030986	-2.94541541961054
Ddx55	3.32009181867593	3.71820816893196	3.94831115813712	3.99121796946127	4.60233216048803	3.632198405986	0.180682565162196	2.65310130190452	3.28277189801376	4.06639922891138	3.4621177753442	3.94618811012015	3.66727904823213	3.50241971708299	3.37941302599526	2.62520969381325	3.39356721698157	1.08867758811026	3.04675994706483	1.26344912104559	2.58172000929435	1.34339645125761	1.34158162219898	0.227987458734593	-1.70102399334161	-0.905779034861878
2210408I21Rik	0.871654430194286	3.1714502456541	3.2447439999909	3.31850918785095	2.90498112789456	2.25825659267296	1.34092681322264	0.526719881247365	1.92998031535431	-0.344737941871767	1.89759282615238	0.605295196903151	1.60243312487979	2.74498986880499	1.45703212747584	2.56853805410155	2.35226417325832	-1.62815792303183	2.25727921215284	0.589658036982108	0.687947538740208	-0.583726640561585	-1.54694078466745	-0.842894184140127	-1.68752009022532	-0.311309150126359
Stom	2.09839597531686	6.7886335137561	6.96311571771051	6.94612259199659	6.41264605465516	6.53949074790682	5.71396794391935	3.07342952187548	0.426737076125687	-2.18412294825199	1.79488161269731	-3.32192809488736	-3.32192809488736	-1.36602018158957	-3.32192809488736	-2.25747977234614	0.657548547789753	1.59457721208101	4.01303340745406	0.503715087389099	2.13395801010055	2.84884023587257	2.44967229610046	2.93890489799336	-1.64600824666789	0.516877984744264
Scfd2	2.42470714556415	3.45716086669509	3.75871891021045	4.33743993701621	4.35198867519723	4.22598437871361	3.02170890583244	2.47081275332483	3.84586134032145	2.34134820265384	1.62982287039986	0.251882664502758	0.991803895144782	1.35544483551824	1.36323837327752	1.33634052317031	3.897714790915	1.67485381373689	2.78311925267037	1.35014077250771	4.06666615308929	2.37518126041777	3.16205370364983	1.10952103567446	-1.64500587220271	-1.58866370153154
Ndc80	5.15478976108157	5.66836027247982	6.15486062996353	5.96165805255714	6.73445221505026	6.38482691160301	3.56475617099521	4.2657144261155	5.91784225877431	5.71417132001321	4.36767159581124	3.91592239022068	4.27759055511556	4.35808675829478	4.06305418745952	4.44478631480994	5.29861066478895	3.14968209516425	5.11383799531682	3.76980346972985	5.02948380665979	2.34235277679049	4.92304456464605	2.28715014985682	-1.6400907047503	-2.4630295638747
Mrps27	4.61799191954773	5.24682988846006	5.42138489895359	5.5185005189214	5.20820508950445	5.05123722344324	4.1815796587472	2.28406692323342	3.62858697746819	4.820245350394	4.0503797989321	5.69821847822441	5.55977934463064	6.1644363403326	5.54725547422202	3.56930879922929	3.40903785697272	0.999516616189993	1.38521012917473	0.0558148110526578	2.51947145385039	1.79439507059603	1.58443341553462	1.33853851368556	-1.63556282960168	-0.433753047397491
A730008H23Rik	4.24401935501619	5.59277693624303	5.64697192955076	5.33786091914462	5.17187132627365	5.73117780972824	4.38395998103173	3.45932669154602	4.0860618984372	3.12326888749435	3.14794160540359	1.91930194062808	2.64775427452302	1.8197785270559	1.84384318447169	-3.32192513279223	1.1725067171797	0.782207244596667	3.13204869001117	-0.7077954442349	5.0223456175494	3.90465749990576	4.63395425233071	2.65062901292886	-1.63357114088916	-1.3586982975863
Kdm2b	2.06480009423763	5.0849359132213	5.54118026987147	5.97543300815285	5.90248123987298	6.40863714324976	5.26755452451834	3.95793316601725	4.9088513278682	5.8108543624115	3.84848774011233	4.30012372456901	3.16562417496014	4.15384586065147	2.66318747433148	2.893932962375	4.1163231654834	2.55182605608162	4.25146915528085	2.25026430451683	3.97148837412106	1.68231709510674	2.88559779089366	1.54096461723872	-1.6203677195338	-1.65136521409304
Acoxl	1.30260566031652	1.79530980032002	1.56256726119816	3.08417654564635	3.12471357427153	2.59587836882188	2.83536224327266	0.629529150260678	0.7246939229649	1.20073032574692	-1.0022292425616	-1.5837396137573	-3.32192809488736	-3.32192809488736	-3.32192809488736	-2.70230755773261	-2.29510679356446	-3.32192809488736	2.35817680257225	-1.1409464365449	0.898270277727379	1.98675313651645	0.684028741120168	0.580377069052411	-1.59931438268971	0.461781069300807
Babam1	7.06307144984268	5.60473260505635	5.70674050436717	5.46214722982182	5.23427521113325	4.87479696589867	4.0199420471454	3.24723485357229	3.39643353125099	4.43546191447928	4.79067300554049	5.39379371211092	4.50071283770784	5.69649187992684	5.00980398919212	4.24379092506481	4.02599440345736	1.62467177532094	3.00363281717366	2.02863987080863	4.17082239919518	2.6286686256969	2.81355547193614	2.24323645129193	-1.5424599003105	-1.07745724212774
Lypla2	5.95729013118941	4.67422899724589	4.98123161291209	4.28779732293275	4.34553831007001	4.48668219838467	4.0805723951611	1.90290711005637	2.84496606932432	4.95460579150714	5.17839595439684	5.56140557109691	5.2153990376537	5.56945159715529	5.70364614877434	1.16948892104115	1.61336662934146	0.0451144126781739	1.76456696751461	-3.32192809488736	1.89087856100639	2.80275570662999	-0.12857108737717	0.89864177323101	-1.49391288487197	0.728376235139352
Elp2	6.34406505824081	7.15277157468649	7.37518716965982	7.65882556874037	6.66052365464019	7.01642946087785	5.70397830103659	3.45846075173611	4.43980927974703	5.08675829460646	4.98336303978716	5.94479755154992	5.76586886130181	6.40890712786337	5.50550988600519	4.18029110487844	4.66503455433371	2.09446580158372	2.92263934448944	2.64902906542886	3.25613809737174	2.39652669373465	2.10498069615186	2.32749480039364	-1.49338855564514	-0.373550484471383
Mknk1	4.95220308417355	5.76131985081512	5.89629849336564	6.20717444799917	6.30452381865784	4.30086319085974	2.79888208054534	4.43502178785829	4.93939115219507	4.19508770080701	1.91162639550747	0.215243703712866	2.06300585168781	1.13004126304495	1.65239929958094	1.62166509606494	4.52314163149486	2.76880044898567	3.50318333736647	2.07942248792335	4.37989816352469	1.7295092659898	3.4736570502307	0.434262587372183	-1.4924308020799	-2.38273849102006
Zfp956	3.57864893770927	5.75561935065687	5.64845106202421	5.2275331575371	4.97668898452074	4.71093864599323	3.28144603457606	2.96291728420939	1.81308955775452	0.409124776784824	1.2961989472467	1.32970916855825	-3.32192809488736	1.71766216738701	0.886472108970839	0.0675409737285848	2.9350353633219	2.03963324820266	3.60534024219013	0.858530109690721	1.48834018856082	3.20575689448998	1.92217120206774	2.56056089576175	-1.48473095486699	1.01151188168242
Kat7	3.86081385399912	4.87817601242178	4.87384272114789	4.94679635064661	6.07669376432548	5.85860271245712	5.08088359966322	4.17674562458813	4.40380624614773	4.9220122655285	5.0922920213962	3.81749023694279	4.32044135319177	4.2459443436087	4.18438345374284	3.351260824706	3.31185473679728	2.24551087462333	4.17592374206376	2.04031383424559	3.96800778317157	2.34428880539967	3.42367228594813	2.20330140525764	-1.48398995063437	-1.29510900203791
Zfp873	1.21273741003608	3.95259449536354	3.88623796857959	4.63341958504658	5.76704030386162	5.61298936169766	5.24845134442646	2.72040543432335	3.9280954977889	2.21902598677044	1.61646591859293	1.12524772539643	1.32342771806093	1.84100294759217	1.19593967477704	0.952132246038979	3.38852020299317	1.51005552087924	3.6048541529589	2.03883999546208	1.79934845998629	1.07276438366395	2.68581907804791	2.26529586031425	-1.48061732927008	-0.427459442721836
Vps72	8.09674150484225	6.06823226101869	6.43470494695158	6.40364436929861	7.70892522803567	7.25404597482697	7.240819947317	4.68897479728295	5.62655886957624	6.50255815325297	5.68346908561588	5.79381526828103	5.2715302587281	6.04991170000227	5.09844903528433	2.30538690647769	4.57686070222419	2.89180605722513	4.53090724281094	3.0919299700626	4.57037792123797	3.12395748683301	3.44132411565875	3.3949942287321	-1.45869357333431	-0.791839566140062
Sdcbp	5.50588457982584	4.68543001456416	4.48938879332266	4.65189552861179	5.74025839174447	5.3339996948854	5.78231157817085	3.31854100209622	4.37339068851353	3.57358054177362	5.87185350294999	4.37518543164997	5.57599297208438	5.11584894094123	5.67574819742072	4.21320728296932	4.20164170188226	1.29157409091916	2.48273472120766	2.40126182783626	2.38092057631472	2.57408212666562	3.26072424514659	3.49469720927427	-1.43615380623332	0.197453767852775
Elac2	6.02837907874877	5.45443584446423	5.72195497947455	5.82229676455868	4.73694575697301	5.11735842996337	5.06171140443829	2.78053268110711	4.55533149497076	4.46377283872544	4.71036563852617	4.36340940355244	3.84349147551965	4.0715224289064	3.54412676988077	2.02932566150885	3.77430212717413	2.16589907920113	2.49561842148514	0.638537279215186	4.12266443696891	3.53683622019909	2.96647845789891	2.09317477502948	-1.42908736423153	-0.613330237291694
Klhl18	1.77095587079112	2.9088513278682	3.00896727705393	3.57056007893631	3.72920469800247	1.85113535956755	-0.229079639017496	0.876526769136095	0.419528104968482	0.335014401023774	-0.488521840135004	-0.576406770211	1.47098450614246	-0.910683553399543	1.22125224182392	-1.59549792435866	1.26289614093374	-0.761411218922503	1.35310305867273	-2.53132452027009	0.556512798728601	1.25521065430404	1.0181213779658	-0.425094392354862	-1.39804683462651	-0.102783177626434
Fbxl6	4.79436387640286	6.85440714568043	7.08944518438277	7.4207939620272	6.75651629343584	4.86965922954068	4.21481644911875	4.73507261894055	4.98933432124608	5.18866202940932	4.51011377029918	3.95283674432313	3.65820005541909	3.67624483776642	2.98131565166169	2.2938530676749	4.51156924197247	3.77389086109264	4.92897664867779	2.58833206457691	5.1394694950388	5.47874535530467	4.26640426954981	3.71169312593866	-1.35746059867726	0.0798106062567966
Prr14	4.40296087838338	7.05548852007277	7.22586294890381	7.36741475124683	5.84690194646483	5.61436826771326	3.43813313480047	3.89896288496337	4.22084842698237	4.55016805242917	4.86946676327591	4.11952218532947	2.88451196232668	3.77243466977934	2.85503688518596	2.00513046785373	4.07188277449662	2.17551502034943	3.09164737154509	2.10450776001036	4.02055553808023	3.03510655802674	3.57503393146232	2.4458193845257	-1.35402248657187	-0.955247769869684
Chordc1	5.17359919119306	4.63955053994355	4.69302968313182	4.47013334861929	5.53812838998149	4.82555669083556	4.39675546430786	3.57803297169654	4.03401317435149	5.63955632796042	5.62398388298598	5.75987753353055	6.3245334123268	6.55503386980269	6.25500590209173	5.27587866080328	4.46573290710385	2.73018996051128	4.34453027133469	3.16253392947022	2.78301445347686	2.89482746206553	2.76351355814362	3.04573476546537	-1.34622978786295	0.177173365718943
Prep	5.05156787033425	5.56122530926201	5.31698200227265	6.69002591681544	7.17529504501693	6.40973035386445	4.58930208630798	2.82682301811069	2.13843441742931	4.1578683337015	6.82676455759174	4.34733966676304	5.22185388643655	4.92002646271441	5.39015863584107	3.14187089560734	3.83133004802203	2.0976310211815	3.54026290343317	2.30697961690128	1.22228524572398	1.63964430295809	1.53660499855068	0.950961048647848	-1.32700523501825	-0.0384968193274888
Rrp1b	3.14148183911097	3.98072910520616	4.00087436885225	4.20160249789307	5.45265143885811	4.82865696672371	2.98232190940286	2.34953796034691	4.3559606439544	4.00673785763792	3.8870377914192	4.99496433128413	4.54499224350992	5.04247799768741	4.72288128600112	3.62167681647878	3.37357861510511	1.80592388347066	2.29672169370439	0.62378260075895	4.47916587651375	1.33912598017063	2.9704211490388	0.888414009021482	-1.32060241039966	-2.36945349339455
Pcgf1	4.34545315093843	8.27708743176234	8.58132111537874	9.41725548684223	9.44561084350691	9.50667056491723	8.40331459553061	7.42414948877803	8.01707563496774	6.36306942592842	3.11793104029698	3.6674380191387	2.43422521745433	2.95446248633507	2.97314468888665	3.49555446741763	8.61970645004589	6.64941427242086	8.39687445860916	7.58057515296636	7.92413552490016	6.26505614295343	7.1243074540191	6.06516298445303	-1.31841638159041	-1.39922123833605
Dgcr2	3.7546523771461	4.33658332297977	4.35504446361246	4.54720919538121	5.28004320862569	3.23080862136907	1.83140301910376	3.36681177312713	2.75884254103977	2.63161187267228	3.71480599885272	2.66017335618777	3.59324619235993	1.77583859202117	3.3075217873117	1.89470137313086	3.42516386041597	2.02549661972641	3.3227732665702	1.67781490216848	4.08883699012231	1.85297362569738	2.76220847297046	1.45736840165606	-1.31368397045418	-1.64979664178321
Copb2	6.8265993302731	6.61254712559272	6.67149153126781	6.27550065388768	5.45042277279263	6.06124696836579	5.1266507901685	3.77206511211486	5.17495763110285	5.74241319185619	6.37307742311852	5.92655455949741	5.44636542056554	5.969360041709	5.36032213293745	4.99832640508735	4.46930643814354	2.61599062416683	3.63633460244218	2.77309963511301	3.81144020338337	2.04139369322928	2.97470917927869	2.63165610373477	-1.30108979870598	-0.968276954645183
Eftud2	5.81229027743249	5.45055144330648	5.61776276971292	5.6085017503099	3.61330768777495	3.95470814362989	2.43130737744294	1.45510229031344	3.7290959081371	5.50554481920347	6.03539737123034	6.42128390124456	6.29436710632157	6.56762910352129	6.15148949276864	4.42591578160539	2.17426898201736	-0.218435490777599	-0.536099283631392	-2.31885842249204	2.90392907138961	0.538389168496613	1.50974650636565	0.833165365466171	-1.2920386024136	-1.2690836383713
Rn45s	8.29750325742475	12.2521272777934	12.0881555133209	11.0231444397467	12.7658330669735	12.3992031438572	-3.32192809488736	-3.32192809488736	-3.32192809488736	-3.32192809488736	-3.32192809488736	15.804652874974	15.9231301414024	-3.32192809488736	15.9325977093518	11.3538084604745	14.3577925253757	13.4273259404357	14.963916589527	13.3762746445862	13.3059192362028	13.7485073563758	13.9222498905877	13.4706207473665	-1.29035776821988	-0.0305033621737368
Vps52	5.33780741128212	4.3257749573674	4.42468027548153	4.18596959127694	4.18204866113115	3.6942450443792	2.70713822406209	1.50820044018826	2.52716294134771	3.9169351766084	4.25759904532993	3.69465736554709	3.65223407290924	3.43549525193444	3.25487064391779	0.404761460843431	2.17330016267935	0.297273602345215	1.88549236854782	0.10664714688649	1.52408374093727	-0.62471029146458	0.447251213926035	-1.03675080601623	-1.28512380071116	-1.04058514645534
Actr8	6.82516232590457	5.87819563491885	6.19189423032429	6.40111161467018	5.13900691368138	5.28420317407915	4.70693937791997	3.1417139778805	2.79800902761339	4.13617497701456	4.37692934016447	4.77914413201699	4.20907899618453	4.74439255419179	4.34656691909921	2.99509914572669	2.43497776781041	1.27322344204043	3.20302257063338	1.33858415071982	1.56083232150023	1.36603959320929	1.61812116750215	1.41641821886643	-1.28302676882624	-0.150190304907292
Ginm1	7.01018679785818	4.28042930736104	4.47579826973591	4.95888906340552	4.26287660243367	3.84792677384139	2.80978690371702	2.42525518603899	2.55693454618139	2.34848455717884	3.44399114211274	1.53262616419889	2.50964517572183	1.72147328367326	2.09333368095257	2.91819348056617	0.942946076371708	1.13916166979562	3.15372428351906	0.302184500383012	2.22767947354014	3.01038241640215	2.61996228053946	3.59309078685592	-1.26952456221608	0.795630154206104
Rnf25	4.85420515199044	4.52662599511191	5.05409742039482	4.59027864322716	5.07754210492924	4.94771758052453	4.23340493407469	2.43227262786191	3.37391264639229	3.07531869255335	2.57639636522601	0.128327719056414	1.31221208223522	1.4104496554618	2.71325810163024	0.829354372775415	2.51095938823123	1.09096857053101	1.38957231822184	-1.55398097396858	2.4419003985717	1.48898794619886	3.19911950025269	2.36215564578896	-1.24465165245379	-0.752016293790368
Cmtm6	3.32436995261657	4.32493298253968	4.38128337250378	4.6515798649073	5.38430543413015	4.1142920561718	2.92723087846365	3.57214994605962	3.61027484376723	5.05093261319742	5.18476031933701	1.69932064068789	3.07172148807369	1.81367243997208	2.52539990735935	3.07643082706832	3.63920900583965	3.09838418394796	4.32319710823933	2.06734271376924	3.95262244924263	1.82731094394967	3.03538813298322	2.14542964900352	-1.23567048727076	-1.38259300600306
Pcnt	1.52601370767966	5.15449409904745	5.13580982241571	5.00997861627071	4.84549506900536	4.43354705222507	2.50578932791007	2.77779421526167	3.59061399494044	3.2762003541882	2.23755760000512	1.35088757058322	0.477262849349172	0.219549574005825	-0.302528626641825	1.66950304845244	3.37084779419825	1.89589586585256	3.41646145766793	2.08746284125034	3.00580058093069	2.06525864814182	2.44592000306126	1.49405201055281	-1.22377517054644	-0.79585157298559
Hadha	5.27822269799153	5.3091798262326	5.37926052050115	5.26104181070116	5.47448796116795	5.18568025123186	4.13375256295658	2.81436789612524	2.87717294738178	4.16324913733254	5.62751345678777	4.03960342136804	4.1834626943116	4.2018063470044	3.98037267547124	2.33633766645876	3.14503013493133	0.637971859951282	0.80880513194393	1.00570897525823	1.96660765540644	1.22462069397796	1.90304598503903	1.48756352426582	-1.20868300286043	-0.444923076501719
Med20	4.26455144335631	5.35198867519723	5.46702835662025	5.78028647393115	6.99086412200639	5.94817563830719	3.35282913289778	4.70396446288566	5.86276132173149	5.86682145339911	3.10803594862958	4.20789285164133	4.37033867703977	4.65679952203618	3.97098246064751	3.17257712111501	4.78910321750138	4.17082239919518	5.00558862171049	2.77699670845292	5.91788282544111	3.71202343091081	5.31259620249105	3.23229389726225	-1.20730798377987	-2.06941200224676
Bub1b	2.51599244707793	7.6212460287096	7.98537519092455	8.78698507924185	9.0229558688342	6.16032929453899	3.12263959111794	2.40531712928859	3.79574617149453	4.45708204812859	4.6592509913202	5.34103573140774	5.70787261251487	5.43295606770039	4.99776660327015	4.28457335596304	2.56474154048564	1.20861089772565	2.40369583106623	0.635002090269549	2.37250640898617	2.67238234336088	2.43182350578885	2.51831607441306	-1.19948972247656	0.168164333998442
Gigyf2	3.38144950823982	3.22947717857244	3.08026368218525	2.63710940061499	3.74206012223017	3.67390687943237	2.55775316889336	1.94399631849866	2.71391572110716	2.72154327897517	2.54655866632972	2.00162572232977	2.53954844127892	2.22248001087642	3.08046665561325	1.37850607441598	2.73550917998537	0.946962870258116	2.84612018286692	1.65051643098996	1.32972064799189	0.844795382879865	1.90583223113078	0.925300681249526	-1.18840753127148	-0.552778127217964
Fbxo38	4.81102911180836	5.47399141959305	5.432571964921	5.28031051875524	5.44966041206331	5.10707266806288	3.66942367888043	2.78446838624122	3.00958724311268	3.07985594337967	4.02095550035967	3.76993038467316	3.98178873500492	4.50556704898016	3.74710807200983	2.72953971925247	2.97717183182226	2.05008023311412	3.42983017679567	1.6368171603598	3.08629463406724	2.54579790362756	2.54806172189252	2.06702254902406	-1.17601024035828	-0.448392054209824
Cd160	2.01136682102973	4.45758772577993	4.68079692523967	5.8121413580489	5.51530875974189	5.9398189579686	5.32892260984868	3.00100052266843	0.0855171163084481	-1.61628630844157	-2.33042892396103	-3.32192809488736	-3.32192809488736	-3.32192809488736	-3.32192809488736	-2.61525786573052	1.73668279822328	0.657356468337885	2.60412115273573	0.665774770853211	0.463235314872489	1.40722220920787	1.17263472177942	3.48841217599573	-1.17569649514741	1.52872400424334
Fpgs	3.8292406992993	6.73782194014417	7.14346484959575	7.23308276010264	8.37521758449335	7.90442990550061	7.62635152097773	5.43649501754297	6.11650615783227	4.84978413979916	4.49588699761417	4.67436460428541	6.19684306782392	4.69506956890756	6.10338013794013	3.29038311600841	5.57514892895896	4.65924528178056	4.95028643272934	3.12293605702937	6.2480319152281	4.89631060436582	4.78877966019819	3.13041694170966	-1.16788772510593	-1.38632213947944
Dpf3	4.20343610380364	4.5743255868936	4.71492136501341	5.41831477817773	5.44909580750795	5.26542939449548	4.95339096873976	3.42014550486889	2.66041982911452	4.03738222200308	0.917943434688563	-3.32192809488736	-1.04288476814335	-3.32192809488736	-3.32192809488736	-3.32192809488736	4.0639343057541	2.32839991401914	3.62188776764759	2.79257844492328	3.05959063092973	1.60841658698915	2.56430255619267	0.9752046146838	-1.16506803637759	-1.23595294055764
Abhd3	-0.748897800862924	2.75361523237796	2.68519114263642	3.48841217599573	4.80785977697746	2.70712496850524	2.58428427465633	2.48997701467394	2.25261548122607	3.26190685982807	-0.181780960848752	-3.32192809488736	-3.32192809488736	-2.51335358066435	-0.499014435570626	-0.935784859694671	2.83130775056641	0.968311979050528	0.796016239901935	0.0263298234497531	2.6349300902852	2.61809766873531	1.86546357145878	2.52603124099503	-1.15776315358644	0.233110772372001
Gtpbp10	2.17852981141829	2.71475325696364	2.58246447688623	2.93231256249045	4.13537069393844	3.78915539736796	3.61713388959812	2.1045983342524	2.88815679897556	3.37992588074241	2.87614560432694	3.05104140995421	3.57335028741435	3.44208093756279	3.14959268191054	3.59292340835905	3.71566278442068	2.62726830200383	3.6156987816891	2.08185088906294	1.4504326709319	0.615058404235439	1.48047194522748	1.18809070232273	-1.15510498764903	-0.384459695370577
Abhd10	5.35795308845697	4.18208045238485	3.77578803485639	3.45912993267866	4.3079821806748	3.43365387104941	3.0529444608763	1.80266886592072	2.44972511285899	2.9529988420635	3.15352973879424	3.91862475557459	3.01947419614466	4.06714821355077	4.05743294240966	4.14923497347014	2.6427593246821	2.61996228053946	3.95463370644258	1.41870269509202	2.66022584932151	3.3868247389019	2.54792357524508	3.2326914521029	-1.14883291551474	0.632799692036139
Plrg1	6.89864370785303	6.73937558589612	7.10541618016973	7.44339944808564	8.03441382574886	7.71227248589789	6.10109954862414	6.21598915414672	7.18113237462637	6.13759164021623	6.51454679831996	5.6010160076491	5.6338699972703	6.29971356006424	5.43848581909861	5.77357442277131	6.14683033538138	5.03416288130014	5.82993072183964	4.57960256223814	5.83608823714384	4.61394412929406	5.35139511601271	3.63696096851816	-1.14743448015121	-1.36498967303412
Rpp25l	6.89186874378797	5.33818549097756	5.6699225008111	5.94957228386143	4.91844348311368	5.16635794004364	5.47072882121534	3.21986239639512	3.83377054868546	4.37499076129568	4.63309985233228	5.65555218901019	5.94742303799046	5.86983193381719	6.12369309362669	5.59581990163892	1.40737994588921	1.04229412620617	3.2250234544766	1.26579092501742	4.37481692627955	3.4341744995889	2.81686385220333	2.12184761250793	-1.13979665464925	-0.80298722787583
Cmc2	5.62644789797663	4.97667982077036	5.08819673173837	5.47549998726495	5.1392975794634	5.20744389128889	4.35689032444643	3.33716873093084	4.331898651912	4.51697956383753	4.65279622521554	3.29420460460238	3.36640615042462	3.68976879875178	3.14070504701516	6.32781668363261	4.24176392916888	2.40971949373388	3.04288768413005	2.59207426117692	2.56449279911982	1.22119654994455	2.41961439507286	3.61088900785449	-1.13974689402633	0.323412454200478
Nup93	5.96865527462595	6.12785197835802	6.23833212503205	6.36056970899511	6.44154821614864	6.9957219334784	5.86548089311832	4.28982708941714	5.29923366607114	5.49663810581576	4.87857822027656	5.84839759952819	6.00848912995292	6.10226759353012	5.57815980972911	4.73083012916904	4.47022447510795	2.46230103788004	3.42682830221828	3.12496165666521	3.97040274168143	2.07110019528361	2.79456558693115	0.554490622288283	-1.11453745631525	-1.70834930611666
Taz	5.10014087738731	5.81765139490628	6.01458069646802	6.15468041369141	7.42500604148493	6.2416133148954	5.73785708454049	4.93151760089346	3.06743220948552	4.02314000306714	1.98101966736859	3.5268200197246	3.10160973922931	3.48217710601943	2.97259340787448	2.29073992203735	4.10027126046305	2.82193466214956	2.83885901208784	1.67445613183187	1.19858844435124	2.64215164891135	3.59576620519993	3.81574960737967	-1.11378965387172	0.450944550622168
Sec22b	5.68504869782778	5.43694801648825	5.41347561300303	5.67208584437236	5.39696091593796	6.50503026294293	6.14280551008584	2.89782706681945	3.92215026532141	4.36329725484108	5.5898503576174	4.75210094568961	5.27027850466661	5.32993084897003	5.25558759437102	4.77083961518821	3.41483911507149	2.52352933823519	3.75326221926786	2.17211303186323	3.50498896343556	1.60172979077693	2.38084856011241	2.22486452410884	-1.10589945266521	-0.949192761028409
Fam120b	3.4947356048628	2.55109022133758	3.09297527260177	3.35625651637282	2.67338229511515	2.53470907573845	1.30332485756906	-0.029646959356611	0.65259204011796	-0.737747265701846	-1.60944236402587	0.0824341876669456	1.03732598918817	1.24341317486085	0.481040556118221	0.720366031318808	2.05592098502372	-0.155015056003033	0.35225004643233	-0.545181881915745	-0.489378293137828	-0.172255753626957	-0.384572402298039	-0.0250728081818596	-1.09643554113207	0.16290390352374
Mettl15	2.72660891154603	3.42886596954782	3.51554846561744	3.26566492466442	4.25004444332206	3.95280879459598	3.78594804890716	1.31272905960541	1.89797610926274	0.790905460135367	1.95999266170872	1.4319224315849	2.37278219524846	1.23202214617558	0.939903563864774	1.79663097634951	3.27882334888773	1.92772582267464	0.546343816217402	-1.09997060861032	1.73466410349527	1.61892459502985	0.834808282012182	1.19269286642413	-1.09471156477003	0.0503772981419184
Prpf6	4.69213702293913	5.86056309710282	6.14827115828643	6.35960023255975	7.14436253651334	6.87242248274111	5.60633265969246	3.40644143068586	4.22746384477705	5.24352437773375	4.72996056101802	5.31838915506352	5.10888822096797	5.42335630426584	4.83259132006231	4.00469014372411	3.35856505415397	1.69658590900112	2.4419003985717	1.66860478355391	3.10689433621232	2.86977469697606	2.72774623181253	2.11392048671855	-1.08931330128773	-0.34254292927567
Trafd1	5.71690586614597	5.65284210553073	5.96987803324303	5.81604668691325	6.59219837548882	6.26320534004131	6.22247421467411	4.48962000062692	2.25808469409048	2.32192232409566	1.43184222200027	1.97746677475701	2.18126796606011	2.3893465361625	1.78729872065463	-0.588910060733837	3.23413032917698	3.35268791372766	4.55753262765066	2.16649693562948	2.66322163775163	3.68795649404448	2.70288578584104	3.67897330785417	-1.07444023311071	0.908765293974701
Rae1	6.37327061148514	6.18637377746594	6.39621430167326	6.86112413635477	7.05742860993357	7.11327334420151	7.0977898583503	5.16380060395775	6.19351550431014	6.16361948853262	6.40569630461123	5.76476811096694	6.11785916482633	6.60593133124735	6.20242163980734	5.03936653931603	5.6194599649206	4.4955224893207	4.76725222804099	3.69185795332036	6.28699015879178	5.00303098185704	4.58886451819015	3.91298511363429	-1.06864831082006	-1.08708747341585
Prepl	2.37719317455434	4.11835972595306	4.18490707193484	4.91605141668208	4.3423911814643	4.82013299971713	3.71171514862302	2.13778219928436	3.22128318082797	3.1387161893259	2.74937336333901	3.93237304104131	2.95172765634958	4.01974638647723	2.61347979039932	1.62868028935238	1.78697266803759	-0.712293677474125	1.61666822415152	0.667946608357202	1.2091601178085	1.24474095602544	0.991433864504856	1.75730066118784	-1.05646372677257	0.307700808960633
Pole2	4.43368057451976	3.90508128375151	4.24334919124109	3.965128575047	5.11920675324466	5.09706715548352	4.64434662271975	2.52213863141863	3.03914892448926	4.51963625284321	4.20413288963746	4.68913698802531	4.58526303088387	4.76349656136532	4.20715101576954	4.46815969936498	3.61373201331557	1.43834608657633	3.12246731478232	2.7003021006661	3.33252033528992	3.13417986015981	3.57074221363794	3.28804547669015	-1.04714938688532	-0.223430564764329
Troap	4.06869660355207	4.93122446052614	5.17724012434162	5.271108146645	6.28132547481766	5.92339880122805	5.64071346483961	4.42005789869869	4.46366168841712	1.66764238456835	2.8504033975829	3.06441900436115	3.12987810894844	3.09917399266143	3.39154778016734	0.885832035196364	3.59342548560418	2.65983781147238	3.80232765537692	2.4276973439371	3.99888147785998	2.92476120687016	4.04066452643125	2.77062398908822	-1.0432658144722	-1.07834103187626
Arpc1b	3.78374998300717	4.7289435885423	5.51040814714949	4.73421644580542	5.1211977991485	4.98560972124398	3.25723243815128	2.99646467576744	2.22924643424833	5.37078154939379	7.51568407103897	2.92267169018411	6.65116652800466	3.18203912361843	5.73302074661599	2.73168939967545	1.34518060793264	1.74989462826085	3.54321127571534	1.38031386588772	3.39345738836021	2.86546753071358	2.9366021361671	2.6408106220961	-1.0425672012875	-0.381583055175925
Tmem50a	6.3304615956745	6.78940322596459	7.17392693199981	7.05798089573888	7.51017075115177	6.76396920961483	4.45832294065003	3.59317446882282	4.37597774701477	5.1593304769872	5.61751595225671	5.13928529899551	4.14507416843749	5.41722805558949	4.02662303068641	5.92771634257988	4.31730406836191	2.60436315515406	3.94548597533367	3.34939358765869	3.50710959378177	2.36415216865035	3.20354260072806	2.28125313412649	-1.03920836355732	-0.922376892874922
Uqcrc2	6.63388161895049	7.36717009485663	7.52884476742596	7.32427057158154	7.8276920212244	7.32841463538062	5.48030067189749	4.66407318424772	5.42358825502186	6.92814525451336	7.69462950972053	6.59070829856646	6.80345954376145	6.96012939346906	6.43438136389743	6.80292988919951	4.24201555338089	2.65682354263744	4.40334271871441	3.63716969679239	3.41627227834323	3.20583820312312	3.35824151842551	3.37215811868582	-1.02733635072245	-0.0883026616474791
Pak1ip1	6.43493674792049	7.04146203372573	7.30406378083156	7.98906519000619	8.25283097812054	7.67702190611114	5.85727439903025	5.86801256662715	7.55567046740309	7.50023639807722	6.63114503588747	6.53703664446566	6.54988937743707	6.8152039485458	6.16903907502863	6.8855621629071	6.0788510321874	4.81271384335439	5.3455595990675	4.59559316974456	7.07458036070964	4.84338092070979	5.7379949504438	4.09915210613445	-1.02502408190437	-1.99527779823778
Alms1-ps2	0.497995500673297	0.209228755620055	0.802019462560083	3.57758592972697	4.191341555273	3.58551542784923	3.25145097633167	1.65523274410721	0.64603359240365	-0.102381618472058	-0.612959564654136	-0.112593269072123	-0.406252320674769	0.585674054772423	-3.32192809488736	1.05790770295042	1.67996420080623	-0.670949904074323	0.990693518380539	0.0515572560061323	-3.32192809488736	-0.856622255760898	0.460794976826321	-1.26994006429683	-1.01293183517426	-0.243786012565117
Eprs	6.74333992536928	5.13274544882827	5.15095766253707	4.86939766655845	5.99380567453207	5.57073310744895	4.03008000817932	3.94647822604975	5.42739162968672	5.88379430068494	6.27987240122047	6.13730268006304	5.83136045308796	6.24121477850752	5.39886337722878	5.76662696215118	4.66938966201284	3.29294956317627	4.4175825116023	3.64927055049718	5.05710797059328	2.47344405225341	4.07444549408511	2.31659470401747	-1.0095606714551	-2.07404473214421
Txnrd1	2.88725230261443	5.9229803648148	6.07719812768393	6.31567128413806	5.44390828641314	6.08914641715156	4.80761252317263	3.7801315886135	4.67357903658787	3.92210268067702	5.07791803593689	6.59261699562224	5.51568722450177	6.67306168471837	6.02316662293954	4.928403488041	4.03530718581175	2.80297898731132	3.88831463784875	2.93196287116266	3.67504809571451	3.14356811201989	3.52638186256192	2.69830517069916	-1.00806288719038	-0.607500886018164
Cryl1	4.29208231425473	7.18778753805164	7.36301333944674	6.97327834280229	7.16759878503186	6.43310133209876	4.53361318137943	2.85591596653425	1.21716866348658	-0.917875149277963	0.195599575449904	1.44407333026546	-0.94687753918783	0.662542772811295	0.850223350028973	3.51182221765933	2.28197118663164	1.97952420125808	3.01115030963583	0.693819226960918	2.74764089638981	2.79795716699298	2.57172049057247	3.1645208158518	-1.00030472707152	0.293248641542397
Rpa3	5.28844715896396	5.726744042493	5.88913521910823	6.26593191236615	7.86717370027266	7.33148130053343	8.03771166711375	6.21233392846426	5.63218967955929	6.1039654536005	7.00975025353058	7.23253605036651	6.7918010503897	7.61149700893226	6.82039598870738	8.1961447190775	6.1693498125231	5.24166860550594	6.94806347433734	5.93193593196309	4.46198031316357	3.93453537255541	6.25753493351193	5.72932163795893	-0.970124961989152	-0.516648870808896
Kif23	3.6593994314203	7.0241755975515	7.11930429553141	7.44093559232817	8.43396093112118	7.90227259959749	6.65460738913619	5.71026092987811	6.14910690854896	6.61273730373105	4.39408878878398	3.95198869494276	4.36131920155722	4.4769519125239	4.19722062549322	3.26261656489206	6.05535619546733	4.76230097308458	5.14221327660231	4.58514282633115	5.52692328024987	3.72166794969533	5.76688134029519	4.63165144789731	-0.968794277153542	-1.36343393337939
Ctps	4.42545930476536	7.35996913189887	7.50750131523601	7.57444215467101	7.81904223277137	8.01695310694696	7.60131024081301	6.14755499681816	6.95606827200995	5.88073694422915	5.85254823544869	6.22401325431249	6.27373220314431	6.69572940611029	6.1539370367777	4.12290459147061	5.94697877281109	5.38594520766641	6.00785254959563	4.4412776311981	6.68112594395608	4.97711961514474	6.00497771756354	5.13866295175983	-0.968304240942867	-1.29923325577475
Prkab1	4.42567413538758	6.67520903625919	6.78925975143968	6.84592906524064	8.05970677921461	7.11698848097737	5.10079687915441	5.41786601372371	6.02764507180383	7.24490608187577	5.93819873818702	4.70868938752091	5.34374891183543	4.79905621317341	4.89203152175437	2.57476274317666	5.12627495550434	4.64233767571319	5.14637418199407	3.34665910340622	6.06805809403078	5.7502581151596	5.06706214313821	4.20350658058931	-0.965441807676841	-0.467825179043271
Cd164l2	9.430094969888	8.64094261246936	8.96247961642477	9.16990746858354	8.75664304840533	8.41810559707949	7.04107867178207	6.0002186418986	5.31137959176933	3.73254056130812	2.46939891938813	1.36196482201998	-3.32192809488736	0.676989477870998	-0.392686258842456	-3.32192809488736	5.53212990809225	4.69506399937682	5.66124509271186	4.51874284190248	6.06211955270024	6.3539566251215	5.06756558222202	4.88110172142877	-0.962866503159611	0.14645271820931
Frmd5	-0.112549595375996	0.584741270520138	0.91161489172556	2.3227674991582	3.03256814423278	1.83548352027435	1.62082097594152	0.0115271258859874	-1.93013288481521	-2.68726977885628	-2.04880612813353	-1.28942871376615	-3.32192809488736	-0.738957888321996	-0.212355242563175	-1.67008880675172	-2.56374859481585	-2.10486492717445	1.12366619645382	-3.32192809488736	-1.19075020938684	-0.270777026104989	0.219636303840283	0.648842749325461	-0.95993554577211	0.302682346901522
Sart3	4.54270998214166	5.82514451333103	6.05829701128253	6.35610154314985	5.26723614181241	5.59743284593263	4.15623479785027	3.17485699061014	4.28386252283469	4.54824548576875	4.59232546944148	5.00520234474743	4.69883521521623	4.70904244435751	4.11440867259106	3.02769726053243	3.1953806728294	1.50242735528688	3.00169056903291	2.35669035285544	3.63597489900911	2.31321682342629	2.39282845850083	1.33400184089451	-0.959455493445609	-1.06838030366421
Pitrm1	6.24697995914611	5.33038271324796	5.49123100036172	4.6814380205709	4.76244449600383	3.93068057467413	3.14377543085493	2.6743024526412	4.40413335234017	3.38140797609937	5.22077105491507	4.54259855991107	4.55445378454291	4.78002657215952	5.11164065555151	3.75992279417558	3.15161694051034	1.39910545312091	1.21151066288354	1.18382948098654	3.0177402238488	1.18194215532655	4.10516680935303	1.62505535511183	-0.95456175136262	-1.92207255610424
Slc44a2	4.0498833914761	6.69771822758397	6.52197882765418	6.84042546648932	6.61458617924028	5.24972217240541	3.8631455429894	3.8308738951212	4.47785214985458	1.81616550159992	0.834800193410994	2.67338455666382	1.67427985137945	0.93013175157781	2.05863859801963	0.629184069263395	4.51319383821297	2.62850299161192	3.44267814822229	3.36998288581466	3.5818453187543	3.28741614653408	3.48982548712872	2.92813340782985	-0.954536777474127	-0.383190193436998
Banp	3.0128546813428	3.52156589314314	3.9811859376253	4.97342759800431	5.96778189928271	5.3294178473599	4.31880850322584	3.48488571506505	3.32730508556432	2.88587692767792	1.79382931109039	2.36364488747323	2.03070685808746	2.96956864200066	1.42959454119288	1.68755792919162	3.36872645027164	2.51168561629786	3.27790889226739	1.91574651334842	3.66469900087181	1.78496038027968	2.57947464416353	2.00283931342418	-0.953009612464689	-1.14459976532935
Tardbp	2.74614075080097	3.56631590732884	3.460768770546	4.21702903507562	5.39789192987599	5.43205744098171	5.01466772403576	3.24513813925881	4.57942154276352	5.86372044431802	5.0494303794972	5.32236804978512	4.83328986369072	5.50050889619003	5.18331182424183	5.44066655333202	3.65328936215566	2.50896861130459	3.36053283865776	2.39241085143232	4.17354322800387	2.47705815680953	3.52833376720196	1.34016344331109	-0.952129964765936	-1.66458261283337
Nup85	5.35722120246653	6.4820899591743	6.5973374908857	7.16358930041776	7.49579907641008	7.36611235243137	6.87987727214213	4.75111018114478	6.19171660786057	7.19634147123646	6.04919510562228	6.72034687669176	6.50046109322623	7.06574462512514	6.37076760273156	5.82785966334187	4.81229284487327	3.50227967617758	4.31086358431875	3.67925488074983	4.67673002570586	2.76973577719465	3.97124003876655	4.02873710324011	-0.939204049932976	-0.787800184788931
Sdhc	7.46083264752031	6.33611732553665	6.8126522414938	6.82849195600703	5.64108355271207	6.66069477930916	5.6624362440324	3.8874862784568	3.92251185733693	4.91026255834463	7.05061052670344	6.60710834359133	6.142729962791	7.16902303514792	6.499062952837	6.10652211257895	3.75731132991802	3.43705458380709	4.60940630025668	3.02586333116206	3.43901135835161	2.28177242274432	3.53591608646489	3.03702194257122	-0.935453516127642	-0.70517303958774
Nup54	4.66288907940623	5.3709349537806	5.63101112713624	5.84551514107474	6.35219883552849	6.29270445992325	5.93749034934334	4.52875258199002	5.17755109381849	4.08964220976306	4.56498780095989	4.51038599184246	5.20077896793193	5.2320697446963	4.96657812556761	4.67252151843504	4.97861208368221	4.27976099419062	5.63828819762627	4.48154436484916	5.41335374860665	3.71878902801998	4.00390801244943	3.13591732696446	-0.932355520771153	-1.34765186779272
Git2	3.82615185052358	4.12963746418185	4.37573453858316	4.47684177299284	4.69297948565375	4.45140895358624	3.20299750420693	2.60167274865682	3.62614706360372	1.74182505392774	1.91559738355115	0.842101889306575	1.98753916392088	1.02517766443133	1.51347053255628	0.9547546649217	2.62005615191183	1.44859969765299	2.6603696250815	1.56266494222497	2.15489100127586	1.61282899306989	1.37141946505247	0.988862797495645	-0.931184341095104	-0.369487932039078
Ccnb1	5.90288396292619	7.33290481407028	7.42198905424235	8.07138727610242	8.58943393013113	8.66775732740187	8.45517513332402	6.6650800471001	7.72014163258364	8.03235435073647	5.33913025696205	6.52135388464722	6.21899616136314	6.82859350329697	6.27885456400399	6.78788950326864	9.49145630063152	8.29314973674187	9.0310008760356	8.40432838818425	7.06509834323425	5.11695106512358	6.89173510635635	5.68142396451757	-0.927824800196843	-1.53476371768417
Mthfd1	3.90220867486204	5.47099556528229	5.60318716479692	5.9684755730368	4.67763226698784	5.261271287319	3.99110002995245	2.82448274761927	4.14314032074502	5.80493380120479	6.38377685734575	6.07240811719888	6.45206987803793	6.16511200602812	6.16224831106041	4.9751807642848	3.69195842460198	2.3471979092028	1.46450621606828	1.21075042809045	3.51453890841565	3.17738206231526	2.5567212358442	1.75362592839662	-0.925828039751044	-0.426689451713373
Actn4	5.79542410076663	5.41019522654978	5.31952400568417	5.12698524197933	6.01580529391335	5.06223398624782	4.17507743206016	3.63982255163779	4.00816415042922	5.69022151943219	6.53857075426412	5.2537132525704	5.28759049552394	5.24340251112128	4.89029103276112	5.46575575886026	4.00900670479347	2.87876260980333	3.1370476912665	2.29309086504681	4.08950662529166	2.62366322245121	3.4415498760224	2.32908340124293	-0.925489599059841	-1.19273088404302
Fancd2	3.06939111856758	4.06278659410458	3.65728557541262	3.69612738980005	4.08893024909042	3.08377841953062	1.76995788143936	1.7211582627828	2.54885334307365	2.6704370136224	2.34030304485312	2.38467704929979	2.74183799446351	2.22791662796167	2.91406887070044	1.32276461544356	1.94303612708924	-0.134461204557921	1.69076571402237	0.973927146153653	1.16173292689944	0.454481248869631	0.884152443323998	-0.130837681949985	-0.924465258878917	-0.526698944782075
Stt3a	7.03895190211172	6.07239096617237	6.0012077514214	5.9398659618568	6.61522794357883	4.83520153554052	3.29316445429027	4.922131231652	5.6552144225416	6.29036910735993	7.24966339759447	4.2224722826015	4.16719733386726	3.39806300679061	3.59185890498717	4.70337760312719	4.78776154701206	4.19655196633489	4.99391433814095	3.63090632031252	4.38823776397792	2.18741938090158	4.2429530389979	2.52320562910734	-0.914108253976527	-1.78377067279397
Trpc4ap	4.8481471794618	6.18856708767462	6.4654504948091	6.35878656394757	6.53998230836501	6.00498445688796	6.60776971393374	4.85489829628143	5.41131776833697	4.58647053084805	4.59109891936197	3.78241904959161	3.14343097138002	3.80451826988807	4.53729606709084	2.17528186938612	4.63190749664756	3.83551990138694	3.80532341438959	2.44828516416928	5.4760024928151	4.35660866634476	3.8807932581391	3.45227913513478	-0.913964873699269	-0.877158977124516
Atg16l1	3.75241677620238	6.43741086112371	6.3374988105495	6.53340449351254	6.64414902714604	4.18220761039461	3.15946288529095	4.03775119547205	5.3972005725334	4.41926246084235	3.50015192914823	3.29546443280479	3.23063034693945	3.5438051759644	2.76666300178199	2.59910113510593	4.19789683597707	3.11620171229218	4.00164913953102	3.14360239514301	4.85179400783344	2.8203076501801	3.86502798708279	1.53586882050897	-0.905600370539106	-1.94359234010273
Smug1	2.97734953758106	4.68904191290507	4.4826547063469	4.90576966710983	5.33906966790107	5.06345979886678	3.86313562888826	1.78386310812025	1.20638066460024	2.63397052170659	1.1996943285933	0.455354840868293	2.0815237025046	1.47301276493506	0.529661054581936	1.07689424850317	1.66859570731728	0.789144961545623	1.95992962168523	0.272548795844916	1.21510078171454	1.43833543973404	1.02521310739101	1.79155154969684	-0.905183489927682	0.372744927667288
Eif2b1	7.60360409244891	7.65779003997665	7.95594045128948	7.84931126407232	9.14093710635794	8.71504221490687	8.22054761977864	6.72120858323566	7.31585601540396	7.41236660618936	6.3318789513432	6.31921327547989	6.38900917395691	6.50584647981419	6.1345351600116	5.90824609196343	6.89202666297653	5.99256904958712	6.8977970629074	5.97130212661279	7.35983739296312	4.7397563115469	6.7263816668596	5.34304177194904	-0.903411246350372	-1.97640087773178
Mutyh	2.05869400624154	2.90146935440694	3.32991004546063	3.30269777266528	3.37028984814487	2.77965055057199	2.54062000187112	1.36554697272942	0.730000790106873	3.51761585193571	2.57925015673001	3.72328550477764	3.45518910955336	3.64399468185114	2.44333346827968	1.98318151197261	1.254829837286	-3.32192809488736	-0.44060020895539	-0.432933583265999	0.282036446413944	0.627438747362127	0.851055381795241	1.15705664905653	-0.898651710295024	0.209978070413828
Abhd11	4.99086412200639	4.76106182983598	4.64118762282314	4.7984912421166	6.12759820233192	4.88057778433762	4.76757005595174	3.20042745202247	3.98117680239442	5.0409494010759	5.85426001727174	3.99440774906159	4.96750525858985	4.22931104637921	4.93059542615327	5.01452044353798	2.62650221672085	1.8173244556827	3.26483814939817	2.03975605808367	5.58186941547961	3.67953639870121	4.41650874862327	3.7564575820973	-0.898280466381598	-1.33688976260859
Aurkc	-1.99235668665778	5.31099442057388	5.63142445759895	6.16778341506213	7.36421346472415	6.67010384785113	5.93184376773923	4.47199379130317	3.58360332284425	4.16141207880992	-0.301662376534996	-0.371444749947325	-3.32192809488736	-0.564717054147904	-3.32192809488736	-1.32501515601047	5.82847672329704	4.97729824332063	5.60065928091967	4.60417809813341	2.51692537188382	2.09043004232162	3.77816651470503	2.61256717656317	-0.894948665839598	-0.803120301157214
Gpatch1	4.46371399551129	3.90223762226296	4.14197222923587	4.40473285446948	5.62816408234367	5.1365810516665	3.16081211104742	1.89068015107206	2.20205406330726	2.49537026386159	2.57000381865037	2.86241369924741	2.22792586695535	2.84970909050787	2.53866231448749	1.69964490720439	1.87841146477366	0.272548795844916	0.77830110780644	-0.2021751897603	1.633807819691	1.27457178871586	0.769636348024809	1.1101560791298	-0.891347564505558	-0.0511513855982959
Zdhhc24	4.72751208685536	5.59104504691911	6.04290694003171	5.81986230078898	6.47827454961448	4.25530433197385	2.11429039015466	1.65366540913101	0.606091579830989	0.682627228864412	0.580029678166942	-0.166133535877977	0.105026304490509	0.803689947388946	-0.75088965791558	0.346168331460648	2.02636452983097	0.225546412373296	1.68578320338609	0.966076025807286	1.56697585033127	2.17437126159839	1.75241463521134	1.47799846629997	-0.884964758332114	0.16216977400421
Cdk5	4.80677257404154	5.07053530750383	5.62487000992835	5.52517937654524	3.50478562554485	4.84761614512204	4.27147049815062	1.54698086470366	-0.120364802048843	0.967581801156262	3.96298389430188	3.09167783392739	3.18078280010402	4.08277070363544	2.55722871559311	2.59714735794968	0.520537910943319	0.451298165546573	1.61982615619943	-1.90364098085647	1.34860636084634	0.715524415052244	1.30049863009657	0.0989059440180902	-0.877036881019219	-0.593512542534845
Zfp212	5.4388217871504	6.37438572503193	6.38138028734148	6.48965692613982	6.38992124720293	6.59257065437245	6.06855688656469	4.04999662224813	2.02619453142163	3.19736847532261	3.17672488379826	3.21476672400103	2.35967577677142	3.04788558490331	2.19495379593383	0.496799782642133	2.6988807655109	3.46196067463995	4.28054066279671	1.23238446958389	3.11075076107631	3.51569983828404	2.62205181945638	2.7036278781811	-0.870199586175447	0.251278730056218
BC051537	-3.32192809488736	2.42838630430233	3.28692992661142	3.04244647852633	3.6083006621683	2.72122389780773	1.23309656903431	-1.13848604502198	-3.32192809488736	-2.35940720432919	-3.32192809488736	-3.32192809488736	-3.32192809488736	-3.32192809488736	-3.32192809488736	-3.32192809488736	-0.235692915257235	0.422006888965931	1.69181999568185	-3.32192809488736	-0.967030274137445	2.41872158229616	1.02480900602432	0.989044520467966	-0.859895488277545	1.07113508408893
Tmem201	3.79392708686262	5.63147684314548	5.51616962312343	5.21007709890321	6.54339844254134	4.87177466553986	5.16294715023383	4.79856381959126	6.17770256749026	4.81129119622216	3.91997880796755	1.57064750646273	1.27041531632792	0.0497450636736643	1.86503590797267	1.15160557620077	4.4109922872209	3.31844700343671	4.07180556516097	3.37063858971406	5.66910615692016	3.54052329643822	4.24406503666655	2.89534722008742	-0.850725010160165	-1.77874302156989
Smc4	6.64593217628179	6.61532653802741	6.77885249296351	6.95703237251396	7.85176777759363	5.8784359888506	4.39174022931601	4.93172087294796	6.18124768779979	6.22476962044363	5.60871759315329	5.76827697194229	5.47775502897593	6.03680221582656	5.82089119704855	5.84529684232377	5.45635934388008	4.00585805603003	5.05748926341486	4.7020756942034	5.85317728929812	5.10898437318524	4.44694432395473	3.64702663265485	-0.84794249196105	-0.737321804007544
Igf2bp2	5.46016261748873	7.27568687656865	7.21556212029363	7.22565090409578	7.25447121826166	6.52600932431752	5.447936189646	3.9814508341617	4.52322319658279	5.38805862765543	5.68708589047879	5.03210084316702	5.429468674591	5.45384677374993	5.36120689023873	2.49081911504328	4.28229152451488	3.17716197275471	3.61025121684943	2.95830631977702	3.73233433099018	3.59784101349143	3.31616457252743	3.5340989645506	-0.846227888182842	0.025186261030611
Mrpl21	5.92161960770396	5.45447861676921	5.94589091476984	5.84470199880822	7.06890722820367	5.92247142062558	3.62670779172973	5.00855411707405	6.743555359499	7.58108003840007	6.57059043631675	6.16958031645464	6.17263152180284	6.7614980445501	6.12298946410418	6.78310300929391	5.54284924782969	4.03840106206992	5.25282435665843	4.90390112169981	6.65788291082446	4.27235918138665	5.39599161252951	3.55780217348035	-0.845385533338905	-2.1387090936713
Scamp2	4.61322516553606	4.98875738768257	5.05425808386977	5.10594202269463	4.49746547019885	4.59993663902247	3.25293332314102	2.58557551585704	3.05003320259825	5.31294102485945	4.36312200502479	2.63672901278975	1.95172206214851	2.21127079598381	1.97007321025069	2.5100301943109	2.4946024957867	1.27968523249598	2.6641096028355	1.78656290770488	2.30438253693354	1.66831431565637	2.17021671694479	2.75099017210992	-0.843195882014136	0.0590658195036704
Llgl1	1.09064344546936	4.44406405119237	4.53830845637417	4.29865831556452	5.31379365257939	3.39989567805956	3.56429279946886	2.23103911599248	1.35666781910756	3.20383699249613	3.15996657168526	3.44343426033502	1.9810087038211	3.62165337555588	3.00364001248969	1.69973373462796	1.82885495467408	1.03380708172802	1.90230130450057	0.289999672327975	1.54521718163469	1.46061152286663	2.13482878113008	2.48940420829577	-0.842379046290505	0.158419569703004
Trim11	3.38952551264945	4.40058574538833	4.79026638054705	5.23698618821376	5.85031937818731	5.32675664067694	3.98401507444036	1.83317346323834	2.57856199374315	0.426339907090973	1.20160249789307	1.76743445794037	1.99393154246184	1.78096094997258	1.72114513541948	1.40031932286449	1.31444131280544	0.149493508001972	1.57567053934466	0.201094317798661	1.16963643357639	0.890259898761866	-0.622965120289635	0.522447514255122	-0.840483239595855	0.115318852498875
Pigu	4.39158214796962	5.35291385776514	5.45774202067717	5.8702266088322	4.59057806812807	4.87095154281845	4.08442999606128	2.81572092059984	1.65828461553784	3.7475485256184	4.4744425330939	1.46642352320088	2.00593528458927	1.28189405762828	2.15001043811704	2.63704446345173	1.76076597992862	0.643708450238144	2.39870060280284	1.31299038216061	2.41648577892429	2.40103240506654	2.23087316357571	3.7087721429693	-0.83942312690866	0.768488774931027
Dcaf7	4.29831372834376	5.10617659976234	5.33354896223453	5.77874212767576	7.11604239346038	6.85132428944612	6.42923097100499	5.1394776809838	5.17129090743876	3.54122984063266	3.85660729363731	3.42799495084098	3.93743855977149	3.2001402124975	3.19584363633136	2.21936990276098	4.94847002724512	4.05929470253664	4.6826912699222	3.82253641616876	5.65947935437928	4.60931764396055	4.44536916303154	5.16712506079257	-0.839232333305856	-0.254582591974972
Gpr108	5.61657530826058	4.72826883695878	4.83545421259977	4.59881180944054	3.61960081872017	2.63738766964185	1.94887739982734	1.27235768826053	1.3941244683845	2.54384476062288	4.42440482827658	-0.394261049804453	1.32136822058886	0.87585868190946	1.61935666339346	1.09347904763719	1.09538436289022	-1.40971512810201	-3.32192809488736	-3.32192809488736	2.02468491710164	-0.908875666338835	1.60316935737447	0.770287801762797	-0.826431160510437	-1.14124471296907
Bin2	3.97924797376334	6.22283353518878	6.52904786709202	6.670358828565	7.21182017242988	4.75111553845821	3.23063649470031	2.70736354989625	2.64196675378841	4.52569306090602	3.5937959543816	2.11451361930945	4.43890493548087	2.59582586778656	3.22000020255802	0.0878687754930712	2.04522976606059	0.89829349899912	2.25077061596416	1.24449741797714	1.02307078910013	1.97997044387108	1.41270566332303	1.68643329322633	-0.824824428689019	0.464813454002571
Mier2	5.17339931269124	6.36469148474131	6.7758538641496	6.89559345795175	7.43270056723902	6.38444186531726	5.15743586933871	3.86537448535301	3.89646561618943	2.50867964442168	3.90907222375448	3.180665063109	2.79309474076833	3.21925527320658	3.65981041662132	0.319756648208334	3.16636677831194	3.0596321598821	3.74119729857143	1.82465789054451	3.49581026667909	4.83693401132109	2.21130818046172	3.26482764285265	-0.819992600887071	1.17499435842243
Ccdc174	5.58107099722967	4.8350903436131	5.06445608313622	5.24336823428167	5.60772385686963	5.31978410044147	3.76542866194505	2.33110611861727	5.02912596744814	4.31774543541892	3.81178953914498	3.16803222685404	2.21593636408126	3.86244147245312	2.74205365297292	3.99510457423233	4.12240767587279	1.85307346438828	2.72176199240814	3.20644005721404	4.15784408679394	0.847732388215865	3.05607190516211	-1.01381481639721	-0.81788065627962	-2.77182103849487
Usp19	4.79424949192362	6.82799681058648	6.86490421752969	6.72320357769048	6.92317295573851	6.71838902749335	5.95207492052858	4.37599164340115	4.43684144129704	4.5813271417871	4.36419420052444	4.31901090354857	3.79082415740612	3.8639780843587	4.04541675876722	1.75248314534893	4.35950711448382	3.50146462299202	4.09729053671569	3.23401226645407	4.37038750428209	3.62990444871608	3.34539637539127	2.60800016059364	-0.807701793581683	-0.68716627206908
Sucla2	7.4570853323215	6.60115272951202	6.86683381439455	6.6753360819031	7.05959322652427	6.57818094831709	5.89669325961355	4.96633817321799	5.14136330315066	6.380656730187	7.17862501763404	4.90420468415975	5.18383980047495	5.57957239390295	5.02474075843765	5.25263894338009	4.72947119850746	4.04999662224813	5.21974161163025	4.26092141492661	3.88263326834536	4.20324031688829	3.96469434975597	4.5836755237805	-0.805269696920803	0.458610527606151
Sec61a1	5.48100502450244	5.8759200998981	6.1937953939412	6.08219801762356	6.98771878020456	6.03767872598783	4.74223801543734	5.07492924284409	6.14868401028836	6.16128509032241	6.91611831474902	4.20744779589419	4.33287259911119	4.17937569173806	4.43637508224454	3.81558567523983	5.23081399999657	4.76209895367343	4.94571069564631	3.52220644063344	5.53724325429023	4.09019289068465	5.22670503738415	4.19445745182621	-0.795626488915729	-1.20600695360589
Taok2	2.85749736249366	3.16721660607572	3.36650406979486	2.77000441323445	3.46703161824899	3.0273027023136	1.86190773656232	1.61707745330614	1.11324708567283	1.91398273605354	1.91904636446006	0.402362003778644	1.26230084939328	1.01070823920779	1.66480138138783	0.822354896478577	2.1154361555152	1.45334900253421	1.68396139186914	-0.230399194277172	2.01830301412342	0.720760012944547	1.33066165085184	0.11649118660281	-0.793888198720569	-0.884387090169279
Gfm1	4.05078898891443	5.29949378110172	5.21035379418507	5.22266934068101	6.06101577468163	5.79305831466019	5.13772482930991	4.3595211704276	5.44509763804318	5.82883972579636	5.57597482581389	4.56885904532345	5.01205908154794	5.12706781073915	4.7510030306983	3.70553562852121	4.27176927628655	3.30178808827729	3.12962262860188	2.47999103567207	4.56773404676253	2.948896083884	3.2514918786452	2.52910129317722	-0.792846799435538	-1.19600765218183
Smn1	7.12643603949217	6.44239450398384	6.50986366105114	6.75622271284729	8.20636483918205	7.42722902499475	7.25441452637856	5.69255831579102	6.59703052403025	7.6674380191387	6.80397609259201	6.7179505433486	6.61779508791986	6.9174317553901	6.5804289292653	4.53122548505361	6.05925792356872	4.93031629298573	6.25456381021342	5.68482434677654	6.35103992365512	3.6942227533911	5.04554781397482	3.90477308966433	-0.790560391428801	-1.97019064104139
Gnb1l	2.87110042973994	2.46945101888711	2.54393134827692	3.22696469457714	4.55947957655399	3.45484706411239	2.36584648363486	2.55061012683672	2.69171951475905	3.21101219348551	2.37334196280838	1.08671584104773	1.82030560760682	2.51119981779128	1.95652879749131	1.44868955176884	2.46119849344146	1.09354665505829	2.06068382812783	1.44278429312942	2.83731558347749	1.33888645961399	1.75565246202854	1.04058387477681	-0.786990849426768	-0.948308607866177
Ints9	4.53855678693956	6.2565729141975	6.42457279014625	6.80295573051928	7.25746327575538	5.68227551413616	2.30764127059218	3.7408412334253	3.92477450619897	4.17367913484062	3.63236128959657	4.50592902856776	3.96982278967291	4.90732814674569	4.39339560608625	2.81047189576111	3.93102111851142	2.59683021529595	3.39578944954189	3.02624057463547	2.5132127915733	1.65021310531358	3.34007796631173	2.16974545488743	-0.785786265816123	-0.901892716914088
Wdr92	3.36942460510267	3.70742539789102	3.81147103052984	4.42114249257247	5.38737288121638	4.957519985215	4.58176097704607	3.03879259708773	4.1105386414279	3.93086977561876	2.87342934711744	3.80824087692444	3.28722256492169	3.97766459089078	3.86836081848017	3.20945960429672	4.11899919451839	3.32137543684593	3.83245460891252	2.92574502621377	3.49616830946604	1.42808877812632	2.97228276011961	1.3853371554186	-0.785100037809504	-1.55912652931322
Bbs4	6.24039638505141	6.96550726061908	7.15052921394294	7.23575577561599	8.12115012912094	7.28679799826495	6.12660949444404	4.20567401751351	4.12678292854395	2.84305322668759	1.73692519813951	2.63665013934581	1.63889866068267	1.97851415915636	1.44182339712934	1.62582688356121	4.11266677525295	2.9510524660904	4.08987097966851	3.51693545426189	3.27253088058424	2.75712781676643	3.33806779754262	3.61362594363009	-0.784073144551921	-0.0527477396688524
Ccnb2	6.58370259820006	7.06281249240502	7.19802260761727	7.01503585951363	7.40311430851909	7.26356968163401	7.36804367723171	5.79395308994185	6.53359605142314	6.58064750560538	6.80557621963502	6.23843340185573	6.52084493710723	6.87003175153772	6.67106687196445	6.55817577873088	6.16611888452311	4.84374772909089	5.5759082875359	5.32947166728212	4.70093902616461	4.29624447483291	4.36514659469516	4.8439737973905	-0.778406304934159	0.0512161416430235
Cenph	6.48072558629504	6.35994278507408	6.44658212303611	6.5051541543719	7.19280568153656	7.00034936040156	7.06323327464039	5.2461344205044	5.11612351099099	5.04695372406011	5.12478304164196	5.547804536497	5.21818056552509	5.83337589277197	4.97383165767391	6.46802118199814	6.0790729836294	4.83449886070491	5.34537153538678	5.08847661472984	4.36155081604233	4.16159750223785	5.07189135305663	4.82360671391623	-0.774163502911541	-0.221775025012902
Xrn2	4.44087248891937	5.04763435585115	5.08666914069018	5.3215890217101	6.41465817841573	5.9058274186101	5.19615849260207	4.22275047442042	5.32143749516678	5.91399039267484	6.08986674351843	5.30196436614933	5.54990015592366	5.39618346984195	5.37864340187824	5.14852335778783	4.10432827202849	3.03410828409501	3.25920317574146	2.75582761922228	4.63035304701818	2.62086788446328	4.05610659721506	2.42091351580785	-0.770926786590087	-1.69897527876349
Snrpb2	6.67563247823799	6.59645963043851	6.88587936744668	7.02095772206264	8.27242916993973	7.74795797313885	7.80457634822953	5.45238128111815	6.4172010458464	7.3562318626554	6.927434281263	6.89230601612533	6.85375867054157	7.60338154819642	6.63557592942573	8.53387866969621	5.42361178417458	4.23249192089596	4.98497207401929	4.61908428754308	5.44465712906631	3.66008434172603	5.74232156376717	5.58106798349361	-0.757937281507391	-0.666218326446631
Mtbp	1.56917996514257	3.11150211519192	3.26522233621938	3.12751937825279	4.31645713381987	4.01613078609469	3.42747208708629	1.4718949749713	1.9055087940281	1.62397452164461	2.59190437174868	2.46490085669308	3.05532235312752	2.26666062726958	2.45084701210281	1.96873221692399	1.94595971976947	0.776971450376113	1.88963707763919	1.01483373129856	1.5890251750542	0.145455735870368	1.697226701368	1.59976529304628	-0.75788094543275	-0.439470229909728
Bms1	3.11346880933853	7.02552718257317	7.05373043265197	6.91682294522435	5.9963864865852	6.55242625863143	4.46122731173858	3.24319226701702	4.88010264884107	4.5113162219187	4.61512198382402	4.81099827521754	5.27597547422828	4.69765151439075	4.79633298649338	3.29464868360796	3.86567141764843	2.329631679992	2.8520647759606	2.83370983941761	4.46291610618808	1.81936980494355	3.48637972163285	1.29432372530062	-0.757787303793382	-2.1716581929564
Katnal2	2.66817359924164	4.22698626636594	4.33441095498087	5.3335990505948	3.448649910937	4.34004947285317	3.89560315149602	0.175569310370692	-1.52474075869074	-1.64135618291175	-2.36874332864721	-0.0656797711289822	-1.17341043144049	1.00074279669232	-3.32192809488736	-2.34516855143827	-0.599315622443824	-1.14222915617253	1.5400719186882	-0.092937060718387	0.913201547147662	0.794627965921072	0.388553265408885	1.31962371421679	-0.750567010470117	0.27260648384357
Naa16	3.24990037816291	5.22810678532466	5.04424984264041	5.15889845076218	6.19582198743807	5.83399059836853	4.01106620140621	3.2537321593003	3.59623150795487	4.17334334174792	4.15182635247694	3.87435435351879	4.2374566441017	4.1912862761214	3.51817001288499	3.81855405823372	3.72132890763703	2.40210000324082	2.67446291141914	2.5050321690455	3.5349082398514	2.3184383263286	3.19605302340516	2.77603869674719	-0.743937725272863	-0.725874362432759
Slc35f6	4.5249099323566	5.12140918637783	5.29403252400569	5.06225989447013	4.07491640205246	4.78418986418371	4.263605359627	1.46654881696455	1.99116172259045	4.13475486815503	3.44088577407692	-0.422201406007613	-0.679492215940458	-0.685201401843242	-0.308333631314161	-0.526028185947244	0.620577027038983	0.879117591357696	2.59078643118711	0.965137812463181	-0.0728484042406333	1.00579519252273	0.577411908371656	0.0932478063081061	-0.743544421689594	0.200288116019457
Ndfip1	8.11305971928333	7.78170723001716	7.85531701346798	7.28472695356038	7.85304126716526	6.04676823985672	5.23589168920986	5.18868576386678	5.66125364514959	6.23613094259547	7.66841700727964	5.14424219728131	4.23136328277486	6.19814247350704	4.89696928962066	4.93506365950495	5.95104920128149	4.36916632719041	4.7385192611849	4.98208547452488	5.7497460976714	5.18925922788097	4.460768770546	4.51452628447899	-0.74083935869556	-0.344416589795877
Nup88	6.30318893922412	6.78795478270109	7.03355515075583	7.27590100293954	8.20437551131909	8.161585410132	7.63591397261091	5.7985897392331	5.43849247269067	6.25005392078872	5.8694075377207	6.04662420037919	5.97311988576702	6.64000627519796	5.70852110346858	5.12703478380229	5.66072900180735	4.75741801288074	5.22666650859653	4.64794188213345	5.71868766851457	4.47466317034094	4.7560091621618	4.58745500653756	-0.736459261801166	-0.761210469586519
Pdcd6	4.31905427135225	5.50421358402868	5.9186366805959	5.69557352243733	6.46905729543593	4.89650436654306	4.38628673641344	2.73046171365474	4.59996638451467	6.4653378409558	6.60095804555736	6.08549051765322	6.76664816204304	6.61673114480589	7.00103656458985	6.64174253666299	5.14460114564388	3.4155423541987	3.29431343130755	3.98892095133725	3.86443379636562	4.67868041373475	2.89314666417885	4.52157217440114	-0.728922895859494	1.08223419577012
Amacr	2.96781785867682	2.69194502883536	2.66030800865313	2.30659181093601	2.46938849926256	2.42985159630581	1.98280926290671	-0.0470432643341026	-0.973406712259384	-1.78724391659636	3.84418476251406	0.742980617394981	0.665474636659648	1.61617887831052	-0.0589162313396945	1.39181170389042	0.196103397714807	-0.387741875227936	0.54482166264962	-3.32192809488736	-0.702456391624871	1.86833908607214	-3.32192809488736	0.486961450398321	-0.72518852403489	1.44636768467662
Tmem128	4.46216359316066	5.57990119472371	5.77985065247157	5.92138634215671	7.53769986577651	5.99047388188249	5.41573500894171	4.25605202433759	5.7846243769841	6.07232236002731	5.92480775398466	3.25484343962484	4.41698832644699	3.75149585687182	4.36495056493213	4.29003359645508	3.92945016335684	3.12857716032424	5.09540124273532	4.35899397879199	4.08734402617805	4.3268608828169	3.62188776764759	3.66501749417646	-0.721473203677815	0.151454843357568
Nthl1	4.86978752612066	4.96124362173366	5.0855521272093	5.48709397967436	4.21971063954878	5.09122590925169	4.88929830577066	1.88242002570443	2.03735762041625	2.95593766234752	5.06638200630069	3.02507133032758	2.81466526028754	3.38472677492334	2.95617377367311	3.03349700659104	-0.471384675851122	1.08966085163144	2.53930772678125	0.171821699585806	4.09219052084217	4.74772574339868	2.61456380065405	2.64614422004276	-0.721442317334632	0.483526638344289
2310033P09Rik	4.73368514628415	4.85034938567602	5.20998745383927	5.44441197559592	6.1064446411443	5.19342088144961	3.4092279872605	1.30223715209888	2.93117433701673	4.76448416681116	3.95280879459598	3.6275368026899	3.88028390455316	3.80487960825467	4.48742203376371	3.03087456046895	2.55833131698136	1.49290427766436	-0.889016778247468	-1.35139098489744	2.54469309562905	3.92175050552023	0.242645184073359	0.349987970721527	-0.717142845455491	1.04777930848538
Ddb2	5.06449488548502	5.05990898901869	5.47050107383795	5.30974008485578	6.52128477884939	6.04706718499339	5.48266438579987	3.68099940717571	2.14206048175863	2.48491921837479	2.73276195473057	2.44146223207654	0.779453047467662	2.68805276005482	0.942180418246977	0.803665152352881	3.76403823516412	2.76533105739059	3.89299323753141	3.30188610435846	3.20721974923065	2.33357543772734	3.57370171351958	4.18496259605227	-0.712071368027686	0.125592454080054
Gnai3	4.13555949452328	5.60391114715354	5.67753924944509	5.77744864803419	6.82616710780042	6.50929204614564	5.69029416507873	5.15427940233866	5.69969320779436	4.92721380839299	5.79302969350143	6.20504446618964	6.1359862569639	6.5496938109096	5.71424002167455	5.06038466502404	4.94703022104627	4.39103904094698	4.92794384766259	3.97750890454014	5.51376233073637	2.99983047337281	4.6065547492188	3.58410865353392	-0.711223686753553	-1.7212022359376
Pigk	4.66170400190173	3.75875088471647	3.73541386279212	3.51165778850881	2.63011186994376	2.97002902154245	2.1773597359191	0.428581941229939	1.66633394529322	2.89419690716382	2.88881142528085	0.40961360317627	0.62796163211505	-0.153765860876047	-0.863687847208234	1.51736641004554	0.85776606730577	-1.14618634741124	0.95519375201057	0.199524730935069	0.0118891775552213	-0.341376279619194	0.0576277170934421	0.489131852852717	-0.707172584240026	0.0529384389621633
Gys1	0.928654569900175	4.65433815106015	4.73612317503107	4.8657901734568	4.12124754010668	4.20150056253513	3.49313492230551	2.25310583657495	1.15329300733111	2.43932260019201	2.16484097339487	1.46903156452217	3.26969447950984	2.22608614058715	2.50033297347203	0.929813717146648	2.43831680757097	1.42414814476637	1.46110941506525	0.712384477828115	2.46315421116195	0.819570093246944	1.83327468155561	1.64502372312607	-0.704049960190304	-0.70077050005721
Yipf5	4.52022107440806	5.32454781317567	5.57512169353815	5.80317277933328	6.9297909977186	6.09109682237462	4.58677675075454	4.16681986788842	5.99341849389657	5.20330688742071	6.76630362519447	4.68681424422606	4.06072186754505	4.98046407610613	3.33108748239696	4.97280751368673	5.15857131681247	3.88430485905842	4.42799495084098	4.30254571102551	4.96441249531762	2.27623758258771	4.77976399757569	1.8976354181935	-0.701807165344185	-2.54425751337236
Psmd1	6.05978788280749	5.60864663468566	5.65875988830477	5.93114407292262	7.35409948376433	6.81846714073189	4.88809541252769	4.19528459716319	5.57278964617954	6.61491151289747	7.14728634458704	6.95130803106205	6.62548529932493	7.07226661513207	6.52150150867182	6.36579925181572	4.63105188328934	3.54572131113039	4.52715793577887	4.09358552789087	5.11671407551281	3.88598427360032	4.31455152389317	3.85707529538708	-0.700214843645141	-0.859792875302853
Tpd52l2	6.18190360464583	5.97319796822031	6.15210024666792	6.33767363294285	7.30134986033056	6.88187259123331	6.04605226540414	5.65402588653608	6.37202748814249	6.30409481974401	5.48583896687906	5.28511735094962	4.90747236529268	5.74228922305216	5.03209202471073	5.08139502287805	6.03975912819675	5.45515622409233	6.21372637684506	5.38306487275368	6.62254971963479	4.12589075955132	6.18961703302432	4.11678060284256	-0.698210245266632	-2.24324035360361
Pinx1	5.50207913939409	4.70249132470983	4.87421662419014	5.21563977221468	6.30969461743061	5.84751843355233	4.88474442963473	3.02565961409453	4.92618923436347	4.91846733605461	4.48768570944241	5.21297781116879	5.21325006181084	5.59556333394766	4.52006388760688	4.76286435144726	2.9936272673585	1.3588463306051	2.60303876289329	2.43454283090578	2.81614092005376	0.504671235385739	2.32488835135764	1.83147598649483	-0.697069596554488	-1.03131046391571
Exoc4	3.80490025342809	4.02666728988728	4.10736146866677	3.78898841515133	4.40296087838338	4.24654490115276	3.25266089150133	1.4584397528017	-1.52377801581726	1.33769396804992	3.38832732379875	1.99307651113457	0.974074039167087	1.879247010417	2.45072562510354	1.24996103893073	0.524825955742578	-0.85672936908857	1.30347099204141	0.235322680993796	-0.167608991504195	0.709837609040995	1.07684637421675	1.93432777831537	-0.693315598455988	0.596541165065724
Zfp653	1.62729865676057	3.95133600987874	4.66255302650334	4.43315308944211	3.65532892850952	2.98858835242249	2.28774414157383	0.514773693504578	1.01611116946746	-0.378869455996965	-1.21498352212074	-3.32192809488736	-1.45564914627945	-0.522637665018567	-0.651944386901766	-0.238248373182071	1.18031975191582	-0.966894910965923	-0.779276298837018	-0.763604125792422	1.91146149920093	0.70975822255385	0.602760913487064	-0.836076250539351	-0.680532610813974	-0.825408853754697
Coprs	7.47238216492005	5.87338505001689	6.02719829441711	5.33477205195936	6.52467021005297	5.7033028444135	5.24076080870431	4.18002052146631	4.13478771883366	5.97198491662678	5.94579495674006	5.79131919918837	5.85600713308932	6.17203340154757	5.8039218636542	6.52571028495603	2.68126484044367	3.32823761002792	4.72819263549805	3.29825213387231	4.40797810071478	4.9707892468742	4.386424704897	4.78823675591176	-0.679297581873173	0.468180953998352
Mtfr2	1.59489246234034	3.19491283431378	2.79845495201005	2.32085721782248	4.87607977443298	4.73411887484639	4.00084733445639	3.16320082364442	3.11228811360267	1.28996427238831	3.22498796668943	0.909197062991688	1.88434784520056	1.57160885973972	1.46927647815918	2.12658636832201	1.63684499531567	0.672787384707707	2.16136209102503	1.30340084934202	3.19614904791368	2.82564928735872	3.08813481089332	1.45298017235608	-0.678628597135779	-0.743696143561745
Copa	6.03292733413291	5.67817334104164	5.57927972830891	5.08816280283736	5.5725259179356	5.44901324446571	5.12510139096457	3.79963650351911	4.45621475957641	4.97136881058266	5.79516431392604	5.1131503834781	4.99295419298197	4.90845266926561	4.6953424495782	3.25051141882881	3.27145406355782	2.50316297940346	3.00541615733488	2.2445704837084	2.75933695843962	2.44455310957359	2.80355976869519	3.30896512403683	-0.674604653723709	0.141412322340511
Zcchc8	4.20389022714666	5.83614632107684	5.95615657789305	6.31187907105317	7.23622471909847	6.94246758766445	6.44925926839337	3.61310726843454	4.04139194086629	3.5913443128151	4.53033298116582	3.53560509780631	4.34301689137006	4.0587407552736	3.90471529594269	3.4463885811617	3.58647653578471	2.5854481263092	1.85014332168079	1.67409450767628	2.97922419011546	2.19238672223004	3.55771641436072	3.1426911666968	-0.66396295219922	-0.497434809867803
Nanos2	-3.32192809488736	5.00335936856975	5.09333199055614	5.37813009094676	5.83758000021203	6.05933364395133	5.81979589518077	3.51602775791918	-0.00442430929483788	0.0180886097927359	-1.06760919386613	-3.32192809488736	-3.32192809488736	-3.32192809488736	-3.32192809488736	-3.32192809488736	-0.386979509987622	1.94740059418897	3.53370038527632	1.72873901978534	-0.138706800261062	2.44877675776508	2.97588876976821	3.66927626666109	-0.657008671091456	0.917922472155342
Rp9	6.23817159625607	5.84823483142954	6.23285834643599	6.10212478986355	6.06694809193161	3.95567547772747	2.29552614640696	4.12872231792907	4.33807493075139	4.28815181523526	5.08581553150101	3.36721728181834	3.87580954563592	4.42731787312852	4.35454384243137	3.66210293474907	4.50973384042439	3.30529642509241	3.72527217713615	3.62130171600048	4.82352010029653	3.5170866814783	3.02969140107317	2.21358991408016	-0.656104505419688	-1.09776685582252
Zfp60	1.84243181095117	4.54540625084004	4.71590983957508	5.61472456541807	6.43614018006612	6.19436092063879	4.79479013867343	1.87266724743185	1.88671791549152	2.14514592386427	2.22124295999332	3.03727678367709	1.36359723311527	2.28528679864211	1.7803016990478	0.713695814843359	-0.915549253594853	1.4717025237411	2.60608447121381	-0.342722200152464	-0.0901808225009364	0.287460474545932	0.253880379477206	1.09346552577278	-0.650803299380139	0.39059506351277
Ecd	4.98543667343344	4.96773118579332	5.12019847165623	5.51725994317775	6.62473113160748	5.98393985471064	4.97764169689286	3.87327184013582	4.73563048366954	5.26412352994507	4.07735410268463	4.95806313101661	4.74380037671845	5.27912952513513	4.80202256550042	3.92203605953802	4.89487110566784	3.51941609729334	4.37629733004144	4.32721309363579	4.03998059769088	1.85587810332096	3.81894256657391	2.40648496953196	-0.65006906801093	-1.59381226198747
Itsn2	4.32522089246563	4.69946834646142	4.76374087080556	5.17687724188145	5.80211823621886	5.69354828815878	5.36046611850913	2.53993796625038	1.2933351668804	0.346020783555479	0.136390908109625	-1.25397967234066	-0.904602133217904	-2.12728626674389	-1.14897661055515	1.84982316388779	3.68642208726222	2.9734312717838	2.75740094413683	2.00357345444714	3.07364545442223	4.40097504367309	1.69973817585558	3.2618226343596	-0.649666887286822	1.27178225971036
Sybu	3.58167663040683	2.24003034236095	2.81912656033017	2.61108973557146	2.50964770907467	2.42739967562859	1.40078382255496	-0.236734614702019	-2.78777283988874	-2.7941100744619	-2.95382803735099	-0.506807678536325	-3.32192809488736	-3.32192809488736	-3.32192809488736	-3.32192809488736	1.3210622180738	-0.176464206967838	-0.716810722062143	-1.16589397749424	-1.32198941072957	0.596668040233907	-0.667804224499261	-0.710248145492645	-0.648404555351788	0.471597185381102
Sbds	4.43729433149714	6.54069996492907	6.84346886272502	7.34264363118553	7.81167010665456	7.66245475895713	6.99480597608493	6.1165082371574	7.42347732670428	7.00415303595763	6.11459399000712	5.93010809071569	6.04495141660785	6.31464215170297	5.81833675465994	5.58559354177138	6.2581306865076	5.26890593225902	5.57990119472371	5.32749336325386	7.45990697390903	5.02404923719003	6.35358089227793	3.735662973996	-0.648122382753959	-2.44564490246212
Psma2	8.92581551067423	8.61782006058393	8.96167252075638	9.17365215435482	8.87395773125143	9.15081858298434	8.02587041645545	7.06604612429138	8.21299239732712	9.06455416483615	9.57740427935106	9.51921556925454	9.02867688619993	9.95472413549315	8.98290233417816	9.89695143401395	8.06010144047497	6.4847665142894	7.94125306201115	7.89074458866273	7.11320040266395	4.82838786261642	7.52178101065934	6.28090250861454	-0.646382187281666	-1.58547952557242
Atp6v1a	4.01863417413905	4.02448812564064	3.93468633142452	4.41100585040023	5.53175885136776	5.08198293553625	4.1544049835375	3.83361877072556	4.72433376079679	4.4944156103975	5.48988648530014	4.70209786418678	4.80619514749932	5.03906380008169	4.49294912812141	4.83687343503015	4.35548853136016	3.5385381636298	3.7980816293502	3.27766493924365	3.8833275557824	1.92359799137898	4.06450350808747	2.56966121106049	-0.646225051947471	-1.52958813730585
Gm15941	-3.32192809488736	3.04317474547341	3.88497881252383	5.32446140592615	5.62665231272414	5.52408875718368	5.83877028446339	3.93993176472761	-0.434946861732831	-2.6742433449627	-1.50482471052237	-3.32192809488736	-3.32192809488736	-3.32192809488736	-3.32192809488736	-3.32192809488736	2.50733797873222	3.32803793670778	3.80329937606315	1.00250810794948	1.83909290421699	4.12290459147061	2.9953271253787	3.98323077303467	-0.631274579188441	1.39186261066594
Ttc17	2.8806718132268	4.11103966129422	4.24194693294805	4.21359613488585	3.36955023710005	3.49355767506989	3.08650525292935	1.20969041604071	0.948428909859871	1.67269235728351	1.98611963618422	0.117156424634272	-0.34490100867243	-0.206616796937681	-1.16029189859188	-1.60953921460568	0.898347680513032	0.319109202032176	1.55659127270671	0.32384272286988	1.01201794873279	0.331888622565136	0.0550595707173849	1.78846855927286	-0.619595015854458	0.423694151389469
Ccnt2	3.45593869475356	4.59642235798826	4.60451616514653	4.69641676354114	5.38697644692639	5.53344187266313	4.87897051015108	3.22437527900952	4.06900608223275	3.35743939963513	3.53725878766757	3.94783444581846	3.31834721354245	3.50917642889315	3.31264774960003	2.5329801722633	3.98738453958896	3.09678977744179	2.90380570316189	2.60505097955018	3.61706334388818	3.50507791475161	4.65093110267323	4.48246110364827	-0.613107834561237	-0.142464475996885
Nceh1	1.40926601031141	6.0004147152118	5.61793316664953	5.52652584316592	6.50204253046456	5.28572771332989	4.32275740613173	3.71617880708117	3.92574312759481	1.45533905775377	1.68440135015586	-1.34129951222932	-0.786303091798889	-0.872784072748077	1.26556891700871	0.613842788883878	3.72504308528175	2.88138075044369	3.44584586376806	2.96017620373811	2.91463723043046	3.28171901882396	2.75443645587978	3.7696448103486	-0.612745290816564	0.645348628498025
Sec13	7.1163335633979	7.70918033372087	7.91951885875413	7.79271872704482	8.14628863717507	7.59360774422994	7.38600903483773	5.96264618641137	5.88639406639585	7.24696856192025	7.35636393122491	6.96234079341018	6.57680327280411	7.14794770891892	6.66628792387506	6.50579726580992	5.46521048252817	4.76696082426783	5.00686798681241	4.47517569722432	5.23256099251364	3.84450617386985	5.21025247531058	5.25463561212582	-0.607796628052056	-0.491834984383825
Med22	5.50463310331708	6.9403664582859	7.28617884558045	7.45989058495499	8.21847605433419	7.89251853120411	7.29449209518996	5.41845646427214	5.05871478377614	4.70425780326807	3.5408084348617	3.59164351664565	2.9492641104718	4.24209941836663	3.52440223797899	3.69678396203102	4.95297648483727	4.83553505991308	4.96372379958758	3.54209705335466	5.66767928079686	5.85383849859782	4.55095605716503	5.65874846531508	-0.607179275651101	0.534038247590553
Dnajc3	3.79835126096103	5.20246473965879	5.30440152132905	5.93444573325259	6.87353024099162	5.26829215324283	3.8274938736038	3.82487984347153	4.58618226449084	3.36984333588895	3.12497984769529	0.54583002185174	0.936553141373437	-0.800646143163814	1.40390029677449	1.60135422202945	4.30240679455773	3.80064109732908	4.14582416248599	3.33041498385285	4.38050089287943	3.90665012639538	3.63017245928108	3.31213655317829	-0.605032140943463	-0.389343625779027
Taf8	3.185971176542	4.7696342324361	4.64684812012933	4.90851031346648	4.93425228209406	3.70396446288566	2.63635548569332	3.12494015787938	3.46677066464546	3.64575929145774	2.56727528208336	2.15091380824221	2.13730677919329	2.73848683512076	1.79220151556167	1.79758164048296	3.34501308199503	2.56568490464201	2.49671287561201	1.95089014950002	5.68105564711494	3.80074462393678	4.36199990181216	2.87979985202132	-0.603564588567062	-1.67339053866722
Cops8	7.19953493876541	7.38394616118709	7.40658768879008	7.52603750284173	8.2966822373611	8.20612548298656	7.27436417470429	5.91370802788299	6.3877313019252	5.77898386920351	6.40919064221718	6.24399651364857	6.11169907219742	6.70945607291646	6.47116469450564	5.95309292492709	5.53930462452817	5.38716605952585	5.77329220672051	4.6093471966646	6.77682778665393	4.75545378239845	6.09467523099633	4.87455108689664	-0.59774998572105	-1.62861739095999
Rbbp7	7.63653037105541	9.47443198708642	9.51486196470788	9.83477915019701	11.1670103700448	10.5738175744834	10.3559126470239	7.44407067910781	7.27394475544964	7.93411543512241	7.03366526585857	7.20433638154947	8.14502524223657	7.49599089758419	7.64987408638572	6.7733370484736	7.65310302207888	7.19018024805351	7.56631286261176	6.80384697272215	8.64092815628131	6.40054988368345	7.14596270567424	6.35309564641761	-0.597043361434911	-1.69123430252328
Cep44	2.77518542558309	4.3732027374393	4.4204554532239	4.63540034784952	5.14866164202487	1.32624394730638	-1.15098074528334	1.7067559732934	2.78262663025461	2.26030874579247	3.45305658063644	3.79267838757225	3.35659458199613	4.68422964770635	3.31939249548716	4.51106315748246	2.15343894227736	-0.913629267828357	-3.32192809488736	0.915337325489235	1.07205090497549	0.324868194887364	1.95399897344051	0.462617765374638	-0.590331396879689	-0.811694504554516
Msh2	5.48169289025192	5.68822512732724	5.84863295476363	5.49807849985918	5.69273126134116	5.52232886586613	4.76171610245676	3.87003915166257	4.24398128586924	5.48135707189223	7.54445447454392	7.03686594002781	6.71013141129991	7.07999670306251	6.3908258671333	4.6188024652975	3.70686204146254	1.15334489700326	0.63607933827742	2.78985442555839	3.45297753751562	2.53036045105852	1.91860758337073	1.42166226961933	-0.585161617822132	-0.688733655525825
Ndufa10	8.20720471406584	6.46484793930046	6.75747668514778	6.42170467839468	7.92237627095138	7.40751421244967	6.47516758903927	4.40703317443292	5.85952236269049	6.50544319300496	7.45155731709917	6.50742202798064	6.46199340536413	6.93180122841924	6.29904679393318	6.7719251834359	4.94354630834475	3.81608765860021	4.84234531440272	4.64715906315979	5.07817002574595	4.94742771373849	2.7654604880895	4.26107943232032	-0.581339086283885	0.290327231227888
Yaf2	4.04652598339857	2.4262620706158	2.51897568538062	4.31692771439043	5.6465169496937	4.35448742351976	3.62384345648697	3.27493401666694	1.92990080497319	0.922791553200009	0.566181933698165	1.65559454735954	3.27939106114544	1.94778583100611	1.32969194923654	1.45819824308499	3.42412932847171	3.4083042624843	4.17747933758059	3.013998146041	4.02560469413627	4.82228656573472	3.76162569220248	4.23430970469272	-0.579607434449737	0.62802022897254
Scfd1	6.31691685656885	5.63540325019802	5.81294739318411	5.7872652827517	5.12086614892673	5.3095109144431	3.84783659819978	2.61177908163127	3.83208998249876	4.67609247765831	5.50328194218428	4.24531310866726	4.72963433778855	4.70793333467494	4.59620764992542	4.83320889045717	2.76607353477256	1.88697148150549	3.49828916865766	2.96869535885014	1.7854166332939	2.08960662007271	3.46453758218603	3.00820539326568	-0.578637407482674	-0.207753582162758
Mus81	3.89660123787379	5.78142791204191	5.96236161771397	6.31231120812208	3.64140730174082	3.89311947583592	2.98830476492382	1.55363082971865	2.70601327767892	1.44840411346544	2.57470946805857	2.75291340026934	2.37020892805177	2.21819529295776	2.1323465194901	0.181827692562136	2.36995218598915	1.09831174913892	-0.705085816564285	0.187641078180683	3.81844157576417	2.44841732944853	2.49230699295988	0.768857601812201	-0.577889914286016	-1.2647607954463
Smc3	4.08897263753767	5.14721713818188	5.29031012208469	5.52709536470292	6.30409847133687	3.3089884153116	1.45745771131157	3.98869377458632	5.04130870117237	5.18096734146498	5.40499505833513	5.60315154973222	5.51692915278385	5.96681111802189	5.1897494577314	5.21246039336429	4.99661471481536	3.72490124828209	3.4764724202512	3.9321084286617	5.2365614987283	2.7209525870329	3.70316716129689	1.53769862349234	-0.566602170093967	-2.217180907319
Gm6150	-3.32192809488736	3.01050416100615	2.94338126944517	3.8111010612905	4.52413264859581	4.40158951137509	3.64248208992044	0.917164388054544	-2.48279325540097	-3.32192809488736	-2.7595142062454	-3.32192809488736	-3.32192809488736	-3.32192809488736	-3.32192809488736	-3.32192809488736	-0.330379946084879	0.775994465460391	1.77369678715249	-0.858561977185211	-1.64218453406248	0.219760194559978	1.04125700252373	2.03840106206992	-0.565617909918499	0.759260531026393
Tsc22d1	6.41033262373513	8.02534999764657	8.10570950242685	8.54481378206813	8.22858784082087	8.90806230938495	6.86174450093926	5.26866269742241	4.84685933396558	3.57734422773091	6.06726655198432	4.07233736790032	4.65732559604057	4.6703418312527	5.52025250971327	5.39673491753557	4.21081743208921	4.66862407036716	5.79023509695382	4.57927067584913	6.64022034872892	7.02486262686334	5.45710832146254	5.23784283873333	-0.565064641201594	0.222703072184099
Zfp57	7.45089780689197	9.51696853657005	9.64903517492449	10.0378351896376	9.71876574335825	11.2102512574924	10.4869255013415	8.01837824397166	6.4343196413618	3.31856992352858	5.23012229767114	1.31965261395259	1.92061344007378	1.89519014878745	1.53761911508047	4.19004588689444	6.78979444761777	6.12034986657256	6.79225670750621	6.3220813730927	8.25362060601213	9.56602929516798	6.64212824943204	8.04314214763171	-0.560707265428381	1.33090942765639
Tvp23b	5.96072483662883	7.07586417333492	7.12922118583254	7.06640138172326	7.28300498460969	6.65497965689129	6.054785542175	4.17877837008441	2.73745963261845	3.85460412463308	4.08025685905292	3.99553878851661	3.20866395651608	3.75296262523898	4.00088338020497	4.39316904844292	3.52030909153663	3.08929474904246	4.13944493692509	3.41673167082091	2.44418467448777	2.860035123778	3.31934624729405	3.8353784141286	-0.557801951691069	0.438045786897658
Zfp687	2.043137990807	3.33973600766177	3.66747208205408	3.04471934485272	4.21017063564017	3.42849082596152	2.4492127086942	1.74071605025393	0.340562269026414	0.161062127937757	2.79728488465776	3.63735520768756	2.5854144743618	3.23124192080363	2.80402257291637	-0.921160663893348	1.11086432413219	0.50241207883865	1.49113477600143	0.468614594609042	0.327974725005777	-0.603119343683192	0.97613630627931	0.0408377369184643	-0.557590195119406	-0.526385510639389
Mgat4b	2.26199108037968	2.13943347632896	2.46347075142784	2.15044919569793	2.71782884037214	1.35139087542574	0.414178840253115	0.401717833813066	-2.18883151502308	-1.5422901500887	1.76809114219808	0.583961885239342	2.34430585137968	1.20377749262088	0.951371448934302	0.530630127685673	0.873734467968558	-2.19871881317522	-1.70478950236456	-0.598572682674101	0.723733290638258	2.41363469825189	-0.43226960330903	0.273527825082247	-0.556606044119086	0.99168649211645
Padi6	10.7112539784879	12.5388291253805	12.4992654043911	11.485104761081	10.3180908375684	9.57136205820719	7.32293762812056	5.80991600741956	5.39038566668928	4.09820898654248	0.00373318859091791	-0.0321865670463908	-3.32192809488736	-0.305524486993964	-3.32192809488736	-3.32192809488736	5.2273290604323	4.85852812052241	5.45073947957086	4.68332590916561	5.28100084076864	5.59618379150142	5.01675926864391	5.7420250800731	-0.554695975287746	0.50529639123573
Rab1b	7.78435347623146	6.32783284774966	6.56618041119905	6.15044594613227	6.40593961868084	6.07515393819875	6.17358719926384	3.77909158879384	3.22690768186828	5.92157438569813	6.51288739099707	6.10588127777256	5.84003514565619	6.31271599223503	6.21760879239292	3.36546858577813	3.03215022552619	2.62318795203521	2.58684399034438	1.55582106217928	3.06650083812967	1.31515463546071	2.15407763933085	2.93212922139136	-0.552524359636693	-0.295292311391629
Xrcc4	6.4563182702673	5.11530796826668	5.05877538320961	4.70664105730941	4.64286327398438	4.67096493512908	4.56094112198517	2.81430841593705	2.57939740511738	2.97523213388501	2.67830407016425	3.01338007298031	3.68666859836849	3.92004552417241	3.02073509041907	3.39811774711905	3.82525647442568	3.19347371331194	2.79048847455492	2.2216760484696	1.55248528146173	1.36258771221634	2.5835287114139	2.64495452812369	-0.552236384964839	-0.013653137087122
Trp53bp1	2.7796442476991	4.65036822300208	4.68717269447643	5.20554109166653	6.14117730468656	5.18552168412832	4.46313851314294	3.36593044749549	4.03955955725571	3.56127725142271	2.49422101906166	2.9036881079997	2.75797690266812	2.19072862795031	1.75203777128932	0.599555842546368	3.29111285219338	2.72235672525206	2.58333614795756	1.84799690655495	2.73101158541439	1.63372878637662	3.06746146649632	1.1503842029941	-0.551117512996969	-1.23983411282087
Vkorc1	9.53945934127074	8.49196129440037	8.8505806724555	9.0831388909189	8.76598551813383	8.26209954469491	7.19711838004716	6.5598619228515	6.4667902378031	6.32421475676636	6.55081603308327	4.80589087448071	3.72285943311078	4.90842865016879	4.19794400162707	5.67639153970157	6.79878930487903	5.42785084705612	6.79353178234374	6.75898267869445	8.60459770454118	6.41218705315962	7.09654650082709	6.06528364031272	-0.548957192461496	-1.77807105550459
Tor1a	7.12119158140815	8.34677521179552	8.49125585727837	8.67182763125592	8.90679741854492	8.21371179810567	8.18090370917938	7.0948694327187	6.24311303665254	4.97340463667057	4.77155285425185	3.42293264576536	3.51450103627428	3.49100646687009	3.53763153855867	3.87495430647094	6.37876476627905	6.59689490136517	6.93263996685461	5.44872258496337	6.84162095372793	6.64898306368977	6.59144305693925	7.05389330855664	-0.542203355811309	0.142492712838107
Ncaph	4.74443022998792	5.52788356200711	5.64188123177931	5.93161924050077	5.48808756137427	6.15169242972297	4.6381028066698	3.37143340541454	2.75586606551614	3.18795139714838	4.38316512484753	4.77737763081696	4.9124007725376	4.94999708167045	5.08616807810803	3.5647439789142	2.82207747395329	1.88285430313403	2.29498532791251	1.99700329763511	2.20017788651333	1.57377683489141	2.396006002713	1.22146880092021	-0.539582156675199	-0.713767736075239
Lrr1	5.74569180092414	6.7180601768795	6.98671810102108	7.77983095863409	8.99112781464718	8.33850909842571	8.01184781631813	7.2918061281304	8.77931554097786	8.67778305541394	4.5764556248808	3.3661403357705	3.93342156280763	3.83260650939041	3.62739672160999	4.50099321023	8.19958892128262	6.25837193418633	7.5854433189362	8.00991257389942	8.12613657412771	5.15031595750378	7.08926508388433	5.03110401635271	-0.537464385465448	-2.5756305772455
Tfb1m	4.27996152065059	6.21681374812924	6.23320166601647	5.96308334114708	6.43625680294954	6.01695310694696	5.15410519096325	3.43528187890846	3.01717008582997	3.09173706449619	4.68755904891004	4.49365373796952	3.89287670006069	4.69997909196649	3.82760565253055	3.62950816796234	2.87886460239679	2.53172329974752	2.96003159681775	2.04835128970787	0.993058390581153	1.83176781915988	2.81621671180924	3.94548597533367	-0.531345266346819	0.938749813159526
Dtwd1	4.44645475224488	3.52549262047696	3.64407546275662	3.40868469137546	4.35139511601271	3.18222350435782	2.28473324516151	0.581303036002642	0.406710806211164	2.13088804947516	1.7825343758695	3.91791861861162	4.15724586737157	4.71926011927384	4.73963751432669	4.9315506936448	0.378367346535685	0.53952114577753	1.32585265335356	-0.657138088753648	-0.314210518483696	0.740616759324817	-0.248849960919898	0.771826433143205	-0.528257667253446	0.587620870005669
Fkbp15	4.25059024393779	4.29314237791136	4.37521323955639	3.8798429726012	4.53104453238822	3.92472700803309	3.42186958956029	2.05084992217468	2.48440885285824	2.07211609315505	3.08494356438786	0.194604009281403	1.53294028837287	0.812646081163066	1.12940172525297	0.423717996716589	2.10657948063607	1.41120385829889	1.28841172090873	0.558248038743837	1.50782507915757	1.25159791628009	1.3713860076339	2.09646427501803	-0.527267302696896	0.226061682792339
Cep78	3.48504033923449	5.14500077851388	4.76112035410437	4.97831920549972	5.39456558746702	4.52954612129863	4.54728941109515	2.96931444954942	3.86463188713085	3.01508895251612	3.5754575611331	4.137929711601	2.96860505258934	4.41693429747786	3.10072708801814	2.66866604665767	3.28265181963349	0.737193521976844	0.353379755617255	2.43945824870147	2.95016043214344	3.14323176770754	2.27739862635156	2.95074274275103	-0.526687696977139	0.353374707268014
Top1	4.69956273696805	5.630740360602	5.8191955519395	6.15212661891957	7.77267087312131	7.16169625064213	6.21294280378711	5.9910705435687	6.68629041066355	6.03968456646017	4.75488750216347	5.59922256315983	5.33662259558015	6.04547136655053	5.63607643728872	5.8650601654274	6.35470074592861	5.29106200375733	5.18306960508105	5.41125674622079	6.75916915256303	4.52235083852621	5.84191778437421	4.467605550083	-0.522653324389755	-1.83614333079135
Atf6	2.0803950211935	3.70657475546235	3.67320588339558	3.85359650620251	4.38032772057045	3.81727533165067	2.49459737596158	1.19904723786325	0.673610693629251	3.01030721607285	3.08174865123417	-0.529241379073539	-0.468605063995105	-1.42077350096954	-0.945426546683134	0.948271905427037	0.441855260293603	0.776575682762555	1.79741563076048	0.145116569802862	0.370086144070064	0.415563986890623	1.35638048296639	0.676610436390281	-0.522405535813397	-0.25646736666263
Nedd1	4.3992804883483	6.08604066156524	6.18409974785205	6.04276251450417	6.76160441837805	6.68805443905615	6.88815874770891	4.80526149614748	5.27577066893347	5.59871654549578	3.59076966745646	3.51595209077249	3.53360072324958	3.75659635050171	3.13911254266893	2.38988615165531	5.36839820075288	4.1719753766901	4.4586182340025	4.67287788119757	3.11080420362791	3.48066581502771	3.3588463306051	4.52761462243825	-0.522010326158268	0.799630340009159
Myh11	-1.1199618248974	2.48910358660714	2.0463443735027	2.97299035143606	3.25736370327956	3.53887334642939	2.78099663330673	1.05121198675216	0.32883646422954	-2.89734240607805	-2.52138390519456	-3.32192809488736	-3.32192809488736	-3.32192809488736	-3.32192809488736	-3.03097884840326	0.795633974369617	-0.38502260492933	0.812309276386086	0.191790027797042	-1.35845397091248	0.195183789585901	0.396806145095076	0.925072758938979	-0.513154271805812	0.466025863655082
Ano10	6.28769391293474	5.82085036155433	6.18201289513333	5.55896860372856	3.88935672038919	4.577918203867	4.59603466741158	2.06192132368039	0.750726545788326	-1.3456964525406	0.499649475891779	-3.32192809488736	-1.63806997797665	-3.32192809488736	-0.86703366579982	-1.51252599902135	6.78050735152231e-05	1.63117880221899	2.73968827433588	0.803384112157475	0.916774706925538	1.7253223543047	1.64789009105921	2.00267372019136	-0.512979254670325	0.417959417493719
Rnf215	1.01662468052648	2.09859472960318	2.50590108951842	2.64641383937902	3.13126186119615	0.130489429841366	-1.72930123325575	0.704030884799604	1.7290959081371	-0.207336186966177	0.0211698345055751	-3.32192809488736	0.337939393753309	-1.35151246803111	-1.33965912892425	-0.400945057856824	0.275400456139554	-0.230607388203096	0.214485434036362	-1.84342734521911	1.99157535801523	2.80636118130228	-0.343992466673306	1.4658491208475	-0.508900895734178	0.816049894179046
Rhobtb1	-3.32192809488736	2.84156661201311	2.87633423455126	3.45909057768484	3.86926933530266	3.3079923775988	1.82681488461514	1.34141083111689	1.30002998296254	-2.12575543536864	-2.52051693751266	-3.32192809488736	-3.32192809488736	-2.63688321073596	-3.32192809488736	-3.32192809488736	0.316342723348732	0.882032586864725	1.8880983357511	0.137301532304479	0.9259007044658	0.424180400700573	1.38968794900856	0.302722627370867	-0.508425282432476	-0.530569756490887
1110059G10Rik	4.56816590670678	4.38714192839717	4.76945968568154	4.78994308403382	4.94939485873748	3.78930149095496	2.03016301522008	3.2298878121807	3.65667941303046	3.40157585938017	2.08977947605944	2.48341337848894	2.62145411233216	2.57546482227162	2.71083177532762	2.69358062509309	3.05597302823416	2.99200882225877	3.55863499688272	2.50392366306293	3.30356889385736	2.65722382712309	3.56137501982874	2.4568087770879	-0.505339016779359	-0.787953258295543
Nr2e3	2.29913913377956	1.03436364035096	2.45165423968794	2.84483956248483	3.82055682242516	3.88804181904871	3.62684793971526	1.27910277446145	-2.51555783899627	-2.99499618794735	-2.51067410147457	-3.32192809488736	-3.32192809488736	-1.68479086495428	-3.32192809488736	-3.32192809488736	-0.208354270441693	-0.553733181561837	1.97738617522196	1.11840624231639	0.92662192104352	0.855503403218441	-0.446885291884773	0.858697190038334	-0.505238366980021	0.290281749377902
Tubb3	-1.64451456959145	7.17303746216522	7.36664569141193	8.17160716458554	9.20205768858609	8.6737118784422	8.35111149929977	5.65711690485311	3.64567860478261	2.41356429673111	0.569860467927112	2.21605746783474	0.51403639042683	3.2843290465773	2.26831461317523	4.37803295751958	3.69192493495221	3.78365570530313	4.06192305128405	2.71997632143319	4.96744992408512	4.58407256435402	4.60262315633354	4.55385196818113	-0.503930191601923	-0.219787541150835
Mrgbp	4.74238893792837	5.90864720921337	6.18494673223677	5.69657811984316	3.30792828145061	4.59356292866986	3.55307783522008	1.12996875239107	1.34568590732463	0.962467585625515	1.69728453667424	3.38046626008052	2.86130431771701	3.2746120407575	3.07735752112594	0.866132531320382	0.267955212291271	-0.696926528354235	-0.832770545928332	-3.32192809488736	1.57920911761623	1.94188755919128	1.53377761861195	2.17213864067894	-0.502485335925997	0.401502494607897
Rbbp5	2.86267553965912	4.62845866377211	4.62353915217348	4.76937504934982	4.904787537733	5.11784046830779	3.98125901739007	2.0181285013832	3.31532856310727	3.75271648359345	4.43396093112118	3.71075685096525	3.52874633191674	4.08157823875084	3.56329238511567	3.39830932191372	1.98754643995176	1.80345437733905	2.26578492525014	1.14454241475007	2.43961515949797	2.22373144513811	2.71941565516256	1.48971761036462	-0.495413180068834	-0.573726815673568
Gorasp2	6.7578766597479	6.9403664582859	6.67021717817648	6.6675089826382	6.96494150464248	5.31507346204929	5.86068972236926	5.31778884127903	5.4817122620033	4.86677448065054	5.76395593509211	5.17622701536701	5.68918731937603	5.71756676036822	5.14021422589662	4.30934356066852	5.46018883478191	4.99073707867103	4.55809616605173	3.96683649116565	5.66387115819932	5.1826962696887	4.55788792750245	3.96332614766409	-0.494941451710154	-0.501572858630656
Mcoln1	7.3744570212277	5.32132925217694	5.69826015794902	5.03740858038058	6.15656852913179	4.66876020524516	4.29027694180753	2.68178207005299	1.08283200376065	2.14693865061951	4.1367901970407	0.576183494145623	1.22778419588339	0.77843568835245	1.55667955083017	0.608809242675524	-0.49125292479516	0.880434770320168	2.15130682509957	0.385342678045063	1.88588278311601	2.10062113357479	1.55907081277275	0.986694895224572	-0.491199217007327	-0.0649859543496295
Exoc1	4.68262385820368	5.25617660206664	5.36309396307852	5.60703434594862	6.41801955411486	6.18119003236519	5.59950526045256	4.21730827838519	3.26233543112676	3.55258610654438	2.55428923112874	3.45898562578585	3.4230940541499	3.54370620956614	3.10506453389886	2.23490286486825	2.82008499266905	1.86564172716886	1.78414378768267	1.7290393341649	2.73658539392935	2.32649420470058	1.90788282850766	2.75987806601699	-0.490483984071065	0.153516849590864
Bin3	6.54445447454392	5.26565067393182	5.55835642197758	5.55809004181751	6.42774694935127	6.08008840274061	6.36980146827889	4.48994106042539	2.78979392605953	0.323934929950898	1.80987948921733	3.26004222125826	2.1390503125735	3.08906249692715	2.69720445640207	1.86741812141383	2.93847964394675	2.55968024452599	2.0049795147198	0.941339227280606	2.29976044191005	2.6045031184157	3.39621430167326	4.459149609773	-0.487284709395918	0.792283400309671
Sf3b1	5.28038847488099	5.38294386956899	5.36513609377593	5.80280326004153	6.91315270879336	6.34348066589805	6.00539998774259	5.06076941540617	6.81739302184732	7.00990697694933	6.86887192958924	6.22069754760748	5.9407117700776	6.41422011628356	5.84069988694363	6.09613954269325	5.5615186051641	4.81494513676095	4.87916171279586	4.71099373087322	5.55079910617465	3.3771098636436	5.0724617128426	3.14801484588345	-0.482875986024374	-1.96721912245835
AU022751	4.93315714269073	9.46316672039855	9.44303469782484	9.97537511061927	10.8946586337557	10.8973160682562	10.7097989500213	7.62300353773267	3.17644246029516	2.12052778713919	2.49330916269401	1.94287478223382	-3.32192809488736	0.649100365225797	1.40797266406051	-1.15882873525474	5.06633464306115	4.77093473410557	4.62784026504398	3.79499802579459	4.7786238697834	5.97746082153628	5.16727763303746	5.43355039043305	-0.481923704634803	0.728829932819931
Prg4	-3.32192809488736	-0.278639590904575	-0.895488885286683	3.93422396999249	3.77450244510966	3.09291609284746	2.86379972307727	1.83795131288966	-0.739779186803267	-1.11788443767899	-1.65229352932825	-3.32192809488736	-3.32192809488736	-1.57946909116887	-3.32192809488736	0.856388176814091	1.25623171484175	0.970691710093955	2.32698883873257	1.5160201913831	-1.48612526060456	-0.0326454406919844	0.197500583628187	2.17932313735548	-0.475832870331344	1.14521236351307
Abhd16a	6.15254850939618	5.99522671020949	6.19906569653519	6.00385180852979	6.11850508460891	4.95671649729124	3.92636953625101	2.69530569723029	2.21360857641676	2.70861545530566	2.96070074564519	1.17392053776939	0.877241672718951	1.91283761378766	-0.541311429472201	1.64369459888089	1.95879442997217	2.41669114207423	3.70287913851321	2.66033767615084	1.46821836153495	2.06432759679886	1.3496426922746	3.00828608236194	-0.474947524256192	0.979363208138389
Calcoco1	4.33097422634287	4.55323761095986	4.92918974951615	4.77492934579395	5.33658332297977	5.3826983747856	4.35512905848417	1.58724016000838	1.97746311123947	2.18418188942145	3.48995390133131	2.84979514670026	2.74976593838232	3.51891275841658	2.82769913370994	0.0354015064265527	1.55612036479757	0.853301070772215	1.14366769407624	0.499700494356411	0.340596448958125	0.580251631992914	0.8843009511638	1.29744969896568	-0.46917586137757	0.227972392523545
Rnf17	3.96950049334628	4.70660238160226	4.75553923935611	4.48466019177421	4.5382339488685	4.74038793246835	2.87509786477159	2.1941280371887	2.01416958760437	0.881421865946937	3.12825380224933	3.57861271169348	1.94903807480755	2.73488733847118	0.96291173322953	1.940884629834	2.60529519690315	1.33064444289481	1.22815374340546	1.63551295468998	2.63460953061704	0.930964366787162	3.25126311377579	1.48494241251808	-0.462594910956736	-1.43023927829497
Zfp449	1.41567755320178	3.74425798974466	3.54561012123719	3.91167240971783	4.85327212283051	4.84834251084297	3.34804824570544	1.63098783738895	0.462460719109785	-0.617598349312898	-3.15366475229713	0.201546042276994	-0.301562800001805	1.69773379355184	0.621965108681671	-0.423116084848464	-0.316226304633761	1.22856629296638	2.44671675993201	0.768222443188188	0.262360991005695	1.59200008656316	1.08875898708289	0.667456186126989	-0.462292428003092	0.320802509410088
Tmem241	0.131676398983128	1.42725215956401	1.95254976803036	2.55868642021449	3.33802499754931	3.26911695203175	2.61524913459594	0.23075637080115	-0.0863342837382259	-2.9277684966814	-0.0140711965897705	-0.898651133062843	-1.85197962054248	-1.64268447599829	0.23251341019806	-2.31956401303799	0.431376918449193	-0.0702347513990544	0.101335418633271	-1.64116716941166	-0.795711514733114	-0.592527595797815	-0.82919041684328	0.0385780560812189	-0.457997253487419	0.24806495766414
Cwf19l1	3.6927396291484	2.59879632947756	2.42980607946663	2.32203485037048	3.12329206685571	2.84893635613434	1.47676013473801	0.434550837064037	0.71271902601753	3.33823898481962	2.82546001779442	3.26715522395095	3.51308643113416	3.6744832499898	3.37047120428158	1.7082578788838	0.112266425124568	-1.27641173307663	0.0785920741367306	-0.60207440058383	0.93888796549398	-0.46143402564951	0.892523145470015	0.468093212688668	-0.455196097475974	-0.511575473447361
Odf2l	3.12158739076296	3.70907002328453	3.59383180115064	3.56220578388174	3.95076700059314	3.97412544818854	3.28884577711439	2.1274318826086	1.68838180697903	2.29373537927315	3.0146195248007	1.75921123904518	3.49667964506986	3.09385929817599	2.51591930044307	2.11262674523914	2.24890214228108	1.90223183282924	1.5861065850268	0.528051154800014	1.83579879277494	0.310247040510122	2.02083996709015	0.904426292601508	-0.453140653288728	-0.940706605980177
Plagl2	1.73349751827986	2.93854174638003	2.31445871511588	1.6859222127318	2.51505891860192	0.978554427990329	0.678369430283592	0.266240836467043	-0.317890596940421	1.01670311751207	1.1289136397322	1.1581560325653	0.630862066256365	1.38396136300891	1.5020097408086	0.93410882838842	0.00511393566163397	0.0260677278984793	0.425513015420074	-2.17374236900903	-0.0451976988300017	0.652399299580937	0.396126600513461	0.774392800843155	-0.447920553945098	0.315086414349428
Slc6a6	-0.681207690026727	4.15840974181851	4.64614537236936	4.14242977634341	5.35065282345467	4.44656061966554	3.45245047267552	2.82844879624433	4.38927080865661	5.33549040190259	2.96807047120565	1.57994764311062	0.615067823610553	1.34899719619385	0.706181301816737	3.65466466735122	3.11774158046886	2.25629814936106	2.3387353130853	2.28724473207204	3.38068789562862	3.09577254936932	2.31412513428177	2.34984081296331	-0.439416811724397	-0.154156825731114
Popdc2	-3.32192809488736	0.987211704545476	0.751900705451562	3.36266625584825	3.90073158671122	3.77669358234159	3.49405713231368	0.562913998912101	-2.33490052792569	-2.78196929077421	-2.74186270880011	-3.32192809488736	-3.32192809488736	-3.32192809488736	-3.32192809488736	-3.32192809488736	0.00666857028206166	-2.04021797690899	-3.32192809488736	-3.32192809488736	-0.712123499564995	0.840926433303148	-0.479194592381962	1.27995855009162	-0.438638545307377	0.944500645717493
Trim32	3.08818061560988	3.50797219173924	3.75195639001871	3.40883411814072	4.0152120850685	3.60174405095456	3.55176208534836	0.577131496472945	-0.675677864650104	0.571919463245557	2.36639216140061	3.10433162714884	2.90774057345041	3.74072252551194	2.59927970223719	0.614530821052148	-1.40833972977447	-0.0269221886481223	1.44367029838228	-0.260914048896188	-0.485099084087156	0.299467405376157	0.788735817820044	0.630181780491738	-0.437435418699397	0.110111925714808
Aph1a	2.48674783390142	3.20824255350728	3.40720317085582	3.23559534281318	4.09207209450293	3.42603658953791	3.26536037837199	2.21505417365367	1.58108124388518	2.86555265206383	3.95565688126398	1.8341812809485	1.63550366786043	1.70715810716901	2.54041666498521	0.280873193203804	1.76488963260264	2.78866691996241	3.38796905115239	1.5431889996993	1.80352463909859	1.66710643141196	1.23779619496999	1.16369193743116	-0.430575300602079	-0.0840766753651435
Ctnnb1	4.31236748535643	6.54888662603702	6.5248785983708	7.10886940782805	8.71036563852617	7.83291532438204	6.25496056556923	5.63614896025623	6.236230460319	5.5809805824092	6.90645772216199	5.9974143585438	6.10195886785181	6.31144317146465	6.48503550748003	6.3030537389198	4.95250597117294	4.7675170894954	4.74114335495532	3.91950217390231	6.03059210311965	3.80255513803915	4.81941783579568	2.90719064497297	-0.430038922068989	-2.03654592188165
Slc31a2	4.55887373256708	5.68213502902001	5.95898415447547	5.55732124398594	6.47711386714933	4.56860371720734	3.07600489529831	1.26875775099392	1.86899486553492	1.70014227034853	2.28011598128956	0.738430628216412	1.20613681666534	0.36513259345253	-1.25183077054131	2.23467298676648	-3.32192809488736	1.11514646941569	2.28249318225273	0.0906488648208371	1.96945444513574	2.59680875199622	2.74189622543811	2.80995561062224	-0.42727768218159	0.260636002019886
Btbd9	4.39242733821372	3.27000858132114	2.73199127210768	2.17083841908314	2.59138740199131	2.335437520671	1.42513162646282	0.457226545544628	-0.292537052834261	-0.61770460382894	0.547854496960415	1.4191990765898	0.876856768656733	1.14873240588972	0.35553504483442	0.421392978464876	0.621515066357649	0.463852600139716	1.08071223233838	-0.17415414280063	0.0416298922805552	0.871717505723464	0.772409331705226	0.630013989484836	-0.423765673245349	0.190368780510375
Spata7	3.69947389901512	4.89276500948378	4.64615113398855	4.8890548860648	4.91189766644392	4.77171130394751	3.8789410921103	2.02619453142163	3.14807994541094	3.66847090327297	2.25639477592836	2.11695023364914	2.30374276279495	2.62801997803434	1.97456235092331	2.3013710797752	2.43327195734326	0.652858163296341	1.82578562746479	2.21602952171698	1.29872282487611	0.643126578700825	1.04315549314588	2.09569829568719	-0.422434473333006	0.272708363788666
Ccdc71	4.25653517487515	3.5198941066234	3.85207876260156	3.40572012738125	3.05530326222664	2.77263102476647	1.19625451009114	0.233434079599499	1.62352510580931	1.94990466378247	2.30359081126421	1.01525491131908	2.20284396284098	1.87858802882357	3.11930803106234	-0.0236598288754941	-0.217861546289155	-1.1111215702138	0.453670334820312	-0.41888982477445	2.28644058552453	0.281359974485205	1.05046687035066	-0.436761803464758	-0.420339265275549	-1.22075620738053
Slc25a26	5.47009429264778	6.34549218283105	5.96923569606182	5.32823330082357	4.25181754087696	4.27588610822048	3.15738170111516	1.48538045408436	1.18579678694156	2.26931746704466	2.58686560240417	1.59435745145869	1.73671310044021	1.8286925050233	2.19252244365189	2.40752406950225	1.72400407903136	1.37299665923261	1.72774623181253	0.92881372369463	2.36098785801673	1.63480233953385	1.83952429539073	0.617053937532881	-0.41914052030632	-0.707654128552211
Anks4b	-3.32192809488736	3.94221420585133	3.50584012971443	2.78502526909642	4.07058682619355	3.82068956055921	3.20950795305723	0.583981134390971	0.111542844099972	-3.00027125216619	-3.32192809488736	-3.32192809488736	-3.32192809488736	-3.32192809488736	-3.32192809488736	-3.32192809488736	1.63718824895538	0.969262868803527	0.686415363641973	0.161578154819845	-0.0210473371608024	1.21161656544652	1.94046747641025	3.59232546944148	-0.419041519672952	1.28824236355351
Smu1	5.82529972979441	6.65665367408538	6.87649238984467	7.56276139574915	7.99431949069382	7.552169542712	5.49732494753974	6.1761332468778	6.69262247543019	6.6525581976612	6.23765357804419	6.15787439536472	6.05215501683373	6.66344424956128	5.97708984163172	5.81024514386695	6.05998683764357	5.67647334776325	5.29656753256048	4.79295943915889	6.50902278615216	5.03959026227437	5.9227045108095	4.3403842354554	-0.418607386579186	-1.48246965288776
Slc9a3	-3.32192809488736	3.75726865452394	3.84541979625791	3.51027837551118	2.83165838882827	3.41336390436619	2.75211058221936	0.565772628095427	0.118866009112226	-3.06236634447693	-3.06523019510317	-3.32192809488736	-3.32192809488736	-3.32192809488736	-3.32192809488736	-3.32192809488736	-0.281400328268604	-0.342793554353598	0.593602366436237	-0.973202772943808	-0.0641525682100333	1.5270653296225	0.0681053147139043	0.299842481474532	-0.415486599843011	0.636052214840875
Blzf1	3.90303827011291	3.84636293095902	3.66609757278732	3.85609929014478	4.06926393043025	4.42074512735143	4.23695175858808	2.28555313906468	2.41125267798794	3.4104767918976	3.53561753863985	2.68381096718908	3.49927188316909	3.0070286128479	2.70447361942558	1.85685425816039	2.80870424122709	1.78346084518942	1.43421987881561	1.76992403919115	1.66218270808274	0.825915850758916	1.86385521561674	1.97169988534138	-0.41150057039522	-0.199210821942795
Polk	1.40091494833843	1.73166550779285	1.62457352506638	2.19760437452523	3.06639233989178	2.8466357230449	2.72306046721724	0.589044356767767	-0.0263270140837792	1.43098637550787	0.517668758307736	-0.485622181304552	0.786353801465239	0.970610731153267	0.575292965523363	1.10940736682699	0.418384273572293	0.120617361217942	0.319109202032176	-1.273472173098	-1.15658852511379	0.644603889096998	-0.920958514323078	0.348787630984662	-0.40940124571689	0.739742598903517
Fcho1	4.46954088610108	3.95565688126398	4.42763298842564	4.31206973571629	3.34762314010355	3.35302681651565	2.71185388380465	1.45049073864781	-1.63608211142849	-3.11927968593371	-1.99397635664174	-0.945270971293058	-1.18331674448952	-0.717968299652505	0.384480892625348	-0.197998741490954	-0.0894730135397057	0.431120134994189	1.08873863777029	-0.930883553097577	-0.106797795513046	0.423642707620283	-0.362387899114114	0.196669987531528	-0.406070466148939	0.290048371133632
Shprh	1.03467352930027	2.84941886317627	2.39885927389748	2.46752730009432	3.50401013681651	3.17364396018146	2.50892552342371	1.36852811268381	1.49378565392839	2.12548249087613	2.24302313539252	2.73683646718153	2.34739069607511	1.83938320032396	1.88333537683616	1.66530635229421	2.15354270925876	1.05352149023522	0.258989193775845	0.807470333044497	1.74022384558691	1.13229386902855	1.23171502119073	1.2301661153232	-0.404392363632458	-0.240806724103561
Mfsd10	1.10760753139083	4.37932984317879	4.95678153607924	4.41110757018101	5.45966767669431	3.10869840604086	1.35956052634163	1.75593441195333	2.21122406402408	3.69696196402582	5.35011884361637	3.54652409490848	3.1871707227075	2.85536186881671	3.43496176018725	3.46699247821741	1.30348268215976	1.79310098515167	2.02068709346736	0.0720001247736774	4.25139340814802	3.29051582277227	3.11917686662842	2.02142997844785	-0.398439846790146	-0.916753343726518
Tmem104	2.62751812599842	3.12542462969276	3.52765840671484	3.53398687525927	3.39555641298655	3.01309059513376	1.76942900558501	0.467488173508356	0.0838532892390957	-0.654308416159428	2.07672668154985	-2.05008413373398	0.185181498894411	-1.08551813726369	-0.12765977145679	-2.33537080405438	0.579044949486068	0.100089562106818	0.561673172552573	-0.412210664682466	0.0577150452460074	-0.617653689230161	-0.278636090784991	-0.434919557466164	-0.396632231045184	-0.199667587562559
Serpine2	4.83056464279681	7.54791247360097	7.70167380419531	7.71569435493698	8.17750923644678	7.95165772727702	6.75574217934539	3.92378622218894	3.26213845451557	3.3583118584518	5.05910863460162	2.36829063040845	-1.4258500394903	1.7537286061412	0.565411953114829	0.137273985825156	3.65252091267957	3.5087328795124	4.06419306192749	3.39051636521522	4.88184078570617	3.27449575401739	4.02128427518802	4.95502911001244	-0.394050615442229	-0.161302230202074
Riok1	5.72879669370083	6.67815643554874	6.93313589254181	7.22786619741159	8.79758371548362	8.33753716625596	7.60316638944936	5.44011503264441	4.93558232452944	4.25403463328605	4.1325110397992	4.02148861097325	4.14840539899287	4.22610772551637	3.96772196496736	3.72267367017708	4.89338162779392	4.17853140487946	4.29858500602712	4.25255947325132	4.54503550356543	3.45911681446667	4.28185400825013	4.00236048101265	-0.393807397510308	-0.629686118145328
Ufl1	4.28684419303615	3.93457311375358	4.16144432807457	4.24991554359398	5.08225976794173	4.85360648607282	3.83544915949225	0.674361214264763	-0.193786495028891	1.58747060867063	4.40505975066073	2.04800246128699	1.47343366130372	1.91859995121452	1.28526608121487	2.50108240824349	0.93047999457875	0.712225980551702	1.2233051524143	0.225595767340319	-0.593245663071288	-0.737605330786432	-2.16405879181312e-05	0.326514338466176	-0.390708169917103	0.0774100627873151
Sft2d1	3.31621381966998	2.87650712392703	3.31990257250856	3.25010964703334	4.46415199298954	1.79017982761457	3.2452826807292	2.57455931850405	3.44135067753525	3.28491383942569	2.82835739483735	-0.217591435072627	2.10454130668895	2.18793873237459	2.77251068133172	4.89757443374589	4.81401200395905	3.85863752070687	4.60532246132381	4.65843429765008	3.4931861716631	2.20142057744225	2.59664418942241	2.63237525019324	-0.384957847874519	-0.600867328113593
[truncated: 956 more rows]
