# Supplementary material for: THAP1 is a maternal effect factor required for the first cell cycle via Rrm1 in early mouse embryos
Source: EMBO Rep. 2026 Feb 23;27(7):1813–29. doi: 10.1038/s44319-026-00712-9 (PMC13077089; doi:10.1038/s44319-026-00712-9)
Supplement: Supplementary file 15 — Source data Fig. 4 [file 44319_2026_712_MOESM15_ESM.zip]

Archive with 12 entries (8 files):
- Figure4 Source Data/
- __MACOSX/._Figure4 Source Data
- Figure4 Source Data/4E/
- __MACOSX/Figure4 Source Data/._4E
- Figure4 Source Data/4B/
- __MACOSX/Figure4 Source Data/._4B
- Figure4 Source Data/4A/
- __MACOSX/Figure4 Source Data/._4A
- Figure4 Source Data/4E/ACTIN.png
- Figure4 Source Data/4E/RRM1.png
- Figure4 Source Data/4B/select_gene_FPKM_new.log2.txt
- Figure4 Source Data/4A/deg.xlsx
