# Supplementary material for: THAP1 is a maternal effect factor required for the first cell cycle via Rrm1 in early mouse embryos
Source: EMBO Rep. 2026 Feb 23;27(7):1813–29. doi: 10.1038/s44319-026-00712-9 (PMC13077089; doi:10.1038/s44319-026-00712-9)
Supplement: Supplementary file 15 — Source data Fig. 4 [file 44319_2026_712_MOESM15_ESM.zip › Figure4 Source Data/4B/select_gene_FPKM_new.log2.txt]

Gene	D14_wt_rep1	D14_cKO_rep1	D14_wt_rep2	D14_cKO_rep2	GV_wt_rep1	GV_cko_rep1	GV_wt_rep2	GV_cko_rep2	MII_wt_rep1	MII_cko_rep1	MII_wt_rep2	MII_cko_rep2	PN5_wt_rep1	PN5_cko_rep1	PN5_wt_rep2	PN5_cko_rep2	control_L2C_rep1	mKO_L2C_rep1	control_L2C_rep2	mKO_L2C_rep2
Ech1	3.30138864	-1.153969704	4.235190927	-0.237870635	2.693665367	-3.321928095	2.155697429	0.061697409	0.47412969	-1.57117154	1.09703765	-3.321928095	0.413095768	-3.321928095	2.121473011	-3.321928095	2.33355	0	7.31508	2.25528
Ehd3	1.681390792	-2.076858428	1.640815248	-3.321928095	1.574508458	-3.321928095	-0.689964739	-1.962856783	0.561458118	-3.321928095	0.015036484	-3.321928095	2.564487921	-3.321928095	2.333117415	-3.321928095	0.799305	0	2.27017	0
Prepl	2.945791212	1.857268426	4.140353309	1.07865082	3.776103988	1.380917807	3.830478446	2.535988226	2.949508787	0.978971693	2.960241087	1.033186865	3.576739796	1.359515548	3.831036099	-0.230294262	3.3509	0.510349	2.96666	1.48881
Rcan1	2.7861112	-0.152657263	2.997633844	-0.030958212	1.629393926	0.07624439	2.20722756	-0.136581648	3.758857461	1.096551982	2.855425661	-0.623402882	2.886308215	0.816476832	3.698651889	1.767705641	3.73034	5.38533	2.30867	2.18526
Rrm1	2.838310427	1.568936851	3.843993891	1.566591123	2.759677837	-0.06956391	2.501115538	0.779503476	2.649836157	1.213285062	2.931632004	2.055410862	3.250819116	-0.535856635	2.344839857	-3.321928095	29.2732	3.48683	17.3967	8.05848
Trp53	3.935205132	2.740398727	4.513705492	2.914738631	4.315261893	2.807457968	4.006827603	2.810626128	5.916526803	4.015292383	5.929606389	4.244430438	4.980052728	3.005572454	4.720617754	-0.338060728	49.4161	22.2475	48.7085	10.5605
Usp31	1.519627447	-3.321928095	1.472118602	-2.895324112	1.599727213	-2.863353954	0.878419313	-0.876082231	2.206649475	-3.321928095	2.137873986	-3.321928095	2.778059252	-2.230803761	2.436079199	-3.321928095	4.268	0.346792	3.65723	0.191006
