# Supplementary material for: THAP1 is a maternal effect factor required for the first cell cycle via Rrm1 in early mouse embryos
Source: EMBO Rep. 2026 Feb 23;27(7):1813–29. doi: 10.1038/s44319-026-00712-9 (PMC13077089; doi:10.1038/s44319-026-00712-9)
Supplement: Supplementary file 15 — Source data Fig. 4 [file 44319_2026_712_MOESM15_ESM.zip › Figure4 Source Data/4A/deg.xlsx]

## Sheet: Sheet1
	D14	D60	MII	PN5	E2C	L2C
down	39	21	37	73	186	1002
up	11	10	88	240	92	1795
