# Supplementary material for: THAP1 is a maternal effect factor required for the first cell cycle via Rrm1 in early mouse embryos
Source: EMBO Rep. 2026 Feb 23;27(7):1813–29. doi: 10.1038/s44319-026-00712-9 (PMC13077089; doi:10.1038/s44319-026-00712-9)
Supplement: Supplementary file 16 — Source data Fig. 5 [file 44319_2026_712_MOESM16_ESM.zip]

Archive with 17 entries (11 files):
- Figure5 Source Data/
- __MACOSX/._Figure5 Source Data
- Figure5 Source Data/5A/
- __MACOSX/Figure5 Source Data/._5A
- Figure5 Source Data/5C/
- __MACOSX/Figure5 Source Data/._5C
- Figure5 Source Data/5D/
- __MACOSX/Figure5 Source Data/._5D
- Figure5 Source Data/5E/
- __MACOSX/Figure5 Source Data/._5E
- Figure5 Source Data/5B/
- __MACOSX/Figure5 Source Data/._5B
- Figure5 Source Data/5A/% of embryos.xlsx
- Figure5 Source Data/5C/thap1_rrm1_rescue_fc_order.txt
- Figure5 Source Data/5D/thap1_rrm1_rescue_scatter.txt
- Figure5 Source Data/5E/selected gene expression.xlsx
- Figure5 Source Data/5B/% of embryos .xlsx
