# Supplementary material for: THAP1 is a maternal effect factor required for the first cell cycle via Rrm1 in early mouse embryos
Source: EMBO Rep. 2026 Feb 23;27(7):1813–29. doi: 10.1038/s44319-026-00712-9 (PMC13077089; doi:10.1038/s44319-026-00712-9)
Supplement: Supplementary file 16 — Source data Fig. 5 [file 44319_2026_712_MOESM16_ESM.zip › Figure5 Source Data/5A/% of embryos.xlsx]

## Sheet: Ctrl_NT
Average
	hCG (h)
		1C	2C	4C	8C	Morula	Blastocyst	Degenerated
	36	0.309568	0.682439	0	0	0	0	0.00799373
	44	0.0605709	0.93118	0	0	0	0	0.00824916
	52	0.0451596	0.943143	0	0	0	0	0.0116974
	66	0.0414559	0.236062	0.707081	0	0	0	0.0154011
	122	0.0256705	0.12185	0.035442	0.00344828	0.0404598	0.504887	0.268243
36h	Rep1	0.36	0.64	0	0	0	0	0
	Rep2	0.425926	0.574074	0	0	0	0	0
	Rep3	0.448276	0.534483	0	0	0	0	0.0172414
	Rep4	0.113636	0.863636	0	0	0	0	0.0227273
	Rep5	0.2	0.8	0	0	0	0	0
	average	0.309568	0.682439	0	0	0	0	0.00799373
44h	Rep1	0.08	0.92	0	0	0	0	0
	Rep2	0.0185185	0.962963	0	0	0	0	0.0185185
	Rep3	0.0487805	0.95122	0	0	0	0	0
	Rep4	0	0.977273	0	0	0	0	0.0227273
	Rep5	0.155556	0.844444	0	0	0	0	0
	average	0.0605709	0.93118	0	0	0	0	0.00824916
52h	Rep1	0	1	0	0	0	0	0
	Rep2	0.0185185	0.962963	0	0	0	0	0.0185185
	Rep3	0.0517241	0.931034	0	0	0	0	0.0172414
	Rep4	0	0.977273	0	0	0	0	0.0227273
	Rep5	0.155556	0.844444	0	0	0	0	0
	average	0.0451596	0.943143	0	0	0	0	0.0116974
66h	Rep1	0	0.24	0.76	0	0	0	0
	Rep2	0	0.203704	0.759259	0	0	0	0.037037
	Rep3	0.0517241	0.310345	0.62069	0	0	0	0.0172414
	Rep4	0	0.181818	0.795455	0	0	0	0.0227273
	Rep5	0.155556	0.244444	0.6	0	0	0	0
	average	0.0414559	0.236062	0.707081	0	0	0	0.0154011
122h	Rep1	0	0.12	0.12	0	0	0.48	0.28
	Rep2	0	0.0925926	0	0	0.111111	0.462963	0.333333
	Rep3	0.0172414	0.172414	0.0344828	0.0172414	0.0689655	0.413793	0.275862
	Rep4	0	0.0909091	0.0227273	0	0	0.545455	0.340909
	Rep5	0.111111	0.133333	0	0	0.0222222	0.622222	0.111111
	average	0.0256705	0.12185	0.035442	0.00344828	0.0404598	0.504887	0.268243

## Sheet: Ctrl_OE RRM1
Average
	hCG (h)
		1C	2C	4C	8C	Morula	Blastocyst	Degenerated
	36	0.261524	0.73393	0	0	0	0	0.00454545
	44	0.0192553	0.967472	0	0	0	0	0.0132725
	52	0	0.986727	0	0	0	0	0.0132725
	66	0	0.216837	0.763842	0	0	0	0.0193214
	122	0	0.0476197	0.0254054	0.00540541	0.0458144	0.592364	0.283391
36h	Rep1	0.4	0.6	0	0	0	0	0
	Rep2	0.185185	0.814815	0	0	0	0	0
	Rep3	0.404255	0.595745	0	0	0	0	0
	Rep4	0.318182	0.659091	0	0	0	0	0.0227273
	Rep5	0	1	0	0	0	0	0
	average	0.261524	0.73393	0	0	0	0	0.00454545
44h	Rep1	0.075	0.925	0	0	0	0	0
	Rep2	0	1	0	0	0	0	0
	Rep3	0.0212766	0.93617	0	0	0	0	0.0425532
	Rep4	0	0.97619	0	0	0	0	0.0238095
	Rep5	0	1	0	0	0	0	0
	average	0.0192553	0.967472	0	0	0	0	0.0132725
52h	Rep1	0	1	0	0	0	0	0
	Rep2	0	1	0	0	0	0	0
	Rep3	0	0.957447	0	0	0	0	0.0425532
	Rep4	0	0.97619	0	0	0	0	0.0238095
	Rep5	0	1	0	0	0	0	0
	average	0	0.986727	0	0	0	0	0.0132725
66h	Rep1	0	0.45	0.55	0	0	0	0
	Rep2	0	0.0925926	0.907407	0	0	0	0
	Rep3	0	0.234043	0.723404	0	0	0	0.0425532
	Rep4	0	0.135135	0.810811	0	0	0	0.0540541
	Rep5	0	0.172414	0.827586	0	0	0	0
	average	0	0.216837	0.763842	0	0	0	0.0193214
122h	Rep1	0	0.15	0.1	0	0.075	0.35	0.325
	Rep2	0	0.0185185	0	0	0	0.87037	0.111111
	Rep3	0	0.0425532	0	0	0.0851064	0.553191	0.319149
	Rep4	0	0.027027	0.027027	0.027027	0	0.567568	0.351351
	Rep5	0	0	0	0	0.0689655	0.62069	0.310345
	average	0	0.0476197	0.0254054	0.00540541	0.0458144	0.592364	0.283391

## Sheet: mKO_NT
Average
	hCG (h)
		1C	2C	4C	8C	Morula	Blastocyst	Degenerated
	36	0.88529	0.105619	0	0	0	0	0.00909091
	44	0.458985	0.531924	0	0	0	0	0.00909091
	52	0.278816	0.712093	0	0	0	0	0.00909091
	66	0.175019	0.775847	0.0400427	0	0	0	0.00909091
	122	0.133209	0.44381	0.0302866	0.0125	0.011128	0.0222561	0.34681
36h	Rep1	0.9375	0.0625	0	0	0	0	0
	Rep2	0.97561	0.0243902	0	0	0	0	0
	Rep3	0.956522	0.0434783	0	0	0	0	0
	Rep4	0.875	0.125	0	0	0	0	0
	Rep5	0.681818	0.272727	0	0	0	0	0.0454545
	average	0.88529	0.105619	0	0	0	0	0.00909091
44h	Rep1	0.65625	0.34375	0	0	0	0	0
	Rep2	0.512195	0.487805	0	0	0	0	0
	Rep3	0.217391	0.782609	0	0	0	0	0
	Rep4	0.5	0.5	0	0	0	0	0
	Rep5	0.409091	0.545455	0	0	0	0	0.0454545
	average	0.458985	0.531924	0	0	0	0	0.00909091
52h	Rep1	0.1875	0.8125	0	0	0	0	0
	Rep2	0.341463	0.658537	0	0	0	0	0
	Rep3	0.217391	0.782609	0	0	0	0	0
	Rep4	0.375	0.625	0	0	0	0	0
	Rep5	0.272727	0.681818	0	0	0	0	0.0454545
	average	0.278816	0.712093	0	0	0	0	0.00909091
66h	Rep1	0.15625	0.8125	0.03125	0	0	0	0
	Rep2	0.146341	0.804878	0.0487805	0	0	0	0
	Rep3	0.217391	0.73913	0.0434783	0	0	0	0
	Rep4	0.21875	0.75	0.03125	0	0	0	0
	Rep5	0.136364	0.772727	0.0454545	0	0	0	0.0454545
	average	0.175019	0.775847	0.0400427	0	0	0	0.00909091
122h	Rep1	0.125	0.5625	0.0625	0	0.03125	0	0.21875
	Rep2	0.121951	0.390244	0	0	0.0243902	0.0487805	0.414634
	Rep3	0.217391	0.391304	0.0434783	0	0	0	0.347826
	Rep4	0.15625	0.375	0	0.0625	0	0.0625	0.34375
	Rep5	0.0454545	0.5	0.0454545	0	0	0	0.409091
	average	0.133209	0.44381	0.0302866	0.0125	0.011128	0.0222561	0.34681

## Sheet: mKO_OE RRM1
Average
	hCG (h)
		1C	2C	4C	8C	Morula	Blastocyst	Degenerated
	36	0.575338	0.41697	0	0	0	0	0.00769231
	44	0.0776224	0.898928	0	0	0	0	0.0234499
	52	0.0327273	0.943823	0	0	0	0	0.0234499
	66	0.0181818	0.465688	0.489044	0	0	0	0.0270862
	122	0.0109091	0.170769	0.0374359	0	0.117809	0.270862	0.392214
36h	Rep1	0.641026	0.358974	0	0	0	0	0
	Rep2	0.872727	0.127273	0	0	0	0	0
	Rep3	0.409091	0.590909	0	0	0	0	0
	Rep4	0.8	0.2	0	0	0	0	0
	Rep5	0.153846	0.807692	0	0	0	0	0.0384615
	average	0.575338	0.41697	0	0	0	0	0.00769231
44h	Rep1	0.0769231	0.923077	0	0	0	0	0
	Rep2	0.272727	0.727273	0	0	0	0	0
	Rep3	0	0.954545	0	0	0	0	0.0454545
	Rep4	0	0.966667	0	0	0	0	0.0333333
	Rep5	0.0384615	0.923077	0	0	0	0	0.0384615
	average	0.0776224	0.898928	0	0	0	0	0.0234499
52h	Rep1	0	1	0	0	0	0	0
	Rep2	0.163636	0.836364	0	0	0	0	0
	Rep3	0	0.954545	0	0	0	0	0.0454545
	Rep4	0	0.966667	0	0	0	0	0.0333333
	Rep5	0	0.961538	0	0	0	0	0.0384615
	average	0.0327273	0.943823	0	0	0	0	0.0234499
66h	Rep1	0	0.589744	0.410256	0	0	0	0
	Rep2	0.0909091	0.4	0.490909	0	0	0	0.0181818
	Rep3	0	0.318182	0.636364	0	0	0	0.0454545
	Rep4	0	0.366667	0.6	0	0	0	0.0333333
	Rep5	0	0.653846	0.307692	0	0	0	0.0384615
	average	0.0181818	0.465688	0.489044	0	0	0	0.0270862
122h	Rep1	0	0.205128	0.0769231	0	0.205128	0.205128	0.307692
	Rep2	0.0545455	0.127273	0	0	0.109091	0.218182	0.490909
	Rep3	0	0.272727	0	0	0.136364	0.318182	0.272727
	Rep4	0	0.133333	0.0333333	0	0.1	0.266667	0.466667
	Rep5	0	0.115385	0.0769231	0	0.0384615	0.346154	0.423077
	average	0.0109091	0.170769	0.0374359	0	0.117809	0.270862	0.392214
