# Supplementary material for: THAP1 is a maternal effect factor required for the first cell cycle via Rrm1 in early mouse embryos
Source: EMBO Rep. 2026 Feb 23;27(7):1813–29. doi: 10.1038/s44319-026-00712-9 (PMC13077089; doi:10.1038/s44319-026-00712-9)
Supplement: Supplementary file 16 — Source data Fig. 5 [file 44319_2026_712_MOESM16_ESM.zip › Figure5 Source Data/5C/thap1_rrm1_rescue_fc_order.txt]

Gene	Gene	D7_re1	D10_oocyte	D14_oocyte	8w_oocyte	MII_oocyte	PN5_zygote	2cell_early	2cell_late	4cell	8cell	ICM	mean_ctrl	mean_ko	mean_ctrl_oe	mean_ko_oe	fc_ko	fc_rescue
Dux	Dux	-3.32192809488736	-2.92165140419285	-1.94869194213413	-2.30112367835698	-2.55441990394741	3.80672618223295	4.79649392942584	0.518937929531565	0.147736512277168	-2.7360194965055	-2.00781166374669	-0.457964486697106	-0.0325073206011622	-2.29939047110996	-0.136029842341142	0.205869691755161	-0.052976002721703
Defb35	Defb35	-3.32192809488736	-3.32192809488736	-3.32192809488736	-3.32192809488736	-3.32192809488736	3.51951674399906	3.07469381016962	-3.32192809488736	-3.32192809488736	-3.32192809488736	-3.32192809488736	-3.32192809488736	1.62643860634617	0.644530059494116	0.622447810525933	1.99548410822946	-0.708907495837475
Guca1a	Guca1a	-3.32192809488736	-3.32192809488736	-2.16566740481778	-2.62046065620608	-3.32192809488736	-3.32192809488736	3.12571721815936	8.35594126923885	8.7590359594021	7.21856807947225	2.94632475263239	7.62033547845181	6.45327740910466	7.26835021613078	6.94037118632682	-1.15889953155353	0.482884898912564
Gm4850	Gm4850	-3.32192809488736	-3.32192809488736	-2.22182507285825	-0.975371103680249	-0.180282773879645	-1.63805650691063	2.55718214276612	7.69119913491246	5.57616837426626	-1.13671487369886	-2.54914549390415	9.26719234815887	8.21212614445309	9.223026077735	8.89879829239254	-1.05280008421132	0.68501803257523
Usp17lb	Usp17lb	-3.32192809488736	-2.1504714440448	-3.32192809488736	-2.91959556379402	-2.25737630117849	-0.369369008548239	4.83190763472772	6.85098689730406	5.52117640172757	-1.14498305484366	-1.37833302866245	7.29452939675486	6.31513659107862	6.99611260459734	6.58705794072672	-0.971424505249554	0.269148727945495
Mt2	Mt2	0.162145571288675	0.302079191186288	-1.36798497642709	-2.04449673469254	-3.32192809488736	-0.154807852428507	3.58923615987782	9.66731914745653	11.1719898831233	11.1654409266098	10.6031163047922	10.9829780214456	10.0570597805192	10.8324351455079	10.4080664222397	-0.925341312115513	0.350743619226388
B020004C17Rik	B020004C17Rik	-3.32192809488736	-3.32192809488736	-1.60046356086563	-2.89943564775469	-3.32192809488736	-2.33983002169668	3.39657053282186	7.59934755195239	8.2566002745889	2.11250331237076	-1.62108891650381	8.48387540003913	7.60444220492981	8.48300811148564	8.3654176625976	-0.876398825909923	0.758250630512597
B020004J07Rik	B020004J07Rik	-3.32192809488736	-2.33046520494133	-0.86087370156697	-1.49661869642317	-2.26203294606401	-0.584899023535845	4.15161531704302	7.00903358672537	6.73522429283951	4.64353298988583	1.43468960341499	5.56116364232298	4.80237871284624	4.94773945609041	5.41731851935268	-0.740228676532066	0.599210159348562
Obox3	Obox3	-3.32192809488736	-2.81133069198221	-1.95130624284265	-1.05260763529239	-2.77183615695786	-1.10667817749574	3.67073838303796	8.8029331193898	7.24981506964259	-1.45132269959226	-1.33596869826478	6.10551565976321	5.44149713592001	5.90994330907888	5.97404466864629	-0.653179789208807	0.523483644541226
Ubtfl1	Ubtfl1	-3.32192809488736	-3.01714956600207	-3.32192809488736	-3.11831972057425	-3.32192809488736	-3.32192809488736	2.96235282526681	5.5652681453797	5.77595655184949	3.8890061971947	-1.82496984819599	5.67079978783296	5.10244273762692	5.66918251599355	5.92639568527086	-0.556314609679708	0.807838397467801
Gm9895	Gm9895	-3.32192809488736	-3.32192809488736	-3.32192809488736	-2.32597403031846	-3.32192809488736	-0.237766859752536	2.38260915647299	3.85265809001418	2.28986101760263	-0.0821558321804957	-1.10415453106246	5.68530729624774	5.2201833308365	5.19273216929164	5.01832189317771	-0.455720148410628	-0.196762581648387
Bex6	Bex6	-3.32192809488736	-2.45831468380533	-3.32192809488736	-1.95908232679314	-1.85671630606184	-1.74240517841982	2.72011426449628	6.09603409440004	7.08853385683515	6.4659434560195	-1.78311184817249	6.31346824589766	5.884511729108	6.00152079058743	5.83014213627507	-0.423377617898883	-0.0535384001494651
Gm10696	Gm10696	-3.32192809488736	-2.67485954378384	-2.88707412398725	-2.87358953448759	-3.32192809488736	-2.29015886277207	3.23139861408826	6.04251301816989	5.46831938523656	1.13498316490677	-2.59268423454151	3.82798042268457	3.56860178262041	3.89630730049506	3.2649724883508	-0.242542495086087	-0.279996442255605
Gm13078	Gm13078	-3.32192809488736	-3.32192809488736	-2.85859232238519	-1.75586309379825	-2.09604240120953	-2.51529882480097	3.68205635137913	6.47700859871088	1.42366959703429	-3.21148573600622	-2.19758010642029	6.73852641576269	6.61504893328611	6.64916470954885	6.52562170730552	-0.122400416576522	-0.0885881173454382
Rfpl4b	Rfpl4b	-3.32192809488736	-3.32192809488736	-3.32192809488736	-1.56909816688353	-3.32192809488736	-1.83600671419315	2.84422293385949	6.40644313144669	2.44306288636016	-2.66524502124423	0.180453430569531	7.37536747680578	7.26215183304841	7.29542820697641	6.93088243345891	-0.112580823281776	-0.329100458990198
Gm11544	Gm11544	-3.32192809488736	-3.32192809488736	-1.75502041656657	-2.09052640855188	-2.66990150004177	-2.92036315719614	3.48950440160647	8.73553910070329	8.53458691851939	4.5907996025531	-1.82074375280949	7.82163919766918	7.76108093694054	7.8222847395002	7.85335804785811	-0.0603132114091322	0.0919077416232256
Zfp352	Zfp352	-3.32192809488736	-3.32192809488736	-2.55769320811235	-2.39241354553798	-3.32192809488736	-0.469445776193349	5.29108411199322	7.81345414327427	3.73800035668137	-2.7954075098907	-1.22932484964645	7.6034665233525	7.55046486292266	7.27931325542179	7.4478736933098	-0.0527529924570683	-0.102083229384912
Usp17la	Usp17la	-3.32192809488736	-3.01832734784174	-2.20820759546791	-3.32192809488736	-2.99056109445989	-1.16406945989999	4.07702076575611	3.32560372366292	-0.548573110102772	-3.32192809488736	-0.633980556147155	4.04415913766242	4.00565071865867	3.54665362111834	3.58700206187837	-0.0364908829265899	-0.393105171247387
2410141K09Rik	2410141K09Rik	-3.32192809488736	2.14590891989874	-2.53612062193487	-1.7602011636464	-2.335535364104	-1.90986741980606	2.61758059900527	1.95109164322114	2.67519040195727	2.99471547959507	3.85841871204146	0.522791521840864	0.501018777493008	-0.491101769612694	1.12858242584174	-0.0133479511993748	0.414798135547412
Defb13	Defb13	-3.32192809488736	-3.32192809488736	-3.32192809488736	-3.32192809488736	-3.32192809488736	-3.32192809488736	4.39379371211092	5.94094662883043	-3.32192809488736	-3.32192809488736	-3.32192809488736	-3.32192809488736	-3.32192809488736	-3.32192809488736	1.00591732482813	0	1.54013640987088
Gm4971	Gm4971	-3.32192809488736	-3.32192809488736	-3.32192809488736	-3.32192809488736	-3.32192809488736	-0.315545684323826	4.04110277181913	6.25495489840374	4.63701895162359	0.420433893754092	-2.68006581732069	6.03425403861731	6.04232355816321	5.67402639777155	6.12957906674853	0.00796050668906894	0.0861143951280537
Ddit4l	Ddit4l	-0.279814360620486	0.0126845135098507	1.1668953689854	-0.120349119899174	-2.15023447206104	-0.37352722028024	2.83625137129438	6.46879345037065	3.01557606768239	2.3926801119386	-0.346440974704758	5.04994851985341	5.58585063739577	4.72439900320208	5.52055589750181	0.524013772825868	-0.0640666519879814
Gm4340	Gm4340	-3.32192809488736	-3.32188928359462	-3.32190559132855	-3.32192809488736	-3.32191988922198	-0.78481346338743	3.52233200483805	5.25168122609745	-1.76134029879982	-3.32192246822898	-3.32192809488736	3.76524543101011	4.34018099040022	3.43358198151565	4.35531521388425	0.545193023751561	0.0144935785893327
Gm2016	Gm2016	-3.32192809488736	-2.92787828021386	-3.32192809488736	-2.37394407530508	-3.32192809488736	-3.32192809488736	4.20908679653889	6.75219998473219	2.46095220451234	-1.09209102884543	-0.303242295121931	5.83308195829832	6.39490095180346	6.40786643282186	5.89860858801371	0.554568410861575	-0.490037758316811
Gm21319	Gm21319	-3.32192809488736	-2.8835383570791	-3.32192809488736	-3.32192809488736	-3.32192809488736	-3.32192809488736	2.61692929753494	5.41688702047	-0.121575978846866	-2.70881799680955	-2.31888721535199	3.32203835874094	4.05055565819491	2.41498304868626	3.82564107805212	0.680501494342363	-0.212430282607793
Akr1b10	Akr1b10	1.98023373541509	-0.334259786873087	-0.662912355314429	-1.55830831141587	-3.32192809488736	-2.59792139557146	2.3782230553878	4.10087675643202	1.82314607355013	-2.81977574042099	-0.210232360720275	-2.24665661002225	-0.123378010397275	-0.21689279465765	0.641578877769871	0.710895846160842	0.436298704409069
Usp17le	Usp17le	-3.32192809488736	-1.61530913785508	-2.42160649925787	-2.09261704850815	-1.98388597718836	-1.67163225806442	3.5446955681798	3.7458396740976	1.26972738862091	-1.62148837674627	-2.17501224680009	2.98379143422478	3.77949880651087	2.89512231778622	2.99552375331754	0.731838103845453	-0.72129986839162
Pramef6	Pramef6	-3.32192809488736	-3.32192809488736	-3.32192809488736	-2.18494928292386	-1.49567860058007	-2.09948208873025	2.90770404624006	4.63542937107182	1.17150789132652	1.39958128053752	0.1617200298603	3.31174527696524	4.11667665254163	2.90799230632974	3.98526573737702	0.752729758745413	-0.124641132684559
Zscan4b	Zscan4b	-3.32192809488736	-2.36173446514002	-2.36160841091609	-1.42779716939376	-1.35338755023108	-1.36444432666403	5.02663188263521	5.68940819731962	0.41510963222758	-2.67109278112453	-1.43470309192648	2.72599115073107	3.57281804168317	2.07542294281276	3.40056078232063	0.768012153522836	-0.159449117731813
Gm5662	Gm5662	-3.32192809488736	-2.64633524554696	-3.32192809488736	-2.40836883326066	-3.32192809488736	-2.2514975477265	4.92022183072079	7.38340189954895	2.57069121823922	-0.50493116435107	0.37877794237104	6.92888122849453	7.71232611309395	7.38952535777555	7.28527864581506	0.779005479240899	-0.424925398781938
Gm13119	Gm13119	-3.32192809488736	-3.32192809488736	-2.29912709448197	-3.05850541589115	-2.07852101358233	-0.366005306988028	3.88371855654118	4.66155009831818	4.27528274283206	2.63256370502733	-0.676611483008205	2.68194568513937	3.65702551719701	2.66101633496042	3.35585422423821	0.885156455437116	-0.279038532523127
Gm8300	Gm8300	-3.32192809488736	-3.32192809488736	-3.32192809488736	-3.21716432636517	-3.32192809488736	-2.12405641455413	4.83236852487517	7.22007839008945	2.69023157827836	-2.1453563830769	-0.963765361363012	5.65460653710558	6.62975764448916	5.67695006388857	6.44743342871977	0.962655477158703	-0.18057489312915
Zscan4a	Zscan4a	-3.32192809488736	-2.33301005118652	-1.22403418028695	-0.565295453312516	-0.992460015537596	-0.843618917214532	5.30329124454653	6.12906247384678	2.11120495967436	-1.61782193561531	-1.89406451249834	5.09040078584641	6.07798734713231	4.98552620094352	5.63386423724036	0.969063371082918	-0.4373016825045
Cypt2	Cypt2	-3.32192809488736	-3.32192809488736	-3.32192809488736	-3.32192809488736	-3.32192809488736	-3.32192809488736	2.7954033195408	2.45569150618477	-0.394883101401625	-0.877759326190953	-3.32192809488736	4.6222701581237	5.96680257293862	4.44524203609597	4.75473810068479	1.31336507666336	-1.18536613825287
Gm4027	Gm4027	-3.32192809488736	-3.32192809488736	-2.4464051453435	-2.60761135106433	-3.32192809488736	-2.81128512239865	5.62963056040094	7.49538337635054	0.700954557420603	-3.09148403752575	-1.84609092328843	0.657045012038719	3.09798480559593	-2.23718160348198	-3.18949246886892	1.93367237900915	-3.22837440766981
Gm2022	Gm2022	-3.32192809488736	-3.32192809488736	-3.32192809488736	-3.08918630388552	-3.06024805342231	-3.32192809488736	3.0305285425942	5.07770445079071	-0.25729352958718	-2.90896234983162	-2.71920138194888	4.03422606177709	6.21678928193511	3.08381972256642	5.88251978169869	2.12276676378731	-0.329779119985639
Pin1	Pin1	3.44961419543266	-0.0579817732696767	-0.470676775424728	-1.9351392165769	-3.32192809488736	-3.06714057680905	-0.935616523173126	3.86591881455221	3.97209523620123	4.68256206136114	5.56687602593516	6.40400035513922	3.26714187206759	6.06246218930092	5.75333613586304	-3.02317895017696	2.3811350451634
Ptrh1	Ptrh1	2.9223938741142	0.728382043126052	0.443818796912493	-0.816659588638702	-3.32192809488736	-3.32192809488736	-2.39710229242563	5.07907938556817	6.11434203579145	6.56552711083798	2.665802052684	5.5862373428301	2.44569570811228	5.68488948929643	4.9060764454765	-2.94673842160938	2.28246897510708
Tdpoz2	Tdpoz2	-3.32192809488736	-3.32192809488736	-3.32192809488736	-3.32192809488736	-3.32192809488736	-3.32192809488736	-1.47196885525624	3.93774926931933	4.04692753950057	3.65953643949646	-3.32192809488736	3.41418127015838	-0.315173912124982	3.09140107225369	2.96581471251085	-2.76239454452421	2.35439691109207
Renbp	Renbp	2.38025844582621	-2.29958869213329	-2.12982232500597	-2.5890363586329	-3.32192809488736	-3.32192809488736	-1.53128532162045	4.94932481649735	5.61989715368617	6.79015949213616	7.0283702375138	4.83839911445759	1.91035266699723	5.31481918939341	4.39568996124556	-2.66306165873508	2.23606970359135
1600025M17Rik	1600025M17Rik	-3.32192809488736	-3.32192809488736	-3.32192809488736	-3.32192809488736	-3.32192809488736	-3.32192809488736	-2.2420960393624	7.26949139872713	7.69201563428865	3.78945800338302	-0.274340849354343	6.89383031289866	4.35748626548924	7.73358036095022	5.9345928956441	-2.48523189551548	1.53619116079206
Pitpnb	Pitpnb	3.91854843310397	1.73486783387961	1.28935643794035	-0.0564461903356614	-2.30124455681328	-1.50157346631993	-0.271038132257181	5.56387502783542	6.86489183999036	6.92642646900806	5.11410045158818	4.20168393514781	1.40703972714621	4.15001016182023	4.04105262138016	-2.44197574709455	2.28924599477406
Cst7	Cst7	-3.32192809488736	-3.32192809488736	-3.32192809488736	-3.32192809488736	-3.32192809488736	-3.32192809488736	-2.83517150980932	5.53734887795821	5.66753169022085	3.75303752957901	0.152819427837347	4.88478926807366	2.23510554558916	4.55470688692935	4.70570740140663	-2.44060316095287	2.26714703659377
D5Ertd605e	D5Ertd605e	-3.32192809488736	-2.52886291123356	-1.82113113970155	-3.32192809488736	-3.32192809488736	-3.32192809488736	-3.32192809488736	2.9167460497467	2.75045000788132	1.53339390257713	-0.160033964725811	4.51112815499271	1.80859435703283	4.44024673899921	3.72530316719784	-2.42848555278133	1.68178994808037
Uap1l1	Uap1l1	0.291851058007552	-0.521562414503018	0.188375602835737	-1.04811683354378	-2.11660440246995	-1.53974601730745	-1.84687434957764	5.05846803122889	5.6048482240305	6.60112449453672	4.60152419088394	3.65973811340391	0.753359124619074	3.71029189136338	2.85608837706412	-2.3884195041818	1.65455428572662
Epm2a	Epm2a	-1.03599624522868	-3.32192809488736	-3.32192809488736	-2.07342361881226	-2.49561676293502	-0.682911309895133	-0.513431834338936	2.75387833142071	1.82103666410392	1.07584749109792	-3.32192809488736	4.5299090612776	1.91048398852901	3.92998197177399	4.01078207618178	-2.36491799937213	1.86903193913498
4930430J02Rik	4930430J02Rik	-3.32192809488736	-3.32192809488736	-3.32192809488736	-3.32192809488736	-3.32192809488736	-3.32192809488736	-3.32192809488736	2.72304735715113	4.21545340058202	-0.0400310706827026	-1.31820713756506	4.24325380086781	1.57786240890676	3.39043322856538	3.26013325847555	-2.35221889520605	1.43164955489071
Glod5	Glod5	-3.32192809488736	-3.32192809488736	-1.76942805809535	-2.34186476212478	-3.32192809488736	-3.32192809488736	-3.32192809488736	3.64822382314742	3.81098799620746	0.216945251542024	-0.524846616610784	3.53206925463824	0.665378207571409	4.0398007538995	3.51904407129286	-2.32634272911727	2.31426171301065
Npl	Npl	3.48982548712872	-1.99516067019148	-1.51227493627245	-2.91831242228552	-2.69178173531654	-3.32192809488736	-0.280991840633864	7.25167175931503	8.93222065858901	7.99841554701999	7.6747642883808	6.20145248869327	3.85935147140232	6.41488188551898	5.64854401254477	-2.27284047407727	1.7280499521738
Gm6890	Gm6890	-3.32192809488736	-1.56600222606161	-1.32825373313678	-3.32192809488736	-3.32192809488736	-3.32192809488736	-1.3602380967398	2.52518438898358	1.63171895606988	1.08489425615814	-3.32192809488736	3.16667016805145	0.327304171423383	2.89857959986901	1.11269080940678	-2.19700516633383	0.50723853766465
Yeats2	Yeats2	1.71307109821565	0.865150755989185	-0.0164842756069229	-0.510662591110618	-0.796330239712841	-0.52426553159035	-0.994180380189039	2.72694889430585	3.12949404718454	1.81103527904743	2.96910258828917	2.28973153598327	-1.2989915548551	2.18544736724291	0.577999851846217	-2.14786848082409	0.873078751651632
Lst1	Lst1	-3.32192809488736	-3.32192809488736	-3.32192809488736	-3.32192809488736	-3.32192809488736	-3.32192809488736	-3.32192809488736	4.33738998183111	5.34298845589722	5.31080906571032	0.293711840440702	4.20744193898228	1.86304649012774	4.94493977544801	3.25641080172473	-2.09408949494529	1.20428554787309
C1qtnf4	C1qtnf4	1.18361990001947	-0.571060085083468	-3.32192809488736	-1.58162652160919	-2.67381704153376	-2.13663239899844	-1.97178166336503	4.07447118393801	4.48931813925505	4.03699557712874	0.597459663404058	3.001984306104	0.268910272692896	3.14161247898164	2.70719827462748	-2.08183921010056	1.81971363392375
Tspan4	Tspan4	2.59445061494049	0.86119313408055	0.688413140867608	-0.748022835742682	-3.32192809488736	-2.2111840142692	-0.504728499396682	4.16757470111194	6.24707683193082	7.21920725001052	2.83325646278257	3.622582036204	1.16186929313676	3.19155637047892	2.8687919869681	-2.07472332763838	1.38681882590361
Gm16973	Gm16973	0.850351386153072	-0.0184819446619657	-0.464363053874052	-0.365789642497876	-1.1316672361444	-0.408808903568315	-1.70706751173697	2.4915093733682	0.301856846523979	-0.767783784546675	-0.0531853125443622	3.59554049721184	1.17837380304919	3.14950725456301	2.38002603662746	-2.03774993728064	0.948708586463199
1700013H16Rik	1700013H16Rik	-3.32192809488736	-3.32192809488736	-3.32192809488736	-3.32192809488736	-3.32192809488736	-2.52743902986749	-0.194189175456469	5.21692042585688	3.73701608760901	-0.31430738410523	-1.07955424337536	5.68253231085545	3.56504046720537	5.36590524310735	5.00986993578629	-2.03681894010341	1.37884051395238
Trim7	Trim7	-0.280720163981201	-3.32192809488736	-1.7632784054371	-2.58360296861938	-3.32192809488736	-3.32192809488736	-1.11658876114252	4.85473875300095	5.61749244362991	5.58327235564516	-0.87917564441009	3.95861324529528	1.64109017642016	3.50269264320438	3.3996419598105	-2.03295708442312	1.51086783564559
Nt5c	Nt5c	2.14199511003793	-2.23755082645239	-0.939554113893546	-0.576157247144963	-1.56642517411975	-0.368795116741771	-1.42130662628695	2.83510550665329	5.93544324629705	6.92130540448011	5.41616754340608	1.58726869443012	-3.32192809488736	0.709332610038184	0.96108615311738	-1.96524844624799	1.50932847157973
4930547E08Rik	4930547E08Rik	1.7249601668828	-3.32192809488736	-3.32192809488736	-3.32192809488736	-3.32192809488736	-3.32192809488736	-1.60737483510384	3.24239824304317	-1.10468807098678	-3.32192809488736	-3.32192809488736	2.92695437061692	0.368670890561468	1.18245192577006	1.23506225309985	-1.95662004880024	0.570479922972641
Timd2	Timd2	-1.54328635440071	-1.42597795740278	-2.71776375835243	-3.32192809488736	-3.32192809488736	-2.29879341585364	-0.0763837548611178	6.76971885356455	8.71865273892705	10.0941964754324	4.9181763032281	6.39396052362466	4.42973783163849	7.25173858400375	6.628741055472	-1.92055781935706	2.1530422331628
Apom	Apom	-3.32192809488736	-3.32192809488736	-3.32192809488736	-3.32192809488736	-3.32192809488736	-3.32192809488736	-0.518678322749851	4.84133412712395	4.93798461079877	4.11837633911214	3.53262865751717	5.27964518860494	3.27327560129113	5.44351616361381	5.09005254419519	-1.91100627797055	1.72599446495023
Tmem223	Tmem223	4.42442498473345	0.449735675978672	1.11499327854117	-1.55077778111748	-0.999374006183089	-3.32192809488736	-2.16441865703932	3.18234270350089	4.45029409080194	4.8736262066658	5.94419081069066	2.89267176551021	0.403600654663549	1.99116667058864	1.16981191216075	-1.90531912429038	0.502889511561622
Rnf11	Rnf11	4.57355630620312	1.55021608378467	0.894045532970034	-0.775159548425051	-1.33035273687213	-2.24456886454381	-0.785825447400001	7.08029523875254	8.21034015552026	5.38302338709079	3.24018913766568	6.4771418753578	4.55580319098992	6.75595114432305	6.36611775675603	-1.88166475278502	1.7717944186636
Sat2	Sat2	2.36676981744608	-3.32192809488736	-3.32192809488736	-1.08989980687893	-1.70727007095326	-3.32192809488736	-2.76294247621673	4.50829553305192	4.82770218190729	2.88099694923151	-1.07602176966313	4.38640213070668	2.33326557247461	4.33197663845069	4.09534139435328	-1.8768585106034	1.59904239795995
Defb42	Defb42	-3.32192809488736	-3.32192809488736	-3.32192809488736	-3.32192809488736	-3.32192809488736	-3.32192809488736	-2.41253592020145	4.50071283770784	5.79097789909196	3.83333540913747	-2.04751732556952	4.74902187246061	2.77276867795751	5.49422264823294	5.57940810267026	-1.84526845124217	2.65506186103592
Eva1a	Eva1a	-3.32192809488736	-3.32192809488736	-3.32192809488736	-3.32192809488736	-3.32192809488736	-2.37791602857546	-0.815724784383981	3.46764467348583	3.79660813609961	4.84686434726611	4.9162521015774	3.33993167492319	1.15804466435266	2.2773544389489	2.5753773473244	-1.81590588759273	1.13138919513844
E530001F21Rik	E530001F21Rik	-3.32192809488736	-3.32192809488736	-3.32192809488736	-3.32192809488736	-3.32192809488736	-3.32192809488736	-1.90965058486111	3.93055758075304	4.76314064532422	4.88240339536629	4.27421692583352	2.04379076481643	-0.866893132544938	2.26245755364478	1.55214743164702	-1.79424154387998	1.4039115020908
Hsd17b14	Hsd17b14	-3.32192809488736	-2.71688897160068	-2.12127936616605	-3.32192809488736	-2.67381704153376	-3.32192809488736	-2.99053128239945	5.37967987182455	5.919852515275	6.81732906097495	1.75283420875032	4.68034801426042	2.77025568120143	4.73306203237757	4.38698334236666	-1.78109094106895	1.49871610241176
Tdpoz4	Tdpoz4	-3.32192809488736	-3.32192809488736	-3.32192809488736	-3.32192809488736	-3.32192809488736	-3.32192809488736	-0.934913033919988	3.43103453035161	4.28478061633601	2.49973875702093	-3.32192809488736	4.99072728225784	3.13040327481758	5.17975567661232	4.56455789973206	-1.75945265955246	1.34686704389975
Lctl	Lctl	-1.86840524796796	-1.22130359755985	-0.314829494165442	-0.238260285445221	-1.61388657069721	-0.715876797683513	-0.822184236254506	3.93009389401215	4.5810619560026	3.6789282510906	-2.37236851020454	2.3799865421729	-0.0949428839907265	2.78749933179879	2.14683063183418	-1.73325755308815	1.53693077128186
Timm22	Timm22	3.04969000760904	0.756809814294497	0.579508434945932	-0.425586486824359	-2.4922806482516	-3.32192809488736	-1.39334552890056	3.6391511106893	5.47680289820954	6.03458109780148	3.99759952354512	3.53771623898189	1.5333188018928	3.16370415678681	2.77436083586218	-1.72148649392952	1.02874235863735
Tnfsf12	Tnfsf12	1.08270940090549	0.826737614120303	1.11232648472677	0.076379858725171	-1.6573178296734	0.101625874110694	-0.506010476393932	4.08887938130969	3.80103445892236	3.84234531440272	-0.684134712434368	2.75921622754377	0.521147087615698	2.71437626662771	2.29049316911721	-1.71579812089211	1.31063791858843
Sdr39u1	Sdr39u1	4.54549274483008	0.443564218644515	0.10118613404094	-2.49865482097952	-0.544314805567242	-2.02083216039986	-0.0580238258987795	2.48621751648779	2.12642777921236	3.77302576520969	3.78335187967405	2.56313150010593	0.258617651723569	2.95734125946384	1.74595336804423	-1.69976456302985	1.02100863509401
Apoc2	Apoc2	5.46976878509454	0.972788217899159	-0.733504875661018	-3.32192809488736	-3.32192809488736	-3.32192809488736	-1.48079629029613	4.59216996472121	5.40671352691949	3.71481698650359	2.80934652689354	4.47204062592995	2.67222357233608	4.79946225182467	4.09144192828944	-1.66662078373812	1.30289652429154
Pdxk	Pdxk	0.315415519068071	-0.873061494033094	-1.22975110799196	-2.58703338808355	-3.32192809488736	-2.81200832960989	-0.0343095281903282	6.21581641476648	8.14608493861619	8.70529370302563	4.24745666244511	5.22471806314658	3.52251219925556	5.19416352971474	4.72202480381699	-1.62773534400625	1.13910769682799
Sppl3	Sppl3	3.14428951831244	-0.67954073905577	-1.32715288697207	-2.23342010272223	-3.01039359155256	-3.32192809488736	-1.92288281503085	2.85560506020624	3.84318994244513	3.61116057398063	2.3196092641318	2.78093347110476	0.700904532865795	2.3170154295628	2.26634940757809	-1.62188323599809	1.17717146260285
Fbxo6	Fbxo6	1.72437523859713	-3.32192809488736	-1.98075640525811	-2.8425899047803	-3.32192809488736	-3.32192809488736	-1.82426974768971	5.28905980437677	4.96414445149395	7.00995175194207	6.35357030683697	3.58745680679229	1.76157044342989	3.6793155395615	2.8226673266388	-1.59041658854625	0.894225790683696
Fam169b	Fam169b	0.803780858875471	2.66034680448894	2.30079145726682	-0.0196894802682481	-2.7547019835098	-1.54729914751616	-2.25797653727778	2.40527355518364	2.81811634983854	3.89635904734988	1.25299082991111	1.49995776318776	-1.54960415576888	1.61208877170109	1.78749524880423	-1.58633024703959	1.8095235023602
Tmed6	Tmed6	-3.32192809488736	-3.32192809488736	-3.32192809488736	-2.61046843007329	-3.32192809488736	-2.1798283915181	-1.34536282590819	6.7724663417462	6.36218756421272	4.18514501739388	-1.28671593981171	5.9109813890477	4.29484476274156	6.14864366582359	5.82608648525176	-1.57287623705536	1.48926940568907
Ttc14	Ttc14	2.36971772941357	-0.204730103059306	-1.10197898746098	-1.61269040307274	-1.12887551315312	-2.06527970500669	-0.636577699904661	2.50513636548752	3.64642766465348	2.50638613616149	1.61292332971571	2.50277780096227	0.39396892082119	2.4876648396609	1.95338919183598	-1.56874327435554	1.10818839068269
Ttyh2	Ttyh2	6.20359467173018	0.906875206779342	1.1629511771443	-0.64683482106707	-0.234168258759381	-0.751831956193255	-2.11680462643972	3.29954360060106	5.28910408191539	4.40509379808801	3.71628857532775	4.13179037599591	2.42167297963566	4.56930728002643	3.90739501306392	-1.55833551526692	1.34574756692929
Cuedc2	Cuedc2	5.06791831519062	0.429417789230659	0.259242352100605	-0.516610872202404	-3.32192809488736	-1.60282791028018	-1.97149308304929	3.05317390982722	4.12209287411239	3.76264646703815	4.98329462746365	2.94222619369087	1.02299043994268	2.47658918611428	1.80236131059552	-1.55003259695798	0.581585235822783
Gnpda1	Gnpda1	2.88497685949041	1.52699524533641	1.43394758204216	-0.526508150341952	-1.25763154348377	-0.0524415584814931	-0.236510237402075	3.02013590290869	4.12744343894122	4.98427033640553	5.27515235295748	2.30836971215926	0.149740591193253	0.769842586105632	1.13342304025268	-1.54248982546089	0.622630349746384
Pramel4	Pramel4	-3.32192809488736	-2.84320888063968	-1.8400195471414	-2.50601416423274	-1.79714224910325	-2.12546583111952	-0.471614718272696	4.46608543677757	6.79903548420073	7.48965532070239	5.2177464262953	3.35038916820445	1.55134989818768	3.22065351106752	2.65797434704923	-1.53470038179129	0.912603796528537
Ifi35	Ifi35	-1.35544225396204	-2.71452344356697	-2.1173616455178	-3.32192809488736	-3.32192809488736	-3.32192809488736	-1.58421537817801	5.97644383414917	6.6542207016921	5.02137312038988	2.59040560697379	4.76755103592104	3.14648763918726	4.63591027922796	3.96550352504809	-1.52831234418814	0.760175263708768
Plcd4	Plcd4	-3.32192809488736	-3.32192809488736	-3.32192809488736	-3.32192809488736	-3.32192809488736	-3.32192809488736	-2.90117299839198	3.33439522196876	4.16204886834889	3.56242561196062	-1.95692992027813	3.53432136128493	1.77991524637157	3.80447405650588	3.10595310731964	-1.52653026507884	1.13367177545753
Gpr161	Gpr161	-3.32192809488736	-3.32192809488736	-3.32192809488736	-3.32192809488736	-3.32192809488736	-3.32192809488736	-1.73342092252635	3.59791250541197	4.30357619969664	5.11596543158681	2.62377791944277	2.94879680057301	1.07977667854397	3.07638896645553	2.1925782845751	-1.51632331030747	0.860321704531111
Rtn2	Rtn2	-0.193568698358634	-3.32192809488736	-3.32192809488736	-3.32192809488736	-3.32192809488736	-3.32192809488736	-2.27503896026713	2.80819350241056	4.80916231073214	1.54421828735333	-1.20862099042265	4.15298483746512	2.50965761190823	4.76977810919938	3.2249863110857	-1.50284571966615	0.636230552701975
Sva	Sva	-3.32192809488736	1.15109246554092	0.802995525246456	-0.698936852279724	-1.89221573108229	-1.76626897640375	-0.308928643690719	4.28389955404042	-3.32192809488736	-3.32192809488736	-3.32192809488736	4.79270323161568	3.20131074284265	4.56159872262455	4.43211159157209	-1.50281536492386	1.15505013762469
LOC666331	LOC666331	-3.32192809488736	-3.32192809488736	-3.32192809488736	-3.32192809488736	-3.32192809488736	-3.32192809488736	-1.95614038886263	2.8744448542046	-0.71534136759263	0.449925798908751	-3.32192809488736	1.44007575898854	-1.2909804399332	1.36539693917883	0.12820160282253	-1.46523257848113	0.606786486959167
Tmem177	Tmem177	2.83049061519445	-0.0813618884081633	-1.10452364520895	-2.27489931105705	-3.32192809488736	-2.78260547738417	-2.12895754559222	2.74386175912969	1.47815900886466	0.112114262941199	-0.57910911445749	2.78653463308567	0.971652369747362	2.32854418406514	2.29354297778014	-1.44685695177978	1.02013346736561
Kbtbd2	Kbtbd2	3.02025149257227	-0.308249670347292	-0.0314034254315171	-1.89594788112573	-2.57280491978966	-3.07107563687006	-2.11484737809033	2.36244183412564	3.49357048382608	2.90460740813414	3.58636844310044	2.05885714858791	-0.0595510089079043	2.25499319440817	1.99440392011829	-1.44604347130742	1.39325175253659
Snrnp35	Snrnp35	2.1042561350536	0.375734538583156	-1.14643223620968	-1.11770284767104	-3.32192809488736	-2.42882065976702	-2.56071942683604	2.85106537925925	2.87544391920826	1.714320261073	2.34129695916179	2.63679016805824	0.778125810437096	2.70395384505923	2.37966685089355	-1.44501188929612	1.22303741859062
Amhr2	Amhr2	1.89938834462999	-2.90502783669899	-2.81938158885552	-1.1682038113683	-3.32192809488736	-2.82452317550156	-2.32102669214583	5.07140658442104	6.03576685261501	4.53447875795333	2.63544098019726	3.02320086513377	1.27427128515652	3.35985080629336	2.54630323311858	-1.44402996129498	1.02239177518581
Tgs1	Tgs1	2.49964437394608	1.5255627777949	1.20574282137673	-0.300499893219908	-0.305934630784934	-0.989051200406728	-0.935492353081655	3.69879632968043	4.92849350354357	2.95955317833068	3.27147348623828	3.75056631032023	2.14634737197883	4.02079736852786	3.55537137207867	-1.43060793012801	1.24845410224934
Stk16	Stk16	3.67179154848281	0.909865249385153	0.334202121026716	0.129566581700695	-3.32192809441975	-2.0495345720264	-1.0326336350392	2.54827878275818	4.02906410969844	5.20655727230343	3.29354117241877	2.71152544190358	0.90704255148329	2.05629596989489	1.9965601566383	-1.42467682593529	0.81738388290475
Creld1	Creld1	3.74139147889038	0.388156466403618	0.363574806990367	-0.916088178967733	-2.2876771579325	-2.48843966357996	-1.70820315264155	2.99535969095971	2.15463829248557	-2.15461513163087	0.868022941301425	1.58272546517092	-0.845219576051937	2.06475717233891	1.63517426250028	-1.41912304934199	1.45962211058946
Slc4a11	Slc4a11	-3.32192809488736	-3.07169411406061	-3.01716825344396	-2.74808728875026	-3.32192809488736	-3.32192809488736	-3.07170866965824	3.18061892031459	5.55869009323948	5.25850008060912	2.96279515771836	2.24465357778062	0.276495635356224	2.6857972360905	1.6706802984142	-1.41740210953598	0.951761266139539
Ttf1	Ttf1	2.32449668951153	0.690694209404751	0.475479234885534	-1.08919060104003	-0.392044328423104	-1.14652804838619	-1.02950853701815	3.1561555000378	3.75991214473979	3.41737997597302	2.03698503081684	2.96465965690851	1.24036692796739	2.95460604553549	2.57636270223925	-1.4160623471848	1.07310519713785
Calcoco2	Calcoco2	-3.32192809488736	-1.77888761075226	-3.32192809488736	-3.32192809488736	-3.32192809488736	-3.32192809488736	-0.266767154610539	6.09071372610397	8.0470530028647	9.66461972207836	9.71429017182155	4.72010039415138	3.22737877806637	4.70928198835102	4.3747358494189	-1.40878870786444	1.07625140169375
Eid2	Eid2	1.81466115912973	-0.862892615997508	-2.0577460008739	-3.32192809488736	-3.32192809488736	-3.32192809488736	-1.20399040732891	3.05877365183255	2.73557849762522	0.0307697046321644	0.700501863665883	4.18589501051344	2.66270071259932	4.32886175568097	3.93263300851301	-1.40109863245163	1.16082313054371
Map3k3	Map3k3	1.26374355657696	-1.29122476758588	-1.55834655163289	-2.3256485490392	-3.32192809488736	-3.01406828292255	-1.97552712238586	2.85700958515435	3.61685168605849	1.61698809132851	1.54806172189252	3.20815570343772	1.56258368916745	3.08913038876584	2.36856760498903	-1.3959347207536	0.654046141744695
Cndp2	Cndp2	4.47032210424463	2.06362373707303	1.71991062962426	0.127466881503044	-2.90815206241559	-1.20253207411597	-1.75699880746047	4.54365672382104	6.5057004204477	7.25892401338528	6.43319649739517	2.88019764437056	1.16840383323329	3.19831355557716	2.89174389862191	-1.39231462982757	1.4026076750146
Nop16	Nop16	5.61910189960565	1.31584442511807	1.34811908446244	-0.660069065974734	-3.32192809488736	-2.7632666514908	0.0287586702732867	5.93764570690506	6.6365013699741	6.47013985784508	5.93726669923526	6.73812264036339	5.33159975820001	6.7997870170607	6.4874561696174	-1.38674616236178	1.13836658860285
Snx10	Snx10	2.36504858314315	-0.299913674446151	-0.649679281696968	-1.92409775766713	-0.942642617838528	-1.51221732147754	-1.35096403443679	2.41748799851367	3.82841832975207	4.03028310206022	5.33030382650812	1.05175934288268	-2.02008880334888	1.608585188929	0.0644105675132931	-1.37465635215689	0.762967407747824
2510002D24Rik	2510002D24Rik	4.4326120499901	-0.521384319343724	-2.00684303635681	-2.219021418152	-3.32192809488736	-3.32192809488736	-3.32192809488736	3.14969347463539	4.44349393652256	4.40805964807036	4.26626182890847	2.85928068966373	1.18656092011137	2.69470081956257	2.32959857675571	-1.36070211685529	0.899963825644653
Slc27a5	Slc27a5	-3.32192809488736	-2.97543974983204	-3.32192809488736	-3.08946871554393	-3.32192809488736	-2.90606885418034	-2.57592411114336	4.08585801156063	4.30885594117364	2.93238249058586	-1.68816211582347	1.87663097463914	-0.174297493698415	2.299474985516	1.30490538101793	-1.35598476969413	0.916144856763569
Mpdu1	Mpdu1	4.7309496538123	2.60815396843179	2.93613850342397	-2.29210066941983	-2.52783917247843	-3.32192809488736	-2.20386079185149	4.1926676198763	5.26651671275451	5.5417440368004	7.28306056408785	1.54591334554464	-0.735956060933007	2.14770232725464	1.28813409268871	-1.34816417976595	1.15539713601499
Ints7	Ints7	3.35193922125804	0.526058792917239	0.274255696614058	-0.72733894025331	-1.3664218538128	-1.02838103702828	-1.43492930893065	3.67874800996336	4.74252367681234	5.19809727934115	4.24376046500504	1.96113154289339	0.00443749156430603	2.1629048299465	1.13315891930339	-1.33279470680626	0.700849654495639
2610318N02Rik	2610318N02Rik	-3.32192809488736	-3.32192809488736	-3.32192809488736	-3.32192809488736	-3.32192809488736	-3.32192809488736	-0.92379392607479	3.1501859571621	3.20102215425962	0.779116809779775	2.14553725428913	4.2519078953314	2.82636256975614	3.97283048452593	3.56041763085076	-1.31978965744413	0.667772870724291
Pgm3	Pgm3	1.1033633511927	-0.388884289941307	-0.3901637348934	-1.616702138271	-1.43615852111967	-2.12500006797262	-0.612066229735471	4.3098528378872	5.46618987347325	3.87769517785454	4.31630506728511	3.60896715592566	2.12730055489427	3.54574438813658	2.82778231060933	-1.31411490690922	0.60244035182252
Plb1	Plb1	-3.32192809488736	-3.32192809488736	-3.32192809488736	-2.84828143407235	-3.32192809488736	-3.32192809488736	-2.59057973501888	2.98425575122414	3.76935917948483	2.1137938313147	-1.21187895087166	1.61611074726598	-0.518494383422945	1.8504197647919	1.73293133248664	-1.31113608484082	1.40226076517165
Syngr1	Syngr1	3.61493359170892	-0.633537335299293	-0.63038499689959	-0.766124207692856	-1.59801572881326	-2.89071808048494	-1.63554859108261	4.14566930435317	5.09762343700657	7.56441627813782	6.01762576890102	1.67911164360105	-0.399990335699723	1.45137406418493	2.15619912246563	-1.3071103713589	1.6922051568801
Tdh	Tdh	0.129251359746458	-0.456915949714797	-1.65664448522925	0.0615384356751989	-2.21829617917203	-1.32115285463004	-1.00042132846889	3.91481324257755	4.20927399239233	5.29727213478307	6.47273469812977	2.34399208217102	0.600899030027162	1.9858952466449	1.86144175068901	-1.30641963509199	0.90767553440737
Gm1527	Gm1527	-3.32192809488736	-3.32192809488736	-3.32192809488736	-3.32192809488736	-3.32192809488736	-3.32192809488736	-0.32262075475866	3.2280074754967	0.604669158912719	-1.29134835053946	-3.32192809488736	2.46850938578862	0.768968332145833	1.79510802338228	1.73946805584322	-1.30511897282549	0.703007311965357
Sardh	Sardh	-2.22772581220634	-3.32192809488736	-3.1079711991592	-3.20673620417375	-3.32192809488736	-3.32192809488736	-2.72164216349037	2.40907588503488	4.73863274667032	4.54056049160263	-3.18470198871833	0.850971656313145	-2.35280122387691	0.279851932680626	-0.436560095566646	-1.30300410945517	0.580783665552175
Hipk1	Hipk1	0.0877832536949333	-1.16758144448269	-1.94034015481377	-1.70349677952891	-2.09921007341518	-1.38170119420401	-0.890850761579525	5.56630068367917	4.99675479743094	2.71735070046401	2.42936422375443	4.55328691049368	3.17785522091593	4.50215763854088	4.24842357097594	-1.29291573058569	1.00053053790628
1600012H06Rik	1600012H06Rik	1.70978909559571	-0.599744079280573	-0.512270820853648	-0.59228179427752	-1.44736717202602	-1.66535850455623	-0.0247821760341065	4.56476226699707	5.21666050631691	3.50084028651805	2.90737141382356	3.65125140376952	2.20116842599632	3.58260770066717	2.89802005352029	-1.29201844599104	0.603429458173544
Utp23	Utp23	2.68069342349695	-0.121349982701821	-1.47011310320543	-0.906875267055142	-1.80855863173844	-2.49255098849148	-0.373594507109689	4.85975591020419	6.21490773686557	4.72846476509253	2.56331191203316	5.19964682755556	3.85753065972682	5.18774444674714	4.58708127002282	-1.29011861990653	0.695681646059807
Neurl2	Neurl2	-0.910241536699802	-1.57540033776917	-2.3228957463537	-3.32192809488736	-3.32192809488736	-3.32192809488736	-1.92440439134898	3.80423946129876	3.43526854204647	3.93147505195489	1.16726799737301	3.15527277892582	1.63842573073594	2.71383775827618	2.32833801802702	-1.28934012528096	0.56137456778613
Rab43	Rab43	1.22988319896912	-1.34156273171708	-1.56846903341313	-1.69818294508315	-2.37199953257847	-2.29373380921785	-2.21869232935876	2.60697988125877	2.91725988207689	0.299959672760227	-0.118606327414743	1.67464995444653	-0.365582672088872	1.45638455527019	1.33781525922615	-1.28779795558897	1.03207762244058
Utf1	Utf1	-3.32192809488736	-3.32192809488736	-3.32192809488736	-2.82113113970155	-2.55553053548916	-3.32192809488736	-0.708693497999377	3.43206412428702	3.03527374978504	3.96774962726845	8.50762023794945	0.985453614819868	-1.8347582058688	1.44880138061297	1.30139180721275	-1.28683596808984	1.51126238898907
Itgae	Itgae	-3.32192809488736	-1.34031286664619	-1.86936955822772	-1.0276102518595	-2.72243128479277	-2.21773906723486	-0.706017486170759	2.76768657531119	2.84781856239506	1.31610518403135	-1.15343367357912	2.64505209903699	1.02974552265288	2.77741847193058	2.58795490017996	-1.28235615767172	1.23256628621108
Coro1a	Coro1a	-3.32192809488736	-2.46287214529983	-2.7307666860118	-1.69300055822619	-3.32192809488736	-3.32192809488736	-3.05614796946901	2.38981733437775	2.75019700429776	4.24986246388776	-2.9265340072483	1.52395447879254	-0.599882633596348	0.66878910048923	0.866161859497477	-1.27540748181568	0.803726639508071
Rundc1	Rundc1	2.0378987584412	-0.361142106029813	-0.767835370035156	-2.17306555761727	-3.32192809488736	-3.020363859347	-0.925141126096989	2.36825151193088	3.79919094423653	2.95655667524335	2.42064408484287	1.66563194659621	-0.337670930717328	1.46841491716911	0.618596019055575	-1.26777612994051	0.525999313548601
Vhl	Vhl	4.58657861588404	1.98116949416806	1.39558931454701	0.107531206219486	-2.73768327297747	-2.44477046388398	-0.0943995580973346	5.5125998400887	6.93923833366989	6.45307963406428	4.05182450449707	4.25769640687632	2.90178368428534	4.36398148214005	4.13050860151944	-1.25819458394377	1.13696907175938
Rbm10	Rbm10	1.68381321244886	0.184166017018959	0.601249615857375	-0.879098692537118	-2.70519589162665	-1.61897362178544	-1.35546440315461	3.31894295803498	3.97280291947501	2.63954475190345	2.36947765105823	2.7585751131632	1.21766221916831	2.76738224930789	2.21473741024117	-1.24910375408512	0.780788821169737
Adat3	Adat3	2.1414622200384	-0.739073468048541	-0.0431835300107476	-0.31285508223458	-1.42699782999976	-2.63430567133127	-1.42556710985196	2.91155928881985	4.30177784740698	3.23255638784201	3.42696244775855	1.70050337731991	-0.22728090709098	1.79663824362592	1.29491584155354	-1.242312259822	0.934873229266625
Tead4	Tead4	-2.6410996705911	-3.04968508332994	-2.49499527907445	-2.47131507024284	-3.02418377564481	-2.72540793604131	-2.71886986079427	3.15340975646904	4.52745198349039	5.93881505940728	4.60451023482896	1.61098121855112	-0.331092502210217	1.99397492360433	1.13291179197993	-1.22230070128802	0.867781738486783
Gata1	Gata1	-3.32192809488736	-2.29782121826493	-2.80734626591333	-3.32192809488736	-3.32192809488736	-3.32192809488736	-1.3523041995841	5.68214907814724	6.09763397057209	5.31385893946279	-1.25028210878192	3.25533194004012	1.8475459938959	3.31183779700729	3.53652461051164	-1.2157124994776	1.47472965946838
Ppp2cb	Ppp2cb	2.2195836470626	-0.279166455733499	-0.482139787227457	-1.59386827727047	-3.32192809488736	-2.40895715590803	-1.66777213766671	3.63375668098196	3.89149695806741	2.40870914408706	2.31144789441593	5.03933559043528	3.77321033791073	5.31002492567038	4.91412057055249	-1.21310800851783	1.09137348016876
Tor1b	Tor1b	2.44079011821192	0.425749318548298	-0.30610763943359	-1.51607023015187	-0.804710362642839	-1.99555757519735	-0.840688577890885	5.49671798793518	6.97622614236027	5.63544098019726	2.27650857638616	4.91875928556346	3.65026927707835	5.62856530491944	5.27265879440126	-1.21091496492197	1.55571776188347
Slc25a43	Slc25a43	-3.32192809488736	-3.32192809488736	-3.32192809488736	-3.32192809488736	-3.32192809488736	-3.32192809488736	-2.84406429096669	2.74761297096636	1.79548020858121	0.424244910405507	-0.844517574018967	1.22191222488573	-1.00546027356533	1.81545922165469	1.66693100657983	-1.20919662813831	1.5434568538432
Casc3	Casc3	1.74850846331857	0.878474245578219	-0.138009709960532	-1.12009038903758	-2.00802635784865	-0.708747729114937	-0.51531944524655	3.15197243584969	3.23444153914238	3.8953704884553	2.45107392562154	2.40379558941609	0.83141610080699	2.32879136638242	1.68713756580773	-1.20846380154489	0.620777684290308
Folr1	Folr1	-0.493333068435456	-0.535896376319543	-0.87991883921962	-2.88486978136669	-2.64434318153551	-2.09075991798927	0.00192471341904506	6.94993173630216	8.26705350825656	8.99706089838971	5.43518518386557	6.67252322268074	5.44887302673289	6.68928028794825	6.27129052262261	-1.20689884581709	0.809706098745029
Mta2	Mta2	-3.32192809488736	1.70270186513838	2.02416008020848	-0.842508670975419	-1.46875479871684	-0.961898191480866	-0.138802100730712	5.71723772225046	6.75496764966166	6.02038885439914	6.32139961104412	3.84205142878366	2.52780919710041	3.40592300725	3.40755898603967	-1.19283718493441	0.787978540058763
Rrs1	Rrs1	3.49659017442095	-1.26703100804745	-0.713052631664192	-3.05518712159181	-3.32192809488736	-2.49352479550847	0.0612024610595628	2.87915092768002	3.11067560413852	1.85198684790717	2.29024154867077	4.15301137601522	2.86790288693573	3.89037465827585	3.76113559130618	-1.18858099921035	0.818225654166659
Syncrip	Syncrip	3.24647497566605	1.79980018608665	1.32432674431209	-0.668891014293278	-2.43048790939836	-1.78155358869706	-0.948368967328193	3.35247605905033	4.32558069909375	4.68476264412057	4.97846565202303	4.62453787552952	3.36762035635103	4.40012889625045	4.04343339308324	-1.18800746112505	0.631874316572493
Gorasp1	Gorasp1	2.93687722987688	-1.59466979873655	-1.28841699252604	-3.32192809145593	-3.05336195435496	-3.32192809156165	-3.32192809232395	3.30832155385388	4.71200691745814	5.51904490187106	2.40894821543135	1.17605463625659	-0.964248716476478	1.66564538201887	0.586894331534402	-1.16143571095392	0.765945019101696
Tssk6	Tssk6	1.35206921084133	-0.105006117412648	-0.779234206536183	-1.84960149835985	-2.64269258459247	-2.57705401045678	-1.31694498586177	2.65642772363686	0.458266499929437	0.0723486880212455	-0.176438120720083	1.26106112726785	-0.778512638384024	1.4021307716655	0.997984261967667	-1.15254419978049	0.966176056800292
Rpl9	Rpl9	5.23542838186027	-0.148528782196125	-0.0894576636135892	-1.18592050311488	-3.32192809488736	-3.32192809488736	-1.47589619418173	3.06511730495862	5.11740830346857	6.45664518383719	6.73442511709683	0.653226061977422	-2.14162763191415	0.890086224878768	1.42633829135579	-1.13407005533378	1.67102784884423
Hexb	Hexb	6.63823750715305	-1.41452975998133	-1.4873746255999	-1.00488456881765	-1.31534999807922	-2.14090825889953	0.128600914386297	7.15724586737157	8.46563170211712	8.10404305827618	6.04453182458562	5.60340070170489	4.44006246769905	5.60956183899697	4.97467583220001	-1.13119082279065	0.516717511294066
Sgpp1	Sgpp1	3.06343563797716	-0.716355536181665	-0.801606429913561	-1.63234713307666	-1.24755282206765	-1.35356450108313	-0.782270476766853	2.73642953337906	3.30097737167079	3.57042649887309	0.537107174754627	3.42125326387513	2.14695182869006	3.78472511291465	3.33467023891105	-1.12379374302785	1.04410993157285
Rgs11	Rgs11	-0.421783901916595	-2.60233896031892	-3.32192809488736	-3.32192809488736	-3.32192809488736	-3.32192809488736	-2.91899313075982	3.74042031583197	4.62620548295304	4.01651414844447	-0.412358499009895	2.68673953870066	1.30876279146921	3.07734450793122	2.66361220821597	-1.11963221055705	1.09936123677529
Strn3	Strn3	2.9374121934571	1.36834930613607	1.0568262691288	-0.286281313343391	-0.436603637092007	-0.513944706896366	-1.03556439978767	2.46866150974097	3.07082378847335	3.72694017779995	2.93348954871942	3.54670469057716	2.30136775346495	3.33733970375899	2.98859551955606	-1.11043373480631	0.600248285393572
Bcl2l14	Bcl2l14	-3.32192809488736	-2.66748247171033	-2.88174341281894	-3.32192809488736	-3.32192809488736	-3.32192809488736	-2.32057980525136	4.33858129844748	6.47275094182364	6.77462894737121	3.38097874062309	2.51416321697547	1.11480125411875	2.71396674556443	2.69636157443129	-1.10903738911971	1.26774992316535
Mmp19	Mmp19	-3.32192791518095	-3.02591479757541	-3.32192797372868	-3.12783347620852	-3.32192805548072	-3.32192808986977	-3.17587379502268	3.25724903555122	1.54259979798314	-1.02116884570005	-2.47175836336091	1.38707795826915	-0.449083057117332	2.04811586768287	1.58791056256057	-1.10663304281604	1.25865210253552
Chchd4	Chchd4	6.59445748252317	3.44964060511718	2.88023687823178	0.00797621162133517	-3.32192809488736	-2.03728367487068	-0.378003018644037	4.20262929088528	5.98849155718687	4.94939485873748	6.60686709729315	4.04562683887966	2.84685969893445	3.55906636346391	3.5357738112529	-1.105273283898	0.626686095943219
Isg20l2	Isg20l2	3.66137337395462	0.0761253321322282	-0.255852685462965	-1.77919459137487	-3.32192809488736	-3.32192809488736	-0.741867051608072	3.74387037399595	5.15818754665089	4.06941002395508	3.18626125072518	2.90684136809027	1.59010462245849	3.07704520538812	2.87091339965802	-1.10291414690969	1.07087879844559
Fv1	Fv1	-3.32192809488736	-1.97652036420791	-0.867733773232972	-2.59117685740775	-2.68103142468495	-2.14792443433299	-0.544420005499685	2.91679190095961	3.34997382158933	2.22449413298107	0.539342471560046	2.31408814556951	0.877028095066743	2.32787252306434	1.97452659595631	-1.10169538964456	0.819642681479159
Pramel5	Pramel5	-3.32192809488736	-2.64665321935565	-2.86664901454357	-3.32192809488736	-2.59410171799641	-3.32192809488736	-0.676427016676066	4.41688702047	5.01154930953001	7.33821937064117	4.75511724641305	4.02401598262378	2.82805586725361	3.55226035465676	3.40081964771202	-1.10148819503213	0.518584534859853
Ppcs	Ppcs	3.87040417736972	1.72648248726505	0.938850337006064	-0.404032383802565	-3.32192809488736	-2.19091158817097	-1.19198900699605	4.6103929725525	5.89799788365531	3.70866180131653	4.82950964438986	4.91303778849651	3.76370741347937	4.76875864131759	4.34796258991878	-1.09923630099096	0.5540869062141
Ubtd2	Ubtd2	2.90067749465447	-0.0816336122886104	-0.322530545837322	-0.468816693608047	0.0466796354561656	-0.424753511930984	-0.244493660973317	3.24423709123216	4.82866204367725	3.47421537126437	1.18051708271802	4.04034731149502	2.84941472351174	3.76694805943699	3.52994340802826	-1.09799593083892	0.619005187862923
Nfatc3	Nfatc3	-0.359960338812105	-1.55755645972688	-1.12999281714901	-2.04463362661489	-2.35306983046751	-1.62030363387122	-0.563352012789652	3.03150812297442	3.30199142764994	2.55254676100901	2.38461903390605	2.79502389421162	1.4677838503031	2.64088879539485	2.97045156300076	-1.09673802905116	1.25307887048302
Lysmd1	Lysmd1	0.991172609252721	-1.95875140963503	-2.91515416956426	-2.73076764368507	-3.32192809488736	-2.34527045063379	-1.5208191163792	3.80530277527082	2.65711862024619	0.479872076321404	1.46468917547572	1.24407888096644	-0.656964296029174	0.00572279192154953	1.02313190342984	-1.09120765534352	0.934548265891576
Mfap5	Mfap5	-3.32192809488736	-2.32253271078537	-0.349968920708498	-1.94129283461847	-1.92528632638987	-1.81932761782475	-0.809160141154866	5.34643926956445	6.34443084907942	4.9669564308956	1.38748386329919	5.2953660455783	4.18414790639442	5.27829789526162	4.8565130177232	-1.07419355381152	0.646786687130966
1700034H15Rik	1700034H15Rik	-1.51933780363663	-1.38233289642288	-2.3178078761787	-3.20139221267691	-3.11904276827438	-2.73657227293875	-2.69812957776704	2.60877140099784	3.26926659273953	0.721617645262664	-2.52918683027998	1.37311982791837	-0.360953875355236	1.32340374212178	0.887745381918623	-1.05605041237193	0.712278595346801
Sec1	Sec1	-0.33002263930441	0.0553122870476329	-0.170546576212454	-0.774826272134437	-1.50800943741227	-1.96434794039677	-2.40602864391239	3.40344498021623	3.58060379298653	2.23933693501872	-0.379730782739299	1.91457374217099	0.451322914222361	1.8443387576209	1.44221270614331	-1.04245886131883	0.673971308111888
Irgq	Irgq	-1.3023044545556	-3.07321354025781	-3.01924757456361	-2.69281398453723	-3.04844920549116	-3.32192809488736	-2.55021995976323	2.76368776357692	3.33858129844748	2.11692030025018	-0.801588827285619	1.07233300105418	-0.809189818741167	1.17819586917443	1.15555407684391	-1.02981814069571	1.0885963043469
Gmeb2	Gmeb2	1.72910461162823	0.277532532833147	-0.632751960104192	-1.61451815874646	-2.75063767315594	-2.53721222514077	-2.06392784970824	2.46317514158825	1.73153952586828	1.14728715876028	0.764235736183874	1.34494441345506	-0.334950669458468	0.86370783066571	0.98827683217531	-1.02307303917893	0.768557045651542
Yars	Yars	3.48860498178733	-0.313059391896733	-0.548412748290692	-1.21607572421726	-3.32192809488736	-3.32192809488736	-1.4054323420326	3.3602799881003	4.74903540582088	6.1844647857012	5.7685416453501	2.40841951313927	1.12232277563223	2.40210260846995	1.97486741965472	-1.01283203199073	0.65078703940705
H2-T22	H2-T22	-3.32168089728701	-2.18435243818869	-1.38485870737414	-3.32187918878723	-3.32192809488736	-3.32183194722771	-2.19324536394755	2.68487482880499	1.89320298125932	0.54582013939738	-3.32187137356149	3.07843928416101	1.90619981598926	2.8787583749934	2.81986220782326	-1.00782994290562	0.776266857281854
Osbpl6	Osbpl6	3.68860560554006	-1.44486707863397	-1.96646070651126	-0.788501796752619	-1.82689303949889	-1.43265705008146	-0.494865159284199	3.80611779603563	3.81727533165067	3.47882946935304	-1.86518501567115	4.41517218209932	2.64939007640011	3.64179820123815	3.06898029487818	-1.63199986465996	0.373176379348483
Iqub	Iqub	-3.32192809488736	-2.91301845419699	-3.32192809488736	-2.28154762256643	-2.0294466930318	-2.17573559984826	-1.83477621789414	4.03643299954236	4.79565786893302	2.57700335910121	-1.78389160952038	4.25610693801634	2.53973509764957	4.19830662645671	2.87498125817288	-1.57515781047668	0.294583586607296
Sec61a2	Sec61a2	4.1291428626191	1.81569838058694	1.83733778827332	-0.66321618374711	-1.71261754366587	-2.11371676131488	-1.21083333202871	3.68565987743181	3.89248817382367	1.64429470241661	3.09852904265654	4.3657914601663	2.66433316436793	4.47824524456625	3.21286429859019	-1.57157414586088	0.490658005333299
Slc13a2	Slc13a2	-1.90378673243834	-2.95294189155291	-3.32192809488736	-3.32192728884233	-2.92087656986314	-3.32192809488736	-3.12617609463969	2.47988500716077	3.65530602804299	5.69351204762969	0.817222112061658	1.37004641563334	-1.65188830527419	0.903493943192436	-1.15318159928242	-1.51629254468799	0.147787992962384
Ctrb1	Ctrb1	-3.32192809488736	-3.32192809488736	-3.32192809488736	-3.32192809488736	-3.32192809488736	-2.21256084861547	-2.05435034990908	2.94901565611709	1.37426607862018	-2.52063200638616	-3.32192809488736	3.68451152074246	2.02149777697602	2.57331844519161	2.59526760038517	-1.47176654916738	0.485206590121204
Wrap53	Wrap53	2.63353583392185	0.56900492681818	1.02570921742121	-1.13270129130489	-2.50733501668036	-1.88930535573361	-0.342167953083995	4.3760611233253	5.05318520750714	4.23795370720029	5.18138485870941	3.93333786491762	2.32370988100529	3.6018911542851	2.50833195449441	-1.45369290449407	0.157969888776138
Cmtm7	Cmtm7	-3.32192809488736	-3.32192809488736	-3.32192809488736	-1.67455831954965	-3.32192809488736	-2.38078646840082	-1.22185199282841	2.53396943836455	2.83740238209984	6.3649540656972	7.16294513677438	2.73840429236654	0.930713894760545	2.91102384875849	1.53065168965137	-1.4322979268486	0.433251655230222
Trmt61b	Trmt61b	-0.558956407610437	-3.00265469150396	-3.32192699786103	-1.99866756527231	-3.32192809488736	-3.32192809488736	-2.0112622412022	4.68555896653636	5.82705937779621	6.65290232123023	2.98791928741087	4.90276952384461	3.56400838636711	4.86024592154976	4.08666721320658	-1.27571718073641	0.491315190131314
Agmat	Agmat	-3.32192809488736	-3.32192809488736	-3.32192809488736	-3.32192809488736	-3.32192809488736	-3.32192809488736	-3.00104719949161	3.19323871496917	3.12762667698747	2.60037680968992	-1.58403370415523	3.68544441290381	2.27825352014529	3.46895419313408	2.76712201915501	-1.25920466162285	0.422471619898294
Zgpat	Zgpat	4.09062481629339	2.60372721885057	2.35380034625678	0.11835042250041	-2.89620884913319	-2.24532795638394	-1.58398180149331	3.6776773642438	4.78291698339438	3.94935750329925	3.90432994528775	2.23690631481485	0.570549320127371	2.1603644661394	1.20918284976539	-1.23494784914502	0.429458673824255
Cxcl16	Cxcl16	-3.32192809488736	-2.99273904048492	-2.92301082832389	-3.32192809488736	-3.32192809488736	-3.32192809488736	-2.13340689795767	3.83616652363582	2.00348710430251	-0.0291110147850138	-0.408536955678701	2.99508582137299	1.52580921341147	2.68062065057598	1.64439948489891	-1.23120040878105	0.0912221644341321
Mvk	Mvk	2.87513522691805	-0.264526346595935	-0.398955814698289	-1.27255522323876	-3.32192809488736	-3.32192809488736	-0.500491344432865	4.04663074794016	3.31445581474538	1.42146838505502	3.25448671365537	3.40277984393517	2.03666804652589	2.50113163808802	1.34855876233026	-1.1978167699443	-0.537620522844214
Zbtb5	Zbtb5	1.70168212029528	1.55149633039718	1.0801118598616	-1.12937408994394	-1.61743676890245	-1.97973179215054	-0.619002425722503	3.96950049334628	3.85328709597633	1.76623470794999	0.308838471148704	4.32996961802012	3.05335019917236	4.02154245751851	3.57944834050864	-1.19127783798395	0.482321035212026
Psme1	Psme1	1.20476049166038	-2.4524246129882	-3.32192809488736	-0.163240455283026	-2.40489206075612	-1.3184805694618	-3.32192809488736	4.7049494076637	5.66155009831818	6.1826545613319	6.34762491163679	3.32391209484001	2.03558184400071	3.12146346230497	1.45330595700928	-1.12618291555351	-0.45860994390147
Dcun1d3	Dcun1d3	2.09674761805553	0.663535903264567	0.100031683009969	-0.788444483317249	-1.33238213775474	-0.168382143030689	-0.0945258642483055	2.3945635296818	2.89351171515462	2.19518063923561	2.21990265573634	2.4632235420361	1.02971549069134	1.75072605921391	1.61877417434909	-1.12471952079337	0.432941470970794
9930104L06Rik	9930104L06Rik	3.02426470820436	0.784964566743024	1.50574868517854	0.0550956757606899	-0.341948508143488	-0.83203583094682	-0.870047068599565	2.98842656894827	2.8137914503453	2.26387873643715	1.51436973848653	3.1744539229723	1.89358178466598	3.44466411864229	2.46287620013606	-1.10503890965245	0.474525185088125
Abhd14b	Abhd14b	0.859921855034659	-3.32192809488736	-2.20119794459197	-2.63866103255552	-3.32192809488736	-3.32192809488736	-2.36879846999183	4.44663339901103	2.09244087595927	-0.883012516766142	-2.0223610504113	3.61444041774198	2.38678580667143	3.41511568784994	2.15017332537949	-1.10087428432243	-0.199347111804314
Rassf7	Rassf7	3.81233392330442	1.18257789425461	0.969004937407882	-1.35685679314089	-3.32192809488736	-2.6862089879745	-1.62392748228651	2.60182485596546	2.37961264518869	3.87029566586049	3.69931841943302	1.88093098388621	0.338886020456448	2.28676598035549	0.625460571214186	-1.08211197565434	0.1742584474377
Ppp1r16a	Ppp1r16a	2.79682614192035	0.0338747256296364	-0.965750471893308	-2.38402631991108	-3.32192809488736	-2.02392676565865	-2.54823046387862	2.66941460779416	3.11781304630896	2.4948200715608	3.29930914089561	1.13918608535527	-0.783328934606107	0.939499275864411	-0.399785899811117	-1.06686692352416	0.162822993591273
Hdac1	Hdac1	3.68029059603462	1.82804252343757	1.61195608654167	0.049605677157884	-3.32192809488736	-1.93070478712323	-0.0784890227014314	3.96235467631277	5.62729457058052	6.0426465259612	5.09010394876946	4.21783911436033	3.08773889574982	4.34220868614283	3.59044175366503	-1.05307215990828	0.461486431735015
Gldc	Gldc	-2.37977020214957	-3.11090094481373	-3.32192809488736	-0.843696588784456	-1.40057555556104	-1.86253844617082	-1.21413646237587	2.81704811124206	4.32388162345086	5.44306288636016	3.30815988817601	2.62154751394832	1.42645994685936	3.27582789073589	3.01200705728232	-0.975336644230106	1.3214776698861
Hsd17b6	Hsd17b6	-3.32192809488736	-3.32192809488736	-2.64787789240287	-2.37984604061579	-3.32192809488736	-2.20384085204235	-1.95361231744629	2.70749607806714	4.56834834389527	3.23612366987728	1.55305079449801	2.62345136015363	1.42947844437481	2.80784835169484	2.48518003307583	-0.974735813489581	0.854840125959071
BC028528	BC028528	-3.32192809488736	-3.32192809488736	-3.32192809488736	-3.32192809488736	-3.32192809488736	-3.32192809488736	-1.82498518266589	6.19853344218475	7.14271975339368	6.99981965184789	5.50329466489569	5.79929304386492	4.80290663161597	6.09353953530102	5.95803797441981	-0.973734704676991	1.13008684757569
Atg4d	Atg4d	3.70335545280107	-1.1388989959955	-1.06133631480169	-3.0888560751563	-3.32192808841601	-3.32192809488736	-3.13653597301984	2.46330333382396	2.70857572896845	4.4245257627938	4.00504960206767	0.244958887721413	-2.56423900963242	0.356954303869585	-0.716792547435787	-0.963721070482594	0.496698462950749
Rprd1b	Rprd1b	2.40475601205403	0.552367233386313	0.204666603488276	-0.763442480935569	-2.18917359945639	-2.34615265600632	-0.82730767985583	4.46543253608854	5.2137360959228	4.37528275697754	3.52306006179525	3.53916834217153	2.48622582672635	3.58432298060115	3.21129327663264	-0.945619431127478	0.643956569878356
Aff4	Aff4	0.45219477687017	0.550575652365931	-0.318757652007234	-1.08110089848786	-0.814737293425464	-0.653863446813115	-0.747967108019725	2.6575736991577	2.85476368280157	1.78898215294222	1.8796430390473	2.56377803872373	1.40102396215887	2.64691298377068	2.26413329078823	-0.944080954820659	0.687775510916087
Mixl1	Mixl1	-2.47689817394239	-3.32192809488736	-2.29846691148396	-2.70359075668701	-2.93815911583677	-1.88678492537049	-1.21233351355424	2.91819157198315	4.27287421768837	3.16321048651148	-1.39986728999573	2.47093090454321	1.29344943589968	2.28295994735859	2.37408007552709	-0.94331019765777	0.860382952426052
Trib3	Trib3	-3.32192809488736	0.409657046396535	0.21094987269927	0.128838433498166	-2.89327862487732	-0.131142586430776	-0.054031293697348	4.94946956671235	2.94542604400481	3.08571357425426	2.05345545640122	3.85593987963065	2.83054933967611	3.34152711997988	2.55505105395675	-0.940513283323015	-0.241801654733291
Wdr81	Wdr81	1.37819530543558	1.0512816041395	1.0876732896475	-0.935837296393734	-1.21381852485535	-1.53114354816305	-2.20862099042265	2.62954546961508	3.9839968397145	3.7218210393507	0.19721118775561	1.15910607529496	-0.444168122592361	1.06064180723838	1.30417610201407	-0.938334608299615	1.04320540543089
A630001G21Rik	A630001G21Rik	-3.32192809488736	-3.32192809488736	-3.32192809488736	-3.32192809488736	-3.32192809488736	-3.32192809488736	-1.72930123325575	2.87787379225902	1.52326084045271	2.21535865243797	-1.10186750950672	2.10171890666985	0.862040585811003	1.82495166134815	1.69382711352836	-0.934010249618231	0.605598333488824
Gtf3c5	Gtf3c5	3.54448538623609	1.48449908212252	0.986811375457232	-0.187344062320391	-2.17732694924348	-0.703536719073116	-1.01500387245634	4.65252091267957	5.35988657690635	3.37203271359133	2.45235821652824	3.94712865043858	2.94016098345059	3.78624966570863	3.83935988303557	-0.928813498846871	0.827200708825513
Gpx7	Gpx7	-0.0961873570952769	-0.926678799320257	-1.30885894486784	-1.58147539641864	-3.32192809488736	-1.33276728372862	-1.21397581150293	4.12282178408919	3.06463973836697	0.133316260553067	2.95252367644562	1.98193391673433	0.724510181643983	2.51729001172931	2.17235287902618	-0.926230663574848	1.08316265452633
Slc25a28	Slc25a28	2.49587420940839	-0.865900001931537	-0.870500677454951	-0.626453121890153	-1.53541118795483	-1.21826261212167	-0.874026278510959	3.02770610589255	3.31070511118763	1.11749557795424	0.148309397820539	3.94833324666284	2.94446986821318	3.74353466306184	2.97370636169252	-0.92609446594693	0.0262037381932526
Lrrc25	Lrrc25	-3.32192809488736	-3.32192809488736	-3.32192809488736	-3.32192809488736	-3.32192809488736	-3.32192809488736	-2.43589776257642	2.43938643637347	2.19252875596543	0.430649246588905	-1.85190150176161	1.90336059543815	0.631503407711314	1.40474610610218	0.691208070055746	-0.922086677954052	0.0380510692685145
Trim6	Trim6	-0.629556695178698	2.97844460125016	1.44762680073275	-0.938879124830126	-1.28665610491467	-2.49942227032461	-0.377540006856929	3.07955561014792	4.76787722305716	4.62669611211638	5.00580866350489	2.06168226557892	0.832206912021723	2.24539837345921	2.00988344982023	-0.920878579068299	0.878402970653257
Zc3h12a	Zc3h12a	-0.211432883375523	-1.55007208875498	-1.92338618063212	-2.67486322887335	-3.32192809488736	-3.32192809488736	-0.983369614821676	2.48539591194527	3.95040309012734	2.84041690574568	-2.5731620388861	1.45674498975256	0.0514770857255224	1.17820846038382	1.81565488351383	-0.912551330697568	1.19078822035041
Slc39a4	Slc39a4	-3.32192809488736	-1.88011531896916	-1.5188746883608	-2.24784744609066	-2.92722519118635	-2.88685641926515	-1.32328847614382	5.65591276761961	7.60762622084549	8.58120058192496	6.49483158936374	3.63174628143248	2.62991747984211	3.6531097995459	3.43993606007354	-0.907101249735804	0.729111326446336
Nid2	Nid2	-1.26112323573146	-2.64416189317311	-2.7905351552432	-2.69761941097456	-2.18770058249915	-2.40496770323722	-0.600977696051985	3.60383401878455	3.30275479164837	0.840306115068937	1.10604674931283	2.32453138323564	1.17786721249346	2.31540313541004	2.18625575253882	-0.901892140037914	0.785551877092761
Rab39	Rab39	-3.32192809488736	-3.32192809488736	-2.99351094611857	-3.32192809488736	-3.32192809488736	-3.32192809488736	-0.910539815319425	4.19145210722228	4.32606989214515	4.65761714139685	0.915222579086922	3.545782826963	2.54842743334297	3.42508370398787	3.64704108026212	-0.898008213507416	0.992252759290732
Cd63	Cd63	2.55844642898291	-1.39090319300703	-1.14552552937385	-2.64515790744631	-3.32192809488736	-3.32192809488736	-0.760447981411189	6.64248497805714	7.71065492554891	9.17392193650972	7.44387182839776	6.19235935447061	5.27966646043559	5.98315375057054	5.88424990331812	-0.897295698690658	0.593356109427417
Nanos3	Nanos3	-3.32192809488736	-3.32192809488736	-3.32192809488736	-3.32192809488736	-3.32192809488736	-3.32192809488736	-2.60717000317028	3.10506118048252	2.77802139244983	2.1799695824422	-3.32192809488736	2.33002560300834	1.19597788685406	1.43970605889159	1.44034182752709	-0.893571267315284	0.179528344224494
Klhl7	Klhl7	1.68951834406192	1.75142087244369	1.30872199890921	-0.796535705068951	-2.64279169331508	-0.793954480601357	-1.72716459023611	4.31577633030795	5.07455681347732	2.63437254942272	1.79686766310382	3.09148524161754	2.06424574934742	3.38702214239453	2.35255181620676	-0.890858786594425	0.241269338703265
Tcfl5	Tcfl5	1.73757428304914	-0.830418721519167	-1.12268607102853	-1.54836633109269	-1.93750246247816	-2.27475967536334	-1.95170242437498	2.40716781324974	1.18744471945781	0.863216922506512	0.61630123033233	3.09713676984297	2.079811503122	2.54583844412004	2.24745562640349	-0.883150110499503	0.139593007998737
Kdm4c	Kdm4c	1.12022584835203	0.306717203215703	0.112275767893573	-1.65184918090258	-3.11278045703181	-1.97648629887962	-1.35281997938746	4.37769293901448	5.40065405093163	4.44278429312942	3.03257695977929	2.73768386087614	1.68393343202652	2.87364525140201	2.10395702506192	-0.880089946013586	0.337996903155524
Gnl3l	Gnl3l	5.09670883033203	1.74782132455821	1.52613393184902	-0.195700228869064	-1.7343086743503	-0.76491019461597	-1.82971084417203	3.06755955920298	4.0663647834844	4.50154105379196	4.27239650903749	3.41703179128402	2.44056457111823	3.7602635346214	3.52316182242071	-0.871867480460131	0.970024135631223
Ccdc125	Ccdc125	-3.32192809488736	-3.32192809488736	-3.32192809488736	-3.10595881442092	-2.97015957339173	-3.32192809488736	-1.67712580745193	2.73582974615419	3.01662824593653	-0.493942458773686	-3.06587999681064	2.30258904437721	1.19462758945827	2.32828422761411	0.550479030809254	-0.871303148039231	-0.43146057194056
Nr2c2	Nr2c2	-1.83731043431332	-0.880264024136071	-0.933085565656843	-1.15731878617758	-2.51663729044072	-2.01055867612931	-1.51761014868495	3.47305953726259	4.65166022222154	3.87477729712054	1.33850998980603	3.30188263587318	2.32374605614753	3.5878931582778	3.23427238875706	-0.865620742900528	0.803787566174063
Wdr4	Wdr4	2.52055802519973	1.20258697950529	0.552396746310734	-1.04503544966187	-2.43771312008335	-2.22940264931363	-1.35571914331314	2.65231439379373	3.62089133815222	5.0831239949915	3.77601974064747	1.75537745010032	0.54270759532007	1.30043639666515	1.14428937145646	-0.859540764066998	0.400316793567464
Yy1	Yy1	2.6698567568793	1.25456985682804	0.813442599051074	-0.802813979846524	-2.64476356956911	-2.09561687019946	-0.667776721456239	3.48635397600204	4.00790411409276	3.46804888653549	2.65991542739221	4.20510473122424	3.28716909635346	3.75738979067039	3.71373035334093	-0.859438970957038	0.395047592677271
Decr2	Decr2	4.59384374987572	1.70029766117415	1.245836368779	-0.62729078548118	-1.70094763619431	-0.9271011925511	-0.622965120289635	4.79582927485084	6.14376890158222	4.24585309780277	3.91842440047698	3.73759387546355	2.80162585218203	4.15533048763129	3.73447061698026	-0.855012814301935	0.852087164982784
Lmx1a	Lmx1a	-3.32192809488736	-2.87659760448929	-1.35148669802672	-0.880795239177159	-1.55739509631724	-0.872699535914114	0.130443301451692	2.69631660227593	-0.185931991049529	-2.8100998063566	-2.8157842077117	4.60491734789276	3.71795452867337	4.14667586215494	4.23984220074497	-0.843912060691892	0.493577708915327
Tmppe	Tmppe	0.656889883172823	-0.0332550387824176	-0.389664673086354	-1.43548720243992	-0.82723088561309	-2.29810500386523	-2.51131636085024	2.54087785133889	4.08579004286482	5.21978032579708	1.87788949356683	3.37785096043845	2.43106924765918	3.79203895781112	3.65611861186979	-0.843910991502539	1.10187133575174
Scd1	Scd1	-3.32192809488736	-2.21884007422517	-2.49416596640764	-2.11056695474018	-2.24064983100587	-2.71533141900246	-1.81285050233376	3.36928500116217	4.01435529297707	3.96908600652994	4.64740661802197	3.2744499076303	2.32274049727044	3.17505583667594	3.17871924010708	-0.841354523958028	0.754022038467075
Zfp867	Zfp867	1.64951889297635	0.19066542475745	-0.280679855030072	-0.735064893807184	-1.42240053615849	-0.734959239332618	-0.0513378579572692	2.53899746844757	0.489214078781946	-0.552185971382612	1.72227802468672	2.6574291791351	1.64566183752521	1.84188476573845	1.19743932147839	-0.839423872009634	-0.335332566907828
E130309D02Rik	E130309D02Rik	2.70928401784102	1.89237548164067	1.5097161079198	-0.858708477151409	-1.44594756224059	-2.58761603594384	-0.423532039742044	4.18692043742752	4.84444591469473	3.66155579874369	1.90487325996441	3.14127607817115	2.18905632994073	2.81698813648464	3.07057125400494	-0.832487938781186	0.768475290570038
Mef2a	Mef2a	0.668736382568805	2.09397250897369	1.08315889377948	-0.638692029181195	-1.69426056212658	-2.59976812909898	-2.17890699049361	2.59411615396069	1.30762669999021	0.14681160335	0.845791103713712	2.15464131229295	1.07593257362264	2.3392211029961	1.57040960861484	-0.831389262147916	0.363447636741765
Tmem190	Tmem190	-3.32192809488736	-3.32192809488736	-3.32192809488736	-3.32192809488736	-3.32192809488736	-3.32192809488736	-3.32192809488736	2.36215845183254	2.66312370044926	-1.28969674486906	-3.32192809488736	0.716970150166195	-0.910375754447097	-0.255234511679345	0.230077543868736	-0.828865145527542	0.533570782167452
Rinl	Rinl	1.36735429002727	-3.04251742045232	-3.32192809488736	-3.32192809488736	-3.32192809488736	-3.32192809488736	-2.92103827806755	2.93467689695796	3.62993940943954	4.13526396963408	2.81159227758208	1.51985393980835	0.290061413644077	1.55310800469298	0.768557147354313	-0.827758250118881	0.294593250870607
Zrsr1	Zrsr1	-0.73832477204311	-2.71466265208398	-1.68448477788032	-3.09682471893902	-2.66233868242275	-2.60251506836108	-0.495495536296138	2.36959769522982	2.12093580179773	-0.10052580508794	1.33493433739943	1.40183324054128	0.134428442880709	1.50635162705316	2.02532700276336	-0.826405948458826	1.31518054643487
Bend3	Bend3	1.59713543655463	-0.494206607879749	-0.484233058248209	-1.63709589523483	-1.73280701381557	-1.85329264892023	-0.877679798987713	2.97738434336201	3.60648960650113	4.72642254084614	2.21664731512156	1.99871288648265	0.917256081535579	2.40940513218706	1.99555572746193	-0.812231499080541	0.80965516735145
Polh	Polh	1.26402591788118	0.463842139877604	0.344374033285733	-0.113691785312997	-1.945671056197	-0.9540091328482	-1.36135707683875	3.57860063615274	2.88120452787092	2.33368705878705	1.1702263329351	4.842560288984	3.99698465256876	4.83599594201505	4.66125144147632	-0.81102272211961	0.635577747149416
Zbtb8a	Zbtb8a	-0.119875599271058	-2.42898147121461	-2.54777316640821	-3.07832968821268	-3.32192809488736	-3.32192809488736	-1.04504438033419	4.30742852519225	4.40351315052404	3.99563827755318	2.60828410071918	3.74832482532126	2.8660732587622	3.61616729550697	3.41538305999589	-0.807844347781729	0.498219007652852
Tmem141	Tmem141	-3.32192809488736	-3.32192809488736	-3.32192809488736	-1.35159346247036	-3.32192809488736	-1.41190928317367	-0.801171456462234	2.41356971235468	2.60065036162119	1.96501217853515	1.54923050503818	2.16689785242245	1.12924033232585	1.54893734533119	3.2264319847912	-0.804028329703325	1.7324801007639
Frrs1	Frrs1	0.147163399154011	-3.00083700587889	-2.93262892237205	-2.92007922015129	-1.66199440553261	-2.16623066547486	-2.09192188199062	3.29213680873764	5.54744982914397	6.59897552964983	5.73858681314446	1.78298282148864	0.669140774743934	1.83857658721672	2.20576741327064	-0.80193168814292	1.14667103680586
Ctsc	Ctsc	-0.145184065734022	-1.84987189675644	-3.32192809488736	-2.91424251527478	-2.96672346917916	-2.15308712488522	-0.177349788751419	7.03331286794139	8.89143133887577	9.38534259175419	6.49495156101033	5.53523825649425	4.72431427127644	5.98778770599492	5.59712542548704	-0.79035274026846	0.851086151734826
Slc22a20	Slc22a20	-3.32192809488736	-2.893619516728	-3.32192809488736	-3.32192809488736	-3.32192809488736	-3.32192809488736	-1.28703979525746	3.09836902347491	3.63389614591908	2.19946191192771	-3.32192809488736	2.62984151727884	1.69133346001914	2.49762107413107	1.90314951921298	-0.779715345770175	0.168229660364919
Kif3c	Kif3c	-3.32192782017373	-1.34843437028361	-1.11849512346522	-1.4156801225718	-3.07625963541836	-1.98609044008302	-1.32074196594492	3.760519037153	4.64074238137364	2.45796457020568	-1.12660884674624	1.86876119335095	0.818470580719362	2.63442932738979	2.13238368791361	-0.773217785309891	0.988400726527492
Smg5	Smg5	3.13072828540948	1.23987458383282	1.35755200461808	-0.856350589327145	-1.19462829122629	-0.76085128941255	-0.509045886533405	2.35237153261548	3.47969620539866	3.61876723364562	4.26204221188742	2.11417126494222	1.11184919880267	2.48353063901972	1.47601775587047	-0.772539842913097	0.266301514019056
Plekhf2	Plekhf2	4.12602296755415	1.28050502999242	0.348164419441578	-1.5996937945921	-2.21230008494876	-1.70396672654809	-0.243852880481054	4.22631584933549	4.43740087323881	5.29853735283011	4.40060623739089	4.74424979436435	3.94001219056056	4.97375590510544	4.83554228036837	-0.769678074350005	0.858093582854572
Sorbs3	Sorbs3	-3.32192809488736	-3.32192809488736	-2.49481067510797	-2.11374798192529	-3.32192809488736	-3.32192809488736	-2.09113484113595	2.76551565174343	1.35187704818639	1.56469033253372	0.387980076252904	1.50593433946585	0.377390563330718	1.44568152838665	1.53523544413599	-0.766230049228512	0.788534427794192
Capn11	Capn11	-1.15366796198439	-2.75264117233355	-2.64283944813023	-2.36949164230756	-2.70543300490539	-3.32192809488736	-1.71164380046136	2.44917044043202	3.56704645366059	1.69173961150348	-3.32192809488736	0.997913256228087	-0.311217125881751	1.5692590803584	1.42495786767866	-0.764028980127663	1.07141480664383
Tmem56	Tmem56	2.13377393082273	-1.06098711496369	-1.36979584884838	-2.31087621026392	-1.05964829565075	-0.998886669118881	-1.51288826490084	3.35119014004967	3.34383417162098	5.0698525111258	-1.95638112215794	3.05065002011646	2.17604418910133	3.31233352103737	3.17534701971058	-0.761352980133758	0.874297942860856
Traf2	Traf2	3.85049941375812	1.86605733828967	2.07043398204683	0.00563281238850275	-2.10354988424346	-1.52708390268062	-1.02781908808248	3.48275795049732	3.60835980864894	3.23490592966218	2.18638962559756	2.28223214131833	1.35622396210641	2.65855742868143	0.782838126326867	-0.736314024051112	-0.400982513092395
Dnajc12	Dnajc12	0.972670599898767	-0.478133139713429	-0.977392142487889	-2.81712365938471	-3.32192809488736	-3.32192809488736	-0.607730942665693	5.23523305897514	5.71163256182322	4.04976144070516	2.18458181632718	5.50050114584375	4.74769633212403	5.61645481154913	5.99998411786897	-0.733666645263018	1.22489633073703
Idh2	Idh2	2.32463205526152	-0.904969484122997	-1.34144208349047	-0.719226557870767	-3.32192809488736	-3.32192809488736	-2.3356409545525	2.43376068196535	4.89195377934516	5.82392510164808	7.03947840513187	1.70193803093414	0.679513717145484	2.38181097565057	1.28035270467884	-0.731433825492936	0.412230710090546
Stac2	Stac2	-3.32192809488736	-3.05897063484099	-3.32192809488736	-3.32192809488736	-2.58880113225129	-3.32192809488736	-2.18494928292386	3.64824683630807	3.99694004709859	4.44151667818449	-0.604634430862241	3.63974939710879	2.84703939177298	2.69854869977695	2.83175391082252	-0.723259683650394	-0.0135780682321984
Man2a2	Man2a2	-1.37823176756092	1.03789524521257	0.826542386012643	-1.06218558431654	-1.96854833927011	-1.61054332183333	-1.83634670152864	2.4143574689961	1.13121411090989	-0.187427844857544	-1.35189539090087	1.71236987039093	0.706009943528282	1.77662430487421	1.57937480225939	-0.722591939094489	0.619307164429437
F2r	F2r	-1.44554670663338	-0.0289461488100369	-0.0510104994620807	-1.06384340079688	-0.928363623519429	-1.26303325167822	-0.864391585529611	2.68180455409095	1.15724425022616	-1.53654494314724	4.30767623943653	2.76792911724792	1.92026289466381	2.43498273947522	2.75113058811665	-0.718948676798109	0.70412084840305
L2hgdh	L2hgdh	1.50628710847265	0.612041041185473	0.440803404127997	-0.0634302755870444	-1.94428790061625	-0.995643873345286	-0.92967112916752	5.03135549338282	6.5120482771458	6.47146875199107	4.11754544671859	3.76752407058561	2.98710125210896	4.07823010386887	4.20816553270557	-0.717630714089111	1.13454047486019
Fkbp1b	Fkbp1b	-3.32192809488736	-1.21988143301162	-0.966909010703718	-0.801674327776127	-3.32192809488736	-0.0016210569248408	-0.136562616395876	3.00751486868609	4.05010113507351	2.87401787726932	1.50774898055619	3.87562281253251	3.10002344598638	2.58410367809264	3.48516492784337	-0.717451688733347	0.35266925153602
Myo3a	Myo3a	-1.57265557407614	-1.28793429551163	-0.924672749292935	-0.747196832224518	-1.30420212174338	-1.13861309427095	-0.320734758415925	2.54216145407553	2.43510849008507	-1.43326471384933	-3.32192809488736	2.26549649750709	1.36413433555724	2.5655549154807	1.41819191022562	-0.716347181100811	0.0402471214875682
Rarg	Rarg	0.204002952863877	-0.354931071264725	0.330902540701354	-1.85841026075867	-1.07102107808051	-0.795558753057061	-1.00765211450131	3.98064686000594	4.43733428557231	5.47244228036137	-1.4573675172987	2.44107791160188	1.56300044815593	2.38989672445092	2.02838189201838	-0.715703347514776	0.369382333703854
Rpl3l	Rpl3l	-3.32192809488736	-2.50957527589738	-3.32192809488736	-3.32192809488736	-3.32192809488736	-3.32192809488736	-1.71201714856467	2.9745219705057	3.39926681448587	0.813294824835035	-2.20298370085535	2.65024313739999	1.79775508156123	2.58613186721442	1.9828922590466	-0.713655301415499	0.148959002609704
Plekho2	Plekho2	-0.202719681293285	0.667011029044674	0.593917829762485	-1.71194625225301	-3.150877589255	-3.13244254988184	-1.33694508739819	3.24864260920476	2.75735400404978	0.653261842674485	1.2233051524143	2.41913979765625	1.54332087365528	1.90827360784598	1.9679364593139	-0.711965236325976	0.335111768051135
Slc35e2	Slc35e2	1.81285141134677	0.665138048296821	0.558012874238838	-0.424501776961846	-0.567224414469108	-0.27435480826256	-0.906050470409917	2.42116404145573	3.41020540456781	1.2127996536547	1.47217580367239	1.55471731089178	0.533761290334622	1.90909116928417	1.37971181516068	-0.709017868624765	0.576999373681423
Apol7b	Apol7b	-3.32192809488736	-3.32192809488736	-2.1557718427718	-3.32192809488736	-3.32192809488736	-3.32192809488736	-1.34983102009803	4.70285698053256	4.12602296755415	1.43859094226563	-1.79426218242996	2.24041564113477	1.35200623517671	2.05711198855844	1.66408994601693	-0.704226345666388	0.237010937118221
Nipal1	Nipal1	-2.45489117978274	0.206318143417805	-0.603680463971862	-0.686782015428043	-0.90103882580596	-1.00265989478118	-0.918529472320453	2.83039528638535	5.69380752078048	5.32011998678443	1.71775427852221	2.15054904315889	1.25217547851965	3.14278768944806	1.86886299682305	-0.702254162838806	0.472065209378572
Elovl6	Elovl6	0.348764973462896	-2.84893299989289	-3.32192809488736	-2.79752736145351	-2.80555887528079	-3.0117590135838	-2.49181720973687	3.14101744948406	5.61742191545099	5.46595161621164	5.04200513795165	2.44409598553448	1.58698306309013	3.02797131766931	2.90113830947015	-0.699874066874406	1.10022580247808
Zfp599	Zfp599	-3.32192809488736	-3.09824112658253	-3.04902581673467	-3.17375018022448	-3.32192809488736	-3.32192809488736	-1.06628536523624	3.8067571102711	1.32215890762938	3.98468048425219	5.05002710593764	4.08918304383241	3.34277334471593	3.67525559837484	3.53115514708125	-0.698129769011499	0.173919956594804
Gm13102	Gm13102	-3.32192809488736	-2.84437924283421	-1.92935787912646	-2.65313726106489	-2.03499373391924	-2.60468269422567	-0.874774761189496	4.17552460108988	6.52881508123368	7.34766565630097	4.8105921986219	1.53437615136875	0.529497561733547	1.76535179466718	1.1455577081679	-0.696100476536335	0.409369222785566
4632427E13Rik	4632427E13Rik	2.08672942632244	-0.824760293441086	-3.32192809488736	-1.34303691701789	-3.32192809488736	-1.09252475048343	-0.682165728652788	3.43420119342454	2.58596001985549	2.83213050109593	3.06709140765462	4.1132735359287	3.38196843320633	4.4149594710363	3.52757731718621	-0.68497893903941	0.134559855257835
Ly6g5c	Ly6g5c	-3.32192809488736	-3.32192809488736	-3.32192809488736	-3.32192809488736	-3.32192809488736	-3.32192809488736	-3.32192809488736	3.94081511263918	4.26433374888468	1.93945979770972	-3.32192809488736	0.447468378503271	-0.974696417769912	1.14918695574204	-0.39319773527632	-0.684133030010576	0.237919341448621
Dhx9	Dhx9	2.25384408206634	-0.393616523207531	0.0219515465590877	-1.19616790262919	-1.44372853550112	-0.768606915973246	-0.890610018609898	2.44502213177046	3.5317806808759	3.21623755205382	3.30218450038301	3.30051793216507	2.53525065818217	3.07649612890926	3.29301442834076	-0.683159319690821	0.676285357619902
Bri3bp	Bri3bp	1.71038878362278	-2.01505926905363	-2.10739292603734	-2.31854893553413	-2.32204567932483	-3.05579522437292	-2.2740058760689	2.90865153202538	4.24888393095678	4.84018121355849	3.29466485609124	2.3066616659867	1.45938809842921	2.22080678739885	1.80408614111501	-0.679924095447893	0.26704028496438
Zyg11a	Zyg11a	-3.32192809488736	-0.238188813341665	-0.962643082492391	-0.576090571563666	-1.98637052232324	-1.71552850861867	-2.07003331468553	3.83265713932914	4.96221121321004	4.70774011893008	4.04391314084395	1.81495548192319	0.897814395565998	1.37159244425873	0.70408442306447	-0.6771912129937	-0.12773141896594
Gm8615	Gm8615	1.04707765786047	-0.288723606611878	-0.323181980939785	-1.78058672626911	-2.18353955251074	-1.22937558808397	-0.920862912905652	2.56179779190605	3.50505250064952	4.65230865673599	4.59130840418514	0.670763255665004	-0.588719560619044	0.971280728223365	-0.501036285315194	-0.671154123672496	0.0379092256384593
Senp2	Senp2	3.71484994895412	1.95662915487767	1.36310377782171	-0.124050125602047	-1.2084476168261	-0.487698262188198	-0.0952592745345603	2.78697475835315	3.56319474656354	3.56469520955983	3.41106010184248	2.34540275707422	1.52294060782483	2.70222070189118	2.17740438836591	-0.664629875504723	0.52319146285016
Ncmap	Ncmap	1.61674349339723	1.40646047909271	1.32413085043286	-0.537068193372723	-1.09164206437392	-0.715085568499151	-2.03228836242769	4.02536550219641	4.09392350837557	1.51483427700294	-0.442253691881652	2.28316912315949	1.4562315373564	2.97734042382337	2.25366051812258	-0.662449989753413	0.637586070867822
Gal3st1	Gal3st1	-3.32192809488736	-2.44363356664536	-2.82506083510292	-1.79300177169852	-2.77770585015265	-2.7237544357685	-1.79864215906704	2.49520906645475	2.35618889374088	0.200353685580247	-0.546822755217641	0.543924713372536	-0.756605105883811	0.0294514157038281	-1.24053058352625	-0.660384156431656	-0.173089096264997
Mafk	Mafk	1.0409625477785	1.46310973299778	1.94881760921988	-0.220953810091964	-0.615707000746161	-1.07162740278374	-0.348364573272241	3.01664607285457	3.30995467176126	1.62780758754954	2.02333342962394	2.64348466066262	1.85778479317051	2.6029171699916	2.57912050656699	-0.659857867986914	0.603757093924715
Cct6b	Cct6b	0.569860467927112	-2.87064470172223	-1.82231943506634	-1.67756878082215	-3.32192809488736	-2.78502574713927	-1.56666019885173	2.44495324540782	1.80195326490979	2.45692965335546	0.52350173796379	2.39109379815192	1.58796553356744	2.25226584386978	1.62657028398125	-0.653757213830204	0.0298013627107855
Spg7	Spg7	2.65440804321917	0.476920815155246	0.096421094049778	-0.808177131806401	-1.24370426007165	-2.18394593809722	-1.26405157579143	3.35191096110308	3.42843722605659	1.80843035942484	1.54747450726066	1.17910175090842	0.155554973792887	2.04093362487464	1.57051680520766	-0.651956364021901	0.942418675322606
Slc1a5	Slc1a5	0.185498690451484	-2.39968532950822	-1.7632196366632	-3.12757623669169	-3.32192809488736	-3.32192809488736	-1.62795279459625	3.48279666514897	4.54557923363486	2.66669751969739	3.01959161788056	2.83646397356828	2.08601563563408	3.09385082982018	2.2989658422033	-0.644296733165524	0.177900887287129
Ticam1	Ticam1	-2.61681894608185	-1.86836310702913	-1.79083863420214	-2.14508196146434	-1.36679759294726	-2.70296686295378	-2.80151992763614	2.95282370118451	0.00413892013654756	0.663317291024394	0.927403464500331	-0.602748203636918	-3.32192809488736	-0.612422295258893	-1.49082359138027	-0.640156655337243	0.328617481882028
Urm1	Urm1	2.34256327874294	2.0278900770885	1.68869511524466	0.0346721208647207	-2.59286700123984	-2.2491088428596	-1.84201464028795	3.26303891424875	4.23323618525269	5.2300262016693	3.17716037778028	0.950181085793541	-0.115121444002958	1.3187828715365	-0.27811949625979	-0.635324344477204	-0.0802392253889475
Antxr1	Antxr1	2.13509483649035	-2.24861512146619	-2.16278333294697	-0.517213658656557	-0.674933708021843	-0.661366791078406	0.0262944079143657	2.36186940066964	-0.267036216166708	-2.80193941150294	-3.20350417674615	3.01914330988758	2.29528861538107	2.67895344250055	3.1974768128893	-0.632853254335598	0.794326200813742
Fbxo45	Fbxo45	-0.918262254561873	0.489286022625877	-0.672666743080799	-1.15304220800064	-1.0318104290335	-1.65718131553727	-1.31968284539569	2.91556296679328	3.46260206151743	0.982283571243997	1.12973801242521	3.10612564951467	2.3915513420844	3.22451816499016	3.44575528950761	-0.629614650464063	0.940319762997637
Klb	Klb	-3.32192809488736	-1.68986000903187	-1.98805788179157	-0.322696534611875	-1.59044070268876	-1.47771922403763	-0.386326913324704	3.12839569277735	2.05390025751957	2.06823054095371	0.400494210889779	2.27102846492295	1.4905581704034	1.99593538875714	2.38612030265082	-0.626286571476826	0.723887722216249
Arhgdig	Arhgdig	-0.118567170116756	-1.60366073338486	-3.32192809488736	-2.33867068509017	-3.32192809488736	-3.32192809488736	-2.23240960544575	3.42520415184465	5.7243528625635	3.68041438180682	0.860652977358127	3.05408447187655	2.35119823644583	3.73934450776733	3.03911109301439	-0.616953464127807	0.603450854297883
Polq	Polq	-0.343342550840609	-0.429772193991329	-0.749906729435622	-1.23710185284601	-1.19677296356507	-0.709325534938505	-0.814894637457408	2.62054183869706	3.53328923503455	2.93912124021611	-1.20406020510196	1.96355743905735	1.15927131561288	1.97536730424891	1.79963056915921	-0.615352010375735	0.483612430879253
Fam57b	Fam57b	-3.32192809488736	-2.51782578588032	-2.77190020463183	-3.01168105437724	-2.82757085913478	-3.32192809488736	-3.09242630576511	3.13471873154454	3.90661164760144	3.96264155972697	-1.72583735500971	1.18089980524729	0.224970142233255	1.0585337563782	0.641563683497665	-0.614438038118119	0.249908065182647
Cchcr1	Cchcr1	0.992231851433789	-1.69012999532744	-1.47078873654758	-2.94278293470533	-3.32192809488736	-3.32192809488736	-2.77016896210287	2.78673435220833	2.41145607557869	2.75881483160265	2.22108515973583	0.296552344594111	-1.02209746491162	0.196207320654909	-1.04490724107004	-0.612064008898615	-0.00802515971402411
Gtf3c4	Gtf3c4	0.922723061267484	1.06046940537958	0.271533246691993	-1.19493211870202	-1.5769016418737	-1.74427449585731	-0.940927197049315	2.91477498089397	3.64513673449329	3.10017368456097	3.03108989704438	2.90089973340697	2.19697315074413	2.91292351033744	2.87197992551085	-0.609506934011653	0.58372514970609
Stmn3	Stmn3	-1.1104672711941	-2.58502540359623	-1.51643751451676	-1.32580332431292	-2.53872626581515	-3.32192809488736	-1.59776680720654	6.35343268903624	8.04786552307938	8.4400552165239	5.43580858636382	4.26044058570868	3.61833285063791	4.43971696619464	4.00536450383541	-0.606279788814242	0.363664435557076
AA414768	AA414768	-1.60763861004235	-3.32192809488736	-3.32192809488736	-3.32192809488736	-3.32192809488736	-3.32192809488736	-2.47134067191522	2.54895688754937	1.40315317489649	-0.580333833341765	1.71909580258595	2.06350592260731	1.29672445083662	1.53585959351618	1.45377244292265	-0.597785327300259	0.116589142854017
Tef	Tef	2.63673597200425	-0.774915138284294	-2.159724504946	-2.24941750455358	-2.92640677772569	-2.88695352858737	-2.14974784085238	2.882228276051	2.3842626024383	-1.39666159968899	-2.10497043066296	2.2306764406753	1.48668632192739	2.39559405093904	1.84813534052839	-0.595283100033797	0.281557246588571
Fam20b	Fam20b	1.54550880742873	1.31168910767414	0.482290711779718	-0.707533911646487	-1.40497763638288	-1.78954130930812	-0.967191034401352	2.50314007635168	2.43352835811764	1.94224799266439	2.58329522491169	2.15344926094076	1.4170908570612	2.17200775404802	1.75783720051777	-0.583130835831673	0.262141743025731
Tnfrsf13b	Tnfrsf13b	-3.32192809488736	-3.32192809488736	-3.32192809488736	-3.32192809488736	-1.45147656959853	-3.32192809488736	-2.63252515351083	4.25958133385505	4.21976484025501	1.54639814915342	-2.33885751768746	2.43711900526196	1.74014650669606	1.80733702840615	2.01894762183869	-0.574618598602539	0.223968466367548
Rasl10a	Rasl10a	-3.32192809488736	-3.32192809488736	-3.32192809488736	-3.32192809488736	-3.32192809488736	-3.32192809488736	-2.30637343540513	3.31217577068216	4.00763506165498	3.03861878972431	0.626756845073322	3.07991984912475	2.43723778926267	2.76756220750496	2.2778938829098	-0.566821886236909	-0.135534475127918
Foxred1	Foxred1	2.95858287396689	0.756323070750768	1.05336161364806	-0.646920660677709	-3.32192809488736	-2.07575718248452	-0.735449157134985	2.49791888180178	2.86114746689029	2.76184479434023	4.53303999603163	3.00187792900531	2.36043815271903	2.57589162466083	2.14563203485441	-0.562076842974493	-0.180672848461236
Triml2	Triml2	-3.32192809488736	-3.32192809488736	-3.32192809488736	-2.93790260959292	-3.32192809488736	-3.32192809488736	-1.29934367191169	2.50498388033756	3.36857281085828	3.73847602627076	3.89813094224734	4.11316952018977	3.51797717013168	3.89562440921058	3.59189099509762	-0.559223219509471	0.0686558444692953
Tnip2	Tnip2	2.15271236435371	1.74232102476119	1.13794282307702	0.111606939725023	-2.87457318807193	-3.32192809488736	-0.769401007048438	3.28063122554663	1.49125281032452	2.43424924108407	2.78395737227228	2.45942613376263	1.78709357945238	1.62914070679669	0.965110491709852	-0.556657431567133	-0.609328020189979
Nr1h3	Nr1h3	-3.32192809488736	-2.87011826520451	-2.77840152667898	-1.47311789790997	-2.83340074646665	-1.61824263743926	-2.02090241867061	4.41576542576004	5.82766407897749	4.33619053816611	0.712560565492987	0.820831380823133	-0.128254465973241	1.28959962900844	0.698366572494325	-0.554985924187401	0.475029440572234
Parp9	Parp9	-3.32192809488736	-2.40376400677965	-2.2902576552678	-0.157090338802825	-0.563123920902246	-0.502294650924876	-0.0578871593357061	2.81465910854645	3.54196081158699	2.4018789032713	2.29847356839534	2.04417543393483	1.33926892077766	2.52706436223223	2.03908071303391	-0.550638481208756	0.546457684916175
Ccnjl	Ccnjl	-3.32192809488736	-3.32192809488736	-3.32192809488736	-2.65415583977951	-2.5101397885434	-1.89533591911911	-2.01005883012674	2.97147365914336	0.959206318448999	-2.54241789480528	-3.32192809488736	4.6514800635015	4.08298083303122	4.7947590725677	4.50364261618133	-0.544608459543233	0.402143119199028
Arl16	Arl16	1.96213438516705	0.36120689023873	0.0223578694960597	-0.248490003644192	-2.55373275802151	-1.95793285605425	-0.674910675241633	2.40208089717361	2.00908914113073	1.48978439216972	2.17872101419302	2.90741607850912	2.28325399806609	3.17446837733975	2.20433823162888	-0.542850794335755	-0.0663139213693584
Mpv17	Mpv17	2.34967382732753	-1.73679248114787	-2.3249732288429	-0.50872358396966	-1.46323090484903	-2.74593911496291	-1.94823534372761	3.25230059733488	3.76005058127387	4.60429672715981	4.32810401870778	2.90522329380052	2.2934182421531	3.19208969712121	2.63665810111971	-0.532310112330106	0.295062539175026
Kdm5a	Kdm5a	4.61314853351601	1.70282595878791	1.20172167471697	-0.704154748227017	-1.77887275850784	-1.1022515253962	-1.26259012417706	2.93261492989497	4.27294138278313	3.09330156308157	2.68539300882635	2.32726673426733	1.6770846332302	2.82554956777991	1.87753072902298	-0.530387087016333	0.158746815135035
Fcgrt	Fcgrt	-3.32192809488736	-3.32192809488736	-3.32192809488736	-2.52165726950236	-1.19535163787399	-3.32192809488736	-2.50255174947842	3.2529756967728	4.66639871369108	2.60884235332929	-0.0988531311293149	2.47246118663729	1.84681959191316	2.74871361815274	2.28265882744519	-0.520293058648924	0.358522213329586
Gna11	Gna11	6.34772588543592	1.9847497421584	1.8848713917597	0.0466461127665582	-1.71351623934122	-3.32192809488736	-0.452749585525624	3.13977561777051	2.35304375956542	1.78002867256351	1.91237777722836	2.34029550244154	1.70626701533016	1.69660290257235	2.05670498361056	-0.518618744591991	0.281560358518258
Nucb2	Nucb2	1.16186189095009	0.077629944853002	-0.246344123173002	-0.649667965101506	-1.15686192759645	-0.0308550369697394	0.0973087428690761	3.9220836463798	4.12311158913237	4.44463394065702	4.70250240655105	3.42168301641725	2.84977440362482	4.22527329464971	2.73361287877063	-0.518528771098037	-0.102797647597425
Lta	Lta	-3.32192809488736	-3.32192809488736	-3.32192809488736	-3.32192809488736	-3.32192809488736	-3.32192809488736	-1.72192006771391	2.56686385175578	2.73721083147858	-1.12011861196775	-3.32192809488736	0.690446136881312	-0.21537586588771	1.3772199329981	1.53445657329689	-0.513201358620217	1.10812286707888
H2-Q5	H2-Q5	-3.32192809488736	-3.32192809488736	-3.32192809488736	-3.32192809488736	-3.32192809488736	-3.32192809488736	-3.049085520505	2.58803457249554	2.4007592351437	0.880144780578554	-3.32192809488736	0.820111492757116	-0.0472074388541195	0.229945851273125	-0.00525367856354169	-0.513083093314969	0.0218906558396324
Slc25a33	Slc25a33	4.66687586489075	-0.386162867534813	-0.494806202617721	-0.694230215768531	-0.485361618828091	-1.66664954788405	0.058208419309222	3.20315886170523	2.44744959942298	0.756920802985808	0.897720598503659	3.77791533881079	3.22565230600707	3.73741345620617	3.67665048863304	-0.511418492155909	0.416598262591407
Pla2g1b	Pla2g1b	2.24573294868937	-3.32192809488736	-3.32192809488736	-3.32192809488736	-1.58432352833998	-0.642517809435995	-0.0385129841281842	3.60324058574551	3.73968611437187	3.2535491317447	-3.32192809488736	4.55599723504776	4.02369932084843	3.97423172410616	4.26200628091351	-0.508767367288783	0.226743187883951
Apol7e	Apol7e	-3.32192809488736	-3.32192809488736	-2.70538219163629	-3.32192809488736	-3.32192809488736	-3.32192809488736	-2.00153584473788	3.71038217077593	3.4781046335451	0.699498329997511	-2.68605300046578	0.116428458789195	-0.989195732294877	0.424172164753936	-1.70350662334919	-0.499152041798048	-0.217822611795272
Ccdc51	Ccdc51	2.01217174368855	0.13466781023885	-0.126793136504083	-0.982956087652394	-3.32192809488736	-3.32192809488736	-1.05890871720518	2.48225714737254	2.82105707935903	3.22728361601471	1.83953638861154	1.27366710068543	0.576913897963247	1.23322470654766	1.0609789877018	-0.472197362812972	0.320372419711399
Dolpp1	Dolpp1	4.29085932914004	2.25219461133614	1.62496648594482	-0.514299086809337	-2.24525955335892	-2.82221331568416	-1.50810381582188	3.20849697078844	3.53674920564803	4.40776061856232	3.79333408945871	1.52112168106761	0.871582437934448	1.59375174213975	1.55531409080483	-0.465892672531984	0.491996074504597
Ppp1r2-ps7	Ppp1r2-ps7	-3.32192809488736	-3.32192809488736	-3.32192809488736	-3.32192809488736	-3.32192809488736	-3.32192809488736	-1.44678500237756	3.81297048946451	0.965832296754131	-3.32192809488736	-3.32192809488736	2.23655001889884	1.66188381801064	2.56696597289345	1.75626570959024	-0.465686838119989	0.0740076900183734
Zfp647	Zfp647	-3.32192809488736	-2.66554705301964	-3.32192809488736	-2.86672898830243	-3.32192809488736	-2.04842414066412	-0.913365673287131	2.48029097657263	-0.156231571627092	-1.72167737442001	-0.758738230424891	2.33172312827488	1.76529122222574	2.10476418107786	1.75036259158351	-0.464876012711609	-0.0117908069655679
Hexim1	Hexim1	0.529611084714246	-2.0484599476932	-1.14557021283905	-2.77889553201181	-3.06393026260691	-2.79867126973398	0.127564609769298	2.62110474920153	2.28838809505496	0.753441945826762	0.598212732797516	2.99170253614025	2.47673215507887	2.95209539019181	2.90326146072258	-0.453397060146762	0.374197412170176
Deaf1	Deaf1	3.68253958912573	1.34419789010464	-0.358082247391183	-1.10498904972658	-1.74322119744481	-2.48550785119891	0.0137795284961415	3.12887735651225	2.5409199954277	2.32015248776469	1.29166838355717	2.52471418531405	1.99393722165368	3.40616028300803	2.25502229240519	-0.446516228725957	0.216383384135128
Gip	Gip	-3.32192809488736	-3.32192809488736	-3.32192809488736	-3.32192809488736	-3.32192809488736	-3.32192809488736	-1.95419360533621	2.63365904750355	2.24087603137453	0.68805499872282	-1.49684669072961	0.23475909419874	-0.665883950244953	2.13526499258296	1.13344082568863	-0.440483161925923	1.01556942502679
Hars2	Hars2	3.45634620045122	-0.00657924158711515	-1.0870650729326	-2.72437880515143	-3.32192809488736	-3.00535598044426	-2.47738094621606	3.36075755751194	4.30202653370515	3.50792146495733	2.88747847987338	2.17498972435883	1.63080987034615	1.70594202290316	2.01514135473209	-0.438311332421446	0.306284014777551
Pde6g	Pde6g	-3.32192809488736	-1.11199443076033	-3.32192809488736	-2.53395910777306	-3.32192809488736	-0.891661558330479	-1.63094788827368	2.66004782138364	2.66701102904467	0.37454431079651	-3.32192809488736	0.138129648664039	-0.792535648696737	1.13527043242575	-1.06234038893804	-0.437353741679991	-0.0995203120470778
Arg1	Arg1	-3.32192809488736	-3.32192809488736	-3.32192809488736	-3.32192809488736	-3.32192809488736	-3.32192809488736	-1.68846433416473	4.76249764901743	5.65345848077454	4.82551089914988	-2.53155890037562	5.32350288709476	4.87825249450256	5.13706090505684	5.56770964433781	-0.433830056276809	0.673090072477319
Itpkc	Itpkc	1.561228364735	-1.12736190545944	-0.877573769535608	-2.09821518159649	-3.32192809488736	-3.32192809488736	-2.23127787523184	3.47047178942371	3.9581838023193	2.35349267789666	1.73286829831465	2.00779225894518	1.45635415749735	2.0466910644201	1.88374014842543	-0.433567489703606	0.333011649215383
Pcsk1n	Pcsk1n	1.8175987007911	-1.06348454806165	-1.00543765339505	-1.54080342864646	-1.62552023428822	-1.24363251776707	-1.25367691328925	3.19757764122024	1.48982548712872	-0.0827958856643464	-0.919814444610594	1.75978684396433	1.1963041627927	1.58613279459595	1.65337692106598	-0.425550527614293	0.342142926926886
Sigirr	Sigirr	2.99554964219946	-3.32192809488736	-3.32192809488736	-3.32192809488736	-3.32192809488736	-3.32192809488736	-3.32192809488736	2.67039848818162	2.20694010857471	3.19407444109055	1.5397990394731	-0.000157161330751336	-0.943390753049356	-0.0903600254137221	-0.336464096735433	-0.420016356344216	0.252812167367925
Zfp874b	Zfp874b	1.62407281269951	-2.19377989464669	-2.65394062553516	-2.4213081718641	-2.8892091568244	-2.41254897803425	-1.37780429902741	2.56270645465873	3.41669114207423	0.383419526476174	-0.295990369880141	2.51687219121466	2.02816582896894	2.30401242420632	2.39137130372936	-0.411756457404983	0.303963469457413
Gla	Gla	-0.973352892139909	-0.993163422603342	-0.62207001105385	-1.37580363090309	-1.5381487822954	-0.687488164497876	0.021559322182527	4.41318786108004	5.09832269882012	4.98906632568652	3.61010944721642	5.16639336510353	4.74551005478741	5.44731477630283	4.45976527869243	-0.408984294046071	-0.275522979753988
Apoc1	Apoc1	4.43912442405066	-3.32192809488736	-3.32192809488736	-1.42288010795242	-3.32192809488736	-3.32192809488736	-1.73404469106639	3.08763934843395	3.73277931748381	6.26249705215145	10.0714891782004	3.39762190185517	2.95175927250158	2.95473173941657	2.90383251544474	-0.405331480585106	-0.0428576420654586
Btbd19	Btbd19	-3.32192809488736	-2.53583195398738	-2.94338095957739	-1.96814186042234	-2.70631028641199	-2.64852815978663	-1.11503798364993	2.36154660520175	0.523230725435352	1.5562381061858	1.03913137347605	1.93222484707717	1.41432966661493	2.4193146860253	1.89228980831924	-0.403648956786169	0.371420241039073
Kifc2	Kifc2	1.84278176729998	-1.59098821999212	-1.04668856567955	-2.73843019189933	-3.32192809488736	-2.54362194008388	-2.34646665473702	2.46599274287748	1.51901344024162	-0.69939125991477	1.31959481390207	0.642491835625757	-0.0533405540961084	-0.422390143978147	0.051062437245257	-0.401086742782452	0.0549280953509279
Syce3	Syce3	3.86712550314786	-3.32192809488736	-3.32192809488736	-3.32192809488736	-3.32192809488736	-3.32192809488736	0.00811824397254217	2.98505042872258	3.56456108533401	3.09346890625076	2.29763751167213	1.75431701402157	1.22825689185606	1.59851465087906	0.809317412013696	-0.39821732184389	-0.289968088598669
Flt3l	Flt3l	-1.03054260773476	-3.32192809488736	-3.32192809488736	-2.71920423203119	-3.32192809488736	-3.32192809488736	-2.47560408112112	2.6578229026524	3.06566536345678	3.03159634080793	0.633319603521529	1.48275739816078	0.933624608336625	1.9711605955402	0.578466214068988	-0.394900161540193	-0.231627799574719
Klrg2	Klrg2	3.32306881556913	-2.44704616294845	-2.29585044899313	-2.54287433839915	-2.16924493104453	-2.07820418280298	-1.83528579406034	2.95763420207983	0.954620679539922	2.08398940602821	-1.10129477251956	2.66921286456914	2.20935999450382	2.792417916292	2.16856757407974	-0.394236274885645	-0.0340679970467669
Gba	Gba	4.74667823154279	1.3923394065357	1.91927524075833	-0.129353575474701	-0.704385108183396	-1.44114463031383	-1.9694294365225	2.39549334956496	3.86298690919509	5.5754575611331	4.956558533741	2.97132972035346	2.53070111417337	2.98254187771655	3.14942514638404	-0.388530968706918	0.549275015416129
Irak2	Irak2	-3.32192809488736	-2.18554637467663	-2.1582683565175	-2.72259887394694	-3.03445343566529	-1.7514311613486	-1.83514680089128	3.05859877204567	3.28510181108199	3.59740006834612	2.78818036567836	2.70684958659089	2.26092343314358	2.24163345617558	2.51368665962024	-0.383972616608369	0.215635048713553
Upk3a	Upk3a	0.295099974852211	-3.32192809488736	-3.32192809488736	-2.79274582278475	-3.32192809488736	-3.32192809488736	-0.878780314618618	2.90553189908315	1.8274654194032	1.30518842375192	-1.66895065092716	2.98446336924146	2.55503297744853	3.21718029857753	2.34065289534241	-0.379241369582621	-0.184006990963754
Cxadr	Cxadr	1.12027230458643	1.59170813652461	1.26221063227354	-0.198770142349989	-0.739191465237727	-0.821082710651085	-0.535639122510965	4.48985759175095	5.70902589674823	6.2566427293414	3.99637970697669	4.6317735277168	4.23792448080554	4.68182297668837	4.33930940036646	-0.378071701017511	0.0969207721346928
Pi4k2b	Pi4k2b	2.64127781084733	0.55811086410778	0.148231290458889	-1.32522119514308	-3.03652232478015	-2.35587570160978	-0.51645402387508	3.54106872943091	4.0804530112361	4.04402684114702	2.10196600919213	3.93917442251332	3.54633486343499	3.73127039814365	3.62775390148751	-0.368030167879095	0.0757456577530263
Gm4827	Gm4827	-3.32192809488736	-3.32192809488736	-3.32192809488736	-3.32192809488736	-3.32192809488736	-3.32192809488736	-0.902928629456096	2.99602169838965	-1.18215738766408	-3.32192809488736	-0.911600559703538	3.11198948965495	2.70585089249683	2.69583315072073	3.40711700081249	-0.362577664220426	0.632319201038416
Ptpn9	Ptpn9	2.51275531428997	0.326732915551512	-0.214747433744601	-0.567138913069486	-1.41551078087468	-0.348283759898506	0.0812959914032726	2.74076569315603	2.0523045922655	1.24624997501642	-0.826084577635348	1.84228697659297	1.37311299399862	2.11164581467109	1.73661953163608	-0.362012424403563	0.278175165519606
Prkcg	Prkcg	-3.32192809488736	-2.7794223934091	-3.32192809488736	-2.79458046019245	-3.32192809488736	-2.96439973658666	-1.76708387809371	3.8675802222025	4.60869098413692	3.56647422376316	1.44390364635326	0.695615483524987	0.0901725277053797	2.3089971494427	1.05610017577897	-0.359020219759843	0.600814660659904
Ccdc137	Ccdc137	1.82146532380583	0.676818019060216	1.19861358750039	-0.626435304543703	-3.00382185177782	-2.45254859144392	-1.27635232400897	4.51417908292636	6.0764757221877	5.59620168535641	3.53472152430104	2.9393820907431	2.54017434794272	3.06379397149746	2.8328719059504	-0.35170478649196	0.256755714799716
Tsen15	Tsen15	3.48868209688975	0.143772166222268	-1.90407827978418	-1.48411399511553	-2.53585203336674	-1.22990337364221	-2.32761122939691	2.90754062371161	4.36818864072682	2.97751623133336	4.03104224335857	2.60360972979082	2.2007316814739	3.71844786192436	1.96641519673409	-0.344147861728688	-0.193252623000516
Ajuba	Ajuba	3.17123245232451	-2.18432620891968	-3.32192809488736	-2.40767893230778	-3.32192809488736	-2.43732470397386	-0.513909685701292	3.68899716950391	3.51255559639999	3.1544957192785	3.84278780028577	3.55202745925259	3.18257287301475	3.45696488950872	3.21756564630761	-0.339755309961347	0.0318714664325904
Slc1a4	Slc1a4	-3.32192809488736	-0.775100293679517	-1.70515637653539	-1.53907504705897	-3.09853396663362	-1.46745761380005	-1.75170320389211	2.38934102884155	1.0157330514442	-2.8818805881772	2.47318165785826	1.44056967637974	0.971963521007302	1.63044740968209	-0.0402761378692964	-0.336932521627432	-0.611834170852781
Acer2	Acer2	-3.32192809488736	-1.97421142080333	-1.36126811951556	-1.57874491806501	-1.51954873575563	-1.59111426530057	0.035122750075951	4.18670655167572	4.6793787554163	6.03815739639925	4.99171683764987	3.78449651293264	3.4257300935129	4.23488813461161	3.90202883577038	-0.334008351103782	0.444604032452783
Zfx	Zfx	2.05245067422951	2.16350517287136	1.4412231760678	-0.0867463604299721	-1.53573741733157	-1.31030364974251	-1.06806586400144	3.27506070045	3.3130702212787	3.29218393744134	3.16809963943505	6.44520834859366	6.11506106126533	6.17862691870673	6.74660061825704	-0.326359760772574	0.624968761387244
Fgf4	Fgf4	-3.32192809488736	-3.32192809488736	-3.32192809488736	-3.32192809488736	-3.32192809488736	-3.32192809488736	-3.05738085497535	3.27197091655462	2.95738347027042	1.22884331228114	3.25118129501591	2.61808907044088	2.24085970236372	2.46986490600223	2.77844940434908	-0.323133744146898	0.463958327819484
Il6ra	Il6ra	-3.32192809488736	-2.87723134762986	-2.78755268064697	-2.28796600057867	-1.94574330557547	-1.7349184203578	-1.61846853851043	2.48823220067296	1.05121198675216	0.859802615170395	0.772552908241504	2.22808633575744	1.8371777587405	2.38472225410622	2.04572877815156	-0.320312376080849	0.168943118691247
Zfp668	Zfp668	3.21006618588886	2.13344844748147	1.92219023520984	-0.863509341325731	-1.4354950066763	-1.87807747884978	-1.65316902404644	2.53885348591544	3.43682811884455	2.42456741566926	2.00087977567063	-0.37797016240365	-1.17219641839817	0.0809366597265868	-0.67072819701521	-0.313173310857669	0.185563826289533
Impdh2	Impdh2	3.69231559916945	0.984596641285491	0.537216536489964	-0.591694650433099	-3.32192809488736	-1.71432554437618	-1.1432867454376	3.25545994433503	5.78922322837318	7.02043552777108	4.32700465272069	0.670270748589102	0.15089272522153	-0.0160084411051507	-0.552835047307152	-0.309560783412333	-0.345922378227413
Fblim1	Fblim1	-3.32192809488736	-3.32192809488736	-3.32192809488736	-3.32192809488736	-3.32192809488736	-2.5202810336271	-1.8327191550887	3.22843392051337	3.73320246998461	4.4406864838672	4.87681650490128	2.15734722966249	1.79892146952679	2.98160385460066	2.37266336569061	-0.291686449724409	0.47302622422035
Gm128	Gm128	-3.32192809488736	-1.21250735478994	-0.963284277799109	-2.93877403199791	-3.32192809488736	-2.66220077916317	-2.20085299743526	3.51055689540024	3.15410194962204	1.68210580639713	-1.34527851490623	-0.293272516177583	-0.96685402250556	0.680985009398793	-0.283942667804698	-0.281738364748633	0.286182600095109
2900076A07Rik	2900076A07Rik	2.28038921730003	-3.32192809488736	-0.441575613029808	-0.0856161117023723	-3.32192809488736	-1.53391482432365	-0.521431947290876	2.91093792438708	1.32827926500634	1.04882207432681	-1.26855952971492	4.79495850356187	4.51024243619887	4.73022345141661	3.85077069992921	-0.274865828361094	-0.628052475222805
Pgam2	Pgam2	-3.32192809488736	-3.32192809488736	-3.32192809488736	-2.19554987834711	-2.32850516254215	-3.32192809488736	-2.78147125619689	2.4684764467493	4.04979628483447	2.92189328959412	6.31083450798397	0.718400329852645	0.291285764734329	-0.876872845844097	0.98362367378565	-0.261267172610841	0.438178164295432
Kcnk5	Kcnk5	-0.809893411926437	-0.423965534301412	-0.467315991926739	-0.860247625634047	-0.655389627717796	-1.28758910765198	-0.797959732431652	2.65889238837592	4.9131766493697	5.90080644290863	3.20553639994228	2.73545280820849	2.44073063167957	2.49364593661987	2.0737658313544	-0.256309686054595	-0.308736966774407
Tmem173	Tmem173	-3.32192809488736	-3.32192809488736	-3.32192809488736	-3.32192809488736	-3.32192809488736	-3.32192809488736	-3.32192809488736	2.40772799341157	2.91127165336954	0.977397166332802	-0.205135850077499	1.33993979342972	0.999814078730896	2.20301039310448	1.44552374785405	-0.242875802345781	0.321505724168639
Sp6	Sp6	-2.71703884317142	-3.08482209798082	-3.03291050302939	-3.16463856527489	-3.32192809488736	-3.32192809488736	-2.78920120405944	3.08625386557438	2.49540096608758	2.26665163303296	-2.56324968673522	3.07382171282437	2.80939339637597	2.48036522170942	3.10277370692897	-0.236672249859335	0.262853660727601
BC003965	BC003965	4.79948627216115	1.33472843910348	1.22116560908259	-0.340648981210944	-1.96582373389396	-2.00386582671558	-1.38651738068796	4.08793800371194	5.17503350619757	4.72148203327172	4.34378443735842	3.36105104380123	3.10730124386255	3.94132200872512	3.49718876802437	-0.231577221959268	0.357214018251868
Fzd7	Fzd7	-1.24537584043125	-0.072073213974206	-0.201403625413449	-0.310529068327272	-0.0155506425054568	-0.821620619241304	-0.909252235590403	3.54725238901216	4.24071883789557	-2.42658203822819	-0.0209229113107633	2.98523896823113	2.73456966687113	2.91618308154627	3.03233066487581	-0.222996724582001	0.265352190073172
Mplkip	Mplkip	3.27257417541672	1.38122245127338	1.54791864119158	-0.344631683538338	-2.30554588291766	-2.04173191940347	-0.888565323724923	2.78897797812104	3.48149270025508	3.76069999073913	3.28000459306845	2.25491811266914	1.99164816008928	1.90671761379748	2.04503845967464	-0.218162635746249	0.0436850036861437
Ggt6	Ggt6	-3.32192809488736	-3.32192809488736	-3.32192809488736	-3.32192809488736	-3.32192809488736	-3.32192809488736	-2.87705433783153	2.5131420310909	2.60782976969064	1.4847620037964	-1.56070240308222	1.01973345059316	0.707666888921213	0.636816399530133	0.436057178815899	-0.208752323966147	-0.169154225399521
Fam76a	Fam76a	2.00187068347192	1.17495603368954	1.01128093610049	-0.505299719041041	-1.82339127013564	-1.49460088958471	-0.321390791051259	4.0728089643685	4.88086670776183	5.52238222746011	3.56943033027484	3.38168920839011	3.16252319865274	3.69712806457767	3.73141434758628	-0.200474442029152	0.525300881367929
Tor3a	Tor3a	-0.226113357628467	-0.0439805309286444	-0.669586163534055	-1.56187751361349	-2.63172646982411	-1.33342881202067	-0.299253131490281	3.82047513134887	2.92160580324197	0.102414918498748	0.96871747380745	2.32414885649507	2.08687324747787	2.15259850822138	2.60717269951118	-0.198511285010645	0.441843003908877
Tcirg1	Tcirg1	-0.819274157945137	-1.70213479821163	-2.66895707348092	-1.44530310371837	-3.32192809488736	-2.96149639113481	-2.07059074217815	3.61823865559545	5.02203484498277	5.73489654888109	1.11189266474326	1.15340825176247	0.871661329214609	1.62790381364901	0.838325830201683	-0.19479473728905	-0.0222595079436355
Npepps	Npepps	0.722124983518635	1.2329554048356	1.2123078558604	-0.0353618319149407	-0.967972528030818	-0.161603238007989	-0.208666004282476	2.6490865655401	2.53787253286846	1.11081756395649	4.05819525561925	2.26480076225811	2.04058347676725	2.12624851949088	2.30297882811159	-0.186453323863018	0.218676193131028
Bhmt2	Bhmt2	-3.32192809488736	-3.32192809488736	-3.32192809488736	-2.47939812669332	-3.32192809488736	-2.22684760298595	-2.16602346357283	2.59115518398793	3.70380946652625	5.49855086583405	-0.133728174051406	1.57862314004913	1.3409611781539	1.22003328027162	0.303220227884813	-0.17904612068169	-0.686064512613467
Klf5	Klf5	-1.64585028979253	-2.84906397208179	-2.34718734946395	-3.32192809488736	-3.32192809488736	-3.32192809488736	-0.23050413380162	3.32837693403267	3.48180266007062	6.25386449947232	5.13015249389646	3.72204393617933	3.53054721997446	3.81637966596275	4.22818184054261	-0.178480493525851	0.657102111072449
Smad7	Smad7	0.295875806963295	-3.14246800163199	-3.10233391631547	-2.89766168188787	-3.32192809488736	-2.59555198697938	-2.1037607066663	2.37888612047114	1.34868000458697	-0.465099726185249	-0.363480707288837	2.8632161214893	2.6651276582931	2.96894635291936	3.18868432556977	-0.174903631788051	0.467938126174189
Mppe1	Mppe1	-3.32192809488736	-1.80280894629097	-1.55162760538795	-0.789912923555908	-3.32192809488736	-2.03391806612077	-1.48356118659663	2.403491336376	2.43821565734388	3.39434950399155	3.72549032603854	2.62855688543137	2.43106341044809	2.56177513519777	1.85024808589326	-0.170851832512393	-0.482000615232552
Dnaaf2	Dnaaf2	4.33882372146778	1.10058749561623	0.929162284952883	-0.27535496650362	-1.37618931166299	-2.21149134878869	-0.474684792534216	3.98267420763938	5.29149305325927	4.07330611733652	3.74797810690445	2.87228147942866	2.68262002799996	3.10074730761447	3.21919534930555	-0.167643659940254	0.480404004097063
Tcf19	Tcf19	1.77251490407831	-2.46527060826279	-1.96023271410594	-2.69860995469566	-3.32192809488736	-2.72226942738674	-1.20339560143025	3.69797393291645	3.26299833800692	0.316110978138584	0.551816214614978	1.33880025955193	1.11569243592958	0.414016777783919	0.945239664136797	-0.161136496872759	-0.118312773629166
Olfr815	Olfr815	-3.32192809488736	-3.32192809488736	-3.32192809488736	-3.32192809488736	-3.32192809488736	-3.32192809488736	-0.112923984250686	2.39183644426426	-0.460864023987741	-3.32192809488736	-3.32192809488736	2.08920418703155	1.89184139917512	1.10631070374021	1.65414446104897	-0.160903071621581	-0.188123613449133
Tcp11	Tcp11	-3.32192809488736	-2.50324683977252	-1.78549218508532	-2.33469310188693	-2.81782131706779	-2.76744238424412	-1.60839063331194	2.9425839406979	3.39463760810067	0.470073462363978	0.163743454434506	1.23354880907187	1.02629329585248	1.67251010205844	1.36568242654028	-0.146844532166702	0.243598202686823
Ctsz	Ctsz	4.80367651679731	-1.49925912258789	-0.882118815140336	-1.92741944056086	-2.2478405936858	-1.80485401507166	-1.06671139667913	4.58570770066554	6.59289800099681	8.0654699906957	3.59848431327342	5.3628014022481	5.21842480056805	5.73909095754774	5.60800865890467	-0.141130199750967	0.381502882716497
S1pr5	S1pr5	-3.32192809488736	-2.99910349936612	-3.32192809488736	-3.32192809488736	-3.32192809488736	-3.32192809488736	-2.32090414486759	2.89254257379613	0.0899536668269595	2.19659130780654	-1.96896622857259	-0.00787235511023386	-0.279263220230836	-0.013142719354608	0.37936692112531	-0.136091838618469	0.352239397912481
Tap1	Tap1	-1.5201279236786	-3.32192809488736	-2.70616340812341	-2.47204249465329	-3.32192809488736	-3.32192809488736	-0.599370265471068	2.60066701093373	1.39916562387565	1.13756254188534	-0.0168622770502352	-0.863767919522218	-1.24964503049911	-0.647739375387358	-1.14821345049937	-0.134430008764335	0.0330829761913786
Cldn6	Cldn6	2.58869425034468	0.208417372658159	-0.152011108439763	-1.45278315308135	-1.99853496594979	-1.89649564619924	0.0160854891159525	6.28447156541344	4.69481334823718	6.11760570250905	3.02427889446709	4.36326488429796	4.25184559361781	4.37427553243898	4.62213184067491	-0.106574329270276	0.355478619999173
Hcrt	Hcrt	-3.32192809488736	-3.32192809488736	-3.32192809488736	-3.32192809488736	-3.32192809488736	-3.32192809488736	-1.03451785885777	3.98693876494444	4.90278268986477	5.74409380412046	-0.805166571523686	2.45623459608608	2.33229553742601	1.74986323756835	2.25470341252499	-0.105819161891017	-0.0655561817737972
Fhl3	Fhl3	-0.364292035697445	-3.32192809488736	-3.32192809488736	-2.99233142961274	-3.32192809488736	-2.74694888124181	-1.69707855039799	3.0943188450554	2.42230567192381	3.7261336731819	0.909611835802543	4.24252362424969	4.13184480591616	4.00692900886533	4.24898522853124	-0.105467019975616	0.111635970122944
Nfe2	Nfe2	-3.32192809488736	-2.76017966073192	-3.32192809488736	-3.32192809488736	-2.83585426104514	-3.32192809488736	-3.32192809488736	4.06910063192283	3.02288265230797	0.84891833407306	-0.200229648339148	2.56662007019021	2.46722801472272	2.20013909482001	2.0937653585745	-0.0858852135319164	-0.314998953217723
1700042G15Rik	1700042G15Rik	-3.32192809488736	-3.32192809488736	-3.32192809488736	-3.32192809488736	-3.32192809488736	-2.46937067128173	-0.590644911036194	2.5713248902129	3.57418629875708	1.63244039785823	0.503664210698898	-0.489463936026996	-0.690816767901883	-1.46407446052975	-1.83897658152005	-0.0855114604583383	-0.365399665761176
Sprr2e	Sprr2e	-3.32192809488736	-3.32192809488736	-3.32192809488736	-3.32192809488736	-3.32192809488736	-3.32192809488736	-0.607317690223231	2.43692137342853	-0.456098338333319	-0.0194160150426599	-3.32192809488736	1.62889064352133	1.52980588746186	-0.383582714247	3.12351452508251	-0.0761486635156769	1.34406501296089
Ndufaf1	Ndufaf1	4.08025685905292	1.64783484519733	0.622405639133746	0.0822638561453683	-1.95728282934056	-1.85302682051775	-1.66651214792005	3.51208779439767	5.46767727551108	4.61143208899807	3.63376830357501	2.54117114370868	2.46260146738481	3.04661796707353	3.45746016068232	-0.0677964541278926	0.890270992034687
H2-Q10	H2-Q10	-3.32192809488736	-3.01603459749408	-2.74637081731372	-2.63772605614859	-3.32192809488736	-3.32192809488736	-2.16443805935887	2.73270552433935	3.50371763117651	1.36193675757209	-3.15584641819753	1.83183754424308	1.74651700834442	1.82802134536166	1.96011519436287	-0.0676918480445888	0.170985695669821
Rsph1	Rsph1	1.0279749789594	-2.60354673972095	-3.32192809488736	-0.84972369135888	-3.32192809488736	-1.5736901533948	-1.49392620502368	3.68573835880429	3.10269675946819	-0.144380190159217	0.807602220011109	2.23156185349151	2.16929058590701	2.516464371891	2.12407854040645	-0.0520738427529998	-0.0375748327551338
Pomc	Pomc	-3.31967660825402	-1.01455786158146	-0.752672772561572	-1.72694011576407	-3.32192809488736	-0.566004361851411	-0.25377839930102	3.49502993709819	2.32169724521235	1.45501809696973	0.265424893544588	3.89262637973942	3.84337370420129	3.70159774846515	3.66314013388175	-0.0463929205392079	-0.168951015929785
Stk17b	Stk17b	3.29297017056104	-1.03682184382611	-0.841215754983924	-3.15977865561592	-3.32192809488736	-3.32192809488736	-0.126016758658893	3.04257780382148	1.94909412000959	2.97229746684713	3.13462510066108	4.49903540367313	4.46171710527205	4.25033149575274	4.92391530295679	-0.0358719240695212	0.446595179608304
Adnp	Adnp	0.0648166460868555	-1.78295296761498	-1.09060628910623	-2.93510832124496	-2.59077701012927	-2.94966687351157	-2.00483245659488	2.37238103416419	3.5081243613842	3.28414541713968	2.22279219856692	-1.84948053748469	-1.99665250603066	-1.23571175433149	-0.30821094276507	-0.0333553444745857	0.569643887909359
Epcam	Epcam	6.64286471767196	-0.661145479464976	-1.76269082539889	-1.72938733888541	-1.06365039327421	-1.1632873063906	-0.434697241957228	5.95904213375931	6.04608501589257	4.96677651756123	6.1479049837693	5.69132259973073	5.67100129625831	6.50331913194471	6.04882473948942	-0.0199709990577249	0.372042117162293
Gtf2i	Gtf2i	2.93681505574971	0.142138923913636	0.0843160339343195	-1.49709101033339	-1.83368046687839	-2.44290934044795	-1.25561153638243	3.22361561718727	3.43381408445803	3.29645006539307	2.77011650639646	1.8256214439038	1.80181192689824	2.39068137926769	2.29258226076489	-0.0189564230866831	0.402788311759983
Socs2	Socs2	1.9584789403551	0.7457708477424	0.467853313717707	-0.132407126794839	-2.30434819958438	-2.5517984762749	-0.12822257507803	4.19677226475949	4.01233625037638	2.79902719252826	4.18965063447395	3.44063871057775	3.42705058062543	3.26126766262455	3.66541168582332	-0.0125434780415407	0.221295696825232
Gm5150	Gm5150	0.839371105818995	-0.622705192649089	-1.60328371179091	-2.20463865944846	-3.32192809488736	-2.24587529737137	-1.05336494847035	2.39857748389572	-2.0573436248949	-3.32192809488736	-3.32192809488736	-3.32192809488736	-3.32192809488736	-2.68013987982686	-2.21754919492224	0	0.157051855203558
H2-Q8	H2-Q8	-3.31976962080596	-3.32192809488736	-3.32110436800069	-3.32149939106592	-3.32192809488736	-3.32192809488736	-3.32156680561482	4.54612893410425	5.44015158571941	2.48490890974697	-3.32138376920184	-3.32192809488736	-3.32192809488736	-3.32192809488736	-3.30500459227108	0	0.00170131168863281
Olfr1141	Olfr1141	-3.32192809488736	-3.32192809488736	-3.32192809488736	-3.32192809488736	-3.32192809488736	-3.32192809488736	-0.116263459973077	4.19449685045477	-0.498457927158059	-1.41929491634556	-3.32192809488736	-3.32192809488736	-3.32192809488736	-3.32192809488736	-3.32192809488736	0	0
Gm5538	Gm5538	-3.32192809488736	-3.32192809488736	-3.32192809488736	-3.32192809488736	-3.32192809488736	-3.32192809488736	-3.32192809488736	3.18525128702072	-0.439114866453096	-3.32192809488736	-3.32192809488736	-3.32192809488736	-3.32192809488736	-3.32192809488736	-3.32192809488736	0	0
Gm14743	Gm14743	-3.32192809488736	-3.32192809488736	-3.32192809488736	-3.32192809488736	-3.32192809488736	-3.32192809488736	-1.32091495744401	4.23414106167272	-0.0755124065280149	-3.32192809488736	-1.36941932813061	-3.32192809488736	-3.32192809488736	-3.32192809488736	-3.32192809488736	0	0
Fbl	Fbl	3.69990693237488	0.783247097378117	1.38284429362217	-0.386896504431805	-1.26596200563946	-0.449824311709977	-0.998938567009349	3.06236524978116	3.88491045478118	4.94917538168546	5.65430377662505	-2.07407171565608	-1.99218942436895	-0.203173741818668	-0.555914145731658	0.01748371972561	0.456795403961459
Hck	Hck	-3.32192809488736	0.378522720865208	0.130535556756188	-0.0125481513120627	-3.32192809488736	-0.75675989213905	0.0287798834340233	2.83758807324303	1.50793668317918	-0.159102562645602	0.342736777531172	-1.80540859722627	-1.71844540645808	-0.390441885533864	0.0889916475039712	0.0214611407319809	0.705833763518475
Tmem160	Tmem160	6.42400836071726	-0.205864485632377	-0.114053979666927	-1.1553315406025	-3.32192809488736	-3.32192809488736	-2.27226247987732	3.13803951653286	3.2586998155699	2.71982522580055	2.44646533933655	3.72350097811549	3.75376496942343	3.9785590451064	3.78569719910147	0.0283523852424321	0.0299555963450855
Asl	Asl	3.61300115280499	-0.0648374968510863	-0.479729635338379	-0.279809106167403	-3.32192809488736	-1.039977673351	-1.84179225237426	3.54241902821491	2.65939029708592	1.00148521113962	3.20075386249284	0.723147427639815	0.779961651364866	1.42008081159539	0.567311750085844	0.0370227172970651	-0.135932890142482
1600010M07Rik	1600010M07Rik	-3.32192809488736	-3.32192809488736	-3.32192809488736	-3.32192809488736	-3.32192809488736	-3.32192809488736	-2.41679673581466	3.97075244131671	4.60083468258431	4.99313993127924	2.74965439786806	5.01981218256162	5.06253739848268	4.98694238400644	4.74239518470121	0.0415884133125831	-0.310772333664808
Tsga8	Tsga8	3.41344514786897	0.985456711610935	0.709078848429835	-3.32192809488736	-3.32192809488736	-0.671944824217795	-0.236834915841611	3.98240040816852	3.13817717061147	2.36901413098676	-3.32192809488736	4.90765030870699	4.9879019907843	4.05781834294751	3.1210817683815	0.0779774472391858	-1.76515542000619
Cldn7	Cldn7	2.39754834615323	0.559188313624539	1.78861054654054	-0.516266241071215	-0.0953779494758022	0.0560354776086476	-0.462528981018208	3.32493010315025	3.37885838327003	7.81027599655945	5.80929352856457	2.80773969109701	2.89952307315069	2.05493565758595	2.03502018621413	0.0816193918192917	-0.742379924629752
Ero1l	Ero1l	2.20045727142857	1.29338814254272	1.23172116433121	-0.195022949120385	-2.40733066148403	-1.74932941951733	-0.720495423206028	3.43484169735176	3.13226754307721	2.15495255184127	2.19329549659933	2.29812117088686	2.3970998599871	2.25616088472531	2.23374254734973	0.0841048831395418	-0.138335155047666
Eif2ak3	Eif2ak3	1.24155954751089	0.89892806907352	0.532656083733811	0.0976418074949425	-0.558342302669831	-1.18739498838072	-0.297846047276552	2.37225843491348	2.53967746756772	0.486364274309495	0.592291977533381	3.17520539005893	3.27585530545362	3.44759889958217	3.62936512466895	0.091814165343221	0.326604042275719
6030468B19Rik	6030468B19Rik	-3.32192809488736	-3.32192809488736	-3.32192809488736	-3.32192809488736	-3.32192809488736	-3.32192809488736	-3.32192809488736	2.79236187876271	3.56269424524338	-0.27571994381099	-3.32192809488736	-1.14410251058969	-0.867594185228118	0.168381980459723	0.145695523819022	0.0985236611556834	0.470389949064396
4933404O12Rik	4933404O12Rik	-3.32192809488736	-2.5164870431585	-3.07627180351906	-2.66308779129471	-3.10101251231445	-3.07749278569138	-1.72703085655768	2.6097785972187	1.19314722875295	-2.45626024006422	-1.9313209355609	1.47908436967156	1.61118343515415	1.50012538512075	0.918862527611537	0.100958092706912	-0.5030984446711
Ndrg3	Ndrg3	3.03796375162774	0.60414725298868	0.427970822838408	-0.357292883792957	-0.107786188724821	-0.157809587724327	0.101483343081652	2.78267904489084	4.00343133375384	4.69591032139768	3.90722718518414	0.382416464822766	0.593000797025118	1.06305167749181	1.03713107631637	0.128251379707669	0.293698887332092
Glrx2	Glrx2	3.18283052268784	-1.58758481669964	-0.282117652910518	-0.446246311395253	-2.0885615110845	-1.92071269490518	-1.41720124001513	2.53474393144304	3.17555493968153	3.56395127255932	3.0096786028683	0.389847262038781	0.612572536022419	1.53808322828875	1.30291825989101	0.136139883812853	0.471228853880223
Krt28	Krt28	-3.32192809488736	-2.7701177851846	-2.66178623549665	-3.32192809488736	-3.32192809488736	-2.22363656076286	-0.95382188944604	2.72450839610711	4.12557671697945	2.75011766352745	-1.23473005490939	1.64059779290727	1.81442732669022	1.73794093669323	1.60246227970571	0.136672506936251	-0.166177825987143
Spry2	Spry2	5.0307333387069	-1.97549875409347	-3.32192809488736	-3.32192809488736	-3.32192809488736	-2.85790186547469	0.0539523736746943	4.40309044268077	4.34925203178067	4.7872548332481	6.47047992404285	6.5370320381275	6.68461857918051	6.29805334544197	7.30943831803216	0.146239329242744	0.620414694254455
Ptpmt1	Ptpmt1	2.29871696051243	-0.309375511009798	-1.1880292505647	-2.28846632832459	-3.32192809488736	-3.32192809488736	-0.98830400076453	4.61290682124798	3.95849935647693	3.59614800312561	3.48598061271605	4.16933110200539	4.33088757228988	4.44702715760903	4.36135986311819	0.154257127658828	0.0291809646971034
Ikbip	Ikbip	2.84235336081205	-0.448770458066991	-0.653241627773198	-0.0775509389837839	-1.13952817929581	-0.184159008538889	-0.271168703056526	2.89406688157478	2.31683795394415	1.51950164744081	0.432285992448008	1.35169306237193	1.56859686406435	1.84300716463321	2.19819445369304	0.163421362999208	0.505653900780679
3110056K07Rik	3110056K07Rik	2.19677383819868	-1.59896377092165	-3.32192809488736	-2.81458199646691	-2.37626870729544	-1.94188026471276	-0.93706320222397	3.46656186777252	4.11120662925836	1.6771338484346	0.0913870611810075	4.59068543873603	4.7808157752977	4.91526490005671	4.44212103141033	0.183702010039355	-0.326642956642792
Rab34	Rab34	1.49773497990656	-2.29958158951225	-2.60609006164917	-1.9132488375041	-1.19489909087675	-1.79007506714588	-0.295584813762112	4.32851337233723	5.52840253618135	3.44919157471791	-0.220950447162541	3.4892659551507	3.69961195083927	4.16440090339095	4.08822244507271	0.195749754550277	0.366370282014702
Nanp	Nanp	4.86223812053771	3.92315869062581	2.0310069433172	0.0851050795455539	-1.89666216503749	-0.884223620843591	-0.0442363782964188	2.78067755098148	2.893461234885	0.595236293167182	1.85568677925766	-3.32192809488736	-2.01124770126191	-3.32192809488736	-3.32192809488736	0.199196157265856	-0.199196157265856
Flywch2	Flywch2	1.74474236302594	-3.32192809488736	-3.32192809488736	-2.37213471383205	-3.32192809488736	-3.32192809488736	-3.32192809488736	2.88309681561996	3.89743406292035	3.12014454634205	-3.32192809488736	3.74733407910793	3.99851582623921	4.67061106214	5.00328556004683	0.23662951216207	0.965665214849265
Bex1	Bex1	4.26969148773524	0.129697134640483	-0.599315622443824	-3.32192809488736	-2.27933278192971	-2.18403116249774	-2.1735536108289	4.87942641309223	5.73326213535274	6.91236244681858	0.139626657068171	5.86897768722388	6.11222968952095	5.55744016795759	5.97062225482594	0.239853117646291	-0.139697795793309
Tagln2	Tagln2	-3.32192809488736	-3.32192809488736	-3.32192809488736	-1.74912571821928	-3.32192809488736	-2.14941497720793	-0.980893075336493	4.50421994129179	2.62804564949132	6.84630525690924	6.1145190330204	4.48656144922582	4.73589103819959	4.30674618040444	4.42385505916775	0.240464600692194	-0.300699435068447
Alox5	Alox5	-3.32192809488736	-2.4185349808664	-2.08825473745042	-3.1325678027712	-2.7561827579614	-2.70236859185645	-0.736705932427702	2.3543054574969	-0.377832418065289	-0.6681503492731	-3.32192809488736	-2.58034030468834	-1.44175196125616	-1.6986436011204	-2.26046773522289	0.248858672261181	-0.193816626272768
Hpdl	Hpdl	1.92957893246857	-0.525000228190026	0.661065479806948	-0.757193869712144	-2.06274601454918	-1.47209292380005	0.127552724252685	5.20171226637827	6.10513746877587	6.31472552426014	3.21009424775898	2.68046895670546	2.96897495449737	2.98329230594856	2.79116686739173	0.255949947878213	-0.158430149881549
H2-Q7	H2-Q7	1.13219514423391	-3.32192809488736	-3.32192809488736	-2.6555114283656	-3.32192809488736	-3.32192809488736	-1.40456126700906	4.33405334415552	5.43619516060003	4.20633846309929	-3.26238217813283	1.74872576080734	2.10216900674958	2.41716077608146	2.83548756266549	0.285657297914162	0.630088485564193
Ptcra	Ptcra	-3.32192809488736	-1.61666674383175	-3.32192809488736	0.125756886603706	-1.44976913765842	-0.00378048184293783	-0.217323051658052	2.71746257308341	2.02995460550717	-1.31685513112702	-2.30616650277616	1.24133266826574	1.62243524358	1.70403693125598	0.970347886363677	0.285669905925724	-0.476716741341278
Ovol2	Ovol2	-0.732612823654859	-1.10281224827954	-1.98856161210132	-1.14688580341028	-3.32192809488736	-0.011592337270844	-0.390464389528034	4.7577806759565	4.5739258544235	5.24627886219831	1.52750578147939	3.96848751236731	4.26950258574406	4.24482687709258	4.30284975249377	0.286168276576365	0.0318766939223386
Ccdc32	Ccdc32	2.26361737727861	0.921040182746915	0.781166641778827	-0.0256850886638448	-1.77188443878673	-1.31358105042333	-1.862134536354	2.4452976443336	1.82071406472548	1.45592291802515	2.52451256701267	0.848811967286957	1.28505014647875	0.855956439217635	1.33488075519648	0.305007881487083	0.0365593487768607
Dio1	Dio1	-3.32192809488736	-1.23672441497675	-0.610349492326821	-1.96362186351147	-1.28460913495517	-2.32596462649585	-1.82935190868324	2.47187157011185	0.954404788025731	1.25315425769079	-2.92781789823719	0.251604581242518	0.820256029381169	1.43975582216835	-0.203061554337612	0.350655791715504	-0.59183134284183
Msh5	Msh5	2.70818282072691	-0.608377436542393	-0.232116422451846	-0.988593101086279	-1.13889264200826	-1.37563890549862	-0.871590448895889	2.35497114404438	1.77144615498554	-2.69420173745926	-0.322133693579944	-0.801331375675516	-0.0261258858986135	0.452066938336226	-0.261032365393217	0.352748206477615	-0.117795957144117
Tnfrsf17	Tnfrsf17	-3.32192809488736	-0.198159278067157	-0.338505767043823	0.018228225533876	-3.32192809488736	-0.38863684736637	-0.531176905370234	2.67529429923711	3.60379841968502	4.55835336041607	0.275984410524608	2.28887013354184	2.70806826893314	2.22277864144233	2.88748282271472	0.361479221565505	0.158845314721196
Pmaip1	Pmaip1	1.52212607380687	-1.80099800651875	-2.6613051854669	-1.16361369080375	-1.28915720671198	-1.72952607543259	-0.219856229972628	2.90578410520163	0.795675529877706	-0.112452894039249	4.61950691771513	2.17612680176614	2.63650160778534	2.21465455338101	2.08807890341778	0.393387052900406	-0.466435624655896
Rab19	Rab19	-1.31738355727767	-3.32192809488736	-3.32192809488736	-2.89006341375388	-3.32192809488736	-3.32192809488736	-1.06753964752312	2.49761236561836	3.55170057235281	1.38117814330814	-1.34010831350469	2.03039242360609	2.50422560558963	2.15605935125815	2.85466595551755	0.399010475871772	0.307201318861431
Cda	Cda	-1.37678863196225	-3.32192809488736	-3.32192809488736	-2.55105592718601	-3.32192809488736	-3.32192809488736	-0.907562506928429	3.33748275436959	1.5357444290144	-0.34629974269751	-3.32192809488736	3.05484954208958	3.4912067395981	3.08419726901548	2.80976132438194	0.399083822865515	-0.618300829178253
Nup62cl	Nup62cl	4.76786663217663	0.391437797698	-2.44215725198131	-2.80469373012768	-3.32192809488736	-2.45813471395051	-0.26692337779186	3.84960901871275	0.421317567933183	2.75711714667908	5.1954499693382	4.49493760002285	4.91513331919958	4.16570616942617	4.6167614809895	0.406135626453387	-0.288802659147985
Sparc	Sparc	4.41531924814038	-2.36504473253752	-2.41363165298555	-1.15598079227268	-0.958364501090173	-0.902850400170623	-1.3458907981159	2.47434518240384	2.05012900388164	0.568431041154804	7.77643303244473	1.75026887469176	2.30335295599351	1.8254577972912	2.29265266346671	0.452709451355238	-0.00904497023676388
Enpp3	Enpp3	-3.32192809488736	-1.98243720746025	-1.14203492435381	-0.169405544419829	-0.366970614660256	-0.676934355854853	-1.50943808421087	2.4693416077661	4.19106513833147	4.63156996830952	1.13793626735391	1.92803544245405	2.4794799233088	2.49020007406859	1.83583294720143	0.461010569168214	-0.535115642757021
H2-Bl	H2-Bl	-3.32192809488736	-3.32192809488736	-3.32192809488736	-3.32192809488736	-3.32192809488736	-3.32192809488736	-0.120333437919969	2.81382633083569	1.84239560372474	0.95138637038147	-1.44850465397141	1.64470157139092	2.22415354233023	1.53786111760301	1.87703124700242	0.468645052965038	-0.285091200204162
L1td1	L1td1	-3.32192809488736	-3.32192809488736	-2.9902641479668	-2.9790718713017	-3.32192809488736	-3.32192809488736	-2.08816885252119	3.71782445448764	2.44534002621221	-1.53559102323068	4.71683180519193	3.24408451945042	3.80161752882687	3.42025264672223	3.4500979243689	0.516848633573839	-0.327586236072454
Icam1	Icam1	-3.32192809488736	-3.32192809488736	-3.32192809488736	-3.32192809488736	-3.32192809488736	-3.32192809488736	-0.616571625578797	3.83073195146519	2.9341956573353	2.46898987295354	2.68748626540501	2.83218515381599	3.40580774414536	3.11837569701709	3.1277030193051	0.519516190758458	-0.25429541433004
Fahd1	Fahd1	2.10004918158646	1.20426594528956	-0.46576903034061	-1.13984605295821	-3.32192809488736	-2.16768839468576	-0.471844797381132	3.66692697887485	0.493473134426765	-2.84546656225695	2.93912124021611	3.13868030086984	3.78105893534188	3.4402458817306	3.1367651085778	0.593494081697339	-0.595231600216224
Hesx1	Hesx1	0.00985306601424964	-3.32192809488736	-3.32192809488736	-2.43203017818028	-3.32192809488736	-1.93128241857324	-0.339458319271568	4.51743318407169	2.60891330217146	0.682015886921591	3.79179323787002	4.99274278917411	5.63819195082934	4.11428334704594	5.70538890762288	0.631072379176464	0.066031087653941
Olfr881	Olfr881	-3.32192809488736	-1.87302185915469	-3.32192809488736	-2.24787485603559	-0.607155059489364	-1.27067433729967	-0.525226523687867	3.71595924552951	0.294535471148493	-3.32192809488736	-3.32192809488736	3.12741980118932	3.94806143661124	2.83131751689439	3.92692554785158	0.760986783427032	-0.0199632262464679
Tbxa2r	Tbxa2r	-3.32192809488736	-3.32192809488736	-3.32192809488736	-3.32192809488736	-3.32192809488736	-3.32192809488736	-3.07842839431142	4.6286044739062	4.32129316937551	0.964272933885971	-3.32192809488736	2.54212880326933	3.40468424957731	2.31372381265501	2.58195249187848	0.77293394381096	-0.738376943357721
Crip1	Crip1	4.14757534722153	-1.01110230991809	-0.70962042300573	-3.32192809488736	-3.32192809488736	-3.32192809488736	-1.82498518266589	3.80768464324311	1.46268057909416	6.07497418471475	6.17396289901786	5.57024446246456	6.59039723040577	5.94624384030205	5.16627046839831	1.00649234020521	-1.40182548361216
4933430M04Rik	4933430M04Rik	-3.32192809488736	-3.32192809488736	-3.32192809488736	-3.32192809488736	-3.32192809488736	-3.32192809488736	-0.900688634874803	2.98003261426349	-3.32192809488736	-3.32192809488736	-3.32192809488736	2.27700427396523	3.5211329631482	-0.393534812116219	3.01062154172192	1.10728066606233	-0.466659321761524
AA467197	AA467197	-0.13903561349027	-3.32192809488736	-3.32192809488736	-2.27495516911897	-3.32192809488736	-3.32192809488736	-0.268622094640267	3.86476063154429	3.33905184710475	7.19130601891869	9.94247345245724	5.03248183277917	6.16501294327194	4.89457615591328	6.23524015329702	1.11137698466252	0.0693778706701171
Agrp	Agrp	-3.32192809488736	-3.32192809488736	-3.32192809488736	-0.531875499081975	-3.32192809488736	-3.32192809488736	-1.36249918297043	2.60561759533357	1.18667169321488	2.91186411979876	-3.32192809488736	2.19793821291263	3.59816670794351	1.31270252981591	2.22279532473864	1.24524469432054	-1.22443458750957
Tescl	Tescl	-3.32192809488736	-3.32192809488736	-3.32192809488736	-3.32192809488736	-2.30454061736144	-1.59118815904986	-2.05290692105476	3.02713104465255	2.48734485127701	1.35334587720983	0.281098795194155	1.29143534577696	2.85621448914435	0.334901572939403	2.15499434479806	1.28205219800543	-0.604700785295013
Tmsb15a	Tmsb15a	-3.32192809488736	-3.32192809488736	-3.32192809488736	-3.32192809488736	-3.32192809488736	-3.32192809488736	-3.32192809488736	3.30108715239077	-3.32192809488736	1.43852174813122	-3.32192809488736	2.40663741316803	4.0404037072419	3.90615087090248	3.8523151527853	1.48441201028996	-0.177707323346947
Cpne8	Cpne8	-3.32192809488736	-3.0147152614402	-2.78472845921491	-1.09104878458542	-3.32192809488736	-2.78767620477237	-2.27727518799394	2.5829413125018	0.60417572545338	2.36801957345515	3.66458523622109	2.39341468748071	4.05858059025725	2.05781303188252	3.06379569686012	1.51294834804865	-0.923195002819464
Tnnc2	Tnnc2	-3.32192809488736	-3.32192809488736	-1.10211524999298	-0.105165942816548	-3.32192809488736	-1.16098532444721	0.0209210190909045	2.71618978428167	3.3501153066672	1.00185987723968	-1.19060860614005	3.21697879812202	5.06268004360567	3.34448204600514	3.56870618824053	1.75074924963826	-1.42683383575106
Cox7a1	Cox7a1	3.08858261683722	-3.32192809488736	2.41001268856843	0.0975595598179561	-3.32192809488736	-3.32192809488736	-3.32192809488736	4.2108252230499	4.90467676550867	5.49565999010878	6.61274025203198	0.544795386460102	3.42037741517425	3.28615946458508	3.47817471906646	2.29876507012859	0.0533973205206803
Nipsnap3b	Nipsnap3b	3.95715313005956	2.65417658409331	1.8422507657314	-1.23692842318452	-3.32192809488736	-2.67854934303945	-1.94640483347537	-0.814161357631816	3.23874406715042	4.29637664355621	6.06263119453806	-0.185916474153753	-2.87974595917185	-1.70437140308755	-0.343531627841136	-0.780302782845358	0.704571582216526
Art5	Art5	-3.32192809488736	-2.17263620732327	-2.13364745263815	-2.98733922578317	-3.32192809488736	-2.14867271186639	-2.31455316495972	-2.42923942845977	2.71598998615838	0.28049315219542	-3.32192809488736	0.0314388576086025	-0.788986074035091	-1.16334753653235	1.33945486834462	-0.378252706036807	1.21406391527575
Amt	Amt	-0.233801766508557	-2.69742194529145	-3.32192809488736	-3.32192809488736	-2.19883140859446	-3.32192809488736	-2.7021366759213	-0.234609530355068	2.85009930419696	4.48857284927806	4.47245527796527	3.99775870128666	3.69529268890221	4.59752023031883	4.08676670875346	-0.284629723556219	0.369026792929628
Sycn	Sycn	-3.32192809488736	-3.32192809488736	-3.32192809488736	-3.32192809488736	-3.32192809488736	-3.32192809488736	-3.32192809488736	-3.32192809488736	3.80242072080149	6.6660890490168	6.12339719714104	-3.32192809488736	-3.32192809488736	-3.32192809488736	-3.32192809488736	0	0
Atg16l2	Atg16l2	2.81821249343707	0.812243549211921	0.0272389966991366	-0.280206747187934	-2.33987384361716	-1.22658424443119	-2.10354368405032	-0.502791313369844	2.36061430328694	4.23569642904493	3.54425044076284	-1.97962937085126	-1.87151400611818	-0.70725352362496	-1.50976876299373	0.0244685260737686	0.0927196256201711
Fkbp10	Fkbp10	-0.216471265073847	-3.01264478633035	-2.94666952959236	-2.62907600711901	-3.32192809488736	-3.32192809488736	-2.88017904787813	-0.199515449011282	3.28484722941863	4.42930797786383	-3.32192809488736	-2.01773541564999	-1.26266875206578	-0.504837269618275	-2.56789577653132	0.199209036110841	-0.30121645113683
Gcm1	Gcm1	-3.32192809488736	-3.32192809488736	-3.32192809488736	-3.32192809488736	-2.88966455501471	-2.84581086083623	-1.70820315264155	-0.4124506631394	2.97296462692234	0.133226813770936	-1.16801901817579	0.497414025164087	0.91956071686108	0.139445159587197	0.468874678097593	0.27211857266702	-0.28947956876839
Top1mt	Top1mt	1.24262689359465	-1.87277878905083	-2.12566099281263	-1.06324938208231	-2.85763832361981	-1.49384087584031	-0.867654796748017	0.0154461863854606	2.98319975700653	3.77801928912142	1.3750950522522	-2.29878631714678	-1.09079327298125	-0.984002583694961	-1.05859149112313	0.31191375480435	0.0111208073780249
Crygs	Crygs	0.871780578495061	-3.32192809488736	-3.32192809488736	-3.32192809488736	-3.32192809488736	-3.32192809488736	-1.72372489215779	-1.31950640087254	3.36770653711636	4.75872956845786	1.87497003958443	-2.18480821508079	-0.822950343274324	-0.618350666891336	1.16812809301911	0.387757660467334	1.10288750884341
Tcp11l2	Tcp11l2	3.84583123933684	2.50051654451725	1.8028549467546	-0.30511089482654	-1.87186500055393	-0.775512658410677	-0.432178110967462	-0.0823330023352336	2.51750751378653	1.6330498513556	0.131531538315703	1.68177093133079	2.31151410565868	1.86607696800622	1.5147331894926	0.513382640264324	-0.642136747266734
Foxa1	Foxa1	-3.32192809488736	-3.07057377381546	-3.32192809488736	-3.15493763227034	-3.32192809488736	-2.76662924363814	-1.56540432927074	-0.458641779013759	3.12511709989157	4.00634291103781	-1.93127691623038	0.161965892059614	1.4464058812227	0.0188297293774475	0.379684723110078	0.84458789055716	-0.719896658687841
Prl3b1	Prl3b1	-3.32192809488736	-3.32192809488736	-3.32192809488736	-3.32192809488736	-3.32192809488736	-3.32192809488736	-3.32192809488736	-3.32192809488736	2.46027862540093	6.38253584117167	-3.32192809488736	-0.360553713161882	2.29504479112599	1.6362535632838	-0.30481681735838	1.79047828034751	-1.76435261402809
S100a3	S100a3	-3.32192809488736	-3.32192809488736	-3.32192809488736	-3.32192809488736	-3.32192809488736	-3.32192809488736	-2.09627063621255	0.127451033052256	2.65987205430469	2.97582275285821	-0.430164802151693	-2.1078690829034	1.82137331150967	-3.32192809488736	-0.0863207745174326	1.96980510134991	-1.26745374778196
Tpbpb	Tpbpb	-3.32192809488736	-3.32192809488736	-3.32192809488736	-3.32192809488736	-3.32192809488736	-3.32192809488736	-2.57985115272413	-0.517944771924322	2.47414267192404	-3.32192809488736	-3.32192809488736	-0.293960473892362	4.42012439900724	1.32292753628424	3.41427022109105	3.70077014547622	-0.948339991594487
Gm5485	Gm5485	-3.32192809488736	-0.677513401712088	-3.32192809488736	-3.32192809488736	-3.32192809488736	-3.32192809488736	-3.32192809488736	-1.07373332795997	-2.09982836423313	3.68999238227529	-3.32192809488736	2.41293373044133	-1.90636870491663	1.46323912140237	1.11102281315334	-2.41569231043638	1.39101392617974
Slc24a5	Slc24a5	2.72233486441455	-1.42142254916881	-0.130640239332241	-0.12478139999119	-3.32191702970409	-3.32008732326435	-0.690923954635834	-3.31183015689627	-3.32187131181657	3.53397442035597	5.33827821237655	5.65328805929206	4.7674978277614	5.40814324461522	5.50933948613315	-0.864460909704557	0.723169323589247
Calm5	Calm5	-3.32192809488736	-3.32192809488736	-3.32192809488736	-3.32192809488736	-3.32192809488736	-3.32192809488736	-3.32192809488736	-3.32192809488736	-1.14190120616949	3.07248315054261	-3.32192809488736	0.875268684469753	-0.337045231967361	1.30849032514423	1.40959336361933	-0.692757225306519	1.07206742086198
Gcnt1	Gcnt1	2.10149544531985	-1.76437586220543	-2.34749643376955	-3.32192809488736	-3.12848056070419	-3.32192809488736	-1.62932235647927	0.0487774435623218	-0.245704231005105	2.57640362164105	3.42053629836635	2.0437114004588	1.253340225063	2.38893831236087	1.79218920851149	-0.613141001236702	0.410030706505062
Rragd	Rragd	-3.32192809488736	-2.29376210498467	-1.95649870418208	-2.40012085480315	-2.05412265939314	-1.54527661843224	-1.96461257088565	0.103752753441722	0.0720673738462982	3.95273425934293	1.06711550739889	1.34058661091744	0.594006046776442	1.50166278950447	1.08499859038249	-0.510584417924681	0.326511235084507
Pdzd3	Pdzd3	-3.32192809488736	-2.95119689357939	-3.32192809488736	-3.32192809488736	-3.32192809488736	-3.32192809488736	-3.32192809488736	-3.04171647510759	-1.95624115605165	2.84019128666182	1.40196352578073	-0.339081630125645	-1.76485814978383	-0.94228979231811	-0.414496186249524	-0.501376234573413	0.466600441120557
Grk6	Grk6	2.01489798704651	-0.717600525778416	-2.13719078136512	-2.57147594309747	-3.32192809488736	-3.32192809488736	-3.04505033414645	-0.0726132242366759	-0.119949282667829	2.93910619137223	1.15966793270576	-0.819763466118628	-2.37701344127708	-0.281860076539034	-2.78941712669132	-0.424768141695783	-0.0646311864510344
Neat1	Neat1	-3.32192809488736	-3.32192809488736	-2.76181871035683	-3.32192809488736	-3.32192809488736	-3.01677119737552	-2.75884612907585	-1.97729840814855	-0.848089241992332	2.7401461137077	3.36801398411611	-0.0902503784789325	-0.701012611560689	-0.0213648400439962	-0.881878607548702	-0.279752257772979	-0.0707197101484068
Xist	Xist	-3.32192802390359	-3.23503674194035	-3.24226135415663	-3.32192809488736	-3.32192809488736	-3.32192809488736	-3.23229015584079	-2.76813312804508	0.110532962205493	4.51163881470853	-0.123858325731671	-1.43849292512712	-2.73797429436829	-1.10439168381019	-0.594530023156671	-0.273392818284696	0.573389451516071
Gpsm1	Gpsm1	2.7368862437568	-0.965640585867503	-0.300654481491247	-1.93377714034953	-2.28526300550774	-2.36641515835925	-2.33239884950262	-1.90272901829756	-0.325635169713499	3.13959882753956	-2.34258316107868	-1.92908851100926	-3.32192809488736	-1.63365323111868	-2.16025091626752	-0.217348640086027	0.168279204759785
Cav2	Cav2	-3.32192809488736	-3.32192809488736	-3.32192809488736	-3.1268312574949	-3.32192809488736	-3.32192809488736	-2.57871216644569	-0.346307079084712	-3.32192809488736	2.40601413604041	-0.949580495849242	0.727561053520092	0.428283190285679	1.05575524958538	0.958326942525987	-0.186674994023464	0.340321057840388
Anxa9	Anxa9	-2.31412262752918	-2.88307637378594	-2.40770036710479	-3.0247742505229	-2.84703212394492	-2.79928272946705	-1.45213168711804	-1.19158364495175	0.0791876167129917	2.77915884377656	1.03981219626185	-2.27748850949254	-3.32192809488736	-3.32192809488736	-2.35119619147989	-0.145685932022949	0.132226026075782
Mthfsd	Mthfsd	3.10360673991502	1.33880090691998	0.97294257697406	-0.221984917544598	-2.7593471579473	-3.32192809488736	-2.26753107325021	-3.32192809488736	-0.903400792785753	3.17939320944017	2.02501816033655	-1.91159369355587	-2.48730990699341	-1.59635280877676	-3.32192809488736	-0.112508654495901	-0.108810123929258
Ddah1	Ddah1	2.86534082917026	0.378211955470967	-1.56806259645319	-2.93436923734992	-2.28144241081921	-3.32192809488736	-2.08640321030331	-0.523782164192689	-1.94720574365396	3.43654831891979	5.33643693386834	-0.708501347628747	-0.812661819499971	0.285426207352046	-0.755957219252817	-0.0412567816288465	0.0222369278038419
Exoc3l4	Exoc3l4	-1.30675526833205	-3.06912492711188	-3.01409159242509	-3.15394980036621	-3.32192809488736	-3.01601125657767	-2.95763582475199	-3.32192809488736	-2.52552636799011	2.55221965970743	-3.32192809488736	-2.19098734362187	-2.19274071118327	-3.32192809488736	-1.70424535992327	-0.000342986582144148	0.109415314561522
Irf5	Irf5	-3.32192809488736	-3.32192809488736	-2.53533089665185	-3.07369810278449	-3.32192809488736	-3.32192809488736	-3.32192809488736	-2.43176627261499	-3.32192809488736	2.61486293832286	-1.1880654086235	-3.32192809131669	-3.32192809488736	-1.24424756760221	-1.91454814899815	-3.57067052208063e-10	0.220645703359353
Grin1	Grin1	-3.32192809488736	-3.32192809488736	-3.32192809488736	-3.32192809488736	-3.32192809488736	-3.32192809488736	-3.32192809488736	-1.71528215080512	-0.234139411086266	2.56912162139407	0.496820230594296	-3.32192809488736	-3.32192809488736	-3.32192809488736	-3.32192809488736	0	0
Apoa1	Apoa1	-3.32192809488736	-3.32192809488736	-3.32192809488736	-1.10755767917482	-2.41565472005003	-2.33125853522723	-2.18418851308041	-3.32192809488736	-3.32192809488736	2.77958752060388	0.947344483157651	-3.32192809488736	-3.32192809488736	-3.32192809488736	-3.32192809488736	0	0
Plcd1	Plcd1	-3.32192809488736	-3.32192809488736	-3.32192809488736	-3.11970473098249	-3.32192809488736	-2.66625020824407	-2.01184395900759	-1.72149657066154	-1.30278130678023	4.52023364861234	3.64487148973984	0.696429997662873	0.714388507214705	0.692501861875301	0.329783599582012	0.0115716320139068	-0.236366768087566
Slc26a11	Slc26a11	1.17851706366561	-3.02329206502813	-2.95934374892223	-2.94740826636927	-3.32192809488736	-3.32192809488736	-3.16506554168077	-0.987800360378431	0.12515248568999	2.72135515890013	0.783615897311564	0.499746501260744	0.525204052611033	0.830235988029767	-0.161354750088358	0.015609332571373	-0.3826477762474
2200002J24Rik	2200002J24Rik	1.65736561555837	-1.80748260621883	-1.57970193831476	-1.58059918235695	-3.32192809488736	-3.32192809488736	-2.40389227178833	-0.667872984400755	-0.0779468090181201	3.34763731230858	3.65654213334999	-1.94498053471307	-1.85288735838178	-3.32192809488736	-3.32192809488736	0.0211410558441158	-0.234915442741048
Mboat1	Mboat1	-3.32192809488736	-3.0433092960458	-3.32192809488736	-1.99398210338901	-3.32192809488736	-2.28605789239357	-2.27618459396348	-1.17349503572522	-1.17089734482108	3.27019850495195	2.07371399767899	-3.16980238478814	-2.93253628934336	-2.16239523187218	-3.07157888742895	0.0280670786633455	-0.0169395453119674
Ddx3y	Ddx3y	-3.32192809488736	-3.32192809488736	-3.32192809488736	-3.32192809488736	-3.32192809488736	-3.32192809488736	-3.14999625838151	-1.59177074819345	-1.50275860605696	2.63834496884189	4.80661277375351	-2.02294518013492	-1.6154772657471	-0.500824755629216	-2.07426797557886	0.0977022477072476	-0.108568256457972
Pigz	Pigz	-3.32192809488736	-2.95172139917836	-3.32192809488736	-3.32192809488736	-3.32192809488736	-3.32192809488736	-3.12549478892851	-2.8078714993551	-3.32192809488736	2.60496798365944	-1.95088228172636	-1.38047411378925	-0.959657153262446	-0.951233923556114	-3.32192809488736	0.139215645581542	-0.499964832943776
Grb7	Grb7	-3.32192809488736	-3.32192809488736	-2.11692352257086	-2.0873409386697	-0.75757431697718	-1.93442768840638	-1.18218030377214	-1.97840088207812	-1.38567272689015	2.51361454422906	0.236670169921849	-1.94073056667699	-1.38942320049495	-1.23827965159153	-0.908480848288521	0.143350933443455	0.160704455008593
Hsd17b1	Hsd17b1	-3.32192809488736	-2.69337471117498	-3.32192809488736	-1.53427832303481	-3.32192809488736	-3.32192809488736	-3.32192809488736	-2.18871969731883	-3.32192809488736	2.48499395372371	-3.32192809488736	-3.32192809488736	-2.1986281140207	-1.11043612149841	-3.32192809488736	0.160719764820584	-0.160719764820584
Ren1	Ren1	-3.32192809488736	-3.32192809488736	-3.32192809488736	-2.61300810733319	-2.26746160938382	-3.32192809488736	-2.74644148941943	-0.909379587001537	-0.95065640595491	2.50192314706644	1.51447073784537	-2.04066605709543	-1.37720080913636	-1.47328212159308	-2.10060160056835	0.168838658280452	-0.181376209237743
Chmp4c	Chmp4c	-3.32192809488736	-3.32192809488736	-3.32192809488736	-3.32192809488736	-3.32192809488736	-3.32192809488736	-2.8688456944365	-3.32192809488736	-3.32192809488736	3.86605733828967	5.4653574335622	-1.53948564380002	-0.575560889789406	-3.32192809488736	-0.853036592753546	0.336710576540431	-0.112057994879134
Aqp3	Aqp3	0.940971051945984	-2.51017184173947	-1.79602460149808	-1.88883511092111	-2.82245311578225	-3.32192809488736	-2.67699201932482	-0.884993399867469	-2.95430765467321	5.59516347472757	5.24274730165133	2.47528608206287	2.89140332294641	1.89349867976493	2.43531394822215	0.364862045642763	-0.399199138778908
Tmem64	Tmem64	2.06457593591356	0.264896684465412	0.150299708101682	-2.1250126541889	-2.96878889319239	-3.32192809488736	-2.36560746830716	-1.72718847255468	-0.480705694609307	2.4148634636928	2.4649217617948	0.4069477117049	1.23643564725747	0.541974436342743	1.01347785333507	0.548795913059518	-0.15780881274388
Gjb5	Gjb5	-3.32192809488736	-3.32192809488736	-2.33646045347874	-1.98907697281521	-2.80492257004435	-1.55000027116209	-2.07669410019394	-0.836140639033606	-2.1777968633524	3.89607805539706	6.75087443965685	-3.32192809488736	-0.752427135472725	-2.27816365257719	-2.25940914378058	0.578797754298275	-0.429723778566578
1500009L16Rik	1500009L16Rik	-3.32192809488736	-3.32192809488736	-2.49288472153183	-2.18628816240354	-1.7255653748225	-2.50703892907768	-1.09149756443843	-2.08374044494987	-3.32192809488736	3.22818145565401	6.06738057801906	-0.293045632544607	0.757605038946858	1.02102910977876	-0.747439279412273	0.594133201726806	-0.792549603072942
Phlda3	Phlda3	0.216858359774961	-3.32192809488736	-3.32192809488736	-3.32192809488736	-3.32192809488736	-3.32192809488736	-3.32192809488736	-3.32192809488736	-3.32192809488736	2.52112613711043	0.750263475638021	-3.32192809488736	-0.62126644073462	-2.9951347888749	-2.12798922928628	0.632361289596567	-0.457601431706774
BC048679	BC048679	-3.32192809488736	-3.32192809488736	-3.32192809488736	-3.32192809488736	-3.32192809488736	-1.86513245713446	-3.32192809488736	-3.32192809488736	-1.93548683465896	4.00787721110681	3.30042834273077	-0.896578164624439	0.459427872871492	-3.32192809488736	-3.32192809488736	0.662644322224003	-1.18586428138811
Dynap	Dynap	-3.32192809488736	-3.32192809488736	-3.32192809488736	-2.85234631454511	-3.32192809488736	-3.32192809488736	-2.64972635968685	-2.11387911586739	-3.32192809488736	2.61745600450131	-3.32192809488736	-0.548492125159782	0.703078748849846	-1.2908170189323	0.901532753922019	0.674651937071272	0.130887461746533
Gm5547	Gm5547	-3.32192809488736	-3.32192809488736	-3.32192809488736	-1.60456423248845	-3.32192809488736	-3.32192809488736	-0.36104945607654	-1.49915716462059	-3.32192809488736	2.84455638792653	1.04907309665431	0.45165160242476	1.50064479327596	-1.5936652014978	2.59509787052249	0.717886961615602	0.896357441000214
Car4	Car4	-3.32192809488736	-1.63406115638721	-2.56289501259322	-2.88217731438356	-3.32192809488736	-2.08493349066786	-1.41485284613116	-1.72587075962069	0.111837927416205	2.8412747418597	0.431045231209725	-1.25900856110573	0.985272841784495	0.289257838398274	1.0012552548696	1.12774697890132	0.0110063617030622
Ly6c1	Ly6c1	3.63990356648514	-1.48825265852222	0.2164114051452	-3.32192809488736	-1.65087028368329	-1.80752300582094	-1.30890898470743	-2.84345944469826	-3.32192809488736	2.85174904141606	4.98388742651907	-1.61502327480345	1.79990354724137	-3.32192809488736	0.657745174071575	1.83707962198545	-0.822627405369222
Ly6k	Ly6k	0.944843456690288	-2.18670845920836	-3.32192809488736	-3.32192809488736	-3.32192809488736	-3.32192809488736	-1.8634620934654	-1.87560833487188	-0.624167617209906	-1.81131043865626	2.54854759696954	1.81247292814734	-2.2412672937691	0.965738619986795	-1.00217203907508	-1.98906759556808	0.332142928837605
Efcab10	Efcab10	-3.32192809488736	-3.32192809488736	-3.32192809488736	-3.32192809488736	-3.32192809488736	-3.32192809488736	-3.32192809488736	-2.25719696873228	-3.32192809488736	-0.815310920549256	6.51856346386854	0.622789821831874	-3.32192809488736	-2.26398224460493	-0.726081131000634	-1.28679245479301	0.589326145108681
Cryab	Cryab	-0.0573676441916695	-3.32192809488736	-3.32192809488736	-3.32192809488736	-3.32192809488736	-3.32192809488736	-2.16788286991533	-2.54790139756872	-3.32192809488736	-2.60324864502319	3.33382013414918	0.173626244619295	-3.32192809488736	-3.32192809488736	-0.297963104087316	-1.01997932638668	0.776861993599695
Dcaf12l1	Dcaf12l1	-0.417330319985625	-0.44610479092616	-1.40665961614433	-2.7928947875277	-1.9892717125613	-2.43918019719428	-2.72440264139832	-1.06791463271623	-2.5901948220579	-0.119301938135828	4.72368415019917	1.86179932436831	0.74449277824845	1.3639925652737	1.76254442204954	-0.816189283703793	0.737184534705421
Pqlc3	Pqlc3	-3.32192809488736	-3.32192809488736	-3.32192809488736	-2.73675112944494	-3.32192809488736	-3.32192809488736	-2.73075040566344	-3.00249628960169	-0.0987557985581555	-0.791158154719682	3.34482849699744	1.82288205624425	0.775348685915617	1.48952298027819	0.221863139596502	-0.76493224005455	-0.337929028904431
Gstm4	Gstm4	1.46175379928489	-2.04202895725981	-2.65023979057118	-1.96682723414261	-3.32192809488736	-2.74135710230807	-0.929011734510064	-1.69733117629633	-3.32192809488736	-1.33050874332208	2.97521195318878	1.22507169178028	0.0752065623567076	-0.454565329134084	0.563883089228078	-0.728886222307554	0.283825892384691
Ilvbl	Ilvbl	3.34155885122287	0.696154103654023	0.63304054865711	-2.71358342750655	-3.32192809488736	-3.32192809488736	-2.17211595397286	-1.329090793386	-1.13647380705587	-0.35658337980117	2.46081594150784	-0.431439046158911	-3.32192809488736	-1.88562353925355	-2.0313171141353	-0.715033883180936	0.194883385341233
Msx2	Msx2	2.03186096194705	-2.0115181681395	-2.86983560902978	-2.85602047897825	-2.91545673110366	-1.65084763188904	-0.88161103501491	-1.87168020042034	-3.32192809488736	-3.32192809488736	4.31919882128332	-0.350157001615161	-2.32714814501139	-1.92496854853007	0.222421924148369	-0.615763504693695	0.910766542159951
Capn6	Capn6	-3.32192809488736	-3.32192809488736	-3.32192809488736	-3.32192809488736	-3.32192809488736	-3.32192809488736	-1.50093634536162	-2.52075205204285	-3.32192809488736	-3.32192809488736	4.07675575068194	-0.799391443817396	-2.64910156975114	-2.75606190098723	-1.74992371263682	-0.477041615599273	0.176532040908657
Oas1a	Oas1a	-2.32950986828049	-1.61721988118549	-1.31226561390849	-1.17477120969094	-1.11329534918815	-1.11110910460265	-1.87259387183713	-2.7290802523263	-3.32192809488736	-1.78315653648202	2.97155826821559	-0.671927907139685	-2.29513865665053	-3.32192809488736	-1.60892599605315	-0.468918962514834	0.153713823886415
Trex1	Trex1	1.79543033507601	-1.34415361786347	-0.285741292039516	-0.152925109841117	-2.48018035178439	-1.44221840824344	-0.72030763682198	-1.44683219657133	-0.497675509253687	-0.702123062581536	2.84004219754985	1.2834335640653	0.618054773099277	0.477235240870158	0.721252146203316	-0.45352446247006	0.0659060557500732
Gm8267	Gm8267	-3.32192809488736	-2.19556970389272	-3.32192809488736	-2.50744083557622	-2.60658379952846	-1.11726149139909	-1.24501674880975	-1.31665747040765	-1.61276541026952	-2.37866986672405	3.12520473602964	-0.609334064163068	-1.92885445845458	-0.188588996697227	-2.20051761541239	-0.419976148732313	-0.0570497744289002
Fuom	Fuom	-3.32192809488736	-3.32192809488736	-3.32192809488736	-3.32192809488736	-3.32192809488736	-3.32192809488736	-3.32192809488736	-1.74853417750936	-1.33831241369831	-0.821987837911226	2.42756863004329	-0.0709898365248962	-1.00988741120678	-0.78987641881628	-0.471173169210862	-0.407168731067214	0.215316867689378
Krt13	Krt13	-3.32192809488736	-1.91976804565395	-1.71417879456344	-2.28333739720762	-3.32192809488736	-3.32192809488736	-2.97568826486995	-2.47552705016944	-3.32192809488736	-3.32192809488736	5.992088609014	-1.30242240743023	-3.32192809488736	-0.752408567339646	-1.92857505146236	-0.384541510647974	0.217464631032998
Cd38	Cd38	-3.32192809488736	-3.32192809488736	-3.32192809488736	-3.32192809488736	-3.32192809488736	-3.32192809488736	-2.93698199516576	-3.12098814870944	-3.32192809488736	-2.92123388180607	4.19202841946156	-0.619095510685111	-1.66791696953641	-1.70254795322459	-1.20751892253193	-0.352663314986658	0.134081627639309
Ephx2	Ephx2	0.848790170699791	-1.75526391433266	-2.82962571710675	0.038070896164629	-2.54114935357982	-1.39089184295983	-0.890043093887003	-0.0517116456882632	-0.200982342953995	-0.937521804053886	6.8293929385271	1.04226967128471	0.518851615949297	1.3832640564636	0.0358410999168049	-0.343264985808757	-0.277097356370659
Nppb	Nppb	-3.32192809488736	-3.32192809488736	-3.32192809488736	-3.32192809488736	-3.32192809488736	-3.32192809488736	-3.32192809488736	-3.32192809488736	-3.32192809488736	-1.423878437885	3.55701790027139	0.682228335140405	0.126869631169779	1.75622766257734	-0.321846350495507	-0.330428528151269	-0.228587846184566
Pdgfra	Pdgfra	-3.32192809488736	-2.41426980508931	-2.1874048452452	-2.15563041720713	-2.49196734426679	-2.80257339553255	-1.74844207414111	-0.879011131605204	-3.22780839136727	-1.386890845136	5.03337894910792	0.873987641724461	0.349575172188539	1.3583655846673	0.264312181831599	-0.329863539628497	-0.0493553216021124
Tmem88	Tmem88	0.262697737711445	-3.32192806117677	-2.70261932834811	-1.44179899109065	-3.32192809488736	-3.32192809488736	-2.27210916182012	-1.19250328859763	-1.008650312577	-1.06823828700615	2.63590758969649	-0.799609926688871	-1.86736285821453	-0.228822119718442	-0.316013670581628	-0.328706928772604	0.53679773866413
Psmb9	Psmb9	-3.32192809488736	-3.32192809488736	-3.32192809488736	-3.32192809488736	-3.32192809488736	-3.32192809488736	-2.6947153670932	-0.777709807534029	-0.924869942045488	-1.1669334310143	5.04867213738036	0.203945764450758	-0.382635421797419	1.66484781196986	-0.480723994479525	-0.29963677156282	-0.0443057796788625
Gm19510	Gm19510	-3.32192809488736	-1.52450831365099	-2.4112008047313	-0.681816225396772	-1.76644566298833	-0.686737892585249	-1.20239926962361	-2.72065660620321	-3.32192809488736	-3.32192809488736	2.60276566349913	-1.58297819821894	-3.03335289367205	-2.11969404063015	-1.52392087199225	-0.271501810767653	0.287719312034268
Ffar3	Ffar3	-3.32192809488736	-0.950366444461589	-2.71815862978442	-1.44079993681661	-1.10402737915167	-0.972877096321128	-1.28198257920655	-1.67401038169052	-0.00275529152280562	-0.610094029577575	2.78521782517757	-1.74580500863189	-3.32192809488736	-3.32192809488736	-3.32192809488736	-0.260829624458011	0
Slc6a14	Slc6a14	1.16903346109067	-2.5551794495946	-3.32192809488736	-2.90048987199544	-3.06633914099095	-3.03935425743131	-3.20064010006598	-0.703259514444493	-3.32192809488736	-0.342991169023048	3.55870845822417	-1.89310523509501	-3.32192809488736	-2.19472184345619	-1.9800533284689	-0.225554994089455	0.205993614951896
Prss35	Prss35	-3.32192809488736	-3.32192809488736	-3.32192809488736	-3.32192809488736	-3.32192809488736	-3.32192809488736	-2.74236366553016	-3.32192809488736	-3.32192809488736	-3.06591019917452	4.01528346144655	-1.98936336389126	-3.32192809488736	-3.32192809488736	-2.37112422315536	-0.203952853632504	0.128682651764742
Il33	Il33	-2.04527064247498	-3.32192809488736	-3.32192809488736	-1.37441528518234	-0.990242939841592	-1.21544576441738	-0.652640488290009	-1.43214696596219	-3.32192809488736	-1.59135769430647	2.49333222234506	-0.0997397159729154	-0.486791170921978	-1.1650653960991	0.558667810077488	-0.184072832694823	0.556364058204234
Lmo2	Lmo2	-3.32192809488736	-3.32192809488736	-3.32192809488736	-2.9525073985112	-3.32192809488736	-3.32192809488736	-2.39426067058651	-1.74228933147971	-3.32192809488736	-3.32192809488736	3.00250810794948	0.793624696965127	0.506789479341264	1.32900948249623	1.01490941713029	-0.182265052088444	0.331676878134955
Serpinh1	Serpinh1	1.75747561840059	-3.32192809488736	-3.32192809488736	-2.86998958649692	-3.32192809488736	-3.32192809488736	-2.96026527499682	-3.04810311067498	-3.32192809488736	-3.32192809488736	6.34234673151723	-0.340073286687651	-0.715375714443123	-1.83898246544857	0.548560153561219	-0.163386991847565	0.646753538845673
Cd109	Cd109	-3.32192809488736	-2.74453552351765	-3.32192809488736	-3.32192809488736	-3.32192809488736	-3.32192809488736	-3.18618258207529	-2.73147457996937	-3.32192809488736	-3.32192809488736	3.14383745747199	-1.80958256075223	-2.62170590716668	-2.0440087909088	-2.95135589907099	-0.157790374450286	-0.0457848942982235
Nr0b1	Nr0b1	2.36068171881181	-1.81159907539679	-2.07092408977105	-3.32192809488736	-3.32192809488736	-3.32192809488736	-3.32192809488736	-2.69866521298177	-3.32192809488736	-3.32192809488736	5.67605579596981	-2.25081416648484	-3.32192809488736	-3.32192809488736	-3.32192809488736	-0.150696791074605	0
Sfmbt2	Sfmbt2	-0.505170714189493	-2.87348591971836	-3.0820791670134	-3.32192809488736	-3.32192809488736	-2.13841617270382	-2.90101026859303	-1.49997303018601	-1.95366261194987	-0.584381932798657	3.263253799022	-1.65166712825765	-2.30067935931211	-0.245746243025577	-0.590002556094402	-0.143446183796537	0.504165422232712
Hoxb13	Hoxb13	-3.32192809488736	-3.32192809488736	-3.32192809488736	-3.32192809488736	-3.32192809488736	-3.32192809488736	-0.979182785167183	-1.00172649591939	-3.32192809488736	-0.607574860012913	2.46921916167282	0.865159935515368	0.649414713912554	0.482967513402466	-0.81179444434621	-0.140770893875752	-0.748158143228762
Serpinb9b	Serpinb9b	-3.32192809488736	-3.32192809488736	-3.32192809488736	-3.03740803926184	-2.5199351110229	-3.32192809488736	-3.32192809488736	-3.00267319213044	-3.32192809488736	-3.32192809488736	2.62381536954686	-1.73686220472635	-2.3246573684914	-3.32192809488736	-0.769863010198694	-0.126052577816667	0.434885737873816
Gm9855	Gm9855	1.41907499722579	-3.32191948319225	-2.28526300550774	-3.05337512850917	-3.32192809488736	-3.32192809488736	-2.74326466702648	-3.11401151079554	-3.32192809488736	-1.5183042685416	3.73674556639493	-2.50274544157281	-3.32192809488736	-2.64774769326622	-3.07326775702539	-0.106268724500898	0.0268854997636353
Col4a2	Col4a2	-0.670428591770415	-0.263131935315092	-0.136250222033305	-0.185339661103231	-0.898148256495099	-0.882725195149342	-1.21182214060539	-1.8853504610497	-3.32192809488736	-2.09801134436837	4.64161538775877	-1.62354835059916	-2.06802348739663	-2.07419734809255	-2.7071334581269	-0.105118955101153	-0.11242754154593
Gdpd5	Gdpd5	-1.53847144052712	-1.81615400786744	-0.899458253266102	-0.621164361632806	-2.3773312315301	-1.2876806800555	-1.37903830306857	-1.17352757715588	-3.14726857173956	-2.98545388394297	2.42823888909153	-0.347155472029186	-0.543135029954449	0.0450253325823841	-2.37254530185068	-0.0880723591137319	-0.537214105282976
Slc1a3	Slc1a3	-3.32192809488736	-3.32192809488736	-3.09006196003347	-2.61317757821707	-2.49209395633791	-2.56160238381741	-2.43923653266388	-1.86174646981358	-0.525810073088036	-1.41173270670046	3.59337767625102	-0.235638251058305	-0.42226796655232	-0.324826439141308	-1.58481941410943	-0.0876013595668395	-0.416582496525423
Gpx2-ps1	Gpx2-ps1	-3.32192809488736	-2.49110083685553	-3.32192809488736	-3.32192809488736	-3.32192809488736	-3.32192809488736	-2.50085550012765	-1.61670656263696	-2.18854869876802	-0.172380934580206	2.71310410057963	-0.3342922900795	-0.490237078739907	-0.560472602064642	-1.75095278237886	-0.0709600053562008	-0.429219192080135
F2rl1	F2rl1	-3.32192809488736	-3.32192809488736	-2.96792737608286	-3.12750184753852	-2.52227874472304	-2.45201721742907	-2.23909609112672	-2.11295518770955	-3.32192809488736	-2.5542690596664	4.27154519848569	-1.41076959384448	-1.65402493665778	-2.61845524923292	-0.193931711077711	-0.0675329624956919	0.542964050199363
Hnf4a	Hnf4a	-1.40480954620882	-3.13900701806036	-3.09815093887718	-2.89014576561835	-2.94411912422477	-2.90623972631266	-1.43155923006748	-1.16146608029269	-2.22132041640188	-3.32192809488736	2.97072851720081	-2.75763163663934	-3.32192809488736	-2.4948651592842	-2.18882164840644	-0.0674550988444798	0.162636077700491
Cpxm1	Cpxm1	0.740918927861742	-3.32192809488736	-3.32192809488736	-3.32192809488736	-3.32192809488736	-3.32192809488736	-2.98953866327735	-2.10146192630578	-0.69185584242462	-0.412416100900862	3.98167002210513	-1.95028560020437	-2.1429699288617	-2.53743248757015	-1.25189192700398	-0.0408518496107915	0.228689405084292
Slc13a5	Slc13a5	-3.32192809488736	-3.32192809488736	-3.02352080663948	-3.15931199513616	-3.32192809488736	-3.32192809488736	-3.19426351859251	-3.32192809488736	-3.32192809488736	-3.32192809488736	3.33616053929406	-2.31768671680694	-2.51148235861458	-2.71370550978661	-2.70038020819804	-0.0334353443705693	-0.0291673094037438
Tmem198	Tmem198	-3.32192809488736	-1.14925817383401	-1.49640294927952	-1.79457745724394	-2.6056202012125	-2.26608691309947	-2.11274925735186	-2.80810185433352	-3.32192809488736	-3.02427649824783	2.92995949163042	-3.0862818404867	-3.32192809488736	-2.46802823147418	-3.32192809488736	-0.0253738728121194	0
Ubd	Ubd	-3.32192809488736	-3.32192809488736	-3.32192809488736	-3.32192809488736	-3.32192809488736	-3.32192809488736	-3.32192809488736	-3.32192809488736	-3.32192809488736	-3.32192809488736	3.27083688379169	-1.57676607318919	-1.58625429094515	-3.32192809488736	-0.630634138589253	-0.00256886515743534	0.326226200775327
Dsg2	Dsg2	-3.32192809488736	-3.05663643584902	-3.32192809488736	-3.32192809488736	-3.32192809488736	-3.15227498692975	-3.25073575288011	-3.21882046358114	-3.01962074348959	-2.544476816653	2.46035202671895	-2.61160103234737	-2.61222279908525	-2.66224552778282	-3.32192809488736	-9.56296519801094e-05	-0.0888837899216716
Dok2	Dok2	-3.32192809488736	-3.32192809488736	-2.75106495650917	-3.32192809488736	-3.32192809488736	-3.32192809488736	-3.06612888315111	-2.2244925896156	-3.32192809488736	-0.923200133754192	3.36043451315121	-3.32192809488736	-3.32192809488736	-2.2844439564935	-3.32192809488736	0	0
Crygb	Crygb	-3.32192809488736	-1.16915084262541	-3.32192809488736	-2.25904654262063	-3.32192809488736	-1.71552377057166	-1.91238508973426	-0.612427908589887	-3.32192809488736	-3.32192809488736	4.6113907747916	-3.32192809488736	-3.32192809488736	-1.13606947649363	-3.32192809488736	0	0
Ppp1r1a	Ppp1r1a	-3.32192809488736	-3.32192809488736	-3.32192809488736	-3.32192809488736	-3.32192809488736	-3.32192809488736	-3.32192809488736	-3.32192809488736	-3.32192809488736	-3.32192809488736	3.23727001004286	-3.32192809488736	-3.32192809488736	-1.35863154430687	-3.32192809488736	0	0
Syne4	Syne4	-3.32192809488736	-3.32192809488736	-0.838323820935196	-0.923440904868396	-3.32192809488736	-2.43964189992813	-2.89772619063131	-3.32192809488736	-2.27745703384515	-3.32192809488736	3.08946425253106	-3.32192809488736	-3.32192809488736	-1.15433733778414	-3.32192809488736	0	0
Gramd1a	Gramd1a	-1.20312652402585	-3.32192809488736	-3.32192809488736	-3.12168616480488	-2.99453274794464	-3.32192809488736	-2.66478660292833	-2.31093347881577	-1.37950742642356	-2.69548708911266	2.54970613084334	-3.32192809488736	-3.32192809488736	-2.16287054652248	-2.14135054522941	0	0.17206181286804
Akr1c13	Akr1c13	-3.32192809488736	-3.32192809488736	-3.32192809488736	-2.219021418152	-3.32192809488736	-2.02544719343703	-2.6526182622735	-2.80149075943284	-3.32192809488736	-3.32192809488736	5.87456338184204	-3.32192809488736	-3.32192809488736	-1.97921122599344	-1.95836169778371	0	0.210788449346077
3100003L05Rik	3100003L05Rik	-3.32192809488736	-3.32192809488736	-3.32192809488736	-3.32192809488736	-3.32192809488736	-3.32192809488736	-2.50820066269513	-3.32192809488736	-3.32192809488736	-3.32192809488736	3.69624982423567	-3.32192809488736	-3.32192809488736	-3.32192809488736	-1.68936883338816	0	0.275081618598488
Myod1	Myod1	-3.32192809488736	-3.32192809488736	-3.32192809488736	-3.32192809488736	-3.32192809488736	-3.32192809488736	-3.32192809488736	-3.32192809488736	-3.32192809488736	-0.232553676724825	2.87589602435813	-3.32192809488736	-3.32192809488736	-3.32192809488736	-3.32192809488736	0	0
Crygd	Crygd	-3.32192809488736	-3.32192809488736	-3.32192809488736	-3.32192809488736	-1.85062095691817	-3.32192809488736	-3.32192809488736	-2.16884266491013	-3.32192809488736	-3.32192809488736	7.03821667021511	-3.32192809488736	-3.32192809488736	-3.32192809488736	-3.32192809488736	0	0
Akr1c12	Akr1c12	-3.32192809488736	-3.32192809488736	-3.32192809488736	-3.32192809488736	-3.32192809488736	-3.32192809488736	-3.32192809488736	-3.32192809488736	-3.32192809488736	-3.32192809488736	2.72226709371309	-3.32192809488736	-3.32192809488736	-3.32192809488736	-3.32192809488736	0	0
Nnmt	Nnmt	-3.32192809488736	-3.32192809488736	-3.32192809488736	-3.32192809488736	-3.32192809488736	-3.32192809488736	-3.32192809488736	-3.32192809488736	-3.32192809488736	-3.32192809488736	3.15904785764216	-3.32192809488736	-3.32192809488736	-3.32192809488736	-3.32192809488736	0	0
Ly6f	Ly6f	-3.32192809488736	-3.32192809488736	-3.32192809488736	-3.32192809488736	-3.32192809488736	-3.32192809488736	-3.32192809488736	-3.32192809488736	-3.32192809488736	-3.32192809488736	2.81746772455616	-3.32192809488736	-3.32192809488736	-3.32192809488736	-3.32192809488736	0	0
Gm12191	Gm12191	0.946992804329915	-3.32159288036083	-3.32180752784155	-3.32181105508472	-3.32191419566962	-3.32192744441527	-3.32176801511361	-3.32185586239765	-3.32178723557758	-3.32159093606104	4.98252362436082	-3.32169165654575	-3.32152311510101	-3.32138545507713	-3.27579141333582	1.68575167681112e-05	0.00464012814526264
Aspa	Aspa	-3.32192809488736	-3.32192809488736	-3.32192809488736	-3.32192809488736	-3.32192809488736	-3.32192809488736	-1.28216501941196	-0.683548369260904	-3.32192809488736	-1.26900449481623	3.13836888119319	0.320205984228234	0.326683215181626	1.28045832890043	-0.3274249785451	0.00376748863632063	-0.344152585164528
Capn5	Capn5	2.65255762405339	0.622995926477148	0.18629770401074	-0.168276762565847	-2.42027146161163	-0.767901696945046	-1.31849856021937	-2.32373042498474	-1.96019903119903	-2.92083833070795	2.38732945112072	-2.81305980429767	-2.43061390584072	-2.19893675950138	-2.21315275643899	0.0585804001134745	0.0395588787513103
Tmem98	Tmem98	-3.32192809488736	-3.32192809488736	-3.32192809488736	-2.33832992387756	-1.63900427871265	-3.32192809488736	-0.992615022734837	-1.81104210892619	-3.32192809488736	-3.32192809488736	2.78718168460358	-2.36247217729917	-2.05747273331716	-2.13202764829154	-3.32192809488736	0.0591169719102321	-0.189333089293805
Hs3st1	Hs3st1	0.0035533065423331	-1.2537457165857	-2.00553902696339	-2.30283113625687	-2.41602271541881	-2.33692832290529	-1.2598858439464	-0.270756139654143	-1.81586953779631	-0.403730797162734	4.17806922737357	1.79966457121879	1.93606036098133	2.1981698031077	2.11441548769625	0.109411021577269	0.14605051038717
Znf41-ps	Znf41-ps	-0.797806732527138	-0.922841787532887	-1.73952624448697	-1.97552144868275	-2.08715089217603	-1.6577547617353	-0.849118027562509	-0.23732632218386	-0.890874838086142	-0.898965856232934	3.57567537939318	-1.27985525843448	-0.94618085286045	0.0384962341676802	-0.437756422844685	0.113290956603213	0.207304335069279
A630089N07Rik	A630089N07Rik	-0.339823448523411	-1.21360437486211	-1.80004817234011	-2.84926149231264	-2.90949881978835	-3.32192809488736	-2.51420965948021	-2.79535743286612	-1.495621644758	-2.36311213990261	2.64580770129684	-3.32192809488736	-2.38936040572221	-1.91084358056142	-2.43336601603249	0.125475217026319	-0.00760333870577438
Tmx4	Tmx4	3.07561477516561	2.60193654955805	1.69261020163297	-0.293374854855999	-1.85910096108232	-0.482915838845417	-1.82897768534482	-1.66217703556126	-3.09017007226258	-1.16182755931387	3.13736416579393	-1.20952647244568	-0.850714798912491	-0.286137651460687	-1.42968727251891	0.126494495893707	-0.194329234863812
St3gal4	St3gal4	1.45629099674238	-1.0504516205676	-1.00956496639971	-1.29337308682895	-3.32192809488736	-3.32192809488736	-2.35570954359305	-0.943585720786891	-0.885153267083038	-1.62184798555573	4.82284229655682	-3.32192809488736	-2.37328613490869	-2.43499952142076	-2.41785639213403	0.128300660664677	-0.00777088292997879
Plod2	Plod2	0.404161970603662	-1.83450863380669	-2.46243554949458	-2.13970617991798	-1.65463541989113	-3.32192809488736	-2.59392314986607	-2.64280610969648	-1.85378273552674	-3.14716631984114	4.49209032000965	-3.32192809488736	-2.37254530185068	-2.37032165108455	-1.85583224020994	0.128431506380715	0.105791726766395
Meis1	Meis1	1.75055934315702	-1.83477621789414	-1.72957391871491	-1.61915974968073	-1.83984394568992	-1.3145890488792	-1.11907159744478	-1.34077687144717	-3.13447704086004	-3.32192809488736	2.85874094597964	-0.934621434749414	-0.60242691308491	-1.98008747812812	-2.19800655275419	0.131174543108811	-0.479451500888175
Slc7a3	Slc7a3	-3.32192809488736	-3.32192809488736	-3.32192809488736	-3.32192809488736	-3.32192809488736	-3.32192809488736	-3.32192809488736	-3.32192809488736	-3.32192809488736	-2.59483102803818	5.35152232782617	-3.32192809488736	-2.31834550201901	-2.343338414286	-2.48023267620785	0.138155566345011	-0.0281725924008355
Pdk4	Pdk4	-3.32192809488736	-3.32192809488736	-3.32192809488736	-3.32192809488736	-3.32192809488736	-3.32192809488736	-3.09019833020343	-3.32192809488736	-3.32192809488736	-3.32192809488736	2.6936475267941	-3.32192809488736	-2.26210560926787	-3.32192809488736	-2.6525392492892	0.148566471354351	-0.0658095129266948
Camk2d	Camk2d	-1.08464584580584	-2.5331939472795	-2.85060742877255	-1.83183038321771	-3.02286517769798	-1.16201156109819	-1.82600784846867	-1.70497763131072	-3.17562218539729	0.100957470030699	3.02258797368748	-0.882046678203296	-0.509786038422031	-0.717420493127216	-1.13375340437643	0.151499772504338	-0.241099907949128
Rcn1	Rcn1	2.83908685576024	-3.06019630922378	-3.32192809488736	-3.14785538212275	-3.32192809488736	-3.32192809488736	-2.47761234860132	-1.58547907801865	-1.98260254462513	-3.32192809488736	3.72995512456862	-1.81048535739494	-1.24174583183356	-1.99199142098846	-1.87266255260686	0.158658366335907	-0.173373204634994
Fam129b	Fam129b	0.0647669899694743	-2.91745435827037	-2.47109667444461	-3.04843488267953	-3.32192809488736	-3.32192809488736	-3.10542977105221	-1.51813897161536	-2.1551483887668	-1.78289835646418	2.77484819168487	-1.87313006494417	-1.28816438443369	-1.57485889668021	-1.82453508157222	0.158805809321801	-0.147349581796896
Rhpn1	Rhpn1	-3.32192809488736	-2.6707923422554	-3.32192809488736	-3.32192809488736	-3.32192809488736	-3.32192809488736	-3.32192809488736	-3.32192809488736	-3.32192809488736	-3.03087154454697	3.33842441478356	-3.32192809488736	-2.1035998897752	-3.32192809488736	-3.32192809488736	0.179736430676577	-0.179736430676577
Crygc	Crygc	-3.32192809488736	-3.32192809488736	-3.32192809488736	-3.32192809488736	-3.32192809488736	-3.32192809488736	-3.32192809488736	-2.61817797423283	-3.32192809488736	-3.32192809488736	6.24384232495741	-3.32192809488736	-1.9044245147897	-3.32192809488736	-3.32192809488736	0.222956468711651	-0.222956468711651
Dusp9	Dusp9	3.04634961256993	-3.02419668602989	-2.04463957873226	-2.65214570027269	-3.32192809488736	-2.67593691199466	-1.50697168219024	-0.283049479679008	-2.28080429063761	-0.911733546874673	2.67500517520356	1.62827805107397	1.92343463086166	0.772792809638994	1.64093136556757	0.233678866496899	-0.223868979872291
Dhrs4	Dhrs4	1.08174865123417	-1.30484354919676	-0.578736299145733	-1.34560845560815	-3.32192809488736	-1.26557694236845	-1.99366032078943	-2.52231852825381	-3.32192809488736	-2.8398635706736	6.15452447807681	-3.32192809488736	-1.5967824592305	-3.32192809488736	-3.32192809488736	0.299377724302154	-0.299377724302154
Pros1	Pros1	-2.70004360846623	-2.86780380266597	-3.32192809488736	-1.37235954606686	-0.975025086034561	-0.392705199180788	-1.76496412906546	-0.942634299085235	-0.642011171236545	-0.554605938698215	5.83616399833142	-0.645980814455958	0.0182075689544301	-1.85871847108399	-0.911446825526913	0.313563217177673	-0.417930488901938
Ckap4	Ckap4	2.45165160242476	-2.44145257392344	-2.48724438236211	-3.13857243729396	-3.02090007667312	-2.49206879536219	-1.79033952502003	-2.16342948458285	-3.32192809488736	-2.59080395287672	3.43753403935244	-1.94800988196213	-0.878602385235407	-0.106202910386633	-1.30753530661059	0.316868390303346	-0.147009422753835
Cyp4f13	Cyp4f13	2.89028519518744	-1.41800673370292	-0.652313936369308	-1.61390864953119	-2.12874300906545	-2.75572569895699	-1.58299600553042	-3.32192809488736	-2.64202242793047	-1.00430564983118	2.56755031502771	-3.32192809488736	-1.47586417120976	-3.32192809488736	-3.32192809488736	0.332871717127086	-0.332871717127086
B3gnt3	B3gnt3	-3.32192809488736	-3.32192809488736	-3.32192809488736	-3.32192809488736	-3.32192809488736	-3.32192809488736	-2.38493858155783	-0.375094322429032	-0.230527830879715	-1.19941439599092	2.62973895646184	-1.08654380007027	-0.171498217964843	-0.415539990898803	-0.835157469429499	0.383171448584426	-0.291798327152594
Triml1	Triml1	-3.32192809488736	-2.88230602106892	-2.40634830202099	-0.964305716617847	-0.388313913649992	-1.64957517236689	-1.38183653568204	-0.0997680692187969	-1.31768919815239	-0.0108130247276024	2.89217339085287	-0.404100497664314	0.335982041678891	-0.0561930736684546	-0.137714262785255	0.385076540329342	-0.257365198110301
Nt5e	Nt5e	-0.542195609473417	-2.58240657928549	-2.2938823681854	-3.32192809488736	-3.07692051184552	-2.62612665394134	-2.81732905707065	-2.52583292146036	-3.32192809488736	-2.28515752246866	3.97647362099698	-2.04521702109361	-0.724941421784349	-2.14468615237554	-1.20920738094746	0.397860285017534	-0.175641988996119
Tst	Tst	2.4383727033383	-1.68854803659229	-0.489307408935002	-1.43734970950744	-3.32192809488736	-3.32192809488736	-2.29540420973831	-2.3085730362183	-3.32192809488736	-1.05285005198214	3.10876530401918	-0.155523425122452	0.579021196673467	0.626158598107473	0.844612063229336	0.413086144603013	0.17137976861027
Serpinb6c	Serpinb6c	-3.32192809488736	-1.06475752145449	-0.250857082915489	-0.101926344020267	-2.65529419409691	-0.164843951030344	-0.538276579847406	-2.48433679244459	-3.32192809488736	-0.150244078276375	3.97361127551947	-3.32192809488736	-1.18200218971861	-2.05396389648272	0.805293016992664	0.423028858097056	0.981602196671076
Gjb4	Gjb4	-3.32192809488736	-3.32192809488736	-3.32192809488736	-3.32192809488736	-3.32192809488736	-2.19434103496495	-0.846062395922218	-3.32192809488736	-3.32192809488736	0.0643682997494115	4.5823512654848	-2.05478785622364	-0.666883776288393	-3.32192809488736	1.10830729517711	0.423505857252314	0.9982043122025
Enpep	Enpep	-3.32192809488736	-3.13239953624649	-2.89054475743735	-2.1404311235556	-1.1282856479875	-1.34100710244565	-1.24026123913306	-1.48425929381889	-3.32192809488736	-0.0585315579391097	2.63265210745446	-1.56612896930167	-0.36274476117012	-1.73157279296725	-0.782538210463153	0.438793460418217	-0.17956483455177
Abcg2	Abcg2	3.6096722364612	0.0768422706325608	-1.51555041437515	-2.0252005287032	-3.32192809488736	-3.32192809488736	-2.51256551451526	-3.32192809488736	-3.32192809488736	-1.33811543882453	4.25019607531784	-1.82813987960342	-0.507384008223659	-1.82209085443548	-1.89127349643041	0.440446266226386	-0.455244596083526
Zfp36l1	Zfp36l1	0.0730373331429248	-2.1656350401971	-2.30932366730342	-2.19215711735039	-2.23081730517863	-3.32192809488736	-1.19174841253152	-1.26837185121663	-2.36189464404301	-2.12920998235719	4.97007136908153	0.739758963853196	1.39855870323483	0.38566398119214	2.137145786117	0.460563147429297	0.583421791628583
S1pr1	S1pr1	-3.32192809488736	-3.32192809488736	-3.32192809488736	-3.32192809488736	-3.32192809488736	-3.32192809488736	-3.18355134918865	-3.12333336470775	-3.32192809488736	-3.32192809488736	2.35742250812961	-3.18154389509781	-0.99429826722658	-1.88603551979574	-3.32192809488736	0.472796438864818	-0.487465748092518
Herpud1	Herpud1	2.43267885596367	-1.14740662329925	0.0257772420674572	-3.027851445695	-1.77248563359327	-1.6628895136575	-0.895947881125729	-0.897855216772166	-3.32192809488736	-1.77290464695628	3.97792097884967	1.46287656125807	2.06823781165439	1.95055120156688	1.9100179134216	0.478232910912074	-0.12897236786469
Mme	Mme	-3.32192809488736	-2.8586781295082	-2.73540928505589	-2.91460253900912	-2.67999185107185	-3.15207362692677	-3.25064869267971	-3.32192809488736	-1.5187920048459	-2.92381198994794	3.02955713065191	-3.32192809488736	-0.872177326985639	-1.1193810145831	-2.32855929443175	0.532388496279864	-0.396088380304592
Dpp4	Dpp4	1.51702871291895	-3.32192809488736	-3.32192809488736	-3.04256853443174	-2.52793485711163	-2.97398583045683	-3.10309238155502	-2.87935609938229	-3.32192809488736	-0.19793585574302	4.20164954255226	-3.32192809488736	-0.860083829811668	-2.46429621449932	-2.35257311890272	0.536968517011087	-0.404988616249362
Eci3	Eci3	-3.32192809488736	-3.32192809488736	-3.32192809488736	-3.32192809488736	-3.32192809488736	-3.32192809488736	-1.68805984087717	-3.06690360523321	-2.82893052983838	-1.60877779226644	3.87946072253802	-1.30300911272431	0.0243541786289263	-3.32192809488736	-2.04664088175426	0.554509322269463	-0.747246614781127
Hist1h2bm	Hist1h2bm	0.960200303482375	-3.32192809488736	-0.709872895080946	-1.00303284518906	-3.32192809488736	-0.248932249480294	-3.32192809488736	-3.32192809488736	-0.78708955934803	-1.56157512923266	3.02888205578901	0.131628991638605	1.02654867217216	0.976270471654868	0.782550805968567	0.557642521998527	-0.164754296952213
Maged2	Maged2	4.62932747443085	-2.9370206646234	-3.32192809488736	-1.95742849951957	-3.32192809488736	-3.32192809488736	-2.17178439035866	-3.03071826716694	-3.32192809488736	-2.75711389099902	2.70112095324293	-0.421177866205085	0.612101846759857	-1.44939497533302	-0.337102510022853	0.560378042758025	-0.521642508090935
Cpe	Cpe	1.78459192392373	-1.97845773347039	-1.98311007702271	-0.527212802911327	-0.803219238689305	-0.428963990841119	-0.427121970174594	-0.546165339277765	-3.32192809488736	-0.36836298529429	4.4419150018299	0.751931507849676	1.58317036874713	0.190130090125495	1.07408627462348	0.592464031223272	-0.374544400739999
Ndrg1	Ndrg1	2.8072415629938	-2.13686714707227	-3.32192809488736	-2.97293656221785	-2.55404960092977	-3.32192809488736	-2.52076198730337	-0.0196412179322586	-1.12257612280482	-0.2928374744	2.73959323286012	3.65217724891983	4.29626032837607	3.81602505851477	3.35588980873102	0.608953262977733	-0.883434193061075
Zfp37	Zfp37	-1.75812077574471	-3.32192809488736	-3.32192809488736	-3.32192809488736	-3.0709616719672	-3.32192809488736	-1.6020174652631	-2.01710168053709	-3.14273173295185	-2.00894351938042	3.48830933570336	-0.411656401642863	0.787338427157796	-1.00254288339225	-0.559567701582249	0.668801239256225	-0.734245871478431
Tlr2	Tlr2	-3.32192809488736	-3.32192809488736	-3.32192809488736	-3.32192809488736	-3.32192809488736	-3.32192809488736	-3.17458622473796	-2.92651645768154	-3.32192809488736	-3.32192809488736	3.16786368161908	-2.10162600348582	-0.103408696950552	-1.82813475690596	-0.155130347962365	0.692356565067849	-0.0260645695372728
Rnase12	Rnase12	-3.32192809488736	-3.32192809488736	-3.32192809488736	-3.32192809488736	-3.32192809488736	-3.32192809488736	-1.19490899914494	-3.32192809488736	-3.32192809488736	-3.32192809488736	3.56391467559472	-3.32192809488736	-0.479975328768095	-3.32192809488736	-1.29955689041978	0.693310654132551	-0.307878562184382
Gm20300	Gm20300	2.86694555298733	-2.16853779595189	-3.32192809488736	-3.02844342391722	-3.32192809488736	-3.32192809488736	-2.2261589206025	-1.54114347552174	-0.914118539982236	-0.11407115493318	2.62227677446367	-2.38525186667766	-0.197808636327833	-1.78367673575385	-2.247126306243	0.699080992532706	-0.673880415947357
Bmp4	Bmp4	-3.32192809488736	-3.32192809488736	-3.32192809488736	-3.32192809488736	-2.88069004306772	-2.47317076788464	-0.010356682620181	-1.0551385563877	-3.32192809488736	-1.84334968814293	5.78833856602873	1.70042614786576	2.57827884130727	0.996856537685689	2.33102864053524	0.727685532978948	-0.212355255695053
Fhl2	Fhl2	-3.32192809488736	-0.424060378601802	-1.80835650000374	-2.35386020489994	-0.316206545957149	-0.771340130115867	-0.38701535477225	-0.217999137901886	-3.32192809488736	-3.32192809488736	3.17690037337724	1.21865874270986	2.22785545355181	1.40585528624708	1.77717704248115	0.791066074894218	-0.367844926719799
Nefl	Nefl	-3.32192809488736	-2.91668068479843	-3.32192809488736	-2.62043670254184	-3.32192809488736	-3.32192809488736	-1.68945977750183	-3.01490066552198	-0.155566137442333	-2.99534127719145	4.04514587360628	1.5105212807687	2.55217681132161	1.49094724579095	1.53017394018519	0.851573834505834	-0.836614546738109
Hspb8	Hspb8	-3.32192809488736	-3.32192809488736	-1.61161425863723	-3.01744625772606	-2.8361251855329	-3.32192809488736	-0.898877081207664	-2.27384539559467	-0.864649008415843	-3.32192809488736	4.12284662680268	0.930383032488308	2.07591882299228	1.88577134029213	0.893505653732484	0.866649613256147	-0.891594974583945
Adh1	Adh1	-3.32192809488736	-2.70191230691713	-3.32192809488736	-2.89480468894338	-3.32192809488736	-3.32192809488736	-2.98166550460122	-1.57889144757137	-3.32192809488736	-3.32192809488736	3.12870747293539	-1.47418360189466	0.61644068016043	-2.10447711301364	-0.360286246885642	0.94943698731751	-0.535177784553825
Aqp8	Aqp8	-3.32192809488736	-3.32192809488736	-3.32192809488736	-3.32192809488736	-3.32192809488736	-3.32192809488736	-2.20952153458014	-1.17907358326604	-3.32192809488736	-3.32192809488736	5.98565525669184	-2.08056990687497	0.385756638117978	0.422434140338598	-0.0149659707469065	0.95729166859729	-0.223647117203888
Car2	Car2	-3.32192809488736	-3.32192809488736	-3.32192809488736	-3.01337499742939	-3.32192809488736	-2.07989271843351	-1.81359579427512	-2.6973002974246	-3.32192809488736	-3.32192809488736	4.12760026573164	-3.32192809488736	0.0754982456700865	-1.70178277082885	-1.39249531624118	0.966227327597895	-0.609063385534641
Arl6ip5	Arl6ip5	3.018174802739	-2.70437852595988	-1.20788096388317	-1.06743986949517	-0.0412790543869467	-0.540110988394391	-0.20482654078278	-0.251987102610845	-1.71277359274785	-0.547961298924255	4.03299122971491	0.471062641702683	1.92204246291484	0.106247803111765	2.21718501619233	1.036554868247	0.242987125681906
Ltc4s	Ltc4s	2.99620794626681	5.41288312000356	5.92706443665855	6.47135819304705	3.61023940324543	4.57002568445779	3.17005644100277	0.856316458625179	-0.844597884724708	-3.32192809488736	0.581659760487216	1.29201211054422	-3.32192809488736	-0.850678192784081	0.0108966028290842	-1.74359826582725	0.931744730481849
Troap	Troap	4.06869660355207	4.93122446052614	5.17724012434162	5.271108146645	6.28132547481766	5.92339880122805	5.64071346483961	4.42005789869869	4.46366168841712	1.66764238456835	2.8504033975829	4.12111074834487	2.3388547230082	3.93005721854806	3.49704171446431	-1.61879004554002	1.03261696788708
Ndufs4	Ndufs4	6.28162036471666	5.69503893622241	5.60107248129355	5.53248528471632	3.66026692957217	4.23179334427252	2.95693018515691	1.62280855983456	0.920049336433787	3.22936642590263	6.46529212383944	2.91835448621865	1.00194468957913	2.66736047986082	2.03201474098097	-1.54323494667677	0.781574897263703
Prim2	Prim2	4.63774933915431	5.62573806190865	5.86923231454969	5.62043098980983	5.85405800297961	3.91341603328531	2.22670272568591	3.84055387154844	4.98766194202704	4.67572561879684	5.0044115018931	3.47703981079421	1.83923283624865	3.34983244998996	2.55600467697778	-1.42625562530146	0.598530762098707
Rnf17	Rnf17	3.96950049334628	4.70660238160226	4.75553923935611	4.48466019177421	4.5382339488685	4.74038793246835	2.87509786477159	2.1941280371887	2.01416958760437	0.881421865946937	3.12825380224933	2.76816406231368	1.12565494972474	2.92880937561889	2.60284533193316	-1.32331110010226	1.17828959616928
Mknk1	Mknk1	4.95220308417355	5.76131985081512	5.89629849336564	6.20717444799917	6.30452381865784	4.30086319085974	2.79888208054534	4.43502178785829	4.93939115219507	4.19508770080701	1.91162639550747	2.5221077106144	0.907974571734418	1.89987105458504	2.13330144795717	-1.25887671914066	0.929284430195471
Ctnnb1	Ctnnb1	4.31236748535643	6.54888662603702	6.5248785983708	7.10886940782805	8.71036563852617	7.83291532438204	6.25496056556923	5.63614896025623	6.236230460319	5.5809805824092	6.90645772216199	4.88419750045938	3.59550457352504	4.96553349707627	3.92776805099998	-1.22839963939156	0.311550370833788
Ddx55	Ddx55	3.32009181867593	3.71820816893196	3.94831115813712	3.99121796946127	4.60233216048803	3.632198405986	0.180682565162196	2.65310130190452	3.28277189801376	4.06639922891138	3.4621177753442	2.39349932466031	0.807761815967714	2.01915854405346	1.40539895245487	-1.21533433548047	0.42111500569094
Ints9	Ints9	4.53855678693956	6.2565729141975	6.42457279014625	6.80295573051928	7.25746327575538	5.68227551413616	2.30764127059218	3.7408412334253	3.92477450619897	4.17367913484062	3.63236128959657	3.44219518317688	2.06255529475902	3.10985350743172	2.78136753553366	-1.21291526648689	0.61480080667144
Atp6v1a	Atp6v1a	4.01863417413905	4.02448812564064	3.93468633142452	4.41100585040023	5.53175885136776	5.08198293553625	4.1544049835375	3.83361877072556	4.72433376079679	4.4944156103975	5.48988648530014	4.1995091520763	2.90169559580958	3.71792515103459	3.69107190363687	-1.20275155174518	0.722501726857881
Nup107	Nup107	5.18336343946226	6.42472561845565	6.5732336313786	6.62956936547955	6.94405021655158	6.91305694251503	4.9384081287422	4.85035938803356	6.06183234929492	5.16700861322284	4.80812758745547	3.77937888227158	2.50895294267233	4.017946397983	3.31158547083463	-1.15023853200562	0.716039233890325
Mfsd10	Mfsd10	1.10760753139083	4.37932984317879	4.95678153607924	4.41110757018101	5.45966767669431	3.10869840604086	1.35956052634163	1.75593441195333	2.21122406402408	3.69696196402582	5.35011884361637	1.73962229677598	0.0700646300113204	1.99582054718415	0.870205441204613	-1.12058709658703	0.484503722016012
Psen2	Psen2	3.49050595219308	5.27138458798338	5.30512785189389	5.40615907659215	6.83712329583833	6.01711573278722	4.52813369334853	1.10055385687335	2.2320866341165	-0.491792459328053	0.595035735143413	2.56825336875758	1.18407756009605	2.22318922071167	0.961536452835628	-1.10660274221326	-0.155838520434045
Zswim3	Zswim3	3.70374303441715	5.97382247575624	6.19987842940794	6.86406230285491	7.60462735408758	6.47780035286626	4.49718441119197	5.27815949616679	4.79893183486949	3.60059089822216	1.62263522402281	4.55377266015568	3.38351893693082	4.37152876781891	4.10168082379307	-1.10516315981244	0.672534124921313
Lig1	Lig1	5.44510757278488	3.99991884612148	4.42051608750545	3.76477076438708	3.25195081398658	3.37970412808904	2.02841709544178	1.2347097697243	1.6695484005332	3.55247544449103	5.94808450574594	2.06666286591703	0.556518404854988	1.81079099921905	0.368756209731135	-1.10210642382412	-0.113575734465762
Cdh3	Cdh3	0.124451222080491	5.21340949904589	5.3914515459652	4.48956220227452	4.32409051603798	3.69857410651016	2.24104999254	2.35426313652758	0.84862995047064	-1.20257523820833	2.09817023808938	2.59752315684585	1.2665020086799	2.10708825472609	1.77144661560527	-1.07253611632469	0.384024420373148
Tars	Tars	5.45618846996435	4.61270634620754	4.19395305433061	4.6393537335518	5.02190607673362	4.57934912861353	3.65362184773292	3.29566425776097	4.4458657228809	5.4495217577295	6.7148774170876	3.60102154810865	2.45553095424539	3.35124964262397	2.51434150285114	-1.02952318214566	0.0506648123266424
Pcnt	Pcnt	1.52601370767966	5.15449409904745	5.13580982241571	5.00997861627071	4.84549506900536	4.43354705222507	2.50578932791007	2.77779421526167	3.59061399494044	3.2762003541882	2.23755760000512	2.29775521522425	1.00211609282563	2.10798248040428	1.90355262456229	-1.0027431377451	0.677026800412834
Fancd2	Fancd2	3.06939111856758	4.06278659410458	3.65728557541262	3.69612738980005	4.08893024909042	3.08377841953062	1.76995788143936	1.7211582627828	2.54885334307365	2.6704370136224	2.34030304485312	1.50879164370151	-0.0353992309006467	1.09190105279269	0.847979602125653	-0.997764923122196	0.525471310137843
Ecd	Ecd	4.98543667343344	4.96773118579332	5.12019847165623	5.51725994317775	6.62473113160748	5.98393985471064	4.97764169689286	3.87327184013582	4.73563048366954	5.26412352994507	4.07735410268463	2.98353086427984	1.81507718064738	3.54043774392068	3.5566031537854	-0.995360600504342	1.51928697616302
Kifc3	Kifc3	1.12493023525479	4.42293937147527	4.52908379713327	4.33047952289721	4.3165150597125	2.42004576819429	1.71038437506158	2.46138973137525	3.36900575274783	5.157294380891	3.59736431012968	1.89486866554039	0.505411860204173	1.24621721625227	1.14791837600187	-0.993711842278592	0.425835537887805
Eprs	Eprs	6.74333992536928	5.13274544882827	5.15095766253707	4.86939766655845	5.99380567453207	5.57073310744895	4.03008000817932	3.94647822604975	5.42739162968672	5.88379430068494	6.27987240122047	3.47388571531078	2.36116170773694	3.3961368782689	2.95234521599191	-0.9922233365932	0.517009439351525
Pcgf1	Pcgf1	4.34545315093843	8.27708743176234	8.58132111537874	9.41725548684223	9.44561084350691	9.50667056491723	8.40331459553061	7.42414948877803	8.01707563496774	6.36306942592842	3.11793104029698	7.03087429569108	6.05130242234912	7.34179612761178	6.42139882429972	-0.970019563386158	0.365718929748353
Jkamp	Jkamp	5.92004552417241	4.44496516828289	4.71143984090299	4.41674518015013	4.87614363929897	3.74134832996699	1.45969390298324	1.01209663657237	2.21470301118917	2.31921327547989	4.12810364707479	3.09366054358132	1.98967838907257	2.69311693000113	2.21642897245552	-0.953904724509743	0.187454581667475
Tpd52l2	Tpd52l2	6.18190360464583	5.97319796822031	6.15210024666792	6.33767363294285	7.30134986033056	6.88187259123331	6.04605226540414	5.65402588653608	6.37202748814249	6.30409481974401	5.48583896687906	5.91046410522215	4.93658226521001	5.96523816047732	5.53436217045748	-0.953520705436038	0.583739356405875
Zcrb1	Zcrb1	8.07780911146331	7.73736228076054	7.98787791518978	7.96475671993651	7.99046140153205	6.47442955338143	4.34658819292364	6.1816253733127	6.43132376000104	7.30615285211144	6.00828742714198	6.54605560134579	5.59905305361719	6.39861292440806	5.92143238176599	-0.93428907895299	0.317103252649901
Zfp276	Zfp276	1.30498407477159	3.63554545812265	3.76368776357692	3.00666785226095	2.8336268659532	2.17351124806392	1.6942561897441	0.173140228945341	1.41131234425338	0.157496502997335	1.08309760754255	0.349807083422634	-2.0377428104028	-0.228354778023456	-1.0535810352139	-0.927098379525295	0.273005883577614
Clk1	Clk1	6.09172944927357	6.82354557543035	6.63543517564621	7.2790719362638	8.28303740623216	7.59783654512876	4.92025518359015	5.40668631960533	5.77376956793952	5.62160063208676	5.5957125067623	6.11278783426712	5.20203163536632	5.90583168491049	5.88621640380191	-0.894548216772434	0.671122930061553
Nup93	Nup93	5.96865527462595	6.12785197835802	6.23833212503205	6.36056970899511	6.44154821614864	6.9957219334784	5.86548089311832	4.28982708941714	5.29923366607114	5.49663810581576	4.87857822027656	2.17775394853071	1.01752546149167	2.4153839713802	1.75176689735801	-0.891324303282642	0.545299172466482
Ccnb3	Ccnb3	-2.85865615402713	2.25118584062431	2.25473612880003	3.93403520844846	4.58739499676088	4.42346388026801	3.26164063039438	1.3123689376431	0.495572374842311	1.59575188581199	-3.18457842309368	2.35062563132935	1.2271335345137	1.82609165187213	1.21596727755692	-0.888626395502755	-0.00805681183083229
Kcnn2	Kcnn2	1.66483778159828	3.45571517500889	2.84457044754921	6.08173800104367	5.2907377107015	5.60218961049314	3.2043144684149	0.258458622717901	-1.20561657515718	-1.04611646256893	0.142008184619045	1.51800149743134	0.180862022147501	1.49463509584697	1.32031294809562	-0.888235541109997	0.740339050523358
Copb2	Copb2	6.8265993302731	6.61254712559272	6.67149153126781	6.27550065388768	5.45042277279263	6.06124696836579	5.1266507901685	3.77206511211486	5.17495763110285	5.74241319185619	6.37307742311852	2.98550523290481	1.95184623152681	2.86232032180922	2.72265699733042	-0.887189074363193	0.653464759100393
Smu1	Smu1	5.82529972979441	6.65665367408538	6.87649238984467	7.56276139574915	7.99431949069382	7.552169542712	5.49732494753974	6.1761332468778	6.69262247543019	6.6525581976612	6.23765357804419	5.83046686471226	4.9513401437029	5.82069344807087	5.23347195831451	-0.86039697907969	0.274869773010433
Mcm3ap	Mcm3ap	2.37316096720846	4.40701277351601	4.56257214540658	4.38465771109443	4.46447877015584	4.11468351685978	2.61387342743305	2.1570275363437	1.91898913971159	1.82416499222342	2.31217431820103	1.53486920087266	0.261949849018218	1.56617927602266	1.53861017242854	-0.85532647584386	0.858181749568747
Sdf2	Sdf2	4.9897021662835	6.08848297507592	6.54149315674603	6.92718535782637	6.47026352755543	6.19108290958496	4.84656853272331	4.7970077882763	5.01589001812603	5.85242588756428	5.1484908183939	5.17363889176215	4.28962625509794	5.25397788076627	5.10583309894668	-0.854637143133861	0.788519394628911
Dapk2	Dapk2	1.89739921011615	1.68784007075278	2.39167424964273	2.4579278092288	2.65082888166569	1.63251484873039	0.658334892177856	-0.201848261583072	-0.500303587054366	-1.34234902029161	-0.820430351384889	0.878844294677225	-0.698528007744433	0.833692140161432	0.13480127937568	-0.853136802414941	0.398053750958725
Mrpl21	Mrpl21	5.92161960770396	5.45447861676921	5.94589091476984	5.84470199880822	7.06890722820367	5.92247142062558	3.62670779172973	5.00855411707405	6.743555359499	7.58108003840007	6.57059043631675	5.11441058418884	4.24176341062519	5.01158730270051	5.16695385351562	-0.84260246171272	0.893838532398803
Elp2	Elp2	6.34406505824081	7.15277157468649	7.37518716965982	7.65882556874037	6.66052365464019	7.01642946087785	5.70397830103659	3.45846075173611	4.43980927974703	5.08675829460646	4.98336303978716	2.41306153949379	1.37674484127084	2.50928873423622	1.63439451828713	-0.83227070858694	0.19560549568208
Psma2	Psma2	8.92581551067423	8.61782006058393	8.96167252075638	9.17365215435482	8.87395773125143	9.15081858298434	8.02587041645545	7.06604612429138	8.21299239732712	9.06455416483615	9.57740427935106	7.78756224233125	6.95113248657918	7.62891596246722	7.28037400691362	-0.831838977301271	0.32711427928362
Rp9	Rp9	6.23817159625607	5.84823483142954	6.23285834643599	6.10212478986355	6.06694809193161	3.95567547772747	2.29552614640696	4.12872231792907	4.33807493075139	4.28815181523526	5.08581553150101	3.43634146525666	2.51318596996817	3.45564165574115	3.51175877552447	-0.827171808330742	0.896937977729644
Pinx1	Pinx1	5.50207913939409	4.70249132470983	4.87421662419014	5.21563977221468	6.30969461743061	5.84751843355233	4.88474442963473	3.02565961409453	4.92618923436347	4.91846733605461	4.48768570944241	3.05487219185998	2.10557682926196	2.7063331301673	2.09971936502468	-0.823685329521087	-0.00484269040019432
Stt3a	Stt3a	7.03895190211172	6.07239096617237	6.0012077514214	5.9398659618568	6.61522794357883	4.83520153554052	3.29316445429027	4.922131231652	5.6552144225416	6.29036910735993	7.24966339759447	3.96768906458003	3.08062122886678	4.07571056541792	3.77100942976579	-0.821903872676385	0.636640875966434
Smc3	Smc3	4.08897263753767	5.14721713818188	5.29031012208469	5.52709536470292	6.30409847133687	3.3089884153116	1.45745771131157	3.98869377458632	5.04130870117237	5.18096734146498	5.40499505833513	3.82632937929825	2.94129111905128	3.67726749111808	3.85168617601521	-0.813932757569384	0.837789190898155
Ndc80	Ndc80	5.15478976108157	5.66836027247982	6.15486062996353	5.96165805255714	6.73445221505026	6.38482691160301	3.56475617099521	4.2657144261155	5.91784225877431	5.71417132001321	4.36767159581124	4.57341486232167	3.74147719039877	4.80009722510312	4.10062373207446	-0.79151679619356	0.338961309963088
Pdgfa	Pdgfa	3.98471693619622	4.03612524710903	4.33821758752082	2.59756931187899	2.90799623803107	2.21993052692984	-0.83144268033827	0.165648291463314	1.81419765318958	1.78464636090055	4.66525063219894	3.65604251380488	2.79743198356631	2.62764344663545	3.01762990903283	-0.78246852492551	0.196598577997295
Yipf5	Yipf5	4.52022107440806	5.32454781317567	5.57512169353815	5.80317277933328	6.9297909977186	6.09109682237462	4.58677675075454	4.16681986788842	5.99341849389657	5.20330688742071	6.76630362519447	4.23316400842324	3.4042757982154	4.80172093883908	4.10749011700047	-0.778624180957256	0.658934802504781
Pms1	Pms1	2.35912755222757	4.59319240004139	4.67014918104959	4.90908182715626	6.12276795674238	5.61443305565946	3.88030349840133	0.528061159724066	1.07919034799331	1.10662972815507	3.57710248523451	1.29170012637651	0.0820120420647644	0.828358329192134	0.946688671452907	-0.773625996359657	0.529754123144446
Tmem201	Tmem201	3.79392708686262	5.63147684314548	5.51616962312343	5.21007709890321	6.54339844254134	4.87177466553986	5.16294715023383	4.79856381959126	6.17770256749026	4.81129119622216	3.91997880796755	3.27913259845854	2.42597100013962	3.15379172361975	3.11270320326814	-0.75767894694122	0.606139673995433
Psma7	Psma7	9.4830660258382	8.71998083763516	8.89852278899042	9.29828714771882	9.89413262358913	9.09844535062742	7.33123047338613	5.86722436730881	7.80409229059523	9.2999429186518	9.4258893535216	6.81568382544262	6.05050852454734	6.51091611456461	6.19758481601617	-0.757197747783686	0.14520183172337
Leprot	Leprot	5.66541551195725	6.45326734112232	6.63420553561507	6.28263254686391	4.9169829319962	2.46403825717271	1.22161109348575	0.819798960122274	1.46904198722608	2.26306746721632	5.19431954815259	1.89194538680155	0.880924665688509	2.13539935217427	1.55637478943174	-0.750195699104272	0.486539497052641
Abhd11	Abhd11	4.99086412200639	4.76106182983598	4.64118762282314	4.7984912421166	6.12759820233192	4.88057778433762	4.76757005595174	3.20042745202247	3.98117680239442	5.0409494010759	5.85426001727174	4.50599151483325	3.72506986417893	4.67089259808071	3.82142735735189	-0.741972777207241	0.0904056970819353
Slc25a26	Slc25a26	5.47009429264778	6.34549218283105	5.96923569606182	5.32823330082357	4.25181754087696	4.27588610822048	3.15738170111516	1.48538045408436	1.18579678694156	2.26931746704466	2.58686560240417	1.70264998861323	0.665826273970425	1.57477154791128	1.78521639784552	-0.740739684191926	0.805818180591908
Pitrm1	Pitrm1	6.24697995914611	5.33038271324796	5.49123100036172	4.6814380205709	4.76244449600383	3.93068057467413	3.14377543085493	2.6743024526412	4.40413335234017	3.38140797609937	5.22077105491507	2.58650050123801	1.69762826634186	3.0163680289719	2.26422400190249	-0.737023784083368	0.461053687067854
Rnf215	Rnf215	1.01662468052648	2.09859472960318	2.50590108951842	2.64641383937902	3.13126186119615	0.130489429841366	-1.72930123325575	0.704030884799604	1.7290959081371	-0.207336186966177	0.0211698345055751	0.647707269815402	-0.780663555735273	0.944511475276287	0.275314636636785	-0.734926676183932	0.509777578141859
Mutyh	Mutyh	2.05869400624154	2.90146935440694	3.32991004546063	3.30269777266528	3.37028984814487	2.77965055057199	2.54062000187112	1.36554697272942	0.730000790106873	3.51761585193571	2.57925015673001	0.504335013082969	-1.01811923817134	1.03167236613791	0.387269110071082	-0.734190913462681	0.663703062444802
Elovl5	Elovl5	4.47030257894582	6.34400467607764	6.35875843760492	7.01373022780552	7.51231381227734	5.75957931025295	3.95245471784293	3.2081645024035	2.27258462569887	3.2334003320959	6.27968671805764	3.2714533845063	2.44681298552529	2.95849876626946	2.68805505021214	-0.732782246350994	0.209418086979688
Zfp956	Zfp956	3.57864893770927	5.75561935065687	5.64845106202421	5.2275331575371	4.97668898452074	4.71093864599323	3.28144603457606	2.96291728420939	1.81308955775452	0.409124776784824	1.2961989472467	2.24151448050976	1.31567067847038	2.10882718188743	1.76019427925326	-0.731924942465473	0.339179253964651
Prepl	Prepl	2.37719317455434	4.11835972595306	4.18490707193484	4.91605141668208	4.3423911814643	4.82013299971713	3.71171514862302	2.13778219928436	3.22128318082797	3.1387161893259	2.74937336333901	1.27778070009643	0.141628914800839	1.04920762315877	0.495526536507825	-0.730935102317328	0.205519501591794
Vkorc1	Vkorc1	9.53945934127074	8.49196129440037	8.8505806724555	9.0831388909189	8.76598551813383	8.26209954469491	7.19711838004716	6.5598619228515	6.4667902378031	6.32421475676636	6.55081603308327	6.92602392992657	6.19106392691638	6.9898903894634	6.82386380473592	-0.727935530385273	0.626552959693679
Aldh4a1	Aldh4a1	4.54686359977061	4.06295060882281	4.3068819462727	4.22345344243161	4.2892590426	4.04309073343139	2.29192765653904	1.93476935207005	1.55387653702916	0.737150247313891	2.22955716132441	0.657005468548724	-0.729435177567031	-0.0309092031644828	0.544942173938182	-0.720501675030565	0.650172710376511
Tmem50a	Tmem50a	6.3304615956745	6.78940322596459	7.17392693199981	7.05798089573888	7.51017075115177	6.76396920961483	4.45832294065003	3.59317446882282	4.37597774701477	5.1593304769872	5.61751595225671	3.39838118737305	2.59960142799029	3.85633871156695	3.51191528890064	-0.71721362448603	0.82213577602392
Crnkl1	Crnkl1	5.21637337657161	7.00709456305225	7.12040378421294	7.59968229002259	7.97432280509404	7.47282078762326	6.5449335313597	5.99812101916491	7.83162393682075	8.13103894438799	4.71049789121997	4.93244090393406	4.19565576428518	5.16997800949252	4.80424262917674	-0.709517251849158	0.585152150522309
Gtsf1	Gtsf1	10.8715202623291	9.02505648723558	9.25115099059394	9.12681028380487	7.72284167739364	6.76631687813329	5.94782275971506	4.90583223113078	4.23409506470026	4.26865895502767	2.47599017541687	4.98332748630751	4.24923449271361	5.39266392510076	5.06324651326327	-0.707857403939834	0.785624005519857
Pak1ip1	Pak1ip1	6.43493674792049	7.04146203372573	7.30406378083156	7.98906519000619	8.25283097812054	7.67702190611114	5.85727439903025	5.86801256662715	7.55567046740309	7.50023639807722	6.63114503588747	5.48815089749361	4.76477534683215	5.4815575002772	4.77669274549907	-0.705029578810038	0.0115370309295998
Vti1a	Vti1a	2.87244464624385	3.59053016431982	3.66927626666109	3.57571167923947	3.21819994369474	2.8398427163978	1.88854649327225	-0.0226292124738944	0.474648894834186	0.347994405923739	0.938940643728317	1.11870931618485	-0.00381459025585841	0.908946954967741	-0.575000615495566	-0.694962662160493	-0.272047230076889
Cldn15	Cldn15	-3.32192809488736	2.09267765838824	2.78156325032126	4.07139371223733	3.72844299661384	3.33792512596013	3.31773241340623	1.28795094695841	-0.894885165791377	-3.32192809488736	-2.24921858167405	1.47226589129929	0.456753591076735	1.01847362087669	1.29310254538214	-0.693328159334986	0.56014716308564
Prex2	Prex2	-2.639686520702	1.09889112580627	1.00091582060868	3.65742278437243	4.39297678981075	4.0548831984801	3.6996848802218	2.45124540634683	-0.11246069229387	-0.856452458245041	-2.07120901148681	3.92384698792739	3.17799285980323	3.66987772725191	3.0534651244647	-0.692191956195364	-0.112811760082637
Rrp1b	Rrp1b	3.14148183911097	3.98072910520616	4.00087436885225	4.20160249789307	5.45265143885811	4.82865696672371	2.98232190940286	2.34953796034691	4.3559606439544	4.00673785763792	3.8870377914192	2.26864650326203	1.41279568670931	2.42663706289317	1.51582092498292	-0.682788748208437	0.0776843336367438
Fgfr2	Fgfr2	-0.664576200181468	2.27602611250892	1.59751210501875	4.08513568038001	3.91704023637502	2.55886516325174	2.3098892079531	0.640574657407849	-1.30151123628386	4.17912882877215	2.53447751289241	1.33838603558977	0.307899122587706	1.07731681038223	1.24280632536328	-0.681457522160535	0.611585990524431
Oma1	Oma1	6.00337286231521	4.97090885845167	5.24597855929814	5.177590956853	5.90244023780798	5.46810103480962	3.3870040284897	1.406645507672	2.69028298906351	2.49083964793742	2.89340104456264	1.35638156199248	0.351335220807058	0.488513703025146	0.370862297917962	-0.669441264486851	0.0114816855731923
Scfd2	Scfd2	2.42470714556415	3.45716086669509	3.75871891021045	4.33743993701621	4.35198867519723	4.22598437871361	3.02170890583244	2.47081275332483	3.84586134032145	2.34134820265384	1.62982287039986	1.75675732434163	0.842355501149369	1.57663525867437	0.464590876884003	-0.668199874259564	-0.240213938985578
Pigu	Pigu	4.39158214796962	5.35291385776514	5.45774202067717	5.8702266088322	4.59057806812807	4.87095154281845	4.08442999606128	2.81572092059984	1.65828461553784	3.7475485256184	4.4744425330939	3.09674951525438	2.33978769421196	2.94845503355254	2.61089222798363	-0.665196406715799	0.233305805686507
Eif4a2	Eif4a2	7.40248343580686	5.37287202332977	5.34277872697461	6.05083468910088	7.03504099596988	6.54288019393478	6.02199266354628	5.26342508283891	6.78023134716471	7.47487404205365	7.8074772883224	6.37663870371863	5.70811228733595	6.13940368039953	5.67207034722954	-0.65944284000684	-0.0354243963852449
Tpmt	Tpmt	4.01129882921572	4.61931322758793	4.68026808838944	4.91875354058875	3.54119266272144	3.89902090957942	2.7801063853617	1.14971460770081	0.517567982593916	0.809735464760444	1.63227752317943	2.97531565144667	2.21738516629683	2.91680757505357	1.97243541968226	-0.659019263587709	-0.202297483633739
Ncaph	Ncaph	4.74443022998792	5.52788356200711	5.64188123177931	5.93161924050077	5.48808756137427	6.15169242972297	4.6381028066698	3.37143340541454	2.75586606551614	3.18795139714838	4.38316512484753	2.16829230327541	1.34764680760806	2.33503240186009	1.43946912928719	-0.647108895369603	0.0683918912762398
Prr14	Prr14	4.40296087838338	7.05548852007277	7.22586294890381	7.36741475124683	5.84690194646483	5.61436826771326	3.43813313480047	3.89896288496337	4.22084842698237	4.55016805242917	4.86946676327591	2.89034803639954	2.14199622465059	2.74059973564048	2.20725574863632	-0.645905151326716	0.0544119240849784
Taf8	Taf8	3.185971176542	4.7696342324361	4.64684812012933	4.90851031346648	4.93425228209406	3.70396446288566	2.63635548569332	3.12494015787938	3.46677066464546	3.64575929145774	2.56727528208336	3.59530845738968	2.88961154888833	4.16914223526959	3.13694239562308	-0.64395417145698	0.222504154340402
Suclg1	Suclg1	6.72499126184089	4.09941303926041	4.25436728144083	4.33888788544924	3.72364592870043	3.77016303307573	3.40448082142527	1.39870060280284	3.99581010609458	6.47814023666454	8.24577135186741	1.83055662366136	0.973934491159551	1.94037897364075	0.878834676163642	-0.63786248337293	-0.0645362133752201
Ginm1	Ginm1	7.01018679785818	4.28042930736104	4.47579826973591	4.95888906340552	4.26287660243367	3.84792677384139	2.80978690371702	2.42525518603899	2.55693454618139	2.34848455717884	3.44399114211274	3.0746292829233	2.35125606915099	2.92531268036142	2.83894355032157	-0.635453372270014	0.424269765444182
Ncapg	Ncapg	7.04761472673888	7.29143779769938	7.33543501948367	7.42857792156002	6.46954902597079	7.1355246093196	5.30848101711201	4.49930377826755	4.08880307627556	2.8997344215351	4.46517129305766	4.58595291947603	3.92185417768211	4.6928978468806	4.06612834079407	-0.633952891059225	0.136557853962069
Ing1	Ing1	4.18938970854449	5.51809445801586	5.94208280516701	6.6334849761915	7.64158215381155	5.91783748615029	4.46301423112997	5.86713291819494	5.88371366968567	4.75576887985047	3.8468342672016	6.65799986957959	6.01876889867968	6.53589686153511	6.29520371145719	-0.632143640385643	0.272986601389003
Lin52	Lin52	3.30268168998055	6.34292091940292	6.34300622813342	5.88311246018702	5.61990302109075	4.59688744920087	3.26536187875761	2.80051892637608	4.63737259811105	3.49643678325542	2.8731044701241	3.09513660312115	2.40053526004896	3.60444002394656	3.69566477767001	-0.6119970038104	1.16494312777627
Med20	Med20	4.26455144335631	5.35198867519723	5.46702835662025	5.78028647393115	6.99086412200639	5.94817563830719	3.35282913289778	4.70396446288566	5.86276132173149	5.86682145339911	3.10803594862958	4.47392620417311	3.84644781795098	4.56587892471576	4.36323702037526	-0.597201535129469	0.490983440423008
Srebf1	Srebf1	2.7001267303454	4.75595043018119	4.74335339094492	4.67171230471581	3.58622430692219	2.35478782882043	0.95399524984244	0.341701163927389	-0.577467724970929	1.3238484859851	3.7446239756851	-0.121972161745694	-1.70214228559351	-0.722023248525011	0.0566029213866702	-0.59127115951312	0.684247697279966
Tmem42	Tmem42	5.92648102745872	5.00195983179963	4.50270612205683	4.5197997752206	4.70255781448036	3.46423696217343	2.48660368923679	1.67974356082489	1.73081382958679	1.75169936639033	1.91112397822722	3.00138571914027	2.33535981890392	3.48602743648353	1.84786574759146	-0.582945149869793	-0.402285761698838
Ap5m1	Ap5m1	2.9640529354747	3.83944568698446	3.79862084218864	4.02182614583229	4.77318405322849	4.45276673468555	3.71483896155429	2.49695824669137	2.56417815302123	2.48413039555068	2.63112989899955	2.89240432196279	2.22082173408799	2.74088581975253	2.86784790957045	-0.58196506184882	0.560083615552619
Lrr1	Lrr1	5.74569180092414	6.7180601768795	6.98671810102108	7.77983095863409	8.99112781464718	8.33850909842571	8.01184781631813	7.2918061281304	8.77931554097786	8.67778305541394	4.5764556248808	6.44614338256882	5.85941526975531	6.7864990028263	7.13354377300493	-0.579350321183436	1.26115328337417
Nkd1	Nkd1	4.41888481140047	6.13561284673263	6.36249268273097	6.69762093647949	4.41521106308521	4.9761848917932	4.43616850363313	1.47330896406959	-1.36347142699468	-1.88916640381254	-2.78886117896929	2.18615332616561	1.46286339071354	1.96422234831386	1.71312500168634	-0.576012852711578	0.192572246928034
Cmtm6	Cmtm6	3.32436995261657	4.32493298253968	4.38128337250378	4.6515798649073	5.38430543413015	4.1142920561718	2.92723087846365	3.57214994605962	3.61027484376723	5.05093261319742	5.18476031933701	2.75797578830373	2.08699084152704	2.87487621950637	2.22247539710127	-0.574002120006382	0.11270032861332
Msra	Msra	4.825816149604	3.38414653597847	4.04299446361841	3.82064871935719	3.6880124634368	3.38011988635771	3.31564013104478	1.58772021985525	-0.131455456971171	-0.298585793107646	2.2921279719343	2.01335022728355	1.27850871334436	1.99722284583544	1.18430568816801	-0.569952637375405	-0.0680981460850816
Ext2	Ext2	5.00102755419391	4.5418802990399	4.82634509744236	4.56007905043341	3.96819215196702	2.4776514261651	1.89832446011337	1.20244279807713	0.94572754825877	2.16888588688673	3.37974570930795	0.159351766478737	-1.11806146297431	-1.71576635488371	-0.0348145234092848	-0.56769521758037	0.463418512175851
Atf6	Atf6	2.0803950211935	3.70657475546235	3.67320588339558	3.85359650620251	4.38032772057045	3.81727533165067	2.49459737596158	1.19904723786325	0.673610693629251	3.01030721607285	3.08174865123417	1.07768388343514	0.184019201716254	0.860755590921274	0.984673029716198	-0.564303547711715	0.499731012776245
Gpatch2l	Gpatch2l	2.8307157284438	3.68187650065777	3.78816365703777	3.59701860166972	3.94464296227466	3.80046508504469	2.63628819413514	1.99727072639596	2.08511867999656	1.96776991261883	2.11031980816389	1.58319389686198	0.796124444203922	0.989192854864863	1.10666567750604	-0.56352803393903	0.211865582190298
Tpra1	Tpra1	6.72347664989013	7.1103945660079	7.63324955419743	7.77602500625571	6.63939714903444	5.23450898466766	3.37362037324574	2.52326335000912	0.518464639072666	0.19690914754915	2.53831963216814	2.69151990204393	2.03099980377882	1.92178171171036	1.557451442831	-0.561555824962731	-0.375778928134719
Mtbp	Mtbp	1.56917996514257	3.11150211519192	3.26522233621938	3.12751937825279	4.31645713381987	4.01613078609469	3.42747208708629	1.4718949749713	1.9055087940281	1.62397452164461	2.59190437174868	2.42696037530482	1.74875376343555	1.91075777647258	1.63198864065197	-0.559127166360713	-0.091300829403616
Tmem237	Tmem237	4.80355253620111	1.84047531922241	2.61415621409023	3.04471934485272	3.60688041869317	3.39484336153086	2.2082019674603	-0.607097923313189	-0.801440470812007	0.271616907168655	-0.0803838009000731	0.10907989699363	-1.17251168711586	-0.926136959394605	0.5151873877775	-0.558280797830147	0.79366643597032
Olfr214	Olfr214	-3.32192809488736	1.08940323356936	1.07515607798628	2.55531063252714	2.78673853352707	2.57028804830071	2.72671353015969	0.111263727867921	-0.358970104144896	-1.46352131881851	-3.32192809488736	0.00548498027882975	-1.33714120999	-0.842299256317262	1.9909785349191	-0.555041121654307	1.91157379483323
Dgcr2	Dgcr2	3.7546523771461	4.33658332297977	4.35504446361246	4.54720919538121	5.28004320862569	3.23080862136907	1.83140301910376	3.36681177312713	2.75884254103977	2.63161187267228	3.71480599885272	1.77351841650748	1.02927246429827	1.92494500603247	2.33248477047947	-0.554348777181565	1.01336207027459
Slc4a7	Slc4a7	1.29547618798016	2.50521006086629	2.62090306485371	2.03935601032203	3.69450136599048	2.54712650682313	1.15986810836629	0.665420060097309	0.832039332651974	-0.912444829221557	3.33741139140796	1.5892310390661	0.831900129610084	1.19352945434895	1.35871848600522	-0.544510532636874	0.370429239581011
Stoml2	Stoml2	6.34013495154067	5.50952483633758	5.80840049698712	5.75428625396102	6.72137265947682	5.25545541217347	5.11927731640976	4.21153402441131	5.33622982146007	6.49185309632968	6.78811144128862	3.32681510347224	2.73817295206139	3.17386124431945	2.73796580614936	-0.530018654354888	-0.000182524015041311
Efcab7	Efcab7	2.91359602382747	2.39591280659841	2.64427624141408	3.12797658048862	4.41425056505732	3.70056178717247	1.78939957406274	-0.199989332995896	-0.870144635209113	-0.707573963112659	-2.43817826286288	1.44859766265674	0.702414534077045	-0.917996885419595	-0.0844239470938201	-0.522186842156495	-0.455372480167603
Rhobtb1	Rhobtb1	-3.32192809488736	2.84156661201311	2.87633423455126	3.45909057768484	3.86926933530266	3.3079923775988	1.82681488461514	1.34141083111689	1.30002998296254	-2.12575543536864	-2.52051693751266	1.23024102966325	0.459565510262378	0.785620929269054	0.493220830571713	-0.512743005413659	0.0204355794231699
1110059G10Rik	1110059G10Rik	4.56816590670678	4.38714192839717	4.76945968568154	4.78994308403382	4.94939485873748	3.78930149095496	2.03016301522008	3.2298878121807	3.65667941303046	3.40157585938017	2.08977947605944	3.77327709737354	3.22010179133558	3.36525395170811	3.43305248482024	-0.512128772225576	0.195407320894378
Mus81	Mus81	3.89660123787379	5.78142791204191	5.96236161771397	6.31231120812208	3.64140730174082	3.89311947583592	2.98830476492382	1.55363082971865	2.70601327767892	1.44840411346544	2.57470946805857	0.852699596883674	-0.00363751879591951	1.26212246063863	0.65555281180142	-0.512010158504172	0.383470348544854
Glce	Glce	2.28348326857667	5.99260530276066	5.72732964525932	6.47809977850619	5.01066348768734	3.74753778444719	3.57889042123776	2.86796365644351	2.79529109574838	1.04460395064977	2.2197663888167	4.02305994084083	3.48074972672324	3.78907947503737	3.73568655609967	-0.508186037889155	0.237397087594588
Kat7	Kat7	3.86081385399912	4.87817601242178	4.87384272114789	4.94679635064661	6.07669376432548	5.85860271245712	5.08088359966322	4.17674562458813	4.40380624614773	4.9220122655285	5.0922920213962	2.86154966769843	2.27990829770373	2.82367877961741	2.96215908721758	-0.504790480426967	0.594651859836758
Wdr92	Wdr92	3.36942460510267	3.70742539789102	3.81147103052984	4.42114249257247	5.38737288121638	4.957519985215	4.58176097704607	3.03879259708773	4.1105386414279	3.93086977561876	2.87342934711744	2.09988979032005	1.47406182595551	2.3017276617025	2.06461120867271	-0.49590240530056	0.466807498534628
Ciapin1	Ciapin1	5.80567165499463	4.56696124231449	4.79292821390847	5.05541259760292	5.20121432090914	5.56277970898101	5.23753312649544	3.3386526035645	3.431368894658	3.64650830944743	4.01683502464419	3.16050421217337	2.61146733970444	2.87138130991324	2.72090603788536	-0.489195179912117	0.0958463585168434
Taok2	Taok2	2.85749736249366	3.16721660607572	3.36650406979486	2.77000441323445	3.46703161824899	3.0273027023136	1.86190773656232	1.61707745330614	1.11324708567283	1.91398273605354	1.91904636446006	1.23181847433051	0.502932497047415	1.03292953747595	0.509180047695241	-0.487515971503094	0.00382410161020063
Slc12a9	Slc12a9	2.8511053684225	4.33539035469393	4.83034153438603	3.66950304845244	3.41542066426223	1.92072775852483	0.872718460544168	-0.406642404149769	0.415380098668988	-0.998540730884314	2.00362382297817	0.886229702729375	0.0927772509973347	-0.334007980044169	0.864398675996254	-0.482987870539857	0.468342300528999
Smyd4	Smyd4	3.83816517790268	3.0638325156073	2.86495273645987	2.66497427420852	3.29647062283781	2.54857225631559	1.52145282582243	0.87929014752363	0.313524494341914	0.56613321292951	0.934924059616998	1.74454197922354	1.10028383045113	1.26200493418953	0.6834686678982	-0.481809560839515	-0.280569166832801
Sart3	Sart3	4.54270998214166	5.82514451333103	6.05829701128253	6.35610154314985	5.26723614181241	5.59743284593263	4.15623479785027	3.17485699061014	4.28386252283469	4.54824548576875	4.59232546944148	1.81899042560792	1.18628372824691	1.72587012309611	1.4892193359429	-0.479711129651662	0.223340664060148
Rhbdf2	Rhbdf2	1.08024150688718	5.36513959409083	5.49395149231566	5.21823094822478	4.69143924764946	4.14930001796566	3.22821378593789	1.09314096300033	-1.61110733760429	-0.670100284669289	1.85186295361814	1.21130050114594	0.493562568028177	1.2374653082309	1.08719726926744	-0.478434829869691	0.390157075724239
Scfd1	Scfd1	6.31691685656885	5.63540325019802	5.81294739318411	5.7872652827517	5.12086614892673	5.3095109144431	3.84783659819978	2.61177908163127	3.83208998249876	4.67609247765831	5.50328194218428	3.58248770219094	3.06117893039934	3.49821366977393	2.72485245422164	-0.478082938410283	-0.299923359654634
Tmem241	Tmem241	0.131676398983128	1.42725215956401	1.95254976803036	2.55868642021449	3.33802499754931	3.26911695203175	2.61524913459594	0.23075637080115	-0.0863342837382259	-2.9277684966814	-0.0140711965897705	0.389543056657206	-0.528912223006998	-0.0535062927578873	-0.00883300099697677	-0.472216189000509	0.249541113151067
Slc16a13	Slc16a13	-3.32192809488736	4.81320656356952	4.67077803222216	4.23883270721796	3.08457626261417	3.6935873154028	3.1536448475921	0.833610675452499	-1.05892975688044	1.47177534614472	-0.176708788482464	1.98145058572981	1.37606314375143	1.74278840529998	1.52113687629299	-0.472120850115338	0.109093651005302
Ablim2	Ablim2	2.57549870710155	4.29365004917819	4.69931286628089	4.51851625541565	4.34829616613886	4.03571187625865	3.45784378062122	1.08210304473446	-2.8464831020805	-2.47692708753371	-1.69198402408204	0.891430145064907	0.126638196749638	0.55178818082925	0.799847969606557	-0.468025498110427	0.407005121961044
Zfp687	Zfp687	2.043137990807	3.33973600766177	3.66747208205408	3.04471934485272	4.21017063564017	3.42849082596152	2.4492127086942	1.74071605025393	0.340562269026414	0.161062127937757	2.79728488465776	0.482825127498192	-0.393541681999629	0.221218449485589	0.188064456989866	-0.46777420418957	0.295750954643076
Chordc1	Chordc1	5.17359919119306	4.63955053994355	4.69302968313182	4.47013334861929	5.53812838998149	4.82555669083556	4.39675546430786	3.57803297169654	4.03401317435149	5.63955632796042	5.62398388298598	3.31194262874069	2.7975288452374	3.10166416852085	3.06567378090801	-0.463948487798736	0.239822799973543
Spice1	Spice1	3.96810918892478	3.54891744291109	3.5251668453732	3.97758217079797	3.87840165502616	3.8892593613776	2.26471056474012	-0.309672307395052	-1.16909569019794	1.89319132962993	2.35185726528351	0.252257047116279	-0.690026870891176	-0.298825236236344	-0.188591972639528	-0.460319058016046	0.225896816318711
Nprl2	Nprl2	7.48843467133252	6.12482025492879	6.26106062163338	6.66708314927331	5.62800072414184	5.96302321131584	5.66229096483778	2.49384712520659	2.3893465361625	3.51965512175578	3.79069906733682	3.45189218405947	2.94845737442911	2.91422298720455	2.21231337550887	-0.458362445769911	-0.639190399891135
Nthl1	Nthl1	4.86978752612066	4.96124362173366	5.0855521272093	5.48709397967436	4.21971063954878	5.09122590925169	4.88929830577066	1.88242002570443	2.03735762041625	2.95593766234752	5.06638200630069	2.60311868574489	2.06808155146386	2.3300040175511	2.03368969089221	-0.453800273152685	-0.0282547667865579
Kif3a	Kif3a	5.15010063807124	4.15015345524625	4.2366533340756	3.52568053419503	4.02152414467746	3.70277942492018	2.3130078019814	1.95964776200873	1.4050338740786	1.11753547310362	1.13614543985357	1.06900678708064	0.373534099596191	0.658997424871173	0.939472962229683	-0.449430525391107	0.360018960454578
Shcbp1l	Shcbp1l	5.40417082852255	2.26582992289658	2.13219185329107	1.87990569114402	3.55636810114025	2.52433202420068	2.26101923725874	1.23494270668144	-1.54383308787502	-0.164324882839793	-0.761787887653381	1.19758559836162	0.529484743174938	0.332298989420955	1.21195666567422	-0.446551766354728	0.4568872800975
Vps52	Vps52	5.33780741128212	4.3257749573674	4.42468027548153	4.18596959127694	4.18204866113115	3.6942450443792	2.70713822406209	1.50820044018826	2.52716294134771	3.9169351766084	4.25759904532993	-0.0809230784539083	-1.13181567394437	-0.582666487009306	-0.497657349564564	-0.444254641799152	0.245777012420255
Fbxo10	Fbxo10	2.25834102658065	3.49080114852119	3.46957344530435	2.89234633567787	3.35335152366632	1.455218048139	0.243230356989634	0.786261785117302	-0.842281033725951	-1.89417712355024	-1.02289742439059	-0.258332717791423	-1.39242045742598	-0.77873372416162	-0.211227972455287	-0.43862525866446	0.461502151521094
Glod4	Glod4	4.84626262678183	3.57113069083472	3.62765352653408	3.59165548350827	4.40040813583924	3.86019805619739	3.96683649116565	2.48125243558537	2.37150031727749	4.19027508369121	6.35086494601727	3.64105380462569	3.17061732891664	3.34617245832886	2.97714280874368	-0.433489173410116	-0.174781853219657
Slc41a2	Slc41a2	-3.32192809488736	3.93138995031291	3.40795091723857	3.67408772635756	3.22903103957739	2.26584792156218	1.79675140077858	1.25976058534128	-0.280539658753442	0.345691583840573	-0.954487132916497	0.183735732197431	-0.703893275484767	0.743413206744441	0.143467014509139	-0.427328308971498	0.40500042660973
Rn45s	Rn45s	8.29750325742475	12.2521272777934	12.0881555133209	11.0231444397467	12.7658330669735	12.3992031438572	-3.32192809488736	-3.32192809488736	-3.32192809488736	-3.32192809488736	-3.32192809488736	13.1340017063795	12.7097879380839	13.2303888502421	13.0381480428853	-0.424164398440034	0.328320656622464
Tbccd1	Tbccd1	3.46455065120049	3.88669645786054	3.75501573602346	4.82703650597056	5.43569859373062	4.19821910385719	2.7709622117364	1.74588699031219	1.85723657145241	3.62151272201967	3.03715376255659	2.09268842091757	1.56391766926129	2.145307730669	2.02289245555067	-0.421573057104249	0.364183499137384
Slc44a2	Slc44a2	4.0498833914761	6.69771822758397	6.52197882765418	6.84042546648932	6.61458617924028	5.24972217240541	3.8631455429894	3.8308738951212	4.47785214985458	1.81616550159992	0.834800193410994	3.28945902501551	2.82356113847775	3.4464529477997	2.89108936403262	-0.420274189865057	0.0600676332670888
A730008H23Rik	A730008H23Rik	4.24401935501619	5.59277693624303	5.64697192955076	5.33786091914462	5.17187132627365	5.73117780972824	4.38395998103173	3.45932669154602	4.0860618984372	3.12326888749435	3.14794160540359	3.27400970817021	2.80976428335316	3.09086197390668	3.16306648617812	-0.418367516286315	0.317207126994
Zfp212	Zfp212	5.4388217871504	6.37438572503193	6.38138028734148	6.48965692613982	6.38992124720293	6.59257065437245	6.06855688656469	4.04999662224813	2.02619453142163	3.19736847532261	3.17672488379826	3.4148774977809	2.95765100048212	2.64233231940105	3.21357262787553	-0.415957945126245	0.231366543936526
Fam114a2	Fam114a2	5.97621697566952	3.7034219027592	3.97933944567821	3.63580081675896	4.24231287087983	3.90184195750126	2.30957203011268	2.26657967712132	2.39279824099381	3.89587454429567	4.93882211499605	2.67314609754564	2.1946721975478	2.47059690911001	2.32378921700912	-0.409967419873463	0.108680894152815
Otub1	Otub1	8.14314338267907	6.49548411466873	6.66777861210685	6.738403064415	7.21795769786411	6.60321090768495	5.32258076673749	5.50534791194183	6.53317396734769	6.95168103734449	5.67669618067892	4.58416073464389	4.16100010359492	5.0244006822264	4.55625710334909	-0.405485377434015	0.378600313797458
Tmem128	Tmem128	4.46216359316066	5.57990119472371	5.77985065247157	5.92138634215671	7.53769986577651	5.99047388188249	5.41573500894171	4.25605202433759	5.7846243769841	6.07232236002731	5.92480775398466	4.39448826417042	3.98322227106035	4.40889261789965	3.96909061259329	-0.391868621017211	-0.0133672195599916
Ormdl1	Ormdl1	5.23132871869623	5.55999342655702	5.42997742950592	4.79997317215947	4.89834864802158	2.80447283808896	1.25912180605768	0.490806281836049	1.65401385297263	3.54562247609296	4.72952014222883	1.14837723714159	0.563299575933781	1.64403567064785	0.695101769284975	-0.390460234182027	0.0833170961034997
Katnal2	Katnal2	2.66817359924164	4.22698626636594	4.33441095498087	5.3335990505948	3.448649910937	4.34004947285317	3.89560315149602	0.175569310370692	-1.52474075869074	-1.64135618291175	-2.36874332864721	1.15755234191753	0.584396863012745	1.02577830492711	0.885300671461767	-0.383844147094169	0.195254539456215
Fbxo38	Fbxo38	4.81102911180836	5.47399141959305	5.432571964921	5.28031051875524	5.44966041206331	5.10707266806288	3.66942367888043	2.78446838624122	3.00958724311268	3.07985594337967	4.02095550035967	2.46886941142511	2.01290789578266	2.69964147502507	2.33726690342918	-0.382858784409122	0.270397011294714
Gm5868	Gm5868	-0.214312194754089	1.82788404602714	2.45033236664459	3.66948037187743	4.0874713276668	4.29007784411774	4.13802804476676	2.11065055095583	-0.107472191707856	-2.31980168754223	-2.83852967954279	3.1941830444194	2.76833732175276	2.83364995531668	3.73420082405444	-0.382164340872623	0.8812781441442
Ssb	Ssb	7.77287537550405	8.34832538252652	8.47840965906219	8.9157837933892	8.93720312919264	8.7037236578091	7.3215854141202	6.0821788531943	6.1652587606101	6.82560756878171	7.17307745010923	6.73156203508398	6.34610296534423	6.28371161084189	6.24447351193116	-0.381753060514078	-0.100477779038454
Tmem47	Tmem47	2.00403030461307	3.01433029556921	3.50771853999168	3.31294247656888	3.66924224631749	2.98718077398502	2.36180484735371	1.51937080398493	0.990628175478613	-0.847162404602432	-0.570768627209423	1.51079923231834	0.984691904745327	1.2229607703763	1.0748843372407	-0.381253956169026	0.0625974781676961
Sall4	Sall4	2.24286769965953	6.49712372080939	6.74515664223119	6.49975820681969	6.78027072364139	5.83116027462611	5.00402490958913	5.08081539620134	5.38848576217107	6.03381280692068	6.74793783909227	5.17856544676501	4.79135448657578	5.65116307011422	5.88675303826249	-0.376481106457998	1.07103429861909
Fignl1	Fignl1	4.20524391900961	4.57974132845517	4.12929950479408	5.12222543059444	5.81422995986937	5.10614309108777	4.11295862719863	3.57385922157595	4.24724396967738	4.51283999644052	4.74924999119811	2.43149179418644	1.98454800648652	2.57121846976367	2.2984785011589	-0.373913653725773	0.260686834306393
Sec61a1	Sec61a1	5.48100502450244	5.8759200998981	6.1937953939412	6.08219801762356	6.98771878020456	6.03767872598783	4.74223801543734	5.07492924284409	6.14868401028836	6.16128509032241	6.91611831474902	4.4229089979204	4.03132361116901	4.41049249348465	4.35564581134016	-0.373582185022228	0.309089050501391
Tsfm	Tsfm	6.8341044040015	5.37706820638406	5.5376346444115	4.89496808672406	5.7279204545632	5.30983101540755	5.31863499463164	3.80738583662011	4.09553627438666	4.3360619671794	5.70859007471641	3.43156446185631	3.02330899098871	2.66163083476533	2.34114056415745	-0.372374750233345	-0.597761085783167
Txnrd1	Txnrd1	2.88725230261443	5.9229803648148	6.07719812768393	6.31567128413806	5.44390828641314	6.08914641715156	4.80761252317263	3.7801315886135	4.67357903658787	3.92210268067702	5.07791803593689	3.02430053622879	2.60765818583211	3.46655801192359	3.41992984934139	-0.369315124751053	0.730061619229029
Alms1-ps2	Alms1-ps2	0.497995500673297	0.209228755620055	0.802019462560083	3.57758592972697	4.191341555273	3.58551542784923	3.25145097633167	1.65523274410721	0.64603359240365	-0.102381618472058	-0.612959564654136	-0.657721918960702	-1.78224467253873	-0.486668389166559	-1.56139370773155	-0.365336979339219	0.0571236131096857
Xrn2	Xrn2	4.44087248891937	5.04763435585115	5.08666914069018	5.3215890217101	6.41465817841573	5.9058274186101	5.19615849260207	4.22275047442042	5.32143749516678	5.91399039267484	6.08986674351843	3.58518913031079	3.19369042198266	3.79936616906979	3.39492540781486	-0.360460422334893	0.184314624498632
Cwf19l1	Cwf19l1	3.6927396291484	2.59879632947756	2.42980607946663	2.32203485037048	3.12329206685571	2.84893635613434	1.47676013473801	0.434550837064037	0.71271902601753	3.33823898481962	2.82546001779442	0.993285870374649	0.43553307967857	0.63798644313679	-1.04080650398089	-0.359956056097843	-0.700484541839589
Klhl18	Klhl18	1.77095587079112	2.9088513278682	3.00896727705393	3.57056007893631	3.72920469800247	1.85113535956755	-0.229079639017496	0.876526769136095	0.419528104968482	0.335014401023774	-0.488521840135004	0.061665477292386	-0.677736361728092	-0.0815219626901277	0.0843958491900185	-0.349836452099534	0.362086220167093
Hspbap1	Hspbap1	3.4230671540065	3.22543998497981	3.28741023602959	4.11450862201978	4.10680055663034	3.78957276837319	3.46824443284486	2.29908050599065	4.05710363714117	4.12457628367825	3.41651550434749	1.12053185790407	0.597093734739757	1.08974697054708	0.969026627529356	-0.349616036182648	0.244134935442264
Banp	Banp	3.0128546813428	3.52156589314314	3.9811859376253	4.97342759800431	5.96778189928271	5.3294178473599	4.31880850322584	3.48488571506505	3.32730508556432	2.88587692767792	1.79382931109039	1.45216805536117	0.969812241593407	1.45972525588599	0.717905042986988	-0.347125783498148	-0.167753861854854
Cep44	Cep44	2.77518542558309	4.3732027374393	4.4204554532239	4.63540034784952	5.14866164202487	1.32624394730638	-1.15098074528334	1.7067559732934	2.78262663025461	2.26030874579247	3.45305658063644	1.35536948668269	0.868405503233839	0.962913246798825	0.5084968353759	-0.343602002010877	-0.230876807877097
Dse	Dse	1.04787337339153	3.87018714618902	3.56846995587205	4.32321152243317	4.68818035858693	1.71209388618527	1.22821532545714	-0.237117156464189	0.0805867205682476	-1.33466544733492	3.76249764901743	0.682382619788807	0.102994906761237	0.465458966023253	0.281770399365151	-0.34356594889851	0.100002898878204
Il1rap	Il1rap	1.58693283785313	4.39913690632848	4.41593439640734	4.15595157136089	3.82410591459491	1.14085716766227	-0.864160469419443	1.66777407139614	0.354294172026472	-1.4448984994591	-3.32192809488736	2.60301814688046	2.20610214001755	2.93067816693223	3.04533355000569	-0.339140028336058	0.731449127222909
Trp63	Trp63	5.07237595885691	4.08068324281776	3.81698874145487	3.69946279388635	4.20179066732609	4.3729869115613	4.4024152168244	2.33847576040615	-2.5674091147876	-2.63404772270116	-2.64961319403397	2.33826226186735	1.93005689674631	2.13968804383611	2.6420548974047	-0.338627237200292	0.600426655470126
Psmd1	Psmd1	6.05978788280749	5.60864663468566	5.65875988830477	5.93114407292262	7.35409948376433	6.81846714073189	4.88809541252769	4.19528459716319	5.57278964617954	6.61491151289747	7.14728634458704	4.0846122487162	3.72966197175565	3.85897122952648	3.995842782854	-0.334819590441797	0.250654856918331
Cep78	Cep78	3.48504033923449	5.14500077851388	4.76112035410437	4.97831920549972	5.39456558746702	4.52954612129863	4.54728941109515	2.96931444954942	3.86463188713085	3.01508895251612	3.5754575611331	3.05068729949955	2.68165426187585	2.46424260656442	2.56806262608525	-0.328409497297465	-0.0991255627488787
Cog3	Cog3	-0.402931325078162	3.09932718905414	2.99381563570362	3.18944822331222	4.19288062376246	3.30928971228257	2.30425402060982	1.43624180910693	2.38236014594817	2.68601413091008	1.87401000554047	1.12085288133192	0.633242552565989	0.814769741553104	0.784532899357502	-0.327073216423454	0.097563522625974
Rpp25l	Rpp25l	6.89186874378797	5.33818549097756	5.6699225008111	5.94957228386143	4.91844348311368	5.16635794004364	5.47072882121534	3.21986239639512	3.83377054868546	4.37499076129568	4.63309985233228	3.31066932147423	2.95055752627868	3.44041670403622	3.15855097390073	-0.326490036561431	0.187651835041252
Sbds	Sbds	4.43729433149714	6.54069996492907	6.84346886272502	7.34264363118553	7.81167010665456	7.66245475895713	6.99480597608493	6.1165082371574	7.42347732670428	7.00415303595763	6.11459399000712	5.63456667068874	5.30472234355812	5.46362966409735	5.57812885623788	-0.323264993603459	0.267850967215097
Pias4	Pias4	6.4631090788969	6.01864752577126	6.40867789888202	6.42064913713637	6.55595722803625	5.94018554768988	4.49861468721325	4.64287482344454	5.62183503274707	6.10027126046305	5.0566355476824	1.82276185629979	1.41044383462984	2.01596723946571	2.62766604694001	-0.318629141284044	0.992657787067873
Tbc1d14	Tbc1d14	3.17581359018756	7.29647576215322	7.16260280781717	7.64493059741302	7.30594316932772	6.97071563482023	5.83429406010885	3.76617108910985	2.13390870545414	2.17922120824728	2.75578062791616	3.30460291431911	2.95452415862319	3.22719857025846	3.49105403239613	-0.317375602383311	0.489150676804921
Ccdc34	Ccdc34	4.74409649583872	3.41546122871489	3.71866849159082	4.08323890244852	5.6504601367258	4.82083249566214	4.55054363961969	3.42396803587834	1.13553486976119	0.923818542180736	3.71859178134666	3.92695777103354	3.58964262026488	3.1536613544135	3.37728812229882	-0.316240327680853	-0.196528400730178
Ndfip1	Ndfip1	8.11305971928333	7.78170723001716	7.85531701346798	7.28472695356038	7.85304126716526	6.04676823985672	5.23589168920986	5.18868576386678	5.66125364514959	6.23613094259547	7.66841700727964	4.19695909866604	3.86670217424023	4.1012470601592	4.20643543874451	-0.313001117492871	0.322035573531558
Trp53bp1	Trp53bp1	2.7796442476991	4.65036822300208	4.68717269447643	5.20554109166653	6.14117730468656	5.18552168412832	4.46313851314294	3.36593044749549	4.03955955725571	3.56127725142271	2.49422101906166	2.40477526798363	2.03505631751733	2.46934595962164	2.53808458325946	-0.309765176372356	0.424457346486602
Slc25a1	Slc25a1	5.26143678877999	5.49591896763269	5.62997145602515	4.93145141311344	5.12226270991068	4.49820618159115	3.69348695749933	2.09126315184308	0.659751059326105	-0.658173612504016	5.19355887104722	2.04523270570355	1.67872302000665	1.74154314790244	1.31771929867376	-0.293679901760137	-0.273690883412502
Pdia6	Pdia6	5.95567315318264	7.23478869665608	7.40452850672964	7.4920133868738	6.92656879107202	6.0427734563382	4.36522359910083	4.95607989151391	4.96015024971713	4.14175157430729	7.68603823043901	2.99192699091783	2.66750531873625	2.68079334555336	2.68743689258371	-0.287913957202276	0.0174733463047757
Mrgbp	Mrgbp	4.74238893792837	5.90864720921337	6.18494673223677	5.69657811984316	3.30792828145061	4.59356292866986	3.55307783522008	1.12996875239107	1.34568590732463	0.962467585625515	1.69728453667424	0.79827230974656	0.34607739266093	1.08089995437409	-0.219856767632863	-0.281574730261186	-0.303957144985534
Gcnt4	Gcnt4	1.58206940276757	4.80772585309332	4.47418291665439	5.31552275753538	5.62230371984646	4.59469185650949	2.57444548504055	0.178759251707305	-2.34514216145308	-2.26657276716242	-1.80588772616289	-0.157417665235092	-0.788709851197186	-0.522069370892162	0.223522892527385	-0.280805200335325	0.483457032380563
Gpr180	Gpr180	3.61276531234659	5.39151341154633	5.10027546617254	5.08982014504664	4.57978355900252	3.37250640898617	3.5581329109111	2.62222522537254	1.9904321290138	0.653812132584994	0.96452431956958	1.51899330443871	1.14568983134679	1.37033652023262	1.78339921991508	-0.274915887266841	0.48039768349363
BC051537	BC051537	-3.32192809488736	2.42838630430233	3.28692992661142	3.04244647852633	3.6083006621683	2.72122389780773	1.23309656903431	-1.13848604502198	-3.32192809488736	-2.35940720432919	-3.32192809488736	0.459875617088383	-0.023732256262392	-0.0442705938839363	-2.24142732889577	-0.272577477378571	-0.761079340263074
Prpf6	Prpf6	4.69213702293913	5.86056309710282	6.14827115828643	6.35960023255975	7.14436253651334	6.87242248274111	5.60633265969246	3.40644143068586	4.22746384477705	5.24352437773375	4.72996056101802	2.763073919886	2.45280722044128	2.72035344402111	2.67154942925928	-0.270304562242856	0.189798821588686
Msh2	Msh2	5.48169289025192	5.68822512732724	5.84863295476363	5.49807849985918	5.69273126134116	5.52232886586613	4.76171610245676	3.87003915166257	4.24398128586924	5.48135707189223	7.54445447454392	1.87329108250452	1.5302581754992	2.75108171419045	1.5414753048127	-0.268616462058323	0.00856017647754024
Sf3b1	Sf3b1	5.28038847488099	5.38294386956899	5.36513609377593	5.80280326004153	6.91315270879336	6.34348066589805	6.00539998774259	5.06076941540617	6.81739302184732	7.00990697694933	6.86887192958924	4.72656113318901	4.4513448096671	4.83419716665427	4.42412703689906	-0.265281772645383	-0.0261325027254651
Slc12a7	Slc12a7	3.38872683066154	3.82978868535193	4.05190279057794	3.84797686898468	3.55138066249015	2.45953391520427	0.653225149216332	0.551786689812224	2.11680388668322	4.71248022816185	4.87181901211316	0.376853519121945	-0.103186652126442	0.952060218731506	0.325469260742057	-0.263912372820274	0.233784942258317
Slc9a3	Slc9a3	-3.32192809488736	3.75726865452394	3.84541979625791	3.51027837551118	2.83165838882827	3.41336390436619	2.75211058221936	0.565772628095427	0.118866009112226	-3.06236634447693	-3.06523019510317	0.22862578888841	-0.273769539896937	0.616572744167599	0.766812548150856	-0.262429891453748	0.59094926740628
Gtpbp1	Gtpbp1	3.20979801159887	4.38640401046558	4.66960508862937	4.46169880211064	5.17607139624068	4.48827076870367	4.3207662576772	3.2512782648888	1.68881594453733	1.56583110743448	3.24195455760177	1.78980960193182	1.45056954335775	1.93159332733568	1.65449917979974	-0.26233979986034	0.156034160478688
Ppp2r1a	Ppp2r1a	6.02161075441503	6.7292808460274	6.7539654857674	6.61835466569917	7.59828331290362	6.8109571587378	6.22531735237846	4.93526171724825	4.98149193443778	6.26536375423744	7.82661839592949	4.00170521767969	3.72418056530404	4.07890573358366	3.45168594646638	-0.261337379031037	-0.253497161193766
9330182L06Rik	9330182L06Rik	1.29038901434603	3.69579342488249	3.46575249434579	2.98087896218257	3.11388882391	1.0516853187522	0.460281246940884	-0.123019108203119	-2.07962437132468	-3.05988347685599	-2.07420105405104	0.0971764530768085	-0.427257227235086	0.341145757477133	0.164033480149481	-0.261035303256872	0.297727381163113
Dpf3	Dpf3	4.20343610380364	4.5743255868936	4.71492136501341	5.41831477817773	5.44909580750795	5.26542939449548	4.95339096873976	3.42014550486889	2.66041982911452	4.03738222200308	0.917943434688563	2.57810160816039	2.27358386633936	1.92906042852852	1.71814606454548	-0.2607814254319	-0.452854632192753
Kif23	Kif23	3.6593994314203	7.0241755975515	7.11930429553141	7.44093559232817	8.43396093112118	7.90227259959749	6.65460738913619	5.71026092987811	6.14910690854896	6.61273730373105	4.39408878878398	5.31436102198999	5.0497094691226	5.39463260964185	4.81943362942121	-0.258240950261846	-0.223686192217145
Smc4	Smc4	6.64593217628179	6.61532653802741	6.77885249296351	6.95703237251396	7.85176777759363	5.8784359888506	4.39174022931601	4.93172087294796	6.18124768779979	6.22476962044363	5.60871759315329	4.72736863523912	4.46040065958892	4.72236417698935	4.44928178161534	-0.257363635686715	-0.0106805528154342
Atg16l1	Atg16l1	3.75241677620238	6.43741086112371	6.3374988105495	6.53340449351254	6.64414902714604	4.18220761039461	3.15946288529095	4.03775119547205	5.3972005725334	4.41926246084235	3.50015192914823	2.93571749006639	2.64521147627049	2.67223975985011	2.66419609329715	-0.257027030752634	0.0166105957858797
Eftud2	Eftud2	5.81229027743249	5.45055144330648	5.61776276971292	5.6085017503099	3.61330768777495	3.95470814362989	2.43130737744294	1.45510229031344	3.7290959081371	5.50554481920347	6.03539737123034	0.073360183535451	-0.442821220340435	0.0888052942654971	-0.0743405204417971	-0.25517122464682	0.177447366500739
Slc31a2	Slc31a2	4.55887373256708	5.68213502902001	5.95898415447547	5.55732124398594	6.47711386714933	4.56860371720734	3.07600489529831	1.26875775099392	1.86899486553492	1.70014227034853	2.28011598128956	2.47999873536596	2.17988014508321	2.07852700714183	2.38334562466091	-0.254504304080253	0.171670925104927
Secisbp2	Secisbp2	3.68871749180311	3.65514571459822	3.80778766566158	3.68964581304263	4.39854191425525	3.91938775829142	3.26686747923712	2.26812893389775	1.74563318518077	2.14596107583171	3.17999346033369	2.21603544944431	1.91045087911431	2.08667832634539	0.993901248231782	-0.251383801067786	-0.688252972922624
Tapt1	Tapt1	-0.408519721272196	1.58163084016606	1.53660002563505	2.05439702163715	3.27575055920975	1.47374535724337	0.862693390684042	1.30647224070458	0.576599531052154	-0.582298140714843	0.255802836602718	2.18661688291982	1.88350778510744	1.94543140796019	2.29836686319488	-0.248479399298185	0.34236948843172
Smim8	Smim8	6.40867620075366	5.68284012630961	6.00609376978945	5.78701969940523	4.96530869399496	4.89656733364792	3.33500296363518	2.70424784174289	2.7096942691511	2.37050747277337	4.9736893313827	4.21457257373999	3.9558869956299	3.9101074721188	4.13852541774816	-0.245645002915398	0.173203697781458
Nat2	Nat2	2.3161370513332	2.16836604881212	2.45841875356163	1.30912961061558	2.51087839240974	1.69071655497846	1.46620945451206	-3.32192809488736	-2.83960949942474	-2.52317911559384	-3.32192809488736	-1.82209085443548	-3.32192809488736	0.0973986374407162	-3.32192809488736	-0.242219327678684	0
Gigyf2	Gigyf2	3.38144950823982	3.22947717857244	3.08026368218525	2.63710940061499	3.74206012223017	3.67390687943237	2.55775316889336	1.94399631849866	2.71391572110716	2.72154327897517	2.54655866632972	1.30282471431369	0.961477410546603	1.15208265407937	1.32424988218166	-0.241916765851425	0.257646260914967
Cdk5	Cdk5	4.80677257404154	5.07053530750383	5.62487000992835	5.52517937654524	3.50478562554485	4.84761614512204	4.27147049815062	1.54698086470366	-0.120364802048843	0.967581801156262	3.96298389430188	0.720434548074242	0.327385861139844	0.630427186302398	0.51380948786679	-0.241670797356542	0.111464375151742
Gm10324	Gm10324	4.13209147592808	3.74131596742751	5.28651525403418	5.85709769591874	5.01239435966854	5.89097435211402	4.63761604203174	2.86027554198908	2.3607098076841	1.89965129331797	5.01340866023353	-0.262105808231662	-0.819080942456495	-0.307604780814444	-0.00681342226575725	-0.241320609870104	0.369742389827122
Adpgk	Adpgk	4.21488637216597	5.23537093669791	4.32753647682444	3.80412585716498	5.01191600583174	1.90202725792366	3.87411823804748	2.24801255401325	2.74020441300974	2.60532127592493	3.62978790685218	2.38229832657632	2.0954824168398	2.68149301665571	2.70234153530098	-0.240844137418693	0.518002180387768
Panx1	Panx1	4.45146170680553	2.98711527178554	2.39951018986141	2.83983264086041	3.18757298906982	2.15518901116903	2.53932509927525	-0.631852995489666	1.27305033284221	1.01642500349979	0.649201558887861	1.15095278990347	0.800313718014136	1.62216451458318	0.953331636850903	-0.240479391673423	0.102683669017019
Pja2	Pja2	4.05141560815311	2.73718919456896	2.54215154645944	2.54634875565978	2.65599059498569	2.3408698592636	1.93962152491338	0.208592170627827	-1.47356655316986	-0.206859883994796	2.34579659535696	0.892194751632527	0.523750603071441	0.481306976592484	-0.144289814069781	-0.237492188096003	-0.373223679732935
Rpa3	Rpa3	5.28844715896396	5.726744042493	5.88913521910823	6.26593191236615	7.86717370027266	7.33148130053343	8.03771166711375	6.21233392846426	5.63218967955929	6.1039654536005	7.00975025353058	6.65103058174034	6.41181132119578	6.36416112416918	6.11696624568391	-0.236911646791974	-0.291427313104033
Lalba	Lalba	-3.32192809488736	-1.46489063229906	0.325363386622185	2.14758674332203	3.7527592938529	2.87314385305021	1.36923194812253	0.599584405768793	-1.73539391298236	-3.32192809488736	-3.32192809488736	0.797274735774216	0.427150230562418	0.439476046967193	-1.33209879410572	-0.232901233727781	-0.791052495868632
Cers6	Cers6	2.08355038329902	5.56685167747366	5.32304575050842	5.66034965708275	5.4421705349234	5.82043428407604	5.03955955725571	2.24210551744815	1.86739835177888	1.69731567780192	3.40371764212247	2.7660690524164	2.50062060362871	2.59624934753859	2.59922526898427	-0.231791049973812	0.0854674853546541
Fam83g	Fam83g	3.13508498346302	5.69560414377385	6.07942718154402	5.84381052939426	3.64992580628705	2.72431629610305	-0.592384025221277	0.253517364266974	0.986760416512618	1.47994965961916	-1.45342306053944	0.17840503794466	-0.267960729480722	0.339017465176785	-0.0448663875798356	-0.231456394514692	0.111376750466354
Igf2bp2	Igf2bp2	5.46016261748873	7.27568687656865	7.21556212029363	7.22565090409578	7.25447121826166	6.52600932431752	5.447936189646	3.9814508341617	4.52322319658279	5.38805862765543	5.68708589047879	3.38484407916614	3.13227068411751	2.97063055853093	3.20760734308488	-0.230841757538561	0.0684873534702657
Ddx11	Ddx11	1.5355005905689	5.93480661546545	5.73759753650623	5.48579067534672	2.63893340413065	2.99241858918102	2.02000785431571	0.403780347072412	0.272357688260527	-0.727893178867922	2.12309999804831	0.423647913449956	0.0156336755714177	0.306373899886152	-0.414749825716767	-0.230096537319421	-0.211651990456215
Mrps27	Mrps27	4.61799191954773	5.24682988846006	5.42138489895359	5.5185005189214	5.20820508950445	5.05123722344324	4.1815796587472	2.28406692323342	3.62858697746819	4.820245350394	4.0503797989321	2.16078212062743	1.8809518165076	0.968777753773874	1.48693185481943	-0.228995492867854	-0.307684521400787
Arpc1b	Arpc1b	3.78374998300717	4.7289435885423	5.51040814714949	4.73421644580542	5.1211977991485	4.98560972124398	3.25723243815128	2.99646467576744	2.22924643424833	5.37078154939379	7.51568407103897	1.56466692257888	1.26328075202904	2.06196347316407	2.17630471011315	-0.225242356768074	0.715632598868194
Tfb1m	Tfb1m	4.27996152065059	6.21681374812924	6.23320166601647	5.96308334114708	6.43625680294954	6.01695310694696	5.15410519096325	3.43528187890846	3.01717008582997	3.09173706449619	4.68755904891004	2.67072164735669	2.41201859855042	2.82412600839014	3.21183270013378	-0.224033190822587	0.708155101792393
Sohlh2	Sohlh2	6.34448233645982	2.43953537647984	3.02178529055027	2.82732517264355	4.14425035619052	3.59081756331295	2.88948522422504	0.0632005659182865	-0.849554703781736	-3.32192809488736	-2.81938362553772	-0.254100105534973	-0.75929123528022	-0.841882690299893	-1.59976157001784	-0.221777705809707	-0.27749569162111
Sybu	Sybu	3.58167663040683	2.24003034236095	2.81912656033017	2.61108973557146	2.50964770907467	2.42739967562859	1.40078382255496	-0.236734614702019	-2.78777283988874	-2.7941100744619	-2.95382803735099	-0.814820924717539	-1.47439308497801	-0.889478930826812	0.0800620450114244	-0.221030900399627	0.635398788887052
Dtwd1	Dtwd1	4.44645475224488	3.52549262047696	3.64407546275662	3.40868469137546	4.35139511601271	3.18222350435782	2.28473324516151	0.581303036002642	0.406710806211164	2.13088804947516	1.7825343758695	0.999733405000086	0.673687079209815	0.59753509768197	0.948287012239307	-0.216745704884571	0.181464689464013
Zfp120	Zfp120	3.43237152286745	3.54400308839647	3.2263266401222	3.63687978825531	4.42530487549363	3.78189472301693	3.10626790695071	2.01572234854851	1.97338718581252	0.785542182200601	1.00272412014388	2.85243760045127	2.60790243558899	2.88309072690415	3.21385710462094	-0.215305129530845	0.540856888240852
Txnip	Txnip	5.73764350153967	8.9165572563538	9.23700914084107	9.44335800383632	8.6841068903727	9.51001444412699	5.03454588424418	4.05791809741879	3.70228075355146	0.783875677029723	2.14685395368297	4.02483372946704	3.80092648149329	4.01162816604504	3.44599660546978	-0.21127219178719	-0.330725960416689
Tsc22d1	Tsc22d1	6.41033262373513	8.02534999764657	8.10570950242685	8.54481378206813	8.22858784082087	8.90806230938495	6.86174450093926	5.26866269742241	4.84685933396558	3.57734422773091	6.06726655198432	5.54787189328111	5.33429246508948	5.42558504833958	5.00340966361552	-0.209240918279118	-0.32279019266332
St3gal5	St3gal5	4.57563907863352	3.1953885476003	2.89525996036533	3.72526126882509	4.46125350969099	3.58191760772283	3.61041659714891	0.556758015738728	-1.75415389794721	-1.96717693190703	-1.85751075318951	-0.0453191073787365	-0.476939938204751	-0.192376209374157	0.528625030132386	-0.207667438918858	0.533424757705153
Fam221a	Fam221a	3.84505843239119	4.21137827374685	3.99248747661567	4.22902642362534	4.5905062118192	4.37358557487915	3.7594647974367	1.82880216054396	1.35390476922592	1.62500858254843	3.08391794631522	2.96016449111702	2.72978950093012	2.89872003532733	2.77321484561704	-0.20471128096926	0.0383057630858458
Rdh14	Rdh14	5.0281536103302	4.40180792572621	4.51646276701334	3.85736398670578	3.80981570873162	3.37080595572827	3.31866102225111	1.0224033250847	0.416288494685977	0.552937709623116	2.14495348080703	1.09276774727887	0.792314588050116	1.95872290338883	2.31187368994918	-0.204586100280902	1.15612114235866
Pou2f1	Pou2f1	2.54190878860869	2.63947297827692	2.5251317575124	2.69565536346577	3.43644171419682	2.73336301845264	1.74642886537863	0.0780482219305364	-0.175183277280772	0.271533246691993	1.83768898231903	0.384418918148725	0.0222229360891256	0.0064773701798724	0.593469492713391	-0.203258761007138	0.330618791488889
Kidins220	Kidins220	1.52800112913898	3.05382729173939	2.96254347052607	3.43632177446687	3.31385676328094	2.79274917609321	1.33773392391662	1.29914499642742	2.56582379764673	2.72508236075478	1.71011983673332	1.5158636535485	1.24820042730669	1.68012048355345	0.98606436647159	-0.198924605199384	-0.185236284966995
Fam53b	Fam53b	0.0669378484008579	3.10757070834738	3.230954605573	3.37033170158454	2.99785058739158	2.61800601988727	1.2843246042055	0.142753239946761	0.137660900079479	-0.579313880613942	0.831163822334285	-0.253935389862619	-0.692264315473233	-0.32878441284688	-0.563759342426625	-0.194921257184875	0.0537494370551314
Pnpt1	Pnpt1	3.57985595135068	3.40486225973561	3.08999128113812	2.97252907803241	3.24006393513305	3.06363063932566	2.66362015122212	0.367270408994823	1.03822545131405	2.92837600850547	4.91718348736469	0.937597945180705	0.654214504683301	0.865325208475149	0.295914951917276	-0.186602537923865	-0.217435006311458
Stom	Stom	2.09839597531686	6.7886335137561	6.96311571771051	6.94612259199659	6.41264605465516	6.53949074790682	5.71396794391935	3.07342952187548	0.426737076125687	-2.18412294825199	1.79488161269731	2.57586693305469	2.36286929236014	2.75223711673193	2.33739105517213	-0.18320494022279	-0.0216556454553261
1500011B03Rik	1500011B03Rik	5.64284017478669	4.59843071591291	4.79920130764332	5.39894544140413	5.97920909644325	5.89389365764155	5.66878572910474	4.10095242556307	4.55364925921857	3.59805547862571	3.51344021247752	4.65336845194226	4.4633880848743	4.08101418324506	4.52274942725713	-0.182986092918278	0.0570799201024361
Fam120b	Fam120b	3.4947356048628	2.55109022133758	3.09297527260177	3.35625651637282	2.67338229511515	2.53470907573845	1.30332485756906	-0.029646959356611	0.65259204011796	-0.737747265701846	-1.60944236402587	-0.348228331888033	-0.773840434969946	-1.20141412587435	-1.12084176196357	-0.182892396026644	-0.126903988775666
Cops8	Cops8	7.19953493876541	7.38394616118709	7.40658768879008	7.52603750284173	8.2966822373611	8.20612548298656	7.27436417470429	5.91370802788299	6.3877313019252	5.77898386920351	6.40919064221718	5.41892788529066	5.23361331546708	5.20297249022083	5.29547875941201	-0.181246115708316	0.0604500266836027
Col6a6	Col6a6	2.11834311260267	3.72709270905041	3.32548284057508	3.82394292928365	3.08802114105511	3.53590364820557	2.18536230662823	-0.231635256974521	-0.45939140407352	-2.85716156069889	-3.02008529233469	-0.410602400029585	-0.841753286300856	-0.383055763910937	-0.890451912459192	-0.180527513112856	-0.0184433748862841
Fbxw18	Fbxw18	5.1709585625731	9.09118676117317	8.61254417689709	8.90987508746186	7.8013074198813	8.16456506295929	6.30109739816509	4.7522829581553	3.73413513713116	-0.2416183574029	-1.85721801124239	5.07983267618763	4.89613696650284	5.28268098032689	4.8997219671067	-0.178626588070693	0.00347995155452394
Cdk15	Cdk15	1.81735720410814	2.26525984898086	2.22430890175137	1.99837605443825	2.97346984590359	2.64771283642405	2.2867185397983	0.777350275104344	-2.03144471041901	-2.8699674380411	-2.87328294092338	1.09584864192785	0.835456694679698	0.651302547288887	1.26727224170238	-0.178219694772715	0.300937931872296
Mtfr2	Mtfr2	1.59489246234034	3.19491283431378	2.79845495201005	2.32085721782248	4.87607977443298	4.73411887484639	4.00084733445639	3.16320082364442	3.11228811360267	1.28996427238831	3.22498796668943	2.40971017567668	2.20134030245386	2.74714416310934	1.52961744597454	-0.176260841717788	-0.538095353691083
Gm12633	Gm12633	-3.32192809488736	3.46959949213792	3.61203396182289	4.87306016304712	4.19340905315566	6.19638475311071	4.55557691283397	1.97621697566952	-2.93720629244926	-3.32192809488736	-2.93436151757611	2.95426104033428	2.76583492299757	2.60583451707508	3.14207329590294	-0.167634587839577	0.337007588575258
Glmn	Glmn	5.11672654962082	6.3879104788931	6.75706326153243	6.85491823795099	5.2654819045517	5.99823838612946	4.86249106613352	2.91584592464985	3.42177535691676	3.59943682303214	3.33813912804328	4.34118359782027	4.17207250898499	4.0948550415792	3.73729708379358	-0.161502982486729	-0.410847451873697
Fkbp15	Fkbp15	4.25059024393779	4.29314237791136	4.37521323955639	3.8798429726012	4.53104453238822	3.92472700803309	3.42186958956029	2.05084992217468	2.48440885285824	2.07211609315505	3.08494356438786	1.13226404168948	0.900190864739029	1.21346655307382	1.17928624622042	-0.160587497507563	0.194080287348886
Txnrd3	Txnrd3	5.06565847093199	5.1365810516665	4.98709798598694	4.40623732482784	3.9469647411558	3.22448332847917	3.53464683131418	0.992942413649471	-0.0729591797172173	-0.236828115543989	-0.063742370201199	0.657179375866475	0.411306312648485	0.934628300930231	-0.288288172376256	-0.151619595884043	-0.375509130895576
Fbxo30	Fbxo30	3.93959331798546	5.49459481604221	5.53710966034068	5.87327184013582	6.05449036293518	5.25215070056983	3.66626803762285	3.26502875486676	4.60559507719537	2.84576902864505	4.1742865618364	3.68166330917212	3.51972913582751	3.35765126284483	3.32624430690274	-0.150745807843987	-0.178497380695082
Xrcc1	Xrcc1	6.86273652974907	5.98766648916365	6.20243731262957	6.24468159741519	4.29170668818105	2.53636130552404	1.03949639059089	2.19478679126471	4.53449120850342	5.89846958148001	5.00699810425049	0.211292753251232	-0.0596362744700933	0.728366011931041	-0.368183241830882	-0.14613087436496	-0.150967169280873
Slc25a31	Slc25a31	6.19466625229835	6.00312095825375	6.14854166087439	6.24939603678507	5.61883769608902	6.04133498791036	4.09143750209847	3.68814678111998	4.38189244335967	2.00515203129785	-2.36287983865169	5.70689562532843	5.56106585959081	5.73935537897724	5.41306374103734	-0.143232800796759	-0.145089455828961
Anks4b	Anks4b	-3.32192809488736	3.94221420585133	3.50584012971443	2.78502526909642	4.07058682619355	3.82068956055921	3.20950795305723	0.583981134390971	0.111542844099972	-3.00027125216619	-3.32192809488736	2.57933855825743	2.41543135851481	2.73701790750396	2.13963323458067	-0.141366358845297	-0.232580219749118
Efna4	Efna4	3.51065816203004	4.48737057923138	4.79105346103407	4.07608872313551	4.40872544566454	3.226967776281	2.40526810832798	0.429492777556327	-0.925782309289632	-2.32067349587326	3.71167110291812	0.418454747929576	0.175393959019249	0.380583099503265	0.551829726931493	-0.140276939974215	0.221452985137468
Rgs12	Rgs12	2.86517847655449	3.83681285619561	4.15501248013186	3.91441144428101	3.54733877239465	3.72377696962344	2.89965902637744	0.499567842595483	-1.06425966115316	-2.34672127864815	0.393932337041287	0.680071275583867	0.454712928591042	0.545030658503715	0.963258040166116	-0.140191575836984	0.327797640645529
Abcg1	Abcg1	3.58762902077556	2.84708491524455	2.72103573607969	3.60430858952597	2.54279787582965	2.72935699003332	1.12783134782781	0.0670122199460011	-1.53685468436119	-2.69297723519551	2.47666942014749	1.55789004433727	1.37278206990304	0.854063673732081	2.00776837085365	-0.139593542728554	0.496025551712331
Nfrkb	Nfrkb	3.30171054845068	4.27878024118824	4.60391707993421	4.13170471095979	5.48380288160849	4.86555760082507	2.57296968122083	1.53048031356069	2.76864167925349	2.50458734350426	2.39119855687346	2.04648471106463	1.88105236390081	2.03648023636695	1.89143138359505	-0.134410296400784	0.00834688637102767
Fetub	Fetub	6.81526800370087	3.81358625391767	3.65008670079048	6.238874732933	4.26567692517217	5.47048805861612	4.5365005637225	1.48811391894917	-0.594018528629711	0.0430336724630846	0.907167566468017	1.63248449883091	1.45693849269207	1.86098446095797	0.853116428840855	-0.13414914066416	-0.429644041847055
Dnajc1	Dnajc1	2.85820583903967	2.70597347962198	2.42584597685534	2.09272501021096	3.35522774623223	1.46145521799151	1.13780514663537	1.24863805557614	0.822705677997791	1.25229454120184	1.34434562454981	1.17013803970984	0.981139497165137	1.2528615060731	0.908501317279876	-0.132431915299931	-0.0494957927831805
B3galnt1	B3galnt1	4.73380985660169	5.05339810877741	4.68896361104237	3.72586110348619	2.44933158154263	2.64027154809595	1.59442911620943	0.27119855626301	0.932900231019738	-0.317313448795566	3.60731847620328	0.00159876685921931	-0.259158585282813	-0.158520202116887	0.427860096940665	-0.131427298173188	0.371453781143333
Sufu	Sufu	1.70496489580632	5.35499863931907	5.08577729837786	4.74450557862861	4.59117673156146	4.19835270601498	3.42010507191291	2.87884302764179	2.23674363313366	-0.102101313461378	1.48399372554355	1.4410142724344	1.26453383684786	1.05019175549947	1.16810547529034	-0.130485593340605	-0.0695042730022102
Naa16	Naa16	3.24990037816291	5.22810678532466	5.04424984264041	5.15889845076218	6.19582198743807	5.83399059836853	4.01106620140621	3.2537321593003	3.59623150795487	4.17334334174792	4.15182635247694	2.71681933624494	2.56859719480585	2.9028004903259	2.97124480536819	-0.129546459668445	0.35560793854672
Vwa2	Vwa2	-3.32192809488736	3.1409651145206	3.56980701146899	3.35658049751	3.64495222156646	0.638388993960928	-0.231958840028673	-1.01954177336106	-1.62574727787401	-3.15798245399328	-3.32192809488736	-1.74520143044312	-2.35167446145698	-1.43242379076566	-1.62248529044821	-0.128839336659893	0.160376815438551
Polk	Polk	1.40091494833843	1.73166550779285	1.62457352506638	2.19760437452523	3.06639233989178	2.8466357230449	2.72306046721724	0.589044356767767	-0.0263270140837792	1.43098637550787	0.517668758307736	-0.199599336677878	-0.474012983444944	-0.576217720260323	0.281621432887485	-0.12843759789674	0.385082330195375
Grn	Grn	0.920735379432824	4.4294887604234	5.26883483708676	4.99118168140853	5.73025953419096	3.92643595758247	1.99000363844861	2.20198194775989	5.22022159388648	8.53351273464445	6.17271551883591	1.18365979896078	1.00151293255906	1.32896713075997	1.19715491868262	-0.128079251033136	0.13775759951861
Hmga1	Hmga1	7.0058153989488	4.35172019057632	4.44896700709811	4.44644813527314	4.4544325542344	4.53738304866581	3.92131254622246	2.56846995587205	-3.32170304335905	0.0863109411418093	3.10150048788914	1.52888330981668	1.35872136624766	2.62438664397299	0.595437415314125	-0.127851537491553	-0.523089439635696
Sgsm1	Sgsm1	1.48706953344208	4.85564592031056	5.14094221737709	4.82620270748558	2.64377077970014	3.46491653554777	3.01665676889967	0.424180400700573	-1.31305759958092	-0.0146059541608379	0.275507730788931	0.361909764671038	0.141363316231031	0.232445478350832	0.196980680160023	-0.125592278274956	0.0308912733735053
Fpgs	Fpgs	3.8292406992993	6.73782194014417	7.14346484959575	7.23308276010264	8.37521758449335	7.90442990550061	7.62635152097773	5.43649501754297	6.11650615783227	4.84978413979916	4.49588699761417	4.32921624879039	4.19821713902726	4.03306713839487	3.76830909529601	-0.125134375328547	-0.406688430947523
Iqcb1	Iqcb1	5.52548009202545	5.18511329360005	5.19348396404619	4.20530648676137	3.0973478516069	4.43100108965844	3.05561562703526	0.143171348042721	-0.856536048370792	-2.10947704009045	1.81914904684675	1.28714423826248	1.1150315644635	0.981595867245002	1.09899692450261	-0.123683794033486	-0.0113092877230086
Prkab1	Prkab1	4.42567413538758	6.67520903625919	6.78925975143968	6.84592906524064	8.05970677921461	7.11698848097737	5.10079687915441	5.41786601372371	6.02764507180383	7.24490608187577	5.93819873818702	4.82128684844305	4.69561171271131	4.64118788587975	4.45923129636041	-0.121629615789312	-0.227784811147588
Btbd9	Btbd9	4.39242733821372	3.27000858132114	2.73199127210768	2.17083841908314	2.59138740199131	2.335437520671	1.42513162646282	0.457226545544628	-0.292537052834261	-0.61770460382894	0.547854496960415	0.551683574619382	0.352645522684089	0.715927406330493	0.139584598257873	-0.120050084588921	-0.121130160430332
Akap13	Akap13	3.04583434655702	3.45063061945758	3.32677892756057	2.3775957761494	3.37328627427302	2.77252334953443	1.04898245474096	0.861447255517374	0.226767451836532	-0.826079462230609	0.819717226120355	0.777050266741796	0.592534819307779	1.23449309846462	0.675500653183556	-0.118279634666132	0.0525112611256723
Rpusd4	Rpusd4	3.15320381759634	5.81786624419111	5.88097687518497	5.66868079479413	6.27750686838696	5.49442841153894	2.95887978589239	3.0336872878706	3.32554616155098	4.32306016621458	4.51464620741753	2.50134533699473	2.36391833418815	2.82317665158315	2.84990869799574	-0.11778620807354	0.42324303632184
Bub1b	Bub1b	2.51599244707793	7.6212460287096	7.98537519092455	8.78698507924185	9.0229558688342	6.16032929453899	3.12263959111794	2.40531712928859	3.79574617149453	4.45708204812859	4.6592509913202	2.71521648020673	2.5864886008279	2.87252315648169	2.51296132339647	-0.11258942556768	-0.0637305513039651
Plxnb2	Plxnb2	2.13804115534915	5.06416287609853	5.13988282721892	4.22888024417116	3.02765480204895	2.42367228594813	-0.117735720029884	0.00364396989820761	-0.286219737186847	3.48855356942897	3.15134092482023	-0.455506611452966	-0.714175812383295	-0.324168445360397	-0.546469546550098	-0.110089917922488	0.0700822729476019
Gorasp2	Gorasp2	6.7578766597479	6.9403664582859	6.67021717817648	6.6675089826382	6.96494150464248	5.31507346204929	5.86068972236926	5.31778884127903	5.4817122620033	4.86677448065054	5.76395593509211	4.65651444131119	4.54402747304026	4.51286742859964	4.39119218345036	-0.108461640379429	-0.146858814107086
Lama2	Lama2	1.37011405043806	3.81637442783349	3.36070138107983	2.39113255242231	3.07561648644917	2.19385688354252	1.09052827943759	0.63620001423874	-0.253580594186458	-2.13245140578949	-1.10505732168241	0.85072062670614	0.685195732041579	0.472031417742883	0.730539334345647	-0.108284397368001	0.0292349148123496
Top1	Top1	4.69956273696805	5.630740360602	5.8191955519395	6.15212661891957	7.77267087312131	7.16169625064213	6.21294280378711	5.9910705435687	6.68629041066355	6.03968456646017	4.75488750216347	5.40612783735026	5.29875289952411	5.39848136005532	5.3331224090688	-0.105060044931611	0.0336101181427647
Pitpnm2	Pitpnm2	-0.0812458870590705	2.10445743852982	2.60062657655569	1.85108337451988	2.40692844666549	2.02070131495286	1.83584324873874	0.139639753131177	-0.59054063082177	-2.29321750893322	-2.44794170479115	-0.525862500254332	-0.776071921917359	-0.0611241432463358	-1.0271549319375	-0.103696750517064	-0.0936597344884254
Zfp442	Zfp442	2.78767902226358	2.37257884280633	2.3560902717206	3.0677385181852	2.93529189508865	3.23617725746695	0.871615006588109	-1.37054172450589	-1.57128300437054	-2.29667245709407	-0.60622358262682	-1.86328007242289	-2.33930608767134	-3.23753177624892	-2.34189182362539	-0.0981179813933033	-0.000465176254789854
Crmp1	Crmp1	-0.399193618071979	0.586010478398411	0.640408070858929	1.0833018848752	2.45681403278839	2.04924739202147	1.77214747887809	-1.54986931887215	-2.5111181427545	-3.10569923603808	-3.32192809488736	0.338710346717866	0.167844649217004	0.0772916668475929	-0.922249808571031	-0.0973509966238707	-0.50308833937733
Lrrc14	Lrrc14	4.37610280967371	4.5081243613842	4.88469559507296	4.38845132052676	5.44167270138085	4.60437383079642	3.39758394029825	1.90698677207206	1.8190059448504	1.25917002568354	2.58873022409901	1.62505655013096	1.5014723834506	1.61386089398827	1.49765265833392	-0.0947298578032127	-0.00289747459004244
Usp30	Usp30	4.74037174051396	4.65693105852254	4.8582844266557	4.60918169372418	3.99421764740599	4.03000052887744	3.756681739809	1.7861739458555	0.545167747691057	-0.46623932253993	1.31943296144	1.28769821198375	1.15664881052656	0.930944245873132	0.660347055517421	-0.0945637274152663	-0.335272011558295
Galnt9	Galnt9	0.708655180548987	1.09570842141434	2.14419650653705	2.49556470025895	3.35915567137507	0.23420698810925	-1.94870864969435	-1.22947707031261	-2.91431973334108	-1.51550504252076	-3.32192809488736	-2.5940991046449	-3.32192809488736	-1.36095243942292	-1.23820297134381	-0.091685618655228	0.404794523656229
R3hcc1l	R3hcc1l	2.05744334029918	3.50712228278311	3.39580315640239	4.25255190443931	3.41585329296644	3.98279283794139	2.72143828474878	1.45228967957103	1.78746171933406	2.41295490925292	2.24310237069425	0.990433102050924	0.858896105783965	0.917656340033471	1.09561882313748	-0.08922715303319	0.16243468445446
Pdia5	Pdia5	4.02780870810679	3.63638100925642	3.70156014602452	4.33594052850348	5.07453968797605	4.76298656488058	4.65122968436273	3.17105306842115	2.54560270827294	4.31084904622462	5.83770613616005	3.25190379800205	3.15478751508854	3.04394506529536	2.87668378760708	-0.0884704830931992	-0.250224374298655
Dusp1	Dusp1	-1.36787326862899	4.83200387670116	5.24363100257581	5.03371811812271	6.45474344780756	4.6860970764343	6.16454293957517	3.35901507015665	3.84139954873775	1.37881122880426	4.80880204355728	3.63716178886039	3.54806814107292	3.79796334369067	4.39067268917724	-0.0829076246422575	0.796272191492774
Setdb1	Setdb1	4.12046806799683	6.22465966326879	6.27316710921487	6.25062813909184	6.25332939237592	6.26611000168893	5.37985658669964	3.80654060007922	3.81896301148344	3.96770352313862	4.09705451022847	3.21741724618174	3.12949906784449	3.15297995302118	3.36940395085313	-0.0799424746658774	0.219145851186921
Steap4	Steap4	-3.32192809488736	3.35600291515793	3.10143997589442	3.45658276385233	2.53212741391186	2.10426284562203	0.880583661322741	-2.1353197828501	-3.12171881411235	-3.32192809488736	-2.78615281578219	-2.18320862946771	-2.64424847581777	-1.73013286970497	-3.32192809488736	-0.0797326002278412	-0.0840050586356241
Zc3h13	Zc3h13	3.9293270644904	3.47565562059625	3.55061751411614	3.11593048538076	4.25493411860649	3.37112668632854	1.92898422613621	2.32413373141791	3.170389794965	2.28833493546933	2.71207407098709	2.48036577625522	2.38819730316121	2.24798031967153	2.72325705475846	-0.0790105173518138	0.29051675453009
Yaf2	Yaf2	4.04652598339857	2.4262620706158	2.51897568538062	4.31692771439043	5.6465169496937	4.35448742351976	3.62384345648697	3.27493401666694	1.92990080497319	0.922791553200009	0.566181933698165	4.19967305931373	4.11952860116647	4.42942599126862	4.03574626091636	-0.076301535404649	-0.0795419816393145
Rsu1	Rsu1	6.90738343222603	4.77407014533718	4.97739899817647	4.78238235293343	5.60733919184562	5.43052614814401	5.60229355458851	3.91683010919058	2.37500327660854	2.65568383926506	4.82598909619666	3.03140109162079	2.94770606363858	3.84419923258637	3.88842423801836	-0.0751753854401548	0.866653568938953
Actr8	Actr8	6.82516232590457	5.87819563491885	6.19189423032429	6.40111161467018	5.13900691368138	5.28420317407915	4.70693937791997	3.1417139778805	2.79800902761339	4.13617497701456	4.37692934016447	1.91390721279216	1.82037960206389	1.67650099219751	1.36693954023952	-0.075018325360293	-0.349106219313461
Zfp952	Zfp952	2.33753127916726	4.06532242041044	3.90202532783359	4.43420786680627	4.55352024777495	4.40523678850886	2.51093660861604	1.03967184672034	1.4861994925681	1.63727636847177	1.86950032334465	1.91615028519541	1.82634853293497	1.65994188661802	2.02661136196452	-0.0720704718678922	0.161909598169132
Aspm	Aspm	0.925938672222991	6.61943355330214	6.85803074237472	7.00197108750993	4.56512797997936	7.35461965186965	5.53880197143313	2.57982940791147	2.00987742469287	0.765390469644932	1.88361690653772	2.95378578197472	2.8759108539556	3.06112628556344	2.64507394047401	-0.0695714802614304	-0.203753077637663
Sptlc1	Sptlc1	4.33523312363276	6.02083996709015	6.23099839795381	6.38003847646385	6.82826344846779	6.63626208880638	5.95299977360708	4.34415385094887	4.7664043444763	5.56456108533401	4.57667329251658	3.85470971921215	3.78246277506228	3.62257756768201	3.80560996320444	-0.067914472061323	0.0217368463244407
Nlrp2	Nlrp2	-2.72156793785939	8.00775053613909	7.93435726795381	7.91874400135231	5.28026225809016	6.09062269932635	3.91650530696837	3.17789387992517	1.73412646393543	-0.639777330854048	-2.82493917974517	2.16810948782842	2.08630320549629	2.15051942839657	2.41592580506541	-0.067831119408047	0.277148427231924
Smug1	Smug1	2.97734953758106	4.68904191290507	4.4826547063469	4.90576966710983	5.33906966790107	5.06345979886678	3.86313562888826	1.78386310812025	1.20638066460024	2.63397052170659	1.1996943285933	1.87241769143957	1.78955348640629	1.90412663134185	1.46496333330257	-0.0661333837520887	-0.251295040594728
Rpa1	Rpa1	6.92126969523802	7.10687172919216	7.11981265387971	6.92666366464855	5.66240206200862	5.78038097205889	5.36097873095246	3.20413602049966	3.21650142797723	4.31041283526356	6.1160715130987	2.45597688161048	2.38008814189546	2.56495926493774	1.97868645795177	-0.0649502221366339	-0.334746649827991
Pdzk1	Pdzk1	5.99071892870983	6.45549984015292	6.85449441815488	6.60988495013547	3.6603696250815	5.49975661258376	4.08352825846288	1.14623160447762	-0.251432286291591	-0.951855904203725	1.17862541597321	0.326672965453666	0.214480746441761	0.957329384491565	0.789279899254471	-0.0642524230736736	0.351236671342917
Gtf2a1l	Gtf2a1l	0.811183284876574	6.74099499961002	6.75182520659634	6.25802889804241	5.93974609891529	4.30883410360941	2.69787165622198	1.20465408460366	1.11250664853309	-2.1126494229099	-3.32192809488736	0.937909990996246	0.843776450772061	1.40498112799542	1.3037694578572	-0.0633725720046978	0.322057951524272
Ccdc174	Ccdc174	5.58107099722967	4.8350903436131	5.06445608313622	5.24336823428167	5.60772385686963	5.31978410044147	3.76542866194505	2.33110611861727	5.02912596744814	4.31774543541892	3.81178953914498	2.76310538892014	2.69207304485883	2.80219829377157	3.38463699130104	-0.0625344890766767	0.623710565080446
Sh3bp2	Sh3bp2	4.22147498784533	3.6570568648103	3.97010819201819	3.63889634442305	4.58313994750308	3.66373171527022	2.62093824438629	2.18422950558117	0.698965196399925	0.816935511292589	-1.03684848390664	2.08517593988916	2.00916140704241	1.9279091213319	2.20371040356824	-0.0624206406328703	0.160903763192727
Plagl2	Plagl2	1.73349751827986	2.93854174638003	2.31445871511588	1.6859222127318	2.51505891860192	0.978554427990329	0.678369430283592	0.266240836467043	-0.317890596940421	1.01670311751207	1.1289136397322	-0.696885204515467	-0.855183241118414	0.285734678108973	-0.0644684700013918	-0.0622972682406245	0.353596753319371
Nek10	Nek10	-3.32192809488736	2.31900222983139	2.06492422847833	2.11183592479169	2.86971943166435	2.31618629941519	1.80081087706718	0.819194018828466	-2.56207686643117	-3.13101619333421	-3.13337398306846	0.574156627435379	0.473672634213944	0.0290994573087478	-0.0383975029723305	-0.0617996789489288	-0.288572894120204
Cdk5rap2	Cdk5rap2	3.63324519416856	3.77703038520081	3.47472156867038	3.70005124794906	2.60317173171016	2.22715882906554	1.69830294788026	0.00372167681156391	-1.15185883115396	0.219276960577604	2.15035495532212	-0.918357247531716	-1.08659121276161	-1.42143526261164	-0.680937529388209	-0.0600235979188704	0.1525409553075
Rdh12	Rdh12	1.55668445501198	3.60799306137445	3.86537448535301	4.67722068939279	5.53632338020367	3.04048042366302	2.68087117191594	3.75509053384511	3.00835242334937	-0.654621793255725	-2.62270074984864	3.26325799947496	3.19890147675219	3.49871412805955	3.03826632311383	-0.0587271592300263	-0.145546856716459
Mos	Mos	5.16336588873293	8.85618895081904	9.08587606520721	9.17930452388588	8.76728070298011	5.76723103702388	2.51222688651396	1.69330629567862	0.483013448001274	-1.18596645540234	-2.51604382229527	1.57890859606733	1.50707221894875	1.87637740971984	1.92565820550962	-0.0548841504692368	0.32844950842521
Wls	Wls	0.585145230520359	3.16555986231406	3.98791201326016	1.93590474587402	2.44202518528555	2.44253218622234	2.09889112580627	0.198469008408346	-1.13799700984485	-2.53711843537961	-1.1873325631362	2.26380261370993	2.20102001439871	2.94908364719491	2.14437777767874	-0.0526906209704428	-0.0472166435295057
Lypla2	Lypla2	5.95729013118941	4.67422899724589	4.98123161291209	4.28779732293275	4.34553831007001	4.48668219838467	4.0805723951611	1.90290711005637	2.84496606932432	4.95460579150714	5.17839595439684	-0.846032157529895	-0.985924002677258	-0.84188534081782	-0.181174907313248	-0.0518503759196322	0.343014982174412
Zfp541	Zfp541	1.19705388303871	3.75618000523893	3.60989676664228	3.34816158604712	3.03146224756906	2.74220890714079	2.34645203502618	0.600659875537602	-0.724385002537733	-1.50293441658286	-2.94435563879933	0.555671029325647	0.474379284449089	1.03807265256616	-0.230686137346594	-0.049877695705774	-0.385727621175714
Plrg1	Plrg1	6.89864370785303	6.73937558589612	7.10541618016973	7.44339944808564	8.03441382574886	7.71227248589789	6.10109954862414	6.21598915414672	7.18113237462637	6.13759164021623	6.51454679831996	5.38729133151735	5.33663874344922	5.21394511800021	4.89269392849751	-0.0495677846196959	-0.432663746825877
Kcnh1	Kcnh1	0.941542059260528	3.91547309694338	4.24280826392389	4.24058147034751	4.99213394043192	4.44036091730943	3.62123137380211	3.14180224620194	1.19459140277373	-1.96026639779927	-2.20063413143361	2.3028966977275	2.24631230979159	2.14831316964818	2.43710241532069	-0.0477098546297139	0.162010632219055
Tmem104	Tmem104	2.62751812599842	3.12542462969276	3.52765840671484	3.53398687525927	3.39555641298655	3.01309059513376	1.76942900558501	0.467488173508356	0.0838532892390957	-0.654308416159428	2.07672668154985	-0.636700771266235	-0.753200185303426	0.0727460503067837	-0.579623854873038	-0.0474177720485253	0.071481865175549
Osbpl10	Osbpl10	2.47134095809539	5.33193805224259	5.56278581333998	5.25007856191065	3.68357294983388	4.44553470197211	3.79895256533148	1.32944511637142	-0.644156030994366	1.07549840312098	-0.409103890924484	0.306715243680648	0.224410886834439	-0.138594250572558	0.246392082211989	-0.0470659923157061	0.0124574308713205
Serpine2	Serpine2	4.83056464279681	7.54791247360097	7.70167380419531	7.71569435493698	8.17750923644678	7.95165772727702	6.75574217934539	3.92378622218894	3.26213845451557	3.3583118584518	5.05910863460162	4.13238043688703	4.08329258662912	4.31998718378227	4.47041632636796	-0.0466525380358969	0.369902869371438
Ube2cbp	Ube2cbp	3.28567889384108	3.47713330048269	3.80826147405395	3.98587380683764	4.05725096721092	3.93469576582939	4.07317755971617	1.97936322742613	0.600878678300524	2.69612516362322	2.8746927183189	2.09988107038099	2.04395292472453	1.93724131487596	1.99851637593011	-0.0460667473951825	-0.0371906895674686
Usp19	Usp19	4.79424949192362	6.82799681058648	6.86490421752969	6.72320357769048	6.92317295573851	6.71838902749335	5.95207492052858	4.37599164340115	4.43684144129704	4.5813271417871	4.36419420052444	2.93196424646619	2.88173224137398	2.80230363628432	3.25731645222678	-0.044849672758803	0.339142875958492
Sash1	Sash1	-1.14220368165723	0.983860071923629	1.26881163685131	1.06058007916459	3.07834511139142	2.40639516922212	1.70388032407106	0.746123548110428	-0.249412359650832	-2.73647131534713	0.453933668575573	0.981234086644346	0.92444550940713	0.667212665881209	0.70880357996826	-0.038764484814936	-0.142700941866234
Mastl	Mastl	3.31186490638698	5.90735939532098	5.89276015317559	6.00636984264993	6.65692533979425	6.2840328585113	6.01472573949787	4.97553389335257	3.86408707206525	3.3932102433881	2.9096982317975	4.76702043437367	4.72731070813382	4.6633008709968	4.92720785515834	-0.0384220788344831	0.193750181494415
Actn4	Actn4	5.79542410076663	5.41019522654978	5.31952400568417	5.12698524197933	6.01580529391335	5.06223398624782	4.17507743206016	3.63982255163779	4.00816415042922	5.69022151943219	6.53857075426412	1.72704724770867	1.68235535528382	2.34392304389987	2.45251624638813	-0.0350219051582702	0.633162833147079
Tmem109	Tmem109	3.57128847982064	6.05405833738458	6.12597339097286	6.38059612878984	7.26911732615287	5.93344753002709	5.05339810877741	3.42054977211632	2.37328627427302	2.63371948805498	1.54127197444054	2.69894585660796	2.66149791215585	2.91809878603753	3.01680877430361	-0.0328370176929505	0.3155470597508
Klhl28	Klhl28	2.87658570315829	2.87884106628442	2.73388359328315	3.41325557257846	4.68078005046216	4.14083590445013	3.69417817038162	2.72377478570559	2.3130194150784	1.58769622065637	2.00715961302149	3.90905305997517	3.87497106714744	3.53358011041457	3.75653094954823	-0.0321339301559082	-0.111323384161556
Alg2	Alg2	3.56967336165733	4.47406607401293	4.3846438979319	3.94290855358042	4.07572942667651	3.58272458857747	2.24086382278575	2.06802755888642	4.16032324318158	3.46935202823036	4.52392572024681	0.917127128392542	0.87120389611494	0.89268474620945	0.930816181293996	-0.030940161839607	0.0402249603872794
Wdr19	Wdr19	3.18669704490629	2.96852948586385	3.02201797255617	2.86853071511359	3.11469184465667	2.69286681384327	1.76842995909378	0.558737841713406	-0.0678753151786468	-1.06452818263963	-1.35843177577489	-0.572828095510193	-0.633603003977355	-0.081472449427488	0.497465194276862	-0.0256740449711891	0.581773251102926
Blvra	Blvra	5.99718851539883	5.11529548188697	5.58762602070789	4.85884635257083	4.92860246216428	3.03801117724039	1.33297138937295	1.63374738284011	1.79220984655652	2.18274949574517	3.21732223913198	1.02255767873353	0.986468692869706	1.6405744468731	1.28416440017554	-0.0249130283547398	0.211129354528812
Mfsd1	Mfsd1	5.78877966019819	3.79959506194839	3.79632779448694	5.16467366374279	5.87522715334349	5.21591928452886	4.01416780185976	4.15821582793648	4.93215568443206	7.01466772403576	7.32971562575091	4.11980888231287	4.09567282916926	4.50596092287112	3.86097886301696	-0.0229385941316103	-0.222004706284321
Efcab11	Efcab11	3.44510426121192	3.28281785129275	3.82678235017437	3.23483084033672	4.11488337071858	3.51654471056628	2.42815311330966	1.23708641200231	-0.912197741022912	-1.75932176048483	1.56073451630851	2.8702032816077	2.84749378814611	2.16576967174177	2.36898093472223	-0.0202030198745428	-0.41678601343757
Vgll4	Vgll4	1.87035682789664	4.08939645352542	4.30743581151244	3.28341955593239	4.18707885087655	3.6122463275904	2.46340274036937	2.28327582172696	-0.0607147375654021	1.67804034581344	0.243376613139888	2.19373306919093	2.17135688200022	1.58938166388679	1.29013295120909	-0.0186739082395755	-0.691928346915706
Mgat4b	Mgat4b	2.26199108037968	2.13943347632896	2.46347075142784	2.15044919569793	2.71782884037214	1.35139087542574	0.414178840253115	0.401717833813066	-2.18883151502308	-1.5422901500887	1.76809114219808	0.353611231132796	0.329034407706409	0.11061472080814	1.04642692501944	-0.0143691595785531	0.459758205904618
Ccno	Ccno	7.37209019227944	9.60657362525211	9.69502118289126	9.37123212836962	7.4622814037218	7.98027098546004	7.01389768253318	4.57508235257815	3.47404659931931	-0.399155566897999	-0.637452683316621	4.05008221445868	4.03558772314244	3.94087873979076	3.71820423363608	-0.0137440048687337	-0.299031956373514
Oosp1	Oosp1	0.922372940599116	10.3246418651847	10.7406577716239	10.9875198367857	12.5932907376055	11.5468510626595	11.1633540630513	10.9584802163712	6.97804686697142	3.91579813160993	2.49919788382493	10.9479277705652	10.9373193263421	10.6731957051382	10.6268005181172	-0.0106035953734756	-0.310359872421304
Abcc4	Abcc4	0.803268373809492	3.63667101803003	3.92415690803323	3.91723123453387	3.8248900239794	3.40591069538112	1.77929334433693	0.345884572094307	-0.852146288080498	-1.18639650845954	0.438378026631769	0.336470834623612	0.323354584147478	0.656462898724991	0.203900930205696	-0.00764338428085334	-0.0682700668350404
Fat1	Fat1	0.210089570818531	2.68478732549963	2.24468616354884	2.39827921898777	3.61988248507032	1.31192156421733	1.37529526975761	1.22549705571777	1.38129998693834	0.49233519651242	1.87974888967433	1.7628311161047	1.75466623989764	1.57482449142013	1.40040528024558	-0.0064495829782744	-0.272099305548093
Dap3	Dap3	4.20729160343889	4.74044190433723	4.99245122048114	5.4788844643486	4.64681356676649	4.8930029485624	4.61673408495627	2.83881061587825	2.47854734441557	2.81110928385999	5.1004142477081	2.13207681531199	2.12488490618391	1.99771134988867	1.42472487417063	-0.00596428689053611	-0.553698903681692
Bin2	Bin2	3.97924797376334	6.22283353518878	6.52904786709202	6.670358828565	7.21182017242988	4.75111553845821	3.23063649470031	2.70736354989625	2.64196675378841	4.52569306090602	3.5937959543816	2.26794234557716	2.26191718312578	1.50089013888022	1.9641282323205	-0.00507487263451419	-0.246455266231054
Uqcrc2	Uqcrc2	6.63388161895049	7.36717009485663	7.52884476742596	7.32427057158154	7.8276920212244	7.32841463538062	5.48030067189749	4.66407318424772	5.42358825502186	6.92814525451336	7.69462950972053	3.69913570951036	3.69567611249082	3.74004349581523	3.71385551410448	-0.003235153337622	0.0170056085143855
Esrp1	Esrp1	4.89501657480755	6.86831636547734	6.61686197569885	6.37156757451223	5.99429685947338	5.75607856960188	4.93488915753426	3.87619276419524	2.85278191604104	2.31678004101491	1.47354276254295	4.44817503811563	4.44541476428361	3.98042071179684	4.39739832087115	-0.00265087488275806	-0.0460808872462
Gnai3	Gnai3	4.13555949452328	5.60391114715354	5.67753924944509	5.77744864803419	6.82616710780042	6.50929204614564	5.69029416507873	5.15427940233866	5.69969320779436	4.92721380839299	5.79302969350143	4.58866026631414	4.58614172241453	4.53577238693719	4.60990348132915	-0.00242766036944994	0.022910354019635
Ap3m2	Ap3m2	2.82596468146392	3.57271992960741	3.57497340278206	4.36889403824595	4.54687594389664	3.89801481906676	2.57091946933471	2.62489164450532	1.38093442517227	-2.06563598490165	-2.82508332713302	2.16156009054635	2.16297629031516	2.27761706308328	2.50560619541934	0.00117912070547575	0.290670657042237
Prep	Prep	5.05156787033425	5.56122530926201	5.31698200227265	6.69002591681544	7.17529504501693	6.40973035386445	4.58930208630798	2.82682301811069	2.13843441742931	4.1578683337015	6.82676455759174	1.32718395396914	1.32882642793036	1.45762915722187	1.42152701903424	0.00120904671760232	0.0688208620839585
Slc7a8	Slc7a8	-3.32192809488736	2.8940203023935	2.54759542393089	2.26951496205189	2.64337367187156	0.990744338591578	0.811520352594109	0.140595444779833	-1.0120214296283	-3.16431906257314	0.308652111051771	-0.420607943839668	-0.415969781434826	0.203088386729548	-0.218704702410814	0.00210566432184685	0.0929892187482935
Lrrc8e	Lrrc8e	-2.09122705027965	4.85761281217456	4.78901450739671	4.42853102458342	4.46844646952363	4.24071883789557	3.12575523377364	2.05883251748699	1.10309473666619	1.26375557307745	-2.1157475076089	1.13732267059135	1.142568796164	0.908033715035431	0.492341267895972	0.0037248856962754	-0.430018159713588
Snx22	Snx22	2.78028069884487	2.82131020452427	3.68482995597804	4.09805735622892	4.55956523093188	3.84087609274196	2.91546353599158	2.30708165377903	1.70107436434715	1.88333146631458	1.04444308272289	2.22225306366152	2.22763887002665	1.47548465906752	1.69252670579824	0.00451633823996595	-0.434295120720926
Sema4d	Sema4d	1.41495273845532	3.87928426526686	4.03466472655552	3.54105633551629	4.24513813925881	2.97542842229433	1.98673129630752	2.34498752548085	0.0555510771855307	-0.357636675267875	2.04597759151043	1.16519559283485	1.17251626671488	1.16423237834178	1.47148131615374	0.0052279448079523	0.219781131238695
Slc7a1	Slc7a1	-0.489372217212545	1.35729300001646	1.60387673654451	1.04889180713238	2.57510898349915	1.79201822150244	0.484540327906751	-0.138290728624396	-1.19387230274556	-2.6772346924644	2.57754726012866	0.168980618428028	0.180094730038362	0.216191912145594	0.135899778830099	0.00618327812430952	-0.0244624442925715
Gfm1	Gfm1	4.05078898891443	5.29949378110172	5.21035379418507	5.22266934068101	6.06101577468163	5.79305831466019	5.13772482930991	4.3595211704276	5.44509763804318	5.82883972579636	5.57597482581389	3.1086679965393	3.11730500521446	3.13233451617663	2.65338244520328	0.00782319517805221	-0.413398422202781
Sec23a	Sec23a	5.46687831372642	5.75522409173909	5.59060501332122	5.10969068648624	5.91864145057683	5.3838597841587	4.71147288060346	4.09761922355883	4.29773434304605	4.419693939191	5.03558432304319	4.0599066318698	4.06980694551159	4.17063397193721	4.01089001008809	0.00939507152733513	-0.0558612134424491
Ganc	Ganc	2.41304971976821	2.31029649006206	2.24435127541239	2.30450520092752	3.57485233780251	3.04099409937596	3.11332044163494	1.60117828911839	-0.151217839889087	-1.17649844588385	0.238603454492365	1.87533060338542	1.88709762764941	1.95385763939713	1.40918597605583	0.00945666564340381	-0.371086236873842
Sec14l3	Sec14l3	-3.32192809488736	-1.68137657334995	2.25013997333684	2.25828976372602	2.58302076978419	2.93106462665487	1.48296699727507	-0.38530711501189	-2.06069818590032	-2.88209009819806	-3.32192809488736	-1.10671968537756	-1.07887206107875	-0.404807082305321	-0.267117612833658	0.00953825114060761	0.333836881694912
Mettl15	Mettl15	2.72660891154603	3.42886596954782	3.51554846561744	3.26566492466442	4.25004444332206	3.95280879459598	3.78594804890716	1.31272905960541	1.89797610926274	0.790905460135367	1.95999266170872	0.667369913605053	0.68855431397645	1.20346015086986	0.970452212762485	0.0135576325140862	0.187094440594478
Zfp618	Zfp618	2.48207382029194	3.26727510064561	2.8509714003623	2.40994211007221	2.40534163914429	1.92404286099436	1.03356043647279	-0.522710205948017	-2.10923425698221	-2.31611853332146	-3.10049765349512	-2.75064811095714	-2.65098658359546	-2.63082380993252	-2.33653492347357	0.0145476250841744	0.0518684785761979
Opn3	Opn3	3.84993922929732	3.57508235257815	3.63685659305545	3.7482035858847	4.19237567457562	3.04897722522605	2.79770198558779	1.53847360096133	-1.25791098210832	-2.01572419418946	-2.9527452923738	1.63837390044777	1.6572575077122	1.94696142405254	1.92157334795547	0.0146701633180663	0.209678963093012
Coro2b	Coro2b	4.2763924424198	5.30759245849631	5.5363358148448	4.87664954563238	4.88861175677581	5.29435240103689	3.70460641332374	1.63410996597431	-2.05643718880364	-2.98791023055907	-0.897153776306066	1.26228559407466	1.28297625140307	1.41876290124031	0.901917466436132	0.0150749919756875	-0.26786703648401
Entpd6	Entpd6	6.15801986764179	6.19050029334907	6.39445240492103	6.08550538916627	6.35945440347498	6.15806027400458	5.03548755101163	3.72321996348011	2.39688284776507	2.00874144287618	4.06093798156046	2.98993706755443	3.00734985254444	2.75323299232913	2.98332568341194	0.0156504450776262	-0.0215876725019389
Fam110b	Fam110b	2.12927971935253	3.141226770355	3.29486626183133	2.5302380811482	2.87505460213	2.00719909019337	0.938105090778039	-1.37482678475339	-2.15137485641115	-3.32192809488736	2.7725529082415	-1.76145154712643	-1.69510633845322	-0.626937581912522	-1.54009359773455	0.0166618632628357	0.0412141312963638
Zfp334	Zfp334	1.18998265378357	4.8944297595294	4.38444359221162	3.92581907040412	3.25330102426947	3.71752837645445	2.84944488594047	0.357765929874959	-0.322056139754316	-3.19623520724685	-3.19794624825124	-1.28647693183886	-1.23338233197963	-0.98880536908948	-0.370979005561999	0.0168270522326375	0.336319758008416
Pttg1	Pttg1	8.79008453517296	10.0398375235139	10.538402361395	10.4940855417509	11.4737311132333	11.2568986106965	11.6392864369716	9.44026913080778	9.42579076830292	8.29449209518996	10.0791914148983	10.0635491515434	10.0819268545328	10.3349733309947	9.89776103924107	0.0183623576108404	-0.184002841160559
Nemf	Nemf	4.2604623138421	4.25386071849301	4.23588020404933	3.93750447344938	4.74645251402	3.56347543959227	1.96077116431285	2.83197247213131	2.91061946729294	4.17685730063912	4.47404659931931	3.88808965376024	3.91305174222415	3.83660815663965	3.87773577531753	0.0235432746763822	-0.033301826231642
Rcn2	Rcn2	4.96103520370851	6.6111413889216	6.50028898944044	6.29646474931206	7.3340140015525	5.46423369422043	5.61160618587027	5.21338616786816	3.92040764403159	3.64122231119197	5.37978728932844	5.64802911136326	5.67302495133627	5.53755099524804	5.78970708398231	0.0245588540746714	0.114737888974355
Pramef12	Pramef12	5.9623199688058	5.78635066464091	6.08828155050011	6.16070442913486	6.17646440195482	6.46070161477978	5.59036847722276	3.62964804418744	2.68946914249546	2.4844526792057	1.85396371996191	3.94814080765458	3.97520982502618	3.67496605430448	3.60202903481379	0.0255907657560353	-0.350310611531278
Papolg	Papolg	2.78438253179095	4.34994552290863	4.18197712824881	5.18317285100759	3.99673220438065	5.19845879303317	3.37471956952054	1.44684377683597	2.57669868493501	2.674686619928	2.71186489396194	1.77174913704845	1.80456980227204	1.99374911731837	1.5306478896155	0.0260359478871655	-0.213412151857932
Ddb2	Ddb2	5.06449488548502	5.05990898901869	5.47050107383795	5.30974008485578	6.52128477884939	6.04706718499339	5.48266438579987	3.68099940717571	2.14206048175863	2.48491921837479	2.73276195473057	4.2146668801127	4.24316705852014	3.94493870988067	4.11737769796526	0.0271948931747028	-0.119838548725417
Tmem63b	Tmem63b	4.03711861173815	4.28323284686416	4.39391723992293	4.07501056520374	5.26200461536692	4.95882411956068	4.38694196923072	3.31580096071668	1.48100437846496	0.766069293129993	2.72246821037101	2.91815522158328	2.94896495776627	2.84398653855006	2.34400273812353	0.0275627396526161	-0.528569933870912
Msh4	Msh4	3.36209110528006	4.17161517019587	4.43706124400316	4.19339328194622	5.04006829898396	4.90287914056066	4.07777280147785	2.09065021965553	0.820967250075534	0.308104539006405	-2.67105510798851	2.54419231676866	2.58089290234884	2.45728941579268	2.07130134151059	0.0318484082513427	-0.431809873158263
Tspan13	Tspan13	7.73397115069777	4.52695769878261	5.19881628813345	4.48666289325261	3.82443182998912	3.58573173296593	3.00760994753382	1.72552740807169	-0.0163894259246051	0.517578060482078	0.606726475012813	3.17936928577979	3.21435621419931	2.02873429066308	2.5326007769869	0.0318598196820704	-0.606703437180532
Foxred2	Foxred2	1.36229032972517	4.71342638398107	4.99617178351152	4.65019012349678	4.63890213506512	2.45705051949624	1.10958120967405	1.0713370732646	0.493124672215516	1.520573110708	-0.10048713545854	0.431602866133999	0.485657732642099	-0.104679042594632	1.3641579018701	0.032663186897167	0.594931402510561
Pabpn1l	Pabpn1l	0.782207244596667	6.78645260794054	7.87593361150471	7.24116328491454	6.60241976235128	6.2837403131114	4.19817980675019	1.2365660906345	-1.98900824741568	-1.70950953802131	-2.72587457733976	2.07755643653172	2.12096904493252	1.48758913256364	1.59302217597638	0.0358768572991761	-0.422601147075573
Rhbdf1	Rhbdf1	3.2302906424371	5.04813589811882	5.20976136763593	5.13273311246043	4.08678376614207	4.23444767068407	3.42399491922952	0.896132320176004	-0.991722524259984	1.1853971967405	-0.697895065855752	0.605576740060249	0.66773748636848	0.405938091545114	0.765564631056902	0.0393698188904804	0.0632085626810878
Vps39	Vps39	4.11450862201978	4.87169582382136	5.16653067820248	5.14431970505588	4.94079162634338	5.00575028834041	4.38901605968851	2.55015450483465	2.05295489116577	1.64356531313313	2.5573365626837	2.27173525903557	2.32101447438498	1.50275298268115	1.90149963344848	0.0416482998415415	-0.347055997764936
Slc18a2	Slc18a2	2.55471899531749	0.915605031608073	1.72677019540794	3.40834502752127	4.1423889298223	3.46956042171122	2.92551717409722	2.05322605222719	1.63347306069259	0.242437878401805	0.283175051064708	2.17714797998394	2.22811024949759	1.80742995879725	2.48680188443786	0.042627555556085	0.2200158409096
Ergic1	Ergic1	4.33633338138082	2.64631705874796	3.06307662851735	3.24274272937704	3.91805223860254	3.31029794443499	3.25489633639012	1.91054463886124	0.765432905471547	1.65159134479765	2.44884810420504	2.00318778189165	2.05546008475582	2.06774339794807	2.52419415201205	0.0428292792959481	0.395687165152298
Mcm4	Mcm4	3.63089467463988	5.92404761313432	6.14080319120411	6.60704470584708	7.01568265795047	6.74713224673201	5.61926039849438	4.42632514532355	4.8588264651242	5.24190499663229	7.07298470180368	3.71944970652217	3.76552823830854	3.15943363782676	3.36958151637043	0.0431752319917815	-0.367940853463477
Gpatch1	Gpatch1	4.46371399551129	3.90223762226296	4.14197222923587	4.40473285446948	5.62816408234367	5.1365810516665	3.16081211104742	1.89068015107206	2.20205406330726	2.49537026386159	2.57000381865037	0.358420175385312	0.431788602079669	-0.0131282332441616	-0.547621697488157	0.04355748067845	-0.505516393904626
Lrig1	Lrig1	1.74392852299776	5.1829464945111	5.44547179941221	4.87635977633154	5.23919943582218	4.59887729975379	3.50948049824452	1.69333306182038	0.646383884163166	-1.63657994277341	-0.0931247932206583	1.10623476562246	1.16895937110279	1.02623215592069	1.31330062090898	0.0445146472448933	0.104533882559059
Chd6	Chd6	2.41050121425341	1.87334862693751	1.55270659557182	1.9302301765996	3.41696131221535	2.96243241809859	2.41918019563584	1.34709299964005	-0.433784937118939	-0.490596019841004	1.17699927627959	1.6119631662864	1.67309546129956	1.39875457208334	1.59866230654017	0.0474527597741854	-0.0577173642661966
Cd99l2	Cd99l2	1.99575584666081	2.94868867728991	3.02799974106394	2.45106337229575	2.39332832904546	1.71636321296517	0.869626660131537	-1.23802035739151	-1.88890991234389	0.703694315592905	0.144646823575059	-1.21241326062052	-1.06924849476836	-1.42783588651393	-1.2527146303171	0.0479725925580796	-0.060911123659489
Trmt11	Trmt11	5.03173924225135	4.71621173843209	4.71584945222188	4.96236855908177	6.15666762234388	5.75735133695353	5.40766206116741	4.29990400808649	3.75786599519753	3.63582402893934	4.41066673265765	4.59378957356333	4.64669301512124	4.23002480246423	4.48796774726949	0.0510357365054499	-0.152917628911808
Vwa8	Vwa8	2.61468393425732	3.25107977269654	2.9086207917474	2.62616575805288	3.29791625108372	3.02129671384566	2.65806292036602	1.18343569766866	0.0607363914215827	0.631579280495321	3.23521084410948	0.794299784776691	0.872286440627539	0.431504661892392	1.24470185571798	0.0518134795621124	0.259958625247976
Fstl4	Fstl4	2.31627899712682	2.588375243813	3.33832457084145	3.60377468646397	3.88434393742238	2.89326123799476	0.502340786607988	-0.999189433134981	-3.32192809488736	-2.93650920675587	-3.32192809488736	-2.27302307376819	-2.00807495858346	-2.24949982549287	-1.53923592566973	0.0533627348870709	0.115182639342858
Zfp955a	Zfp955a	3.56270645465873	4.55596336133093	4.39403389536778	4.37125914120621	4.59442911620943	5.20117902691281	4.04147955640851	1.95335837319653	2.87943327504666	2.74810695635111	2.98881009355182	2.54874761279769	2.61141293469865	1.29464654588615	1.73211089818672	0.0544670877416531	-0.73165125267586
Blcap	Blcap	5.83774397479407	6.62143506367104	6.57701484357524	6.75761002233592	7.50744581461479	6.50199637005538	6.04563299347609	5.05133294481037	4.27021495385369	3.43348028644335	1.68719061465133	5.33845059058242	5.39881519312482	5.15649066540429	5.39975798208614	0.0590776094507091	0.00092310349558029
Mfsd9	Mfsd9	2.04856403363537	3.88291689090411	3.62800364141479	4.18188969435348	4.69200307625908	3.81597498366112	2.88963513090169	0.983998663197455	0.379299341611008	-1.99289063221419	-0.0955336288109898	0.438440792103903	0.539873218113401	0.0596763315324542	1.65619492448746	0.061802838407361	0.783558522574318
Thumpd1	Thumpd1	5.1882743113212	5.71512735307176	5.74819553367076	5.9808387581802	6.80834643410499	6.76354436429392	5.66260714200412	4.16050880659672	5.43836272211011	5.85915208755741	5.09662450559615	3.53510828497138	3.60206684584096	3.71634781378054	3.73615619557821	0.0622371298567192	0.125226721316851
Lamtor3	Lamtor3	5.66403335036465	6.12797369248159	6.15368578195782	6.77296772191782	7.2091023971211	6.38668336024637	5.12888725202637	3.57922843028578	4.10788032739281	4.30918346497752	3.67827476983917	4.27215369404109	4.33778832633102	4.62382802921766	4.23611145545597	0.0627760841082111	-0.0971949157489008
Il17rd	Il17rd	0.927752366608572	2.66259745832678	2.59706629052067	2.82147348751655	3.61003855717533	3.07270951321331	2.25666046562357	1.65222030316574	1.00394038491336	-0.379541209192887	1.48766641773406	1.72634416205074	1.80612781895649	1.71693693550425	1.94656805657268	0.0630901907887251	0.112785849547794
Zfp653	Zfp653	1.62729865676057	3.95133600987874	4.66255302650334	4.43315308944211	3.65532892850952	2.98858835242249	2.28774414157383	0.514773693504578	1.01611116946746	-0.378869455996965	-1.21498352212074	-2.0999531056107	-1.80720236512334	-0.0489078791975452	-0.238665437527667	0.0653068629642192	0.559523183387689
Stat3	Stat3	7.33863834282303	5.99899201563435	5.88367457424564	5.42935819751389	5.59787378106145	5.29366108352631	5.03248439385419	3.88402150925892	3.3198361137665	2.80280946254487	4.84668887138114	3.09344063337922	3.16623569641885	2.76230367995263	3.08413830819058	0.0660077235177701	-0.0744201397280971
Isl1	Isl1	1.75872956845786	1.28486943309603	0.233102706294846	0.372684701079069	2.503595524321	1.79907072327708	1.26424816344184	-1.50040970778756	-2.5058101179879	-1.50597974477043	-1.59997803544226	0.255482085250292	0.377088401973702	-1.12877288451973	-2.29378990611606	0.0705841406648053	-0.994002151801063
Spock3	Spock3	-3.32192809488736	1.86029143599607	2.26078746282003	2.47887605348508	2.71918563136098	2.01570807789741	1.04082932231467	0.0579215622249402	-0.905153194658217	-3.11439002746511	-3.32192809488736	0.159439524181911	0.284919014154383	0.368033725564772	0.637939624376726	0.0708293846222994	0.213436934816376
Top3b	Top3b	4.75961925444591	4.9577892625385	5.13046966071211	4.81514501529118	2.35943402136857	3.27741945706503	1.67398148153598	-0.247713830066188	0.38820056057178	2.09960492125095	3.56147278160965	-0.252868367838134	-0.109535617633116	0.456458373137915	-1.55408516538306	0.070941316224512	-0.5584135219278
Ccnb1	Ccnb1	5.90288396292619	7.33290481407028	7.42198905424235	8.07138727610242	8.58943393013113	8.66775732740187	8.45517513332402	6.6650800471001	7.72014163258364	8.03235435073647	5.33913025696205	6.72879706775762	6.80345619850506	6.70360063103703	6.84875827202046	0.0740467953427713	0.0449455536171354
Ldlrad4	Ldlrad4	-0.411362350178061	3.62341038871602	2.9468711932994	3.40932304300887	3.675036800967	3.20204308943477	2.60569581350382	0.795409553939978	-0.878318791401243	-2.33335537468292	-3.06555385156306	0.371978696864918	0.495859564215886	0.0825868625639424	0.459610643360698	0.0743464681363127	-0.0220184531694663
Ogdh	Ogdh	5.1106847901965	4.99486932025042	5.13625702151114	4.47577881841103	4.67788028445243	4.53988462987339	3.25385618130477	2.83295885691712	3.84105731054217	4.37031775057289	3.63693777462346	2.20556241692486	2.29423444158398	2.35981401454436	2.07427491727346	0.0745622192642547	-0.183582366460954
Cdh1	Cdh1	0.926492887718456	4.9190492256379	5.05912161686421	5.56970981283387	5.68779976819351	4.68645010200931	3.24623477100415	3.05110581376818	2.04752791924032	5.05379341351556	6.5265477519982	3.49917520800753	3.58032997715811	3.29518348206357	3.75052299545686	0.0753249051007513	0.158915249252755
Ccdc71	Ccdc71	4.25653517487515	3.5198941066234	3.85207876260156	3.40572012738125	3.05530326222664	2.77263102476647	1.19625451009114	0.233434079599499	1.62352510580931	1.94990466378247	2.30359081126421	-1.15419216762286	-0.931607093952329	-1.80494230540691	-0.548135406631496	0.0779966319335016	0.153257688026359
Tfe3	Tfe3	3.51796852444028	5.70814308247464	6.03080836448922	5.85252576416613	6.13781293226083	5.75504779270759	4.35705929291685	3.84461664248762	2.50118689033145	2.53386979492302	4.70518724295413	2.71807552490902	2.80832298254137	2.93148846162468	2.98996694847609	0.0796827991600132	0.162079578617029
Dguok	Dguok	6.25483966121025	5.19945248884068	5.62725662692733	5.97598778946936	7.25293029640542	5.17075030749788	4.78605263522481	3.7408412334253	3.26926659273953	2.50196899145973	3.95341425081975	4.60187519341688	4.68552749490848	4.08541036180711	3.98997479246732	0.080744797809675	-0.665661686200978
Plxna1	Plxna1	1.13874894992859	2.393893907702	2.26966156964806	2.02217958453533	3.03501151407388	1.44958250317308	0.634193626065943	0.895023363009199	0.370633010512519	-1.61294191317579	0.999906221774517	0.577943883659712	0.705985180364659	0.745878211120899	0.641833656233669	0.0812029204252609	-0.0410139736762694
Susd3	Susd3	2.71787708422167	5.8063163231214	6.08810978733206	6.82369841678734	7.7179025760589	5.90823888524453	5.47858681934341	5.23519858748546	4.21634621269102	2.21001473770927	0.879203872020525	4.92908331194982	5.01349494563539	5.01795155863787	4.93478849802849	0.0820570730608689	-0.0765152796135586
St7	St7	3.80349570820025	3.88241806920401	4.08168900915468	4.37471956952054	4.88180653281585	4.49661573802969	3.90814999941791	1.75813258530944	-0.773622181817094	-0.638377601548114	-1.22983908174078	1.27395038132105	1.38690702731416	1.48663849119607	0.708083874863808	0.0831830721640682	-0.472388631924368
Rbbp5	Rbbp5	2.86267553965912	4.62845866377211	4.62353915217348	4.76937504934982	4.904787537733	5.11784046830779	3.98125901739007	2.0181285013832	3.31532856310727	3.75271648359345	4.43396093112118	1.58663756925538	1.6941178808158	1.61589124666419	1.87865989597485	0.0834000435312936	0.146344453897127
Lsm14b	Lsm14b	4.29227377226838	3.05808439872842	3.21237323105121	3.51716228914239	4.10443730944613	3.02509082549999	2.39153128333144	1.45083381835849	0.167614840755112	-1.86829463062876	0.152702630915754	3.53188138609934	3.62233433094799	3.51193847673124	3.52527121167712	0.084109407872975	-0.0902413554415959
Ntm	Ntm	0.0508401730259776	-1.21875948424056	-2.38731648612877	1.61757589752123	3.40104333078767	3.33164933032847	2.31230794034427	0.815140915496952	-3.32192809488736	-3.32192809488736	-3.32192809488736	0.0600024414625475	0.212989168936783	0.271555901232907	0.112557810952176	0.0841144835456936	-0.0556716966834939
Pdgfb	Pdgfb	1.33156191428463	3.60759071519839	3.79722054492389	3.1759556685717	2.54491066387571	1.81217781904318	1.02069064885188	-0.966846972888138	-1.6985340950722	-2.11632288451856	-1.61839323422306	-3.32192809488736	-2.64094668495525	-2.37475525021798	-1.80039639739248	0.0845038115007552	0.162932427722658
Hhat	Hhat	4.45195617444813	3.46516476137574	3.37638763415477	3.28843091663003	3.45616217987322	2.77344149797638	1.71167550754913	-0.474460273518951	-3.32192809488736	-2.8992526637961	-1.99277004658827	-2.09543189585822	-1.71620101900412	-2.28718400472602	-1.05733087981795	0.0868355392998907	0.19695840971757
Gm6150	Gm6150	-3.32192809488736	3.01050416100615	2.94338126944517	3.8111010612905	4.52413264859581	4.40158951137509	3.64248208992044	0.917164388054544	-2.48279325540097	-3.32192809488736	-2.7595142062454	1.62812476138115	1.73935373513565	1.74014044127577	2.07328601682255	0.0868849867554874	0.269208330153441
Mthfd1	Mthfd1	3.90220867486204	5.47099556528229	5.60318716479692	5.9684755730368	4.67763226698784	5.261271287319	3.99110002995245	2.82448274761927	4.14314032074502	5.80493380120479	6.38377685734575	2.50211197331193	2.60404678578022	1.86477899748398	2.29877506943996	0.0883795716731663	-0.262087809577299
Atp2c2	Atp2c2	3.65930808547388	5.45870024920844	5.82247523230804	5.64692298290991	2.70171981934726	2.05160528086807	-0.279894931297596	-1.58125089679188	-2.80202593893653	-1.77686416399175	-2.95315751122754	-1.94756972070677	-1.58511327023077	-3.32192809488736	-2.69278600056483	0.0893270792979316	-0.225737887788792
Enpp2	Enpp2	-3.32192809488736	2.05540739134432	1.26668461162642	3.15182959893482	3.55160214610426	2.81502611652808	1.78317584106964	1.44644681187515	-0.330670209622272	-2.82703942976815	-2.36422443851751	2.50297670851649	2.60971897234381	2.8796090328851	2.34976124247311	0.0925754064915536	-0.223810797872676
Degs1	Degs1	7.08978413610572	7.8872084279192	7.88750699323931	8.35093918154643	9.34888746145192	8.57559597029506	8.2162365818327	6.97896208664314	6.7266132708064	5.34432076644697	6.35333211387956	7.68880995225824	7.78231935373468	7.62617311892577	7.77618894793591	0.0931161179491433	-0.00610539269452897
Slc7a11	Slc7a11	1.03922263641324	3.75469512999959	3.48529800936214	4.38030693849645	4.04315199269509	4.22716345099688	3.48931171598642	0.940542648098516	-1.24795023606942	-2.85119654092178	-2.58641371596347	1.15549568329423	1.28567771031781	0.963051663214198	1.19665096316736	0.0939091235890379	-0.0644768560342121
Cobll1	Cobll1	3.2217193501675	4.28215064393021	3.74874029880258	4.6807406752137	4.71999383874373	3.53564241998508	2.94463546661602	0.884566663886866	-0.253630472919036	0.21244482905174	-0.938096643520339	1.89804814737592	2.01378430307137	1.31905440434484	1.8191386397216	0.0939401506748538	-0.157159342245831
Cmc2	Cmc2	5.62644789797663	4.97667982077036	5.08819673173837	5.47549998726495	5.1392975794634	5.20744389128889	4.35689032444643	3.33716873093084	4.331898651912	4.51697956383753	4.65279622521554	2.81991296212605	2.92638381329978	3.2058217150409	3.18343602321942	0.0948210047166012	0.231909947318171
Tspan3	Tspan3	5.32021748752876	6.73940259102577	6.2239109600861	5.24805279467843	3.11343546961067	3.30391514996077	2.15610532978289	1.01521922286522	-0.0561086713160895	1.00488246507821	5.2082792360674	2.32868491442272	2.44152468026121	1.45342827817211	1.49706988183113	0.0962534842039797	-0.766351732871301
Mier2	Mier2	5.17339931269124	6.36469148474131	6.7758538641496	6.89559345795175	7.43270056723902	6.38444186531726	5.15743586933871	3.86537448535301	3.89646561618943	2.50867964442168	3.90907222375448	2.5780435697431	2.6886085549733	2.43851073930457	2.66053781198379	0.0965564419204162	-0.0246025655345394
Syvn1	Syvn1	3.16912969700464	5.29764264683242	5.52536733106569	4.71022786241032	5.16826494743118	4.0151763955552	2.77662831769374	1.93400311652966	2.95700078810372	2.63573349932381	3.50618299511114	1.74974799810158	1.87435529200068	1.56757108397056	1.40375337064646	0.0991816556189608	-0.364902099499002
Kdm2b	Kdm2b	2.06480009423763	5.0849359132213	5.54118026987147	5.97543300815285	5.90248123987298	6.40863714324976	5.26755452451834	3.95793316601725	4.9088513278682	5.8108543624115	3.84848774011233	1.75563760686585	1.8806651354189	2.08467941923805	2.36668145199376	0.0996018551688084	0.402612123260677
Abhd3	Abhd3	-0.748897800862924	2.75361523237796	2.68519114263642	3.48841217599573	4.80785977697746	2.70712496850524	2.58428427465633	2.48997701467394	2.25261548122607	3.26190685982807	-0.181780960848752	2.28375115390261	2.40111484305213	2.8019450841174	2.28369028116746	0.0996724347075091	-0.0997238114450893
Rraga	Rraga	4.7530749802907	6.88845102790458	7.02367674225675	6.66097994199211	7.33154400050697	7.19328879332878	6.65925384608155	3.13055367764066	1.71247252434709	2.27887686010211	4.99918825571501	3.78138847165867	3.89067908989459	3.47431812942772	3.17540512790005	0.102810116165591	-0.663254549510864
Ccdc172	Ccdc172	6.02836802719659	4.10207858565078	3.93121027480393	4.05499603753384	3.37417703298984	4.0566182081188	2.65466695843252	0.304335805049502	-0.125723953829692	-1.40975729193741	-3.32192809488736	0.919998216982848	1.07468260090394	1.00388623616337	0.270924369018486	0.10661182580836	-0.513065972292335
Amfr	Amfr	5.37661684229037	4.20992119086384	4.07364031354669	4.39540560456633	5.50017105462188	2.81776854288783	2.63289169732276	2.2030131707745	0.776811472286457	-1.60061668835776	0.130555324982508	2.24995187173579	2.37609447250039	1.97461574494838	2.50835627762818	0.106796023692564	0.113466999326177
Mctp2	Mctp2	2.80536262790181	4.6744437025058	4.88880655564608	5.33918371578516	4.98729812465543	5.37805030325408	4.57661887868637	2.84877615214007	-0.0462564876738584	-2.14840405476239	-3.02089890567581	2.25055875533921	2.37767640929698	2.01384941648316	2.74682659040836	0.107633992672013	0.320252232214041
AW146154	AW146154	2.48580290935446	2.9915771719445	2.90806158862287	3.78583299520004	3.90575522887353	3.91343518228274	2.4343560079321	1.51318246607725	-0.343230904632885	0.243047515948861	-0.783382481904807	0.98545770622595	1.1399877636406	1.81308591810568	1.20374703086658	0.107992226029853	0.045559393585262
Osbp2	Osbp2	1.3053752317791	4.35385961427489	4.40388121453442	4.05002275116429	2.59032895095385	3.23499787045254	2.78964996877572	0.303435921118001	-1.36154612936494	-1.94936039550897	-2.38359110847119	-0.475259660314011	-0.240798273457881	-0.896850005239795	-0.967788189985787	0.108878823756421	-0.307268574227292
Arl2	Arl2	8.30550547228327	6.62598639819447	6.93024058654578	6.80295573051928	4.74291165450485	4.16142820353235	2.43959388445787	2.39203710051006	2.63920205854428	3.53571706144621	5.5631001529143	0.275557735928853	0.460570850585369	0.614333785203989	2.12012554092172	0.108996377365193	1.20502494952548
Paqr4	Paqr4	1.68720405463643	5.46081790693111	5.53051714430859	4.41404756109254	4.10903453701564	3.88979475465355	4.50595442723402	2.10624110176986	0.791105570412529	2.67482218396182	-0.773629580942521	1.17132650464223	1.32424268028808	0.348699292960864	1.18918887097332	0.110883967449207	-0.0980990760089612
Sdc1	Sdc1	5.47010405673978	6.49010477341522	6.78459558801549	6.31362679489787	6.58830537676394	5.73375834712513	4.89458982373267	4.57627421009426	3.92861667355163	1.81233392330442	3.16983202476595	4.33583125710389	4.45257087784235	3.99291176881236	4.34203182665607	0.111946954195856	-0.106010399721074
Mtmr4	Mtmr4	2.73623468400937	4.31568215133793	4.18657186659924	4.25849631175915	4.79866231175297	4.42861141846713	3.18621528657397	2.41991367387722	1.98733178161336	1.73964507444125	3.80203808010197	2.51609177931474	2.645182230601	2.60785842990168	2.43258380883867	0.112205004232662	-0.184072542443308
Gtpbp10	Gtpbp10	2.17852981141829	2.71475325696364	2.58246447688623	2.93231256249045	4.13537069393844	3.78915539736796	3.61713388959812	2.1045983342524	2.88815679897556	3.37992588074241	2.87614560432694	1.85154226978843	1.99058106504047	1.59461803370724	1.45399195363863	0.112335450475875	-0.421297446551442
Gm14085	Gm14085	-3.32192809488736	-1.30092816111826	-0.499042980251	2.45600968789644	3.08628444205203	1.9689570307853	1.62589232759566	-0.256400588183288	-3.32192809488736	-2.95184529961773	-3.05163239459965	-1.32275968753032	-0.982560723934757	-1.53975323193322	-1.56237581949177	0.113423567788534	-0.182977134796552
Bms1	Bms1	3.11346880933853	7.02552718257317	7.05373043265197	6.91682294522435	5.9963864865852	6.55242625863143	4.46122731173858	3.24319226701702	4.88010264884107	4.5113162219187	4.61512198382402	2.74945118535011	2.87837619842025	3.13590938339098	3.12904954526507	0.114293079516301	0.225360105412527
Edc4	Edc4	4.56290179125307	6.43135552157352	6.55533149497076	6.18556727395564	5.95259915438101	5.68989456874732	4.3042043635094	2.24603102177927	2.82152246881081	3.6659043549549	4.32999182304529	0.678235745389837	0.853498572068543	1.05714290467533	0.979551122378339	0.114596559644141	0.0853517848006902
Psrc1	Psrc1	-2.26085008872889	5.97942862521159	6.48803130884172	6.89083576901476	4.88221751383553	6.24437715590358	5.45921519814922	3.15900424858431	1.99539044666681	4.6101389837055	3.73030301603703	2.67293742026706	2.80398285402293	2.65348912294681	2.47741164000536	0.115469156677485	-0.285328157281112
Dnajc3	Dnajc3	3.79835126096103	5.20246473965879	5.30440152132905	5.93444573325259	6.87353024099162	5.26829215324283	3.8274938736038	3.82487984347153	4.58618226449084	3.36984333588895	3.12497984769529	3.60070849661701	3.72525110220493	3.95615583893466	3.86111154763676	0.116278566983593	0.127575505854813
Prdm16	Prdm16	3.59477544566228	2.05614649204466	2.08231768307956	1.83946382776607	2.35981350301425	1.87786986690537	0.811676528007698	-1.3564984105336	-2.62429837414156	-2.81254945273721	-2.92925787326196	-1.03250745340259	-0.713948415636073	-1.21196148012322	-0.411985668791356	0.120312559859887	0.129640535170535
Eif2b1	Eif2b1	7.60360409244891	7.65779003997665	7.95594045128948	7.84931126407232	9.14093710635794	8.71504221490687	8.22054761977864	6.72120858323566	7.31585601540396	7.41236660618936	6.3318789513432	6.60285674937706	6.72532809457062	6.7492558449082	6.60961936338353	0.121393701841962	-0.114692987485178
Amd2	Amd2	-1.10456087204583	4.59306687683096	4.11781969411412	4.87615346441205	4.6293333036077	5.69379079750079	-2.96697161520375	-1.83487914806744	0.853165309882155	0.1806952937948	-3.27044796041019	-3.29712291773307	-2.39574679432452	1.2981447478883	-2.15548019987095	0.121860042820997	0.0448704094054897
Sdha	Sdha	6.91463627378403	6.27948986780918	6.46831938523656	6.2407569932267	6.74753509914189	6.52359018242299	5.9818138460974	3.45953653809779	2.55305816929066	4.81146589271784	6.71971736887618	2.64359112965231	2.78295422193549	2.7057383877919	2.63797886648109	0.122541151839647	-0.12744566038974
Ercc5	Ercc5	3.28385659775356	3.31416139680456	3.42501611554955	3.24058452310179	3.34118877247874	2.80434892591012	0.156098856074523	0.309211119138929	1.4872650917026	1.59830803001471	-0.547018773709077	-0.803523836690293	-0.506762160577505	0.488292134948872	0.160564954995971	0.122787908929284	0.331234953314779
Mphosph8	Mphosph8	5.95777997795018	5.17637463850995	5.35201340153113	6.57000442603838	7.5909537584651	6.81077726035975	5.43759396009364	3.98231825819353	4.11131514807359	3.69697308842131	3.88609161153608	4.75741461781699	4.89017383408167	4.51210934823132	4.61310190978237	0.128668934365166	-0.268102153919011
Furin	Furin	2.83416711971344	3.17310024274139	3.44369946894279	3.08222399566569	3.74823579429104	1.72566700247218	0.77030471872016	0.902721922615387	0.0707506434006813	0.78886942852986	0.339684706872679	0.246245097586737	0.466554726385024	-0.118214817911461	-0.197073637659704	0.129356548118533	-0.364538292700576
Tpk1	Tpk1	2.13339583721963	2.80431381552446	2.57646892773406	2.41424650525795	3.46971669706988	3.2561003466732	2.83469705977048	0.952273918830053	-3.32192809488736	0.22476884884353	3.43636175548478	1.08715465885937	1.26913031557811	1.05216393613845	1.05276555576578	0.130183308690992	-0.154253463801041
Grm4	Grm4	2.0142124448121	3.79987476945203	4.28683680197216	4.76116291571754	4.61434470773872	4.75777001069659	4.61082996497526	2.796547919162	-0.841176985400223	-2.88818129789391	-2.37894224542237	1.77965952791641	1.9422129350763	1.64429333861813	2.04219533551555	0.13026711689902	0.0815352408895702
Dvl2	Dvl2	3.40319954043325	2.73815172310865	2.87390570107823	2.26114263443202	2.87841146477366	2.55122806510679	1.93041565165958	0.317813437353413	0.17276911438691	1.97497343266723	3.53416123261631	-0.599312507853617	-0.308405046641654	-1.42190562280742	-1.32025310681015	0.130305019066587	-0.392887115157757
Tada1	Tada1	5.11032983178685	5.56521634670942	5.54323912025171	5.74221106333105	6.75944881818155	6.52460753098653	6.52517781015469	4.71634894430361	4.96120657184079	5.45172874038092	3.52299731273403	4.32706852868624	4.46367536036692	4.28463510046158	4.34174175249561	0.131002396211483	-0.116955827405614
Tbc1d19	Tbc1d19	4.96367294324489	4.55728141461052	4.47032861261884	4.98295251717612	4.94001166417885	5.85493568668575	5.9734804076851	2.48331018123419	0.139011007972253	-0.313301374974622	1.6021765427055	2.69187916450691	2.84173525685671	2.26095977110105	2.96989833104073	0.132348757896481	0.114419019156768
Ubash3b	Ubash3b	-0.63549256047865	3.28285490932256	3.58272458857747	4.39813827420675	5.61931029268904	4.41796725098158	4.17227948104043	2.20208228145325	0.320842780087084	-1.5800340261101	2.39992848081017	2.01029020593096	2.17073865553938	1.6229204510941	1.9736737205479	0.13245007273697	-0.162310421556109
Alg10b	Alg10b	0.497116693337002	3.05062706803172	2.67009024761382	2.72004638939921	3.75621203606372	2.17291309257525	2.30990957478952	1.92148965012346	0.259555724681689	-0.269420035361573	-1.32970349589251	2.64966107509492	2.80228116798308	2.49614122663577	2.22011899484121	0.134339097237559	-0.502449750054263
Serpinb1c	Serpinb1c	2.18178317681221	2.10291003516339	1.60547062851413	3.01850421179739	4.42066429391073	3.7201908938326	3.79069906733682	2.44588822954499	1.37125774700766	-1.32256662872899	-1.21740691611196	2.24990807160602	2.40877916620943	2.26815446022556	2.66885121218786	0.134734698895771	0.225164939421328
Tax1bp1	Tax1bp1	6.85453181902786	6.96558806479327	7.07399156457159	6.9421039239413	7.16710699195817	6.87813676662695	6.07133793144744	5.04163287080507	6.040267799567	6.90486940738916	5.72350941508101	4.90135237966194	5.04456908142645	4.86831097669247	5.05227014563536	0.139225360291742	0.00749716555230464
Taz	Taz	5.10014087738731	5.81765139490628	6.01458069646802	6.15468041369141	7.42500604148493	6.2416133148954	5.73785708454049	4.93151760089346	3.06743220948552	4.02314000306714	1.98101966736859	3.44407762910724	3.59602339419672	3.2078844413605	3.33629471154765	0.140888475446493	-0.240149093706481
Bola3	Bola3	8.01746542763447	5.99445300766869	6.42911880148706	5.83096513724025	5.27431385083133	4.52616899534465	4.5623889762735	3.28201123275708	4.56240729423335	5.02782197510172	7.02871279574659	-0.17316043036746	0.0993230883164485	0.419532338697128	1.15464938992258	0.14166888608372	0.665331298471455
Zp1	Zp1	7.5719952840248	10.5048189876328	10.3776443583999	9.70699150863917	6.66492365970534	6.09690065074708	4.91051202012508	4.41342483742219	3.28378401353484	0.807445602895949	-1.35975298109158	3.95781715772467	4.10843173241544	3.94236692533649	3.71571579284538	0.142763229263159	-0.370504680119049
Tax1bp3	Tax1bp3	3.63424474928936	4.78143840383536	4.93773514760968	5.98609004783222	6.91618998780713	6.70989714603975	6.1352167621349	4.45461679555014	4.29955239209883	5.44148347958265	5.02351707212475	1.91304492722894	2.08897456363913	1.0874707879322	2.1576330115652	0.143624150369943	0.0569032846643942
Ufl1	Ufl1	4.28684419303615	3.93457311375358	4.16144432807457	4.24991554359398	5.08225976794173	4.85360648607282	3.83544915949225	0.674361214264763	-0.193786495028891	1.58747060867063	4.40505975066073	0.362677734080917	0.600746144867727	0.233657075531703	0.613739777310237	0.144751247725661	0.00816795787770861
Mob4	Mob4	5.99459330032854	5.8780901608589	5.89976535174205	5.26579692475975	6.54421024888899	6.08964644657248	5.75229098758817	4.55558304774569	4.81365294595797	5.31644989291976	5.2964794330816	4.82616352489774	4.97564446230671	4.64751154255837	4.5436437892046	0.145107761692413	-0.418062531441319
Tmem175	Tmem175	4.32974791128069	4.65456729303256	4.72189211116905	4.79435347818858	4.42666060275061	4.6051802065035	4.42756594838172	2.59063076048004	3.37951006655307	1.18211383244729	2.35988376644048	2.66393189873997	2.82898291759835	2.37469247952938	2.42152652892405	0.145525747531147	-0.355475225769092
Cldn8	Cldn8	2.28586972426846	4.48832861881659	3.93855868294335	4.09694491337501	2.79368783654075	4.63821288542341	3.80175879174394	-0.624966130861546	-2.82462333263563	-3.04715237406288	-2.62415160697144	-0.305553496377053	-0.00628216786731907	-1.94021380583097	-0.781354448824472	0.149432828739161	-0.35532591680752
Lars	Lars	3.4291070817805	3.8019967074604	3.85632841190425	3.58581584286485	3.32664520109413	3.85399564717639	2.8931932715747	0.722343608789307	1.79639425075829	4.41850031667194	5.32577855449618	0.422885898524898	0.666819378424287	0.615427748373885	0.600320189855055	0.150847255166503	-0.0420844929321594
Nr2e3	Nr2e3	2.29913913377956	1.03436364035096	2.45165423968794	2.84483956248483	3.82055682242516	3.88804181904871	3.62684793971526	1.27910277446145	-2.51555783899627	-2.99499618794735	-2.51067410147457	1.2331802575383	1.44070521831921	0.506837738111953	1.87675320604173	0.15299478427218	0.339165552600169
Fbxo7	Fbxo7	4.0484018628281	4.42827641439251	5.05687394555113	5.30976918325591	4.47777445367471	4.87948032756929	3.58044701959866	2.3718153189349	1.54056297124616	0.88311246018702	2.56691011309092	2.6917886341042	2.86538366147604	2.13387964450628	2.74677979290775	0.153457995809809	-0.105078861529297
Ep400	Ep400	3.14651511620464	4.93683107055381	5.00576825018106	4.68599619611564	5.88338376866357	5.35555900573592	4.76187563614421	4.20682292458687	2.76817373615061	2.37355634360255	3.77052250682984	2.81159246458237	2.98549535262874	2.69661656004208	3.09943262670003	0.155166030689671	0.102714692177731
Rad51ap2	Rad51ap2	-2.68380883380681	3.18009533489735	3.01349620517287	3.32123687840321	3.13532800516409	2.95839541684803	1.93601785909543	-0.568599545354086	-3.32192809488736	-3.32192809488736	-3.32192809488736	-0.998305064727147	-0.599580900919726	0.113120604565897	-2.36352105870191	0.155463366025946	-0.511465942642442
Tet3	Tet3	1.44395137197079	5.88751064875829	5.85284033027548	5.4124868603457	7.1759037876375	6.47838134375889	5.56093806590378	3.90591885375784	1.93457688781909	-0.555578880094273	-0.0841716630047295	3.09875116449772	3.27064513146346	3.25684491682509	3.20061732597463	0.156405272834117	-0.0639199073147741
Sspn	Sspn	0.351334333075029	2.75482551837835	2.76108523982823	3.19463710083993	4.48641833921763	3.73992369102814	3.69091988379553	2.63052662295557	0.785575660063898	-2.28695178386655	-2.82236229318347	3.20248863993052	3.37513673871484	3.08943004494101	3.3113131679772	0.158083049877014	-0.0586243396078044
Rbbp7	Rbbp7	7.63653037105541	9.47443198708642	9.51486196470788	9.83477915019701	11.1670103700448	10.5738175744834	10.3559126470239	7.44407067910781	7.27394475544964	7.93411543512241	7.03366526585857	7.38868386315317	7.55234597832679	7.47154571552447	7.43215541096079	0.162835368089471	-0.119592597977841
Tmem181b-ps	Tmem181b-ps	7.39138967773103	1.58258972170278	2.45512859972576	1.68440583883469	2.44751836669464	1.36932688376277	0.633654398125477	0.037337235926501	-0.207529417620026	-1.61043318823727	-0.343732465205711	-0.413153320137207	-0.0720176771912472	-0.487055843748076	-0.418116637519675	0.165221084691325	-0.167476628480181
Ctns	Ctns	2.80038846122397	3.41789301102044	3.64615113398855	3.07538544480598	2.72104011221256	3.01614505256514	1.67897330785417	-1.03977003584655	-2.05627517083051	0.900667835145203	1.88082263843693	0.836147222116993	1.07971289017275	0.434205742004878	0.815580552060297	0.166424873826621	-0.180065680065839
Gm5065	Gm5065	-3.32192809488736	6.70121634485929	6.56437054652971	6.4361168543581	6.49092787189148	6.72707636718777	5.83883330180364	3.25258217944909	-2.86278714300281	-2.50427455132985	-2.50943890567915	3.16503506045516	3.34810417673501	2.83916736267432	3.06828198721061	0.16730507197824	-0.254961435472835
Trim11	Trim11	3.38952551264945	4.40058574538833	4.79026638054705	5.23698618821376	5.85031937818731	5.32675664067694	3.98401507444036	1.83317346323834	2.57856199374315	0.426339907090973	1.20160249789307	0.0651834208181651	0.366567898455299	-0.24216328579731	1.18375529280539	0.169784547737027	0.534786293029275
Babam1	Babam1	7.06307144984268	5.60473260505635	5.70674050436717	5.46214722982182	5.23427521113325	4.87479696589867	4.0199420471454	3.24723485357229	3.39643353125099	4.43546191447928	4.79067300554049	1.39171686186016	1.6164328648143	1.770402084641	2.2536777072474	0.170566732914617	0.515343846505476
Efhc2	Efhc2	0.453670334820312	4.70415265036657	4.74408034545383	5.20415245741475	4.89933033479045	5.27096243327069	3.75582761922228	1.74580956297122	-0.720155524000394	-1.68664732887229	-1.53148132551998	1.10738196880073	1.34479157716376	0.411801753151868	1.68745725399616	0.171424700182848	0.260572979505745
Lrp5	Lrp5	-1.74295557845682	1.04898245474096	1.1520730624578	0.964901315982938	3.48540106452877	2.67950937536143	1.83916548372011	1.42900528375291	1.02865401411503	-1.85276625197811	-1.36713993556442	1.37903001805797	1.60694726539735	1.35019199992857	1.31300806618039	0.172675102311799	-0.221433861253977
Ski	Ski	3.69162349311593	7.08173374094545	6.83581041207953	6.3992480127134	5.5859239769586	5.94174486272782	5.27007662770089	3.35936654751361	2.17608336753868	1.89846764662447	1.21899809809662	3.06203994218897	3.25222097229557	2.85132442538675	3.08591555050603	0.17274258667742	-0.151172354627275
Cacng4	Cacng4	-3.32192809488736	-0.758726025203193	0.615322123494705	3.26636078916108	4.01705781335689	2.42286538694173	1.73107025500621	-0.198136106736557	-2.61962783450535	-3.32192809488736	-3.32192809488736	-2.10280633012118	-1.40640354198956	-1.19056372410476	-2.13092503918622	0.173142533403503	-0.178876693784452
Mat2b	Mat2b	8.71122299909065	9.47008127375565	9.52488447354498	9.61680611676899	10.0701209444768	10.1863371279948	10.0672192177757	7.96166383985424	7.32589905312745	6.12405098519556	5.13413056309476	8.78679392669008	8.96078074527136	8.66423425485343	8.83945333228091	0.173653459777763	-0.121099216405972
Ubac2	Ubac2	6.15233757957967	6.3766046882278	6.56952147184102	6.57629991190935	7.54184004108136	6.35449623912014	5.5916644585901	5.29839438379425	5.00683209028144	4.2759084502414	5.30287832504805	4.91834275495104	5.09713564868894	4.94014816685323	4.88891313115076	0.173924493200992	-0.2024950458358
Laptm4b	Laptm4b	5.77141815832657	9.01620100251736	9.07544973371927	9.0119540117028	9.62374800254787	9.26557285494837	8.42847323871222	6.58549139194535	4.61483349839075	2.79657491327244	6.4098084086476	6.76581875562229	6.94223511153524	6.63415338122915	6.83573847823971	0.175053618203541	-0.105693851195102
Ift81	Ift81	3.91070388445418	3.98789382772291	3.93086977561876	4.1159903926443	3.62907679754256	4.04603698158843	3.27718137384302	1.5456916613301	2.10875526952018	-2.33877212634989	0.174572603335695	1.29517032240746	1.53011070552313	1.85496491832744	1.38195384004523	0.175558448304909	-0.111554017718024
Coprs	Coprs	7.47238216492005	5.87338505001689	6.02719829441711	5.33477205195936	6.52467021005297	5.7033028444135	5.24076080870431	4.18002052146631	4.13478771883366	5.97198491662678	5.94579495674006	5.4049030455292	5.58489152589337	5.32677933195649	5.34792137188222	0.176464435855357	-0.232237645182272
Gnb1l	Gnb1l	2.87110042973994	2.46945101888711	2.54393134827692	3.22696469457714	4.55947957655399	3.45484706411239	2.36584648363486	2.55061012683672	2.69171951475905	3.21101219348551	2.37334196280838	0.878428388393255	1.13506701793665	1.47734363531506	1.71426570316432	0.177221289625548	0.433410640065256
Fbxo21	Fbxo21	4.77193310428954	5.27300108246464	5.6951364015994	5.2571087060615	5.91815244547483	4.60406539152245	2.33433371854786	1.29460604619209	2.6968996658258	0.437408863552259	3.99958516554043	0.358537531120548	0.652289297439981	0.470162384747014	-0.778357566915979	0.179746290229458	-0.736932451386591
Sucla2	Sucla2	7.4570853323215	6.60115272951202	6.86683381439455	6.6753360819031	7.05959322652427	6.57818094831709	5.89669325961355	4.96633817321799	5.14136330315066	6.380656730187	7.17862501763404	4.49174366856989	4.67926460811129	4.85893990938506	4.33615125380248	0.180741260988919	-0.330028070783649
Extl3	Extl3	1.04607191578641	3.47261773813468	3.51431166065334	3.5900869786721	4.10473921621624	3.70943401572012	2.4057990800353	0.310793800130761	0.406841394423626	-0.4850607176262	2.03285197777537	-0.908346928555796	-0.463854829925593	-0.55269720322036	-0.0939809476749802	0.181648445925124	0.176818765382951
Ppp1r3d	Ppp1r3d	1.27881740307472	2.6433182527858	2.77291811943609	2.183673885907	3.84818724959355	2.52000226570798	2.91609633429777	1.70403974082375	-0.151613618360781	-2.79846248898603	-3.32192809488736	0.776410569261313	1.04611701109179	1.10110711454737	0.641552965104701	0.182382843897798	-0.269352139131223
Blzf1	Blzf1	3.90303827011291	3.84636293095902	3.66609757278732	3.85609929014478	4.06926393043025	4.42074512735143	4.23695175858808	2.28555313906468	2.41125267798794	3.4104767918976	3.53561753863985	2.49128727452532	2.70237576595505	1.91703372480207	2.02726682755068	0.18373585455203	-0.574147127440126
Strada	Strada	4.50493813164961	6.07859702662246	6.19818766625722	5.89889760448066	5.85417522459391	5.52542997713141	4.65454438047299	3.47434518240384	3.1478537119195	4.51924624005422	3.36794411555096	2.78483792085192	2.99142215529517	2.77637273291462	2.92050201468884	0.184178546094637	-0.0635487274760642
Nup37	Nup37	6.86445855919878	6.70804925170222	7.07137654914708	6.92921105786885	8.11776256353903	7.95616122542138	7.70715893562585	4.8168403062971	5.31888440667449	6.62497233276878	5.77803769314103	5.10994411849989	5.30021984000892	4.76468945607095	5.02935860174597	0.185740861527463	-0.264222847471779
Fam167a	Fam167a	-0.663083679269771	2.3985172886058	2.757629221876	2.90756177355225	3.55693209451761	2.25808167814305	1.43483369280746	0.525738156164994	-0.60388216989575	-3.1719807188266	-3.17395198461671	1.16175955569623	1.41761663200652	1.1795003685561	1.12608128726353	0.186981062121837	-0.212333710436881
Cd55	Cd55	5.52557092083404	5.93841518632136	6.27632171523184	7.24997620372416	7.84540223205172	7.36842788596178	6.61340199312553	5.27202318906105	2.61771223433825	0.590616390029451	0.107015570780207	5.23038574278132	5.42266374469381	4.89261666374494	5.54674506300983	0.18805718996001	0.121635794291061
Ift122	Ift122	4.15034033126378	3.91707843802974	3.70458428185619	4.13023076231817	4.11126506348086	3.79570461802119	2.95882040839553	0.645978275402785	0.28919706032347	-0.304341073492872	1.43744615109659	-0.615921306427818	-0.202993208121321	-0.31296994013212	-1.00533143601951	0.188121700279822	-0.339202105807123
2310033P09Rik	2310033P09Rik	4.73368514628415	4.85034938567602	5.20998745383927	5.44441197559592	6.1064446411443	5.19342088144961	3.4092279872605	1.30223715209888	2.93117433701673	4.76448416681116	3.95280879459598	0.198281681504681	0.521528813063677	0.685055082348134	-1.07442932299296	0.189971997744742	-0.764432853350749
Myh11	Myh11	-1.1199618248974	2.48910358660714	2.0463443735027	2.97299035143606	3.25736370327956	3.53887334642939	2.78099663330673	1.05121198675216	0.32883646422954	-2.89734240607805	-2.52138390519456	-0.14962576859567	0.212135942328667	-0.0836688324173787	0.531204001543818	0.192338673747792	0.188146076780535
Atf7ip	Atf7ip	3.4440971904651	5.20497797578821	5.21114461621834	5.67607554776413	7.03225515742735	6.59888027651558	5.9996347715916	4.91215163716286	5.00665259422792	3.86003909795838	4.00823587634356	3.45816044446807	3.66559122460965	3.49486195752998	3.58175154854157	0.19273185543884	-0.0781340677466985
Itgb1	Itgb1	3.50813704146349	4.34874231558529	4.12220886170023	3.65791434268038	3.95515468611801	2.95209868991908	2.56623552464339	2.02262703094061	2.27138981744413	4.43410108899407	5.4778359634955	2.15166601219468	2.38108927127415	2.1315905279935	1.85519286054584	0.193247195563074	-0.435322238309288
Shprh	Shprh	1.03467352930027	2.84941886317627	2.39885927389748	2.46752730009432	3.50401013681651	3.17364396018146	2.50892552342371	1.36852811268381	1.49378565392839	2.12548249087613	2.24302313539252	1.27898995844146	1.5403710119149	1.80035796174009	2.05448408711616	0.195208453340355	0.408115598525519
Cd164l2	Cd164l2	9.430094969888	8.64094261246936	8.96247961642477	9.16990746858354	8.75664304840533	8.41810559707949	7.04107867178207	6.0002186418986	5.31137959176933	3.73254056130812	2.46939891938813	4.65141939804761	4.85337137441951	4.78785745520865	4.81103565422029	0.195421674178451	-0.0410390884827844
Uhrf1	Uhrf1	6.4842573839058	8.16407726418279	8.18989866802317	7.30218194087563	6.97905357668548	6.82010235710489	5.7980712578972	3.67815080034041	2.78565516687587	1.75978221529304	6.28787856844586	3.66385995773043	3.87229070629919	3.50157116195696	3.87918644962518	0.19550578778477	0.00649739017642858
Ikzf4	Ikzf4	-3.32192809488736	1.1271049651394	1.52868132954943	3.92972473067645	5.13424969478525	4.8316644685089	4.29032855524227	2.62506470944255	0.0391103119783567	-2.7123480440925	-0.921412024485005	1.33145298361559	1.59105680086055	1.21532271485849	1.73684758265614	0.195619875868474	0.113536839141181
Cd177	Cd177	3.39263340708594	5.37584572466782	6.57442701653077	6.54873253179192	4.38957369483333	4.67454539384587	4.12309503041235	1.77098968884391	0.68471103623623	-1.93849750848838	-2.70873971221293	1.36909734101445	1.62773406048073	0.321103486010511	1.43968877403451	0.196119944106847	-0.143440400978033
Rnf139	Rnf139	0.977367856517811	4.12033534994047	3.59408270359771	3.7895414697358	3.68251711654028	1.85399165631322	0.563011656465844	1.77405116335411	1.43138226761853	1.82327653530802	1.26255944054051	1.79571595184975	2.03870825046272	1.22271067464152	1.45955430283009	0.196204837689379	-0.456468842446573
1700066M21Rik	1700066M21Rik	3.52937120525393	5.06708366122275	4.21620650465422	4.04913410242808	5.31058733547534	3.9975272668599	4.44877543650143	3.22562352876729	2.59362387749078	1.35283760560843	0.896822080189139	3.56224136777098	3.77560848467305	3.10205681959352	3.25424182917382	0.199256622932226	-0.483150911433114
Mrps5	Mrps5	5.33438950083091	4.37021311368514	4.42721728992651	4.63077821274286	3.88819772182308	3.36033618094291	2.50521006086629	0.609783324181485	2.48044867910064	5.0735203545833	6.02936674557517	-1.50993739727457	-0.893786253430659	-0.855033888922533	-2.10691120876655	0.201036494911052	-0.345207276789975
Unc5a	Unc5a	-0.403322419551899	3.51630517017487	3.7667647558801	3.67869167999279	3.95238016429417	1.35213137563244	-0.48795722374149	-1.46233218549726	-2.66678787706598	-2.76679222785407	-3.16394920045302	-2.33983805561579	-1.46034535932013	-1.51551714841689	-1.82357254001332	0.203054810236889	-0.0954532774128704
Smarcal1	Smarcal1	1.94404131179474	4.1924151300958	4.3251273280418	5.10226339362403	5.09185636440296	4.59599887533627	3.60605129720385	2.44130286580544	0.631812065607482	1.63580545922491	2.66471947755625	0.640727557674037	0.95127135187669	0.713738101022793	1.04984395720883	0.204484477583377	0.0679877046007344
Mcoln1	Mcoln1	7.3744570212277	5.32132925217694	5.69826015794902	5.03740858038058	6.15656852913179	4.66876020524516	4.29027694180753	2.68178207005299	1.08283200376065	2.14693865061951	4.1367901970407	1.14932355034172	1.43053308207688	1.20595155847341	1.15502882230668	0.205510958881965	-0.201450126980957
Rspo2	Rspo2	2.82894835494107	7.65853997986434	7.69056376021055	7.74152765921583	6.91978102394491	8.17898347839876	7.06043654746519	4.6002578578874	2.9881065841612	-0.96750414528055	-1.29343673716767	5.527603249255	5.73794991840083	5.48353790839712	5.49828866117434	0.206596069159652	-0.235344033595034
Ern1	Ern1	1.46820793287906	5.73444137592997	5.50305291419099	5.35404657480527	6.69177143077631	5.65807149168875	5.13789283493583	3.59621957898947	3.30074607294755	1.43468426649444	-0.0136575147421602	3.01464463858826	3.24358892478479	3.04647633631766	3.14695808460751	0.207573211313452	-0.0879843215639638
Ttc34	Ttc34	-2.68816397543507	4.26574442616834	4.75332106078506	3.83685324236794	2.44274714330025	2.86276677591044	2.84128883349954	0.00369001894469671	-1.71747716457485	-3.12189463077762	-3.32192809488736	-1.14712992630482	-0.596985832458167	-2.77525213883743	-1.29484359598646	0.208008560996273	-0.255694585060745
Gtf2b	Gtf2b	5.05118065783183	7.87317954289841	8.28219884146787	8.75874955245954	8.55343730575441	9.09673886982853	8.08485621115672	6.62801093457138	5.15442118676694	4.93117244552945	6.27023364555986	6.8797213619078	7.08939322769645	6.51389728322377	6.55197819892105	0.208190985590028	-0.533146030472943
Zfp46	Zfp46	1.21980355379852	3.40536614858359	3.11583562712566	3.41237507512001	4.46678371344672	4.06098120047898	3.60075738956359	2.50473732858397	-0.0495718997545027	-0.768921549936931	0.211647711779755	3.10167784400925	3.33009041984553	3.11576746761862	3.264778759393	0.208225552076735	-0.0598340048190366
Pex26	Pex26	0.812522869024139	1.76128952909293	1.94865317227134	1.9793302987477	2.68624502147616	1.3414051377326	-0.149358974046517	-0.569166660554833	-2.58272891893412	-0.484422772353716	-0.288735943024921	0.0827676249382417	0.450521840866804	0.0780566614044421	-0.293553799239986	0.210335540833834	-0.401531198816963
Add3	Add3	0.745039364865821	5.44430926378676	5.17108670460205	4.22245682592747	4.93142304599241	4.35395838889469	3.58951183218173	1.92380333286302	0.726831217032493	0.586269951603354	2.27700576229007	0.832505244182227	1.13913960864753	0.515933354973989	1.28945268759062	0.210779361483751	0.108297664525688
Pole2	Pole2	4.43368057451976	3.90508128375151	4.24334919124109	3.965128575047	5.11920675324466	5.09706715548352	4.64434662271975	2.52213863141863	3.03914892448926	4.51963625284321	4.20413288963746	2.97504215722582	3.20836245987438	3.38260547696365	3.24821816443512	0.211022646996544	0.036363443631223
Mtcp1	Mtcp1	6.84503835396662	6.06118863326739	6.15602440634035	6.13895778128451	6.16842542251139	5.79433008193244	5.99679320480443	4.38261192301519	-0.132204725838281	2.05081162156866	0.996251340376667	-1.84893860130924	-1.11053863768249	-0.841737915418129	-2.00695842549603	0.211068410823214	-0.246789714252447
Zdhhc24	Zdhhc24	4.72751208685536	5.59104504691911	6.04290694003171	5.81986230078898	6.47827454961448	4.25530433197385	2.11429039015466	1.65366540913101	0.606091579830989	0.682627228864412	0.580029678166942	1.24666926589719	1.53072148419362	0.440797547711269	1.15772299487122	0.211349941595568	-0.27528583485754
Grhl1	Grhl1	1.32091207989932	5.04149707887846	5.19144815908425	5.42628488519013	4.44255872586621	4.65695393320906	4.5057575758739	2.39492839771169	0.0846126568709973	-0.724137127848325	1.28828177392484	2.67763149806741	2.91715620010285	2.59124839168776	2.9722157948171	0.2120481726062	0.0492966798253416
Bpgm	Bpgm	7.54939964124664	9.69989513671381	9.72460423189318	10.139295532726	11.0829540109287	10.315138238075	9.40571161929426	7.65831860959423	3.90601509502167	2.133806803845	1.58496250072116	8.51614778861239	8.72983599662626	8.69493098911376	8.11708012753146	0.213201074734518	-0.611141832766458
Atp2b1	Atp2b1	4.01414101542524	3.07710453458861	3.02893685112991	3.06458455803161	4.3966116307563	3.5556934716957	2.24480183411445	0.808467429177265	1.14895362225282	1.30123058661019	3.45926110823847	1.62698818151882	1.89837855339062	1.66892447798095	1.90690747119461	0.214460430658239	0.00687423530762582
Eed	Eed	5.61441244162853	5.1308320517134	5.23070258147507	5.99963026202107	6.66483835034428	6.4565712651395	6.5395791481007	4.92855508986205	5.5163997303438	6.0879422455291	6.13176437827729	5.41715738352729	5.6362471897034	5.470948548715	5.53340152027102	0.214890687133941	-0.10095224742951
Fcgbp	Fcgbp	1.10493374488537	3.176129655623	3.6406787642337	3.96125288405821	3.80004049646073	3.57170107713506	2.14420303387483	1.73784248620289	-1.12300339717464	-2.67638505387861	-2.84773712942162	0.59072873918718	0.922507880317694	-0.183239900085908	0.497401158508859	0.216417486103336	-0.274124077213261
Cenpf	Cenpf	3.57734422773091	4.45820480638344	4.30128034617086	4.47479942943267	5.71465765737494	5.12874293572244	4.18760940922653	3.38685232336569	2.91753105063892	0.728765136561007	2.3157140279853	3.77310779222901	4.00381277024679	3.89728707518774	3.76067014028282	0.217476173295325	-0.22914251048038
Entpd1	Entpd1	2.10783514388935	0.839524295390729	0.325846898238815	3.25916098462645	3.98881191096124	3.61920169723258	3.26895681928361	1.23969131697355	-1.56328805815512	-1.24900597030153	-0.40653531190843	0.851560003255218	1.16701248425171	0.813401535757036	0.833144379878069	0.217936276762046	-0.230197327515497
Plat	Plat	5.29900282050038	9.91202705334017	9.9497800302857	10.1160319934471	9.52878226946835	6.89955027642142	5.3951107971283	3.07026394537412	1.52050271031979	-0.0150738474590902	-0.89053780355202	3.44475444079329	3.67957063767172	3.35931932658949	3.3420912486268	0.21817654781445	-0.312739143482422
Dnmt1	Dnmt1	3.7773355448904	8.93734733498144	9.3547342399706	7.8621971987002	6.53982415892137	6.98141886647078	4.10580377191709	3.16422633689634	3.20380411128946	2.25663027607682	3.97164471149079	2.40731232927737	2.65972609657101	2.48389103917004	2.51940008501317	0.218428464255331	-0.122068682485107
Trpa1	Trpa1	1.31935202839927	0.255355701016885	-0.511672152502988	2.47674717586001	2.90001663509453	2.35317647323832	2.36621308991215	-0.302605137786902	-2.92179461378211	-1.15839071950486	-1.44175196125616	-0.744038487751993	-0.248220171722991	-0.633548962511056	-0.595720640494281	0.218552836696953	-0.157560213593845
Mapk1ip1	Mapk1ip1	6.57986952451157	7.38874060478726	7.56371490079818	7.5053034452921	5.13343611712348	5.52059511012481	4.79514352895776	2.73086816081148	2.40937192638369	1.12876850137702	0.587105714620726	3.10592717016902	3.34791668182131	2.3051243357289	3.72374138227006	0.220749194227411	0.348700629904925
Tmem255b	Tmem255b	5.77413078055438	6.65552356779982	6.76991716488748	7.15912457408168	7.54701017944768	7.09271486352265	5.66056643771039	3.59592132279339	2.15674284774784	-1.07095439791734	-3.32192809488736	3.37809437088919	3.61680686529295	2.9304778826626	3.08295538960925	0.221077638273373	-0.490359010541808
Itga6	Itga6	-3.32169655370109	3.2744942631009	3.24716496151946	3.76036999950872	4.97095026014887	3.88326889652764	3.51041764217693	3.20410158064174	3.00010819807069	0.89336997760725	3.26465802660127	4.04941216021324	4.28167903134434	3.98851489770266	4.45467945197604	0.221164205017744	0.165772068134106
Fam221b	Fam221b	0.858195890934925	1.60684489468643	1.98306473829136	2.30263490296917	2.36376822085547	1.65956383955042	1.12801618685885	-1.12434259087894	-2.95430765467321	-3.32192809488736	-3.32192809488736	-0.347608236179296	0.0921352203352055	-0.294269754583727	-0.0957525716667871	0.221717270025046	-0.0988278640866419
Rad50	Rad50	5.54141261809555	5.17988123080723	5.17800945222861	4.58172482909023	5.21464551184596	4.7006450101361	4.07708914884116	3.55003872929254	2.45479443453834	1.27855576303988	2.65640026395559	3.47638319118392	3.71489864410292	3.57707775873725	3.61385195105668	0.221973960650305	-0.0943483564523491
Nceh1	Nceh1	1.40926601031141	6.0004147152118	5.61793316664953	5.52652584316592	6.50204253046456	5.28572771332989	4.32275740613173	3.71617880708117	3.92574312759481	1.45533905775377	1.68440135015586	3.33489306929945	3.5792898138892	3.31710251407019	3.28863079535892	0.225867863417439	-0.268285423466537
Brip1	Brip1	1.839689560635	3.31241976675548	3.30487605004489	4.24536635601467	4.84604694918324	4.44034098227608	3.31125460408599	1.56182466917892	1.6369934393443	0.677864502793111	1.90665589812595	0.948747624903188	1.27017442342152	0.884140026594476	0.719813172505088	0.226760112597837	-0.378881013427672
Astl	Astl	4.88998939386661	9.42044239967714	9.55244624058914	8.7033395320441	6.87206535714499	5.74762639671817	3.83454942427816	2.34564900942659	1.11368049863273	-0.56526983663405	-3.03633293771328	1.57137145048364	1.86092398456991	2.20602106044246	1.53744110967621	0.227245060478241	-0.253216951513976
Aurkc	Aurkc	-1.99235668665778	5.31099442057388	5.63142445759895	6.16778341506213	7.36421346472415	6.67010384785113	5.93184376773923	4.47199379130317	3.58360332284425	4.16141207880992	-0.301662376534996	3.38496495761148	3.63116848203114	3.84379362884547	3.77351909695074	0.228137775478979	0.133141997842399
Trio	Trio	-0.327319408452096	0.375400928906357	0.330501035270427	1.41831410344875	2.710961781899	2.26254140080167	1.2677994440989	0.571026297866422	-1.25203349011022	-2.0227889611078	-0.728631698172976	0.154270198022133	0.544920409176448	0.523626231080082	0.491064720630077	0.228892860080927	-0.0330703896526334
Insig1	Insig1	7.5053034452921	7.39425688687936	7.22267899969878	6.91524600721885	7.80598242099399	6.68095722578249	6.0310841610359	5.32862825774441	5.21829295528602	4.18480395004704	4.02140865693871	7.00133541316659	7.23250452191617	7.41649389436339	7.59768078797554	0.229678324999332	0.363255669313651
Nup85	Nup85	5.35722120246653	6.4820899591743	6.5973374908857	7.16358930041776	7.49579907641008	7.36611235243137	6.87987727214213	4.75111018114478	6.19171660786057	7.19634147123646	6.04919510562228	3.24197413905282	3.49217024919239	3.59654271173729	3.93301467570744	0.230103654333813	0.412434710838782
Nanos2	Nanos2	-3.32192809488736	5.00335936856975	5.09333199055614	5.37813009094676	5.83758000021203	6.05933364395133	5.81979589518077	3.51602775791918	-0.00442430929483788	0.0180886097927359	-1.06760919386613	3.58352838648471	3.83139926422359	3.77926635906596	3.5615152173258	0.231878594042039	-0.252343583289017
Patz1	Patz1	3.59907970556486	4.10649070574198	4.2314170474735	4.85824463599273	5.68218279549441	5.27680184748076	5.0009059083405	3.30826038518734	3.26485165770141	5.27046166487751	3.191960537105	3.2971317753768	3.54937343105386	3.77079301519872	3.78293742121537	0.232698207990024	0.218087852528852
Exo5	Exo5	2.11308368853253	5.24883081328113	5.1613556408621	5.13390870545414	5.98863015868504	5.39672806854644	4.60878559174329	3.37334196280838	3.22434903720271	2.96583968308801	2.02252405953784	3.97537147297151	4.22166849373665	3.81041480237424	3.4621147408443	0.233990430363749	-0.714265436320576
Cpa1	Cpa1	0.643006480755759	7.93139940629881	8.46742622091034	7.96980092184199	9.22218872289124	7.88233124682652	7.21858745243757	7.16587175188459	6.42977997357262	0.869547700936224	-0.650906527293875	7.41633783094332	7.6523031491391	7.07585979961324	7.31585364755234	0.234823997174722	-0.334762864874911
Trdmt1	Trdmt1	0.250318885552857	2.40361676322308	2.18930272274671	2.54084562267557	3.68869511524466	3.41371592650712	2.57972564250844	0.451255958341132	1.0895862827126	2.04470885485202	2.63683339748265	1.38921936125217	1.69715015722429	1.11250686204721	1.98126881710504	0.235218988420652	0.226973458192231
Tor1a	Tor1a	7.12119158140815	8.34677521179552	8.49125585727837	8.67182763125592	8.90679741854492	8.21371179810567	8.18090370917938	7.0948694327187	6.24311303665254	4.97340463667057	4.77155285425185	7.2293801406593	7.46705081686173	7.10181049851053	7.04116976780694	0.236363676261914	-0.423375971674801
Camsap3	Camsap3	4.48042670519188	5.59396323168396	6.36338837633311	5.62101446376412	4.68539637302356	3.98794838364697	1.85753518323424	0.0804925795743446	-1.45665854022544	-1.43503462894726	1.33716873093084	-0.762928925611444	-0.226026952243967	-0.812493228297439	-1.96063292721699	0.236826520506761	-0.601175920753317
Icosl	Icosl	-3.32192809488736	4.90733776176402	4.82518013825819	4.56123447566156	4.12207630369574	4.86051095405672	4.47601221700258	2.00011901743147	-1.16599109096363	-1.08873026439257	1.98713528666202	2.50794048770956	2.77968153929655	2.93435535893083	2.80982912961451	0.237501879964514	0.0266863441137337
Npas2	Npas2	1.54550386510973	3.61601651056825	3.54222089834331	4.55787567723993	3.2191142973477	3.52618151781513	2.59435984034107	0.416018198506688	-1.55883101546821	-0.38362536343496	-1.64790140183267	-0.411320091442138	0.0680906790477835	-0.314508230580146	-0.61197021261527	0.238079902258408	-0.325969493418354
Ctps	Ctps	4.42545930476536	7.35996913189887	7.50750131523601	7.57444215467101	7.81904223277137	8.01695310694696	7.60131024081301	6.14755499681816	6.95606827200995	5.88073694422915	5.85254823544869	5.1870444687154	5.43157874558049	5.4101195066268	5.28776039164149	0.239101040607809	-0.140732414238323
Patl2	Patl2	-0.378181139675311	7.53704751940466	7.19785556476839	5.78876661201062	3.12011799775464	3.5398164060519	1.97945835049774	-0.505568004161814	-1.56449514702135	-3.05612277053026	-3.05902353745051	-0.436143588688409	0.04958996745314	0.0581162848143329	-1.09341567296528	0.23940113515372	-0.499557657576013
Pex7	Pex7	5.58949385515879	6.06075212545617	6.13559232688561	5.85622879821904	5.65764572110395	5.38056669290699	5.4140543283516	3.47897180503294	0.94791297397803	1.91455304311637	3.6766397705362	3.51682695156988	3.77834863825275	3.60989777694912	2.84268212788509	0.243979744693188	-0.856804218195673
Tmem232	Tmem232	1.45490232309889	5.23220408688826	5.2860716220061	5.62246772436597	5.40228900320222	5.91097964473197	5.58331147390709	3.33718300620645	-0.454507996524943	-2.51014636349992	-3.32192809488736	3.46871422880002	3.73098336340438	3.20775140126162	3.57546289807347	0.244126119939512	-0.145134081832914
Dusp18	Dusp18	-0.777116321601796	2.87106887882771	3.05066885580578	3.44412370133522	4.54670311652013	4.06263119453806	3.99662375281393	2.2836966113642	1.94905675678348	0.880317213936719	0.307661669187727	2.97358614614269	3.24418684732971	2.89987702940019	2.86730817211827	0.245010419690213	-0.339994854054502
Sc5d	Sc5d	5.80667978893252	5.3174379398505	5.31375738081196	5.63204423134274	6.64229001585228	5.95757570188845	5.01169242161523	3.51944125962804	1.63214721019579	0.643828489764019	1.11028305428386	4.64502783724106	4.90016246567935	4.59722517839612	4.95680254762677	0.246992069726935	0.0550140780913416
Rnf25	Rnf25	4.85420515199044	4.52662599511191	5.05409742039482	4.59027864322716	5.07754210492924	4.94771758052453	4.23340493407469	2.43227262786191	3.37391264639229	3.07531869255335	2.57639636522601	1.88095691640969	2.18432134319133	1.65812406135415	1.60283453691675	0.24861333797533	-0.467724861754522
Atl2	Atl2	5.19556020692461	5.88653307679521	5.93640708932756	6.39707390186453	7.346416220528	6.95311388314524	6.84219946545499	4.90464786700783	4.2222481446184	4.70977035132766	4.9669333663373	4.85696589117093	5.11303442399854	4.82718482077034	4.81026302565369	0.248983895970444	-0.294257720913299
Phf13	Phf13	6.39176428365465	6.01289713079908	5.85827199219141	4.80866820711827	6.17894365382291	4.62286594345389	4.6799416880683	4.5211952505075	4.32073016079198	5.20151232467479	4.17474196430694	4.37039812747607	4.63017153298248	3.98858217680775	4.60129767917483	0.249826193224223	-0.0278514499364361
Ncoa4	Ncoa4	4.12006987719468	6.00333238070019	5.89783577751575	6.36558931390915	7.21491162132242	6.9646296667206	6.92783720912208	4.15788449808015	3.28732600870945	3.55624546470352	4.46421081834216	0.376322060037571	0.777544182244945	0.47414817123793	0.209224475212007	0.250165157601256	-0.346488274292062
Gmds	Gmds	5.61791847805112	6.39606698808797	6.5112972436257	6.36962351737991	5.61886705442476	5.85377363863858	5.39036158935352	2.74211618791114	-0.195236010176423	-0.294068088409662	3.6046288365489	2.64017182972201	2.92435027034228	2.54606886512496	2.41455790741538	0.2512652325792	-0.446394869842739
Sec22b	Sec22b	5.68504869782778	5.43694801648825	5.41347561300303	5.67208584437236	5.39696091593796	6.50503026294293	6.14280551008584	2.89782706681945	3.92215026532141	4.36329725484108	5.5898503576174	3.2504500914311	3.52357481480333	2.80478740536873	3.33515904757113	0.251464065479687	-0.173880838210745
Dedd	Dedd	5.93850928407792	7.16770916452083	7.3397787569259	7.60375985300255	6.55268907610886	7.1102066199214	6.75246762380593	4.80020620443402	4.93429003069855	4.7544279038772	4.38878881319168	5.15483541318948	5.41212506660375	5.29907352729298	5.21591478558584	0.251471376374711	-0.191866361252693
Olfm1	Olfm1	2.73547668619516	4.03331727344666	4.24824638973602	4.47100532327644	5.04396561902038	4.82362709283577	4.46999013822107	2.89936707462632	0.613022376555321	-2.39263928787637	-1.85938885050822	3.23781614492153	3.51207946108966	2.97566711795748	3.33027973578946	0.252344126823452	-0.167702096273488
Tspan14	Tspan14	3.43678815074893	6.9631966559404	7.05806750962623	7.50470777767247	6.61121222479462	7.16162571675735	5.86770129170206	3.61251763836523	2.68984034924931	4.31893862097865	4.22955716132441	2.37239598498735	2.66459164823536	2.80730395898566	2.41031692651435	0.252487436175359	-0.220119153424439
Plekhg3	Plekhg3	0.273551695546287	5.0939319568733	5.02410687662244	4.86540913060338	4.1799011302962	4.51082270514457	3.75694854882454	2.11880489249118	1.86944109916717	2.46086835187882	1.31918436694194	1.32889816224473	1.66246674738657	1.49803333357135	1.44832587236559	0.252795692745092	-0.163921690953796
Frmd5	Frmd5	-0.112549595375996	0.584741270520138	0.91161489172556	2.3227674991582	3.03256814423278	1.83548352027435	1.62082097594152	0.0115271258859874	-1.93013288481521	-2.68726977885628	-2.04880612813353	0.118954298128563	0.555164105858338	-0.267555186676857	-0.351808211783359	0.254655206287101	-0.492932086629442
Slbp	Slbp	5.9100538408303	9.56287584963463	9.55453897040168	9.73041409261554	10.9507162685829	10.5984898962173	10.6060257497343	7.54874485993723	7.47395733694306	6.8127164100415	6.22906873596632	7.20572306014848	7.46285975492337	7.32585531958253	7.04812190091293	0.255708739242985	-0.412301089894868
Hsp90aa1	Hsp90aa1	7.31887717794667	9.00644390199107	9.12971318507813	8.51633038682594	9.30946498504106	8.15349629877753	6.6435964812929	6.05069976056842	7.17422662975546	8.83084157882021	9.54500112737716	5.24935972877924	5.51115058519238	5.04102409685557	5.46454923975263	0.256246480249702	-0.0456850669776279
Mest	Mest	-2.43932416998934	6.63841129564673	6.53790793328054	6.842664621825	7.47954585755755	6.46850837832629	6.09274868553952	5.27947129564447	2.65195865306541	0.231100575006507	0.421888435350412	4.70742916390649	4.97315444007042	4.80499033776579	4.77468476823771	0.257620768277509	-0.192555096961141
Skp1a	Skp1a	10.8027182959832	11.2833372717044	11.5453072011296	11.4439277579303	11.5263671898186	11.1978924141183	10.7755773609307	9.59875599148599	7.78503390327541	8.35908625123604	9.61382813223244	9.30604568408534	9.5644057114069	9.32220385095986	9.4243155233863	0.258024138491597	-0.139915528896695
Cep95	Cep95	3.08761898332252	5.00180674542047	5.24791612370094	5.3737595583192	5.16349470690048	5.44720888815581	3.99553878851661	2.53646077703742	2.0018202536956	1.61792376596377	-0.286425587774044	1.65385214652481	1.97796675761948	1.53264270977839	2.42508754805229	0.258065113697287	0.373786416778428
Mdh1	Mdh1	5.85935338985461	5.07740965135229	5.36171573096505	5.7937372501843	6.32871441579641	5.88132690694127	5.36994799959869	3.7583031771319	1.81885873941557	3.10830029891794	5.91321734743774	4.97003161536495	5.23558138354987	4.74505406271689	4.86939037666177	0.258763526242631	-0.356498112027286
Dapp1	Dapp1	-0.343882601181643	-1.57112009842628	-2.01804216164056	2.30879188338127	2.96447626392832	2.82300132873248	2.44636740577407	0.816525982832272	-2.27817764852247	-3.32192809488736	0.589782658884711	1.47749718664843	1.81092398510784	1.69209284200121	1.58257439424798	0.258814792227418	-0.178705799169004
P4ha1	P4ha1	1.90712525491673	4.19490653242285	4.15073025543133	5.44892076824859	4.77377484176692	4.91251574358621	4.28183917486497	2.68709429109392	2.54250322517157	4.03468233199131	5.41058872430024	2.35741047984949	2.66178934177272	2.46508382615805	2.4596873464557	0.262790441637729	-0.175339625777624
Dcbld2	Dcbld2	1.81833112989759	3.49546492695995	3.28131397474515	3.32950682854697	4.0467093163541	2.72333793567193	2.16519483373687	1.94498959394098	0.555933921278667	-1.69509650506891	-1.10924048167977	3.30046548563729	3.58876443430724	2.87044748992572	3.48571214986392	0.26625826149887	-0.0956369231456114
Slc35a1	Slc35a1	2.21206500778323	4.75152799186228	4.88688663937741	4.86590891949056	5.86061523826439	4.75702324650746	4.04684025420297	2.17960022071913	1.94665601020692	1.32775633599542	3.82209787448555	2.37440077473498	2.68271430153743	1.9832904806604	1.98249126606952	0.26666166695562	-0.593462440886944
Pcid2	Pcid2	4.12976932929927	5.39836063227154	5.39430148104595	5.79990325513653	6.78040197080228	6.47143460969199	6.43321486190522	3.91954031042293	2.39575106963969	4.1903383039865	4.10864990306675	2.89510389385691	3.19100564805984	2.90820376879045	3.07977082146869	0.266735324378764	-0.100898442418566
Bbs4	Bbs4	6.24039638505141	6.96550726061908	7.15052921394294	7.23575577561599	8.12115012912094	7.28679799826495	6.12660949444404	4.20567401751351	4.12678292854395	2.84305322668759	1.73692519813951	3.40952094256236	3.69731723484066	3.8043481772417	3.66263002940195	0.267278174421018	-0.0324112442368955
Tmem243	Tmem243	5.62432319060556	5.17109070885707	4.78926496894513	4.14403004944475	4.29238421725813	3.79903548420073	3.87030553088041	2.12061072629172	-0.740082776133062	-2.61494408467009	0.798415550289334	4.99768809401416	5.27238180392473	4.64786739447366	5.51818847128253	0.267824353300766	0.240654418235647
Bmpr1b	Bmpr1b	-3.32154436884474	4.98408801103915	5.09341228219965	5.28503964993756	5.40457619045792	5.05800038431691	4.53291536038143	2.49977191717601	0.71999821803813	-1.63574583612153	-2.55669549747671	2.91187000106128	3.21018579971237	2.88331215795889	2.91228879725881	0.269239279589573	-0.268865210524534
Mfap3	Mfap3	1.92043051170824	3.23919790797972	3.21369566412902	3.68557017920664	5.09817108045813	4.26512179720845	3.50543366518182	2.33274802783398	2.18953361898424	1.85133528460312	2.23748723754575	3.1180591076944	3.41346481487912	2.91236680258782	3.01092404377185	0.270095481808084	-0.366822551279462
Mtss1	Mtss1	3.97807662074066	4.09812474944689	4.35927517163798	4.26612687216906	4.97836497163517	4.35799530132269	3.67616583823743	2.74407711535515	0.0724461059966293	-0.384389724147655	2.83724694831143	2.88577445366419	3.18658396737905	2.65189391144177	2.68305835346494	0.271030493820857	-0.45031188820461
Ap3b1	Ap3b1	4.98839839131963	5.01502470527315	5.04363322499256	4.49802103939292	4.78987007156761	4.46499492726543	4.12475823225079	2.36370935851098	1.52108592415578	4.37332804087606	5.46039527931837	1.32565657517163	1.68296568399913	1.46021206028396	1.57285164381254	0.271167652253358	-0.0852777482098612
Heatr6	Heatr6	1.89098748034892	3.87428549049804	3.98541845666693	3.81245715158046	3.80762282626058	3.43558859271082	2.33195166301581	0.69564645582389	1.1402878597104	1.80376432994039	1.83703496615413	-0.777301252833839	-0.16702627347977	-0.316140895206835	-0.477711348735279	0.271541563180533	-0.146189906996022
Slc5a12	Slc5a12	-3.32192809488736	-0.285001070164109	-0.645026599913348	1.93413903035397	2.97451095746838	2.83323824377947	2.41171638265799	0.782567923601195	-1.06291478888086	-3.32192809488736	-3.19947509321849	1.09486452227034	1.46880828690984	0.779807063083624	1.48073477986548	0.272828095763722	0.00900920579656785
Pla2g12b	Pla2g12b	-3.32192809488736	-2.02463101175081	-0.121751778105053	2.14252780327592	2.92742622155787	1.48714158430635	0.279483181857426	-0.794622502127906	-0.0919895383527987	-2.67361912487912	0.596524929450014	-1.95999400346622	-1.00381664430816	0.0610509772834557	-0.600391377827489	0.273639219201878	0.157088034910212
Slc23a2	Slc23a2	1.57617865580147	6.03294055414067	5.81791483661642	6.04189565758552	6.84977413345255	5.14888124269112	4.44241938728886	3.78718168460358	3.53867472898568	1.80529245560071	2.80244967326476	3.12918864511482	3.42890490922273	3.60605463833511	3.2924833094059	0.274251043642243	-0.125428859486779
Slc45a3	Slc45a3	1.73833550385093	9.20214096951005	9.29781044647744	9.35161949596053	10.0560957560381	8.85030875038538	7.94951742447581	6.17128890559045	4.91729330349146	2.81425918909913	1.43109873430974	5.73725275206755	6.0163215305125	5.66148169145513	5.9258067726867	0.274852689868934	-0.089234274279912
Kit	Kit	6.66439750493237	7.11274182853529	7.09380311190696	6.52740662897602	7.08970999722072	6.71593454276378	5.82993579431273	4.4599430289526	3.64820080961968	0.124705304123665	1.64397160076162	4.92249877975276	5.2052790257182	4.82532748633584	5.09180425440181	0.275359981022805	-0.110666118097697
Galnt6	Galnt6	0.503786311741314	2.86227085717199	3.996216986814	4.38626604000285	3.59667281034889	3.29147537171036	1.33508874183954	0.0652758841680794	-0.543420915725803	1.40422193083879	1.53677903979962	0.06569443576396	0.543879307245991	-0.269490619598872	0.120407656251467	0.276546826949188	-0.246872478181667
Myt1	Myt1	-0.194015877069497	0.755331997486973	0.889948521810036	2.5195645487247	3.54700555084349	3.12476650209525	3.07168373758348	1.71839012353672	-0.893289879454499	-3.32192809488736	-2.99477882409842	0.955349313063012	1.34490104455821	0.991545344410452	0.347614534672729	0.277054347618223	-0.66313589862295
Scamp2	Scamp2	4.61322516553606	4.98875738768257	5.05425808386977	5.10594202269463	4.49746547019885	4.59993663902247	3.25293332314102	2.58557551585704	3.05003320259825	5.31294102485945	4.36312200502479	1.56068105318795	1.91293251155539	1.1623105379896	0.846933420752578	0.277272732575812	-0.789854698290263
Cog6	Cog6	5.29973553611915	5.1579814805489	5.13737646262566	4.75797796904473	4.0611540632071	3.67963773171748	3.15510317767468	0.790446769367384	0.804507944604809	1.0988709189085	3.10887066204501	0.664358012261398	1.07883269405654	1.14638606336089	1.24009280902251	0.277711807228932	0.114939452285943
Tmem135	Tmem135	5.21093429208206	4.08702996780381	3.99304026980014	4.01190706312833	3.72952014222883	4.0355975187264	3.60914031502232	1.80691380214191	0.872387512966566	0.284727323655326	3.5565888204595	1.94769769191366	2.28551312455494	2.03923675708197	2.10329032656844	0.279685342763787	-0.152268128318334
9530068E07Rik	9530068E07Rik	4.56655337546589	6.19828590648263	6.31198257785403	6.59223725247471	7.52699211649425	6.5080308423575	5.77259302266103	4.49137211781517	4.64106042500118	4.48491792980034	3.41275443221946	4.2220942498671	4.5141698998893	4.5971619794062	4.51849307864716	0.279859800527597	0.00415959417445834
Micall2	Micall2	-3.32192809488736	1.52465046644083	2.03070685808746	2.5670854057426	3.8216387927202	2.90208708943516	3.03535293911891	1.3366090288027	-1.35333962977675	-2.96223039346677	1.15744476243477	-0.111397235775155	0.401222921395965	0.476002207571282	0.455391020376263	0.282524316802538	0.0324587704552673
Capn7	Capn7	3.82910874563922	4.71055850298645	4.8239836773377	4.40435138193925	5.24812492136368	5.02540979999214	4.43918427877475	3.4456737400048	2.31189832024841	0.825867018401085	3.0608601842443	4.12395714758013	4.419985299478	3.87272225221193	3.85148353112	0.282831245092906	-0.540658689311502
Ly6a	Ly6a	5.53047032539919	2.54177748417828	4.47291012034558	1.65840801870849	2.80164499209562	2.97553664466829	1.69942725689985	-0.475502978840489	1.08992520129094	7.67845929561306	6.69805174728359	1.20140361062245	1.58438443167292	-0.199435061586134	2.75036652481968	0.285123059789988	0.968441910032603
Ipp	Ipp	3.71472908295342	3.71088906780289	4.04119916794167	3.02217248109246	3.5887326223174	3.46773595730002	2.73234301496652	1.65035098852695	1.13640797119519	1.01773666118579	1.06843005481396	1.31521327171207	1.69111658497388	1.20928150779868	1.15885056298661	0.285214789939334	-0.39836501065055
Fam3c	Fam3c	5.03812007459911	5.36605288603344	5.20939487680657	4.57081506108082	4.87641871717565	3.94594474208978	3.59743582567629	3.18361354860576	3.33264063016808	4.26960921150254	4.32535762955536	4.22382901524846	4.52167909606112	4.11700414545998	4.26028249832321	0.285430155953237	-0.250631779475687
Fam161a	Fam161a	-2.35032163850501	2.94841395779287	3.00945108842771	4.03425974222474	3.62371472018763	4.04033137087963	3.63986884639334	1.76667996129674	2.46921395097023	1.79887586113417	0.927752366608572	1.81831634791757	2.16849062806476	1.7847364830816	1.95250080305606	0.285534590151445	-0.177639244875576
Hsd17b4	Hsd17b4	5.41361100581593	4.51951045378566	4.3798496571123	5.16392535913619	3.78874834434975	4.69668382625676	3.7364425224014	1.2817041840508	0.498659360498882	3.63276841818517	4.91363623141197	-0.493456032831715	0.0879008584345801	1.12679674291232	0.325270263246593	0.28558110334513	0.13335090942681
Zkscan6	Zkscan6	3.64654287012204	5.56781312937866	5.64825258954087	6.03377977665048	5.06035007569336	5.41814946014544	5.19451654936559	2.32021604312137	1.96585076251793	2.1717480568384	2.14899916258776	2.0025651419114	2.34600720839017	1.16077618247936	1.84543074617767	0.286270774910979	-0.413274420900653
S1pr3	S1pr3	-2.21443438321352	3.82439109459107	3.57244102962427	3.95930648975966	3.39763869880663	2.82694094864364	1.91436169003935	-1.07383050531693	-2.38980189787442	-2.82419413672348	-3.1823800166938	-0.949552466016046	-0.270073884671682	-1.15039330303529	-1.15675645242962	0.286522071363142	-0.35879235084884
Slc6a6	Slc6a6	-0.681207690026727	4.15840974181851	4.64614537236936	4.14242977634341	5.35065282345467	4.44656061966554	3.45245047267552	2.82844879624433	4.38927080865661	5.33549040190259	2.96807047120565	2.45397160837479	2.78816180549962	2.61774663736834	2.81443823648708	0.291478067603392	0.0232717348033237
Tmem181a	Tmem181a	5.14901542664473	3.92910924845449	4.18592203251508	4.33732575119418	5.26250832736125	4.20197097333883	3.07326840828852	1.75188785486161	1.05237415695028	-0.280977817360896	0.775716409173341	2.88152727291294	3.20661286018397	3.82974791829724	2.7566654383132	0.293054479784065	-0.403790781732286
Ndfip2	Ndfip2	4.89755023285379	5.44489892884115	4.97228827516	5.47857064122492	7.3300474148092	5.3807432991959	5.73987509898568	4.96660119580584	2.33450820979271	3.12083132123012	4.15468851378231	5.57626905606928	5.87491849333158	5.31002823317123	5.67767230355633	0.293646318642875	-0.194057140541674
Fbxl6	Fbxl6	4.79436387640286	6.85440714568043	7.08944518438277	7.4207939620272	6.75651629343584	4.86965922954068	4.21481644911875	4.73507261894055	4.98933432124608	5.18866202940932	4.51011377029918	3.87696581444933	4.18913114370145	3.79237974670138	3.92917186446252	0.295871058392266	-0.246627596624575
Ak4	Ak4	4.10200297556514	4.05473562639953	4.70285698053256	3.1566215145123	3.07380481247842	3.22455124114698	1.90482317568375	1.07952489072481	1.90933533384535	4.16089599251129	5.94745109225133	1.60962012864614	1.98425019970072	1.738371176223	1.58674118214561	0.297458868648869	-0.315095154119304
Copa	Copa	6.03292733413291	5.67817334104164	5.57927972830891	5.08816280283736	5.5725259179356	5.44901324446571	5.12510139096457	3.79963650351911	4.45621475957641	4.97136881058266	5.79516431392604	2.37341600017178	2.71866110347595	2.68569460820807	2.45541733109976	0.299076229742284	-0.228919993195676
Tm9sf2	Tm9sf2	6.05521518048055	8.21712890955118	8.25414048420073	8.45758198043849	9.68005882081662	7.89306485484835	6.86774823428474	6.02911271243934	6.24780791666079	6.01354712172482	6.3571120915057	5.34347501265565	5.65007135625126	5.2567151146437	5.55941192588522	0.300594090386276	-0.0890129028907538
Msantd4	Msantd4	-2.11565997036638	3.81814498902727	3.50030492583868	3.98403330893575	4.74326720908897	4.65932521327939	4.28555757765518	2.62072011745471	1.83683708803467	1.85747944705996	2.88936840302907	3.30104613563193	3.62695147697399	2.8388897630025	3.04679307866553	0.301288036857762	-0.532463083825922
Poc1b	Poc1b	1.89132974475838	3.2314830985033	3.54851060716014	3.82430962034426	5.24991933492684	4.67945757921197	4.24484901286657	2.6723732908585	-0.853960041902151	-0.399968177561196	1.69737795804075	1.90241357522819	2.26937316786245	1.77986005710317	2.07263803789225	0.302680372969892	-0.163952293337529
Gm10364	Gm10364	-3.32192809488736	1.312316654402	1.68053590659635	3.71916153150692	3.38785879551298	3.82778854482265	2.76726706156778	1.25653970364596	-0.642585374640653	-1.68298774216752	-1.69025569583982	0.625335406852712	1.08212184560396	2.20953041128518	1.47563876112957	0.304785711066754	0.286938934151876
Gpr108	Gpr108	5.61657530826058	4.72826883695878	4.83545421259977	4.59881180944054	3.61960081872017	2.63738766964185	1.94887739982734	1.27235768826053	1.3941244683845	2.54384476062288	4.42440482827658	-1.3379568753521	-0.511254435332314	0.463220460153285	-0.369931364434425	0.305926160914115	0.06361900408629
Odf2l	Odf2l	3.12158739076296	3.70907002328453	3.59383180115064	3.56220578388174	3.95076700059314	3.97412544818854	3.28884577711439	2.1274318826086	1.68838180697903	2.29373537927315	3.0146195248007	1.63866501474179	2.0222063038225	0.882867122112799	1.41838071656892	0.305974895439758	-0.473858162688114
Klhl32	Klhl32	2.74746474236205	3.39547415580252	4.05427545182245	4.7637196281487	4.16507581767241	3.96729774325281	3.18711845152108	1.19037465440187	-0.61200007877848	-3.03821015097949	-0.233155541755527	-0.755661780710404	-0.0817995340415179	-0.43603803154314	-1.21056338147365	0.306012594220032	-0.469823448647066
Sh3bgrl2	Sh3bgrl2	3.5448809974104	3.62479107020684	3.71128564562868	4.19921689165972	5.24811732925083	4.84503333431681	3.54171306631464	2.58505627285125	2.38137751843646	1.4758579188303	3.23980433428837	2.72266130188731	3.06861016117326	2.60539750338816	2.86283925602441	0.308561381720813	-0.184501194813829
Acpp	Acpp	-3.32192809488736	3.62732667596916	3.66131636147715	3.50790878298316	3.91297553617998	3.75105660691631	3.33691175181291	1.09801523386896	-0.0816320856069974	2.63980171851311	1.98714256473008	1.82595651260902	2.20523965335433	1.62132154015722	1.81368102135879	0.310128282535472	-0.319910085513184
Mkln1	Mkln1	4.97485048745893	5.17095455795129	5.35553786378466	6.27487849585612	6.80868107654616	6.66635894396678	6.29537038795348	3.75947545017515	2.28470659819229	3.50418815469608	4.25053718904983	3.13561471238265	3.47436931430525	3.09962580791688	3.10068615184367	0.31043172235245	-0.342079773505632
Fam131a	Fam131a	1.82959386971233	5.27812603525628	5.29699694049541	5.15178171294024	5.33720085010232	5.03749204539908	3.98742092327566	3.41894551172828	1.71412240243631	-0.487034885300563	-2.12068318654647	2.00046199779656	2.37266507470613	1.98551135977137	1.70506619522182	0.310667889674888	-0.547091050782383
Dcaf8	Dcaf8	6.68543562141132	7.39646778286341	7.52007646318124	6.9968180560895	7.05999332483936	7.3029039075661	6.83828369792362	5.03474835046214	3.20801775489589	3.26456345312966	3.43917097793956	4.27675752940786	4.60057131936169	4.21751520934848	4.3280145594755	0.310886378279716	-0.261865479879635
Umodl1	Umodl1	-0.976588497277675	6.61460237405328	6.80043402182408	7.75696322188893	7.51426431286372	6.38542068288574	6.39598647314348	4.9027007017031	1.31038084126846	-0.322896829101366	-1.62650880251611	5.96877841373435	6.28512105089344	5.69359890907854	6.21410395958034	0.312312830340808	-0.0701868199259405
Mfap2	Mfap2	2.86618199828233	6.32216972607067	6.76475219034366	6.79601364333103	7.61824599828361	6.00074820400382	5.56874962452115	4.90353483434293	3.07509616273562	-2.21565348671926	-1.87723452764518	5.16596719430319	5.48674274403825	5.35840009868198	5.55848848084152	0.31372450820137	0.0703679329900766
Pdzrn4	Pdzrn4	1.23466685618234	1.94026825249153	2.50221856315851	2.07244198987725	2.84096871801713	1.92855224747445	0.899577827185595	-1.2541310756957	-1.84951310987536	-3.01646997479406	-3.32192809488736	-3.23431332039038	-1.50878032042189	-2.27436827873704	-3.32192809488736	0.314547612929557	-0.323552439553329
Cxcr3	Cxcr3	-3.32192809488736	0.262781912107793	3.66500612062622	4.50934114108036	5.53854747531473	5.17127489257452	4.81557542886257	1.74094914123487	-2.59953639298428	-3.32192809488736	-1.60196491157667	-0.415029458680889	0.204336494244734	-2.08695452688071	-0.555831231303591	0.314670965077418	-0.376974135254848
Calcoco1	Calcoco1	4.33097422634287	4.55323761095986	4.92918974951615	4.77492934579395	5.33658332297977	5.3826983747856	4.35512905848417	1.58724016000838	1.97746311123947	2.18418188942145	3.48995390133131	0.204037094493256	0.730616203146634	0.997714635420723	-0.137141850816651	0.318803588704755	-0.500329483105649
Uvssa	Uvssa	4.16505169159763	2.97366086443947	2.97879967752753	2.482492081826	3.04529268220008	2.69015334095955	2.41661548536736	0.8199297248946	-0.564693581587599	-0.760440649581931	-0.376625667111608	2.23655127097001	2.60979874106298	2.03220401510119	2.57063702029626	0.319524449948342	-0.0340697281378259
Efnb1	Efnb1	1.59527926625945	1.65350949910944	2.0643482933579	1.75250883581179	2.59707344371235	1.76997480226577	0.495122063545158	-0.125390291744892	-0.198157622959772	0.452563807866457	-1.31410469125755	-0.562496332092738	0.0953327093373602	-0.824188440517281	-1.1602947199985	0.31965761741091	-0.546757915925287
Rab3d	Rab3d	6.76803872435247	6.12959625386078	6.43091748453413	6.32860492238648	6.9658419913096	6.42825128595071	6.31412005745585	5.12020676767952	3.55192200686333	0.188198338017999	1.51286400987709	4.79674085366127	5.12664027845398	4.68939574517658	4.48324424722335	0.320620270231886	-0.623175675316291
Ms4a1	Ms4a1	-0.00329888423492223	3.77847143419983	2.71784199794564	5.64834463814563	6.8276920212244	6.34518522171922	5.44649445343803	3.8630662282726	0.412120307940051	-2.52472581466887	-1.76339105227901	3.52027997103536	3.86743465850537	3.44942130028242	3.9030814490593	0.324536632939038	0.033600271200161
Nsf	Nsf	4.15555496084056	7.63235547264141	7.66269685533595	7.00516416059353	6.43573192571717	6.95566153040233	5.6709847567445	3.72474848514759	3.06868972549396	3.25356879697562	4.37677657188298	2.76477616779675	3.12874848350797	2.63712521237174	2.96853576911149	0.325855717321092	-0.144490019779764
6720468P15Rik	6720468P15Rik	4.64563249608495	4.84749588378871	4.63125564678622	4.6249840263456	4.67757589343544	4.53919604146741	3.82372898311577	2.4542654006854	-1.92281717159414	-0.643642055621969	-1.70559863094659	3.19213472155047	3.54661022744796	2.95555032727507	2.53372060835284	0.326022715852356	-0.911513649086389
Zc3h3	Zc3h3	2.05604935488033	3.68745267177958	3.76967654362076	3.8878079332937	4.8395565437543	4.45241093504907	4.52718922029921	2.77803401235589	1.82790436461675	1.27131809747257	2.68363807169166	0.944160349789876	1.40314239060452	0.63361401299725	0.687886784488243	0.327916905370144	-0.497474810874963
C330018D20Rik	C330018D20Rik	4.22100315866963	4.03214493463998	4.0088185172438	4.79070949192353	4.73688083334268	4.19040152151154	3.37748472486167	1.52857131887076	1.435719259653	1.29262274958442	1.0415093444808	1.48930377421753	1.90940053739763	2.17021562392316	2.2010870451325	0.32879506842483	0.239719092275112
Naa35	Naa35	5.96265775305743	4.90469603085431	5.15692644597367	5.42476760142032	6.41814102504402	6.07773008267787	5.5807816498563	4.3273855736903	5.23974553584431	5.94778302625542	4.42057671923875	4.06147793059155	4.4060464903476	4.07303165436526	4.04424904689244	0.328805880258559	-0.345148558197635
Fbxw15	Fbxw15	5.63181730284046	9.55682214843682	9.51060199157422	9.88748871550547	7.42097076340615	8.87539612046463	7.36200516370742	5.06401193747923	4.35712969060593	1.54001734697414	-1.36829407974493	5.28003164820164	5.61670080798437	5.1563536817848	5.6725993035319	0.329855357451021	0.0549105890638959
Spcs2	Spcs2	7.2484399588186	5.38839276784436	5.41174485089552	5.45479443453835	6.36420996216152	5.39571405948128	5.02188831469381	4.29169195575376	3.3823214071145	4.76317252198227	5.58445746907115	5.41438096481103	5.75228745999617	5.24270469511379	5.74202064448399	0.33166700196552	-0.0100976170036739
Fbxo25	Fbxo25	4.36963398568747	3.87017728035955	3.65967343456265	3.58543130043362	3.85429493045532	3.88240828666211	3.3655525716344	1.19941793699499	0.450179257180683	0.648354993246148	2.16324108516354	0.336799837376335	0.866029773125956	0.900336563705548	0.127498729759138	0.332004661744139	-0.450500376744237
Tmem171	Tmem171	-3.32192809488736	2.97319613103466	2.45018453708788	5.18326814838216	6.49406993663631	5.60775048372948	5.40873223793412	4.21936215780772	-0.863063173224814	-3.32192809488736	-2.31492640135664	4.35154674061048	4.69725534125655	3.53589431944071	4.35781077274999	0.332669855487373	-0.32666976719106
Inpp5d	Inpp5d	2.4851949468335	3.6226844160318	3.85217866323665	3.19314722875295	3.19381589076617	2.87379351616424	2.38567399695174	1.02760703476139	0.0577205897121521	3.81501176601466	3.92314918047231	-1.31810930830557	-0.437124665540114	-0.138902999021826	-0.26587562631254	0.332780591145313	0.0797155468887547
Clpb	Clpb	5.42304361596957	4.60421368786557	4.947175201657	4.99704847489206	2.94810553684795	3.2053768722388	2.24913279916007	0.55834601264192	0.714390604271717	3.36476851344183	3.94971234091628	0.162598757378016	0.717926383383468	-0.0427658751579801	0.475386603000028	0.333705097543859	-0.15203071791347
Lpin2	Lpin2	3.05806880879495	5.81593913069862	5.59152683453277	5.8426495380254	6.21781814580111	5.54993403064299	4.28122345484485	2.70901265852416	1.50233060171601	-1.01390804028669	0.472747693099496	3.23289507134018	3.59520726173149	3.4879221598142	3.30341456616126	0.334045252414224	-0.269551154978001
Nlrp14	Nlrp14	8.9882046552233	11.8535980655618	11.8606253248787	11.0161536346708	9.95602179305825	10.4114156525908	8.26418922665426	6.89054397160115	4.97398315087914	2.79208279365744	-0.130442823732162	6.15677888478662	6.49804846428205	5.96494307983036	6.39812968280079	0.337478724198577	-0.0988991299415882
Apeh	Apeh	6.39693352407768	6.44717086003761	6.56983131010459	5.74267456942443	4.12058418628167	4.06858483104465	3.18402315753783	0.829508629596958	-0.201620949106816	1.64859889189879	4.30516799015635	-0.592440581621619	0.106657182660103	-0.381881182357307	-0.121635159589144	0.338595355032993	-0.119855410023739
Znrf2	Znrf2	1.58128857233863	5.05855028676734	4.73195435584769	5.55282277189031	6.23437677314202	5.38373193666507	5.47568479997685	4.50448692104968	3.64001929409009	3.67864661443272	3.84085595602563	5.37682439356644	5.72311394959013	5.30317606833543	5.58563539707582	0.339747795055815	-0.135064176875453
Adk	Adk	6.63445822726388	6.47801562190235	6.83984624281927	6.95547555318157	6.59922553920931	7.28408839840573	6.93993176472761	4.96350186784352	3.11848099761546	2.50775151724091	5.00137891794273	5.28685913210864	5.63541875154251	5.04828949872004	5.372409608393	0.341565022710237	-0.257887522538577
Agk	Agk	3.49545213501233	3.14875517972863	2.83346697679626	3.2934852595383	4.25035527176305	3.66157860022051	3.57874553597116	2.29791038344051	-0.374622890750167	1.94367007513073	1.70014671031868	0.975875265888272	1.45694732934693	1.31739644535929	2.25086571902401	0.346566721608897	0.63469630419175
Cenph	Cenph	6.48072558629504	6.35994278507408	6.44658212303611	6.5051541543719	7.19280568153656	7.00034936040156	7.06323327464039	5.2461344205044	5.11612351099099	5.04695372406011	5.12478304164196	5.00564690237344	5.36175456393272	5.17432469931873	5.20989018459284	0.347482356517188	-0.148438366119277
Hus1	Hus1	2.90945823014655	4.63375086965033	4.50677329457405	4.86811878000244	5.2254677494046	4.40146663876986	4.07146236255662	2.83772127173275	2.28757867591923	3.1084023452476	3.13738548023565	2.94092113817164	3.32447570668333	2.72617752701711	2.94194537634355	0.347781758943672	-0.346864936552033
Plxna4	Plxna4	2.72128515447037	3.69754031887946	3.87156769683861	3.99672316706147	3.67958143647604	3.71844930864244	3.81777672754412	1.47122908849813	-2.14001773386222	-2.58586360085744	-2.37230053355078	0.999260595255343	1.48043222713738	0.490234497951248	1.15518724596558	0.348204159325533	-0.23890692050554
Nit2	Nit2	7.62126068346823	5.53833950003256	5.8597757848427	5.81299358537517	6.52337062946335	6.03142166426368	5.84679165270325	3.19373705523005	2.58577979636576	3.76551353010343	5.74049047729294	3.41345683978649	3.78767844770765	2.98099512352477	2.9723178556385	0.348316458506377	-0.749813335171778
Lig4	Lig4	-0.928951305076608	4.94119084138253	4.42033417701515	4.1655823720663	4.3473042286788	3.84626262678183	2.94185564147093	1.79663512908337	1.4282496107057	0.542594845688513	0.318253202255415	1.68596654268583	2.11835519551138	1.3679395432341	2.25267293255291	0.348324326058108	0.112127822492198
AA619741	AA619741	-0.0423869691441021	4.86469130905699	5.09058671041145	4.04810537444206	5.25985622723217	4.94057083647184	4.92526839444469	2.95061771509622	0.608582177719247	-1.92428939608073	-2.26789233928019	2.70732730353022	3.09958835812868	2.9704685054881	2.05009115965117	0.350052790494871	-0.909827798018888
Sypl	Sypl	5.12041415275892	6.11541825992754	6.1342579104013	5.64312311447706	6.11015231982662	4.78846647112054	4.20439898867145	3.67628997841226	3.22029744743622	3.08215244845253	4.34958466606474	4.24332859019675	4.6084106194541	4.26046642005747	4.52173815301566	0.350375128011041	-0.0834974081279038
Osbpl1a	Osbpl1a	1.19632376464091	2.05440744143033	2.32233199295572	2.48462023825823	3.45392576926224	2.61744895166043	2.42114249257246	0.943696327326441	-1.49814613166972	-0.151825172028269	3.35912755222757	2.05146259362617	2.46959475685855	2.04715905737346	1.03600088243358	0.35188155242423	-1.12583324182594
Ufsp2	Ufsp2	5.56964602267052	4.90035483204547	4.9481335778404	5.39483650355593	4.75008120819702	4.91689697115997	4.0969954975727	2.23827632419718	2.60943585114474	4.19931113514902	4.89690149766942	2.50497192354968	2.90656809510231	2.84882321390876	2.66289731115051	0.352807072180472	-0.215500025324335
Ccnt2	Ccnt2	3.45593869475356	4.59642235798826	4.60451616514653	4.69641676354114	5.38697644692639	5.53344187266313	4.87897051015108	3.22437527900952	4.06900608223275	3.35743939963513	3.53725878766757	4.11449589134612	4.48377108042876	4.25556665374164	3.99711087862096	0.353092739030548	-0.464450069712281
Fam151a	Fam151a	1.90357050325145	7.5348553395655	7.77989003934005	8.14018047580926	4.80413102118332	5.15729842361065	3.22758552496958	1.96424705346111	2.52404611853323	6.58552594343126	4.85787154514528	0.670544870319823	1.19114053117133	1.35965689600844	-0.244364747245014	0.353422227728162	-0.867982466441384
St6gal1	St6gal1	-0.126889228535478	4.10593783347177	3.676989477871	4.02687971515304	4.44058018449779	4.35643964508562	4.09791413518699	2.61469335607767	0.583692370145719	-2.46921328324496	0.344010359212496	2.46729697140079	2.87217722922741	2.43122251415161	2.27720322259201	0.354601674629577	-0.516532670042914
Mettl25	Mettl25	2.06351674793427	1.37574009809091	1.423970724236	2.57010099748013	4.00489684321485	3.36934084435945	2.63843765174004	0.621149303569002	1.35758578439918	2.29873162137693	2.40860317934337	0.00455041966250582	0.616893338069946	0.278372551092845	1.16396914162203	0.354677678291192	0.36802630987328
Gpatch8	Gpatch8	1.78584345500712	3.5785402569329	3.5358290163976	3.30490524671461	4.37065951152768	4.01450705365623	3.03944024012249	2.26557791799785	2.04961334376623	2.3754176112225	2.81443147568369	1.95927377531643	2.38601151334509	2.00963487809457	2.12195420368384	0.355582485817554	-0.22210970917618
Cgnl1	Cgnl1	1.60177257088697	3.10045293593839	3.0337595177106	3.39466504358686	3.60691594182521	2.53854312986925	1.52207584226674	0.141589739241334	-0.713951598493541	-1.55545590138513	1.245836368779	-0.656886932640287	0.0925554902728972	-0.0416137970189712	0.419780834105224	0.357922789478811	0.186580260005572
Tm9sf4	Tm9sf4	5.38204467090478	5.03604170297665	5.23984480455231	5.13786415243345	5.36989915747906	5.12970339824715	4.71741870250189	3.20954226409787	2.90044371637271	3.30811036533478	4.32775920974967	3.36653185460453	3.75190440532936	3.46113490055738	3.73666319505544	0.357971539896432	-0.0142820460578735
Nup54	Nup54	4.66288907940623	5.3709349537806	5.63101112713624	5.84551514107474	6.35219883552849	6.29270445992325	5.93749034934334	4.52875258199002	5.17755109381849	4.08964220976306	4.56498780095989	3.7929610940783	4.17172542694782	4.06207302962932	3.81802503817201	0.358308960663577	-0.334760798636753
Atad1	Atad1	5.76065741546661	7.10083051223139	7.26046795941476	7.27765006272485	7.98056232533074	7.78884881362219	7.40696176996159	6.08220653506597	5.37980807888931	4.28492864123184	3.79534097406719	6.10367745027926	6.46656550158585	6.07728694576252	6.19838726570016	0.358737296425863	-0.265212162584316
Zfp955b	Zfp955b	2.44143567225384	4.23974171768067	4.40349269976992	3.90510054369612	5.88710604844109	5.56271255932765	4.45627390945202	1.79796339036586	2.63973690242352	2.59910827821555	3.06568431773016	2.41268943917138	2.8251250352846	2.17040603759195	2.1985205839473	0.35961427068407	-0.540781088989417
Snx2	Snx2	6.70563238736142	5.71124984794005	5.83383125539874	5.14748987359828	5.52739880908805	5.43500511375576	5.12235383307299	2.90125694688753	4.27586376585355	5.99221553339492	8.20484987534666	2.73239445994126	3.13464911345544	3.40341624546645	3.21407169827346	0.359764196854875	0.0722218274105174
Gas6	Gas6	1.99432627999073	3.56646204619269	3.3175689047992	2.78412074888029	2.41241301531912	0.928381693969555	0.654270547225915	-1.53105598916357	-1.40787645070491	0.94548035687735	-0.449767167195606	-1.69704274191745	-0.618029293069296	-1.18564377000249	-0.875924001296467	0.360600641719503	-0.102745407335957
Fut8	Fut8	3.67815080034041	4.93817756216912	4.71026092987811	5.49160300751426	5.32169003056477	5.23548965417906	5.10241038306282	3.38967693695196	1.10696466689855	0.264452358911272	3.32628853657208	3.79133601199337	4.17292276259529	3.6223741444997	4.15451803372551	0.360975316670839	-0.0175247113607229
Atp6v0a2	Atp6v0a2	2.89965902637744	4.68220808298767	4.43976274645108	4.83738320610943	5.04046727256626	3.88609161153608	3.35472013731086	2.94882695166564	3.65347281194971	1.76781155834455	3.01376773935382	2.32221942494755	2.7395792417942	2.2975038575617	2.38331757487968	0.360999064753149	-0.309053787434351
Caln1	Caln1	0.090797889009533	4.03262103670385	4.75611594145582	5.29618205761549	5.0741842879437	5.26295174906262	4.76222654817163	2.73308964145273	-0.0260361291908	-2.25385580868554	-3.03885382152412	2.93782950342544	3.33644557480889	2.69141198960545	2.93161636159834	0.361535625541237	-0.367094453162294
Sox8	Sox8	-3.32192809488736	2.9327226329752	3.25330102426947	4.68009926985692	3.74518353936549	4.56242561196062	3.28680575908989	1.23467911732458	-0.46053443938555	-3.10801100282443	-2.2484437299382	1.27795365019357	1.75765982541466	1.18662152090436	1.71301039169582	0.364781877967744	-0.0351484129865411
Armc8	Armc8	4.94375258042301	4.93341684144478	4.92930339042725	5.03344062213263	5.44437221705338	5.28186142488552	4.80206393740046	3.68521133052652	2.24543481400231	3.83523691299304	4.1108225740478	2.61823432985351	3.03008000817932	2.70546022732253	2.71082751796518	0.365300235855942	-0.284218214560348
Lca5	Lca5	0.652527796133317	-0.253353581741513	-0.400432732096801	2.089369333031	3.39926681448587	2.96977122709884	2.42965345370178	1.39207557934065	-1.00860967475186	-2.69185257976743	-0.985818983682414	1.65852081825408	2.11339568763924	0.950533108147056	1.3433755169382	0.365619528454143	-0.604670941124039
Elac2	Elac2	6.02837907874877	5.45443584446423	5.72195497947455	5.82229676455868	4.73694575697301	5.11735842996337	5.06171140443829	2.78053268110711	4.55533149497076	4.46377283872544	4.71036563852617	2.32130946303707	2.74415874634418	2.18159129503038	1.57815179389555	0.365806640185541	-0.967759372646015
4921524J17Rik	4921524J17Rik	7.03298241669943	7.12534114018112	7.31196623516864	7.43712784427281	7.55527166803779	7.59892343887126	6.94919639689119	5.24756679459163	5.21047458815961	5.26655419187531	5.52890882502283	5.55107515772298	5.9237166545148	5.4313939688573	6.00222984220471	0.366442989067687	0.0773963723491278
Aph1a	Aph1a	2.48674783390142	3.20824255350728	3.40720317085582	3.23559534281318	4.09207209450293	3.42603658953791	3.26536037837199	2.21505417365367	1.58108124388518	2.86555265206383	3.95565688126398	0.378070879187751	0.957504699898119	0.571936636697832	0.653532478553919	0.369637145873692	-0.200609223758626
Sdhc	Sdhc	7.46083264752031	6.33611732553665	6.8126522414938	6.82849195600703	5.64108355271207	6.66069477930916	5.6624362440324	3.8874862784568	3.92251185733693	4.91026255834463	7.05061052670344	3.43410351827715	3.83069994124098	3.4785997034672	3.64424215139823	0.369693252566095	-0.174664874297371
Arfip1	Arfip1	4.21515826291597	6.87973026836771	6.9659112362399	7.22195439385221	8.15283747374056	7.85068692692359	7.508048278568	6.08621054778837	3.90774634082013	3.42594262868687	4.35537576519781	6.38191406756929	6.75550974392513	6.09373940543707	6.4179893366327	0.370077273483142	-0.334382440333721
Med22	Med22	5.50463310331708	6.9403664582859	7.28617884558045	7.45989058495499	8.21847605433419	7.89251853120411	7.29449209518996	5.41845646427214	5.05871478377614	4.70425780326807	3.5408084348617	4.59216534418032	4.97594997024678	4.67825325626008	4.63435485849301	0.371611952105923	-0.330918839279643
Tox2	Tox2	3.12647403617017	0.553124540728106	-0.233247115061552	1.81259679757023	2.74421923285587	2.30982810571866	2.95928237507978	0.383065564171283	-1.66072120368302	-3.32192809488736	-2.93061348750981	0.86589416780665	1.39147494246512	-0.0606480956998945	0.984241479481409	0.372080375401358	-0.291792524325136
Usp2	Usp2	6.28515434996075	5.37935063933255	5.46097513211832	5.91003464689914	6.6498597194174	5.8442023415486	4.89618464499415	3.26110501446098	1.39012285802455	0.297825299931963	-0.00485996003344302	3.65481446777132	4.05018367308121	3.628798855556	3.40563315671236	0.372120092508496	-0.603275196258628
Abcb1b	Abcb1b	-0.493505702899148	4.44884149820141	4.38024459047819	5.1219727342794	5.4643872800099	4.58967960692792	3.95252926753921	2.83489118755979	0.757364672385491	-0.238246671438222	-1.99636898166095	2.92344111360832	3.33486892497986	2.95376572266704	2.75796085893699	0.372957306146153	-0.519961063812747
Zfp57	Zfp57	7.45089780689197	9.51696853657005	9.64903517492449	10.0378351896376	9.71876574335825	11.2102512574924	10.4869255013415	8.01837824397166	6.4343196413618	3.31856992352858	5.23012229767114	6.74328557231555	7.12014824651263	6.74766084528319	6.72867423929934	0.37409708227971	-0.388586080307304
Gab2	Gab2	1.17255792038248	2.30402616807805	2.5432830516496	2.41438994457329	3.06228407505784	2.88060521006336	2.29613726241857	0.39164675722159	-1.00274083706556	-2.70993802588785	-0.479329340146544	0.194864535918743	0.807991887919176	-0.384175229261387	0.589531050569974	0.374582633651594	-0.140521584636779
Gdf9	Gdf9	7.87733321960075	11.8780049174669	12.0323695046693	11.8775487183981	11.7710767402628	9.79946457797849	8.12144027012291	6.82045981375709	5.37717928973664	2.5269677112925	0.132208307930205	6.81077191446474	7.1910636573838	6.47643276266917	6.85375030704974	0.377630634751017	-0.33498904533448
Ccdc69	Ccdc69	2.62737804310496	8.9882841981176	9.14343423678486	9.31237247758573	10.8046795928417	9.93357558879597	9.19256899631502	7.31076726671525	5.22740608159977	-0.13145071600217	1.04134813109975	7.42780288746473	7.80812378309221	7.50775590490223	7.25660385498793	0.378581446642755	-0.548835616231695
Fbxw14	Fbxw14	-0.188187037835954	8.96282950683891	9.14963027679465	9.19520731854709	9.17732734209605	9.62571614783099	7.84715132967763	5.87399770587816	4.06659727415821	0.496922466008071	-0.141143703808664	5.67066094787118	6.05660495730055	5.8381094108644	5.93767411199075	0.38005270209918	-0.117277896747264
Pigk	Pigk	4.66170400190173	3.75875088471647	3.73541386279212	3.51165778850881	2.63011186994376	2.97002902154245	2.1773597359191	0.428581941229939	1.66633394529322	2.89419690716382	2.88881142528085	-0.177682764579456	0.507797004314171	0.809782414197944	-0.12860671606979	0.380077546561067	-0.355549230900652
Tacc2	Tacc2	-0.0130037314862189	4.1658396014377	4.35567175757701	4.23916887866545	4.76350187288005	4.62466241844211	3.57702995458599	3.03350757843166	1.38122245127338	1.32968620941696	2.65259892323235	2.7954224008736	3.21957611234003	2.29840934121851	3.26156066172259	0.381351324583376	0.038334208804437
Gosr2	Gosr2	6.05084339373417	5.64073948974632	5.64891980890339	5.41566065401926	5.43477832682671	5.2495553215314	4.89770995123992	3.40344498021623	4.26790279218104	4.80189844268131	4.32357903572582	2.59818154303352	3.02897184040148	3.21962197828961	2.82032166930378	0.381775706602161	-0.186525696534327
Ergic2	Ergic2	5.61758647583877	6.15735906304601	6.15143875406941	6.86201737686988	7.96897775980763	7.00319743377913	6.10807903433811	5.88093770550944	5.55860438688641	5.60395564241391	5.13572775248274	5.62559999766184	6.01551956607193	5.80032582469911	5.74039134220092	0.383789684753813	-0.270975155069092
Npc1	Npc1	2.5266773202897	4.8803230919834	4.76318314737844	4.7610033031934	5.47781653962488	3.50435343734652	1.51975323612313	1.66981141449104	1.65800577691312	2.08495546612187	1.9546913955976	0.609393836692646	1.18085714129427	0.964949527458303	1.20134957205756	0.384816537522557	0.0146986342217176
Gys1	Gys1	0.928654569900175	4.65433815106015	4.73612317503107	4.8657901734568	4.12124754010668	4.20150056253513	3.49313492230551	2.25310583657495	1.15329300733111	2.43932260019201	2.16484097339487	1.09988672942888	1.62159715094997	1.24596455681542	1.33710072728883	0.38606298136933	-0.21503021897323
Mgat1	Mgat1	2.94302674706842	3.80622093039896	3.86862750773712	4.14362198513332	3.07066581794478	3.00519336033155	2.89391355276392	0.809727234357189	-0.695673541508957	-2.08275004900694	2.71799549410394	-0.666154671630906	0.137632553935731	0.107451683147131	-0.315915316492427	0.38636570239695	-0.231703557016885
[truncated: 540 more rows]
