# Supplementary material for: THAP1 is a maternal effect factor required for the first cell cycle via Rrm1 in early mouse embryos
Source: EMBO Rep. 2026 Feb 23;27(7):1813–29. doi: 10.1038/s44319-026-00712-9 (PMC13077089; doi:10.1038/s44319-026-00712-9)
Supplement: Supplementary file 16 — Source data Fig. 5 [file 44319_2026_712_MOESM16_ESM.zip › Figure5 Source Data/5D/thap1_rrm1_rescue_scatter.txt]

Gene	fc_ctrl	fc_ko	fc_rescue	class_zga	class_deg
1110006O24Rik	2.84932435	0.47154625	-1.194214527	major	unchange
1110038B12Rik	3.792159812	-0.698977131	-0.242077049	major	unchange
1600010M07Rik	4.051276383	0.041588413	-0.310772334	major	unchange
1600020E01Rik	3.866686729	-1.768618681	0.730701416	major	unchange
1600025M17Rik	7.277882491	-2.485231896	1.536191161	major	unchange
1700008J07Rik	1.880057377	-0.615469475	0.044372891	major	unchange
1700025F22Rik	3.097094975	-0.798523384	0	major	unchange
1700034H15Rik	2.785700372	-1.056050412	0.712278595	major	unchange
1700042G15Rik	2.774744898	-0.08551146	-0.365399666	major	unchange
1700069L16Rik	3.378215981	-0.926158693	0.136229203	major	unchange
1700084E18Rik	3.54344639	-0.126287361	0.077894423	major	unchange
1700096K18Rik	2.297065415	0.487048054	-1.5426923	major	unchange
2010320M18Rik	4.383017946	-1.389921207	0.372607279	major	unchange
2210016L21Rik	4.587265662	-1.453224178	1.494306091	major	unchange
2210409E12Rik	7.453109235	0.815351824	-0.2170373	major	unchange
2510002D24Rik	3.289047997	-1.360702117	0.899963826	major	unchange
2610206C17Rik	3.03718364	0.141454381	-1.066233222	major	unchange
2700038G22Rik	3.682673788	0.280901418	0.237769145	major	unchange
2810006K23Rik	2.227648394	-0.009824819	0.695356867	major	unchange
2900076A07Rik	3.074003557	-0.274865828	-0.628052475	major	unchange
3110056K07Rik	3.451707446	0.18370201	-0.326642957	major	unchange
4632427E13Rik	3.549582927	-0.684978939	0.134559855	major	unchange
4921531C22Rik	2.944328828	-0.234845783	-0.098230189	major	unchange
4930500L23Rik	2.556889278	-0.382780153	0.327643927	major	unchange
4930547E08Rik	3.373461686	-1.956620049	0.570479923	major	unchange
4930579G24Rik	3.571094356	-0.859848437	0.409211826	major	unchange
4933404O12Rik	2.784522336	0.100958093	-0.503098445	major	unchange
4933430M04Rik	3.135869731	1.107280666	-0.466659322	major	unchange
5430416N02Rik	3.383404319	-0.892858001	-0.070917419	major	unchange
5730408K05Rik	4.864017717	0.008551243	0.178702276	major	unchange
6030468B19Rik	2.968575564	0.098523661	0.470389949	major	unchange
A630001G21Rik	3.04450953	-0.93401025	0.605598333	major	unchange
A630066F11Rik	2.463198462	0.936035241	-0.653532479	major	unchange
A930015D03Rik	3.747425474	0.609080345	-0.549068902	major	unchange
AA414768	2.755338407	-0.597785327	0.116589143	major	unchange
AA465934	2.27804544	0.600092205	-0.874024694	major	unchange
AA467197	3.951242745	1.111376985	0.069377871	major	unchange
Abhd14b	4.50498261	-1.100874284	-0.199347112	major	unchange
Acat2	2.882274663	-0.826346245	0.221698153	major	unchange
Acer2	3.935764503	-0.334008351	0.444604032	major	unchange
Adat3	2.727568742	-1.24231226	0.934873229	major	unchange
Adnp	2.511382376	-0.033355344	0.569643888	major	unchange
Aggf1	2.201569336	-0.231717645	0.198939734	major	unchange
Agmat	3.32863831	-1.259204662	0.42247162	major	unchange
Agpat5	2.233370904	-0.259112953	0.157548238	major	unchange
Agrp	2.804574025	1.245244694	-1.224434588	major	unchange
Ajuba	3.786314068	-0.33975531	0.031871466	major	unchange
Akap8	4.294173871	-0.347045191	0.283800047	major	unchange
Akirin1	3.217835246	-0.393465869	0.042899212	major	unchange
Alkbh4	3.965110155	-0.522402901	0.823090398	major	unchange
Alox5	2.520540479	0.248858672	-0.193816626	major	unchange
Als2	3.520760473	-0.230764741	0.259164883	major	unchange
Alyref2	2.39200179	-0.056638032	0.062020891	major	unchange
Ankrd22	2.534400505	-1.35031416	-0.160473745	major	unchange
Ankrd54	3.423630119	-0.928723549	0.576220169	major	unchange
Anp32e	2.01292871	0.171402471	0.076410821	major	unchange
Antxr1	1.984538321	-0.632853254	0.794326201	major	unchange
Ap4b1	2.199147478	-0.352095191	0.424590273	major	unchange
Ap4e1	1.611915979	-0.622334652	0.736667939	major	unchange
Apaf1	2.027015356	-0.642116247	0.629334405	major	unchange
Apmap	2.066473161	-0.389862742	0.392469248	major	unchange
Apoc1	3.232820365	-0.405331481	-0.042857642	major	unchange
Apoc2	4.645021417	-1.666620784	1.302896524	major	unchange
Apol7b	4.751870721	-0.704226346	0.237010937	major	unchange
Aqp11	5.337424311	-0.138712911	-0.059091254	major	unchange
Arf4	2.594510152	-0.244744372	-0.15482616	major	unchange
Arg1	4.809558501	-0.433830056	0.673090072	major	unchange
Arglu1	3.28101377	-1.120457713	1.29225693	major	unchange
Arhgdig	3.54127941	-0.616953464	0.603450854	major	unchange
Arih2	3.352356922	-0.246284126	0.642992283	major	unchange
Arl16	2.530891369	-0.542850794	-0.066313921	major	unchange
Arl2bp	2.693238747	-0.545693744	0.189150008	major	unchange
Arrdc3	2.799590885	-0.439368489	0.914303854	major	unchange
Arsk	3.137921692	-0.004054405	0.008114854	major	unchange
Arv1	1.998206416	-0.659259862	0.596500702	major	unchange
Asl	3.649764894	0.037022717	-0.13593289	major	unchange
Atad2b	1.910437597	-0.162929218	0.385637228	major	unchange
Atp6v1c2	2.030890835	-0.732165074	-0.009657953	major	unchange
B230219D22Rik	3.277836763	-0.818133059	0.411351298	major	unchange
B4galt3	2.769410819	-0.122339818	0.198570977	major	unchange
BC003965	3.953206296	-0.231577222	0.357214018	major	unchange
BC005537	2.579665244	-0.187210539	-0.241719683	major	unchange
BC028528	6.216105596	-0.973734705	1.130086848	major	unchange
Bach1	1.893929003	-0.632220327	0.996782915	major	unchange
Bag1	3.567098001	-0.080475649	-0.116720799	major	unchange
Bag3	3.690931055	0.234066394	-0.154231927	major	unchange
Bag5	2.800242449	0.08996711	0.265317435	major	unchange
Bambi	3.502603298	-0.033722609	0.086377609	major	unchange
Bcl10	1.588661038	-0.352954365	-0.545110993	major	unchange
Bcl2l14	4.401371064	-1.109037389	1.267749923	major	unchange
Bend3	2.869417661	-0.812231499	0.809655167	major	unchange
Bex1	4.77753586	0.239853118	-0.139697796	major	unchange
Bhmt2	2.79198281	-0.179046121	-0.686064513	major	unchange
Bid	3.823058531	-0.4014648	0.15964133	major	unchange
Bri3bp	2.93447955	-0.679924095	0.267040285	major	unchange
Bspry	3.053217605	-0.49135424	0.051101678	major	unchange
Btbd19	2.5195511	-0.403648957	0.371420241	major	unchange
Bzw1	2.735660423	-0.70295671	0.505893291	major	unchange
C1d	6.002682104	-0.644949084	0.366379125	major	unchange
Calml4	4.249422714	0.028951176	-0.133216384	major	unchange
Capn11	2.594321723	-0.76402898	1.071414807	major	unchange
Casp3	3.215025712	-0.098072011	0.084518314	major	unchange
Casp6	3.046979718	-0.423806894	0.076217214	major	unchange
Cbwd1	4.233758135	-0.654344095	0.097458382	major	unchange
Cbx3	5.030773178	-0.764574811	1.401205372	major	unchange
Cbx8	2.947495151	0.216425754	0.140701628	major	unchange
Ccdc125	2.879360987	-0.871303148	-0.431460572	major	unchange
Ccdc126	5.381094271	-0.98655058	1.105684329	major	unchange
Ccdc134	3.230890467	-0.913062674	-0.087217413	major	unchange
Ccdc137	4.534751906	-0.351704786	0.256755715	major	unchange
Ccdc166	2.985061566	-0.968810865	0.922265515	major	unchange
Ccdc32	2.411550298	0.305007881	0.036559349	major	unchange
Ccdc51	2.697709333	-0.472197363	0.32037242	major	unchange
Cchcr1	2.963596193	-0.612064009	-0.00802516	major	unchange
Ccnjl	3.023130149	-0.54460846	0.402143119	major	unchange
Cct6b	2.665638354	-0.653757214	0.029801363	major	unchange
Cd24a	4.145114939	0.498822999	-0.2484338	major	unchange
Cd59b	3.34897881	0.764745322	-0.13546621	major	unchange
Cd63	6.655423389	-0.897295699	0.593356109	major	unchange
Cda	3.460532893	0.399083823	-0.618300829	major	unchange
Cdc42ep4	3.109658095	-0.483010622	0.126914631	major	unchange
Cdc5l	3.287604193	-0.6555738	0.569321671	major	unchange
Cdkn1a	3.777210273	0.289791657	-0.233818514	major	unchange
Cenpi	1.693748161	-0.724585171	0.770623664	major	unchange
Cep97	3.818371761	-0.300714692	-0.033331464	major	unchange
Chac1	2.77453389	-0.132543967	0.033335409	major	unchange
Chchd4	4.271477968	-1.105273284	0.626686096	major	unchange
Chd1	2.990197827	-0.490002264	0.390853261	major	unchange
Chit1	3.61903914	-1.11595835	0.488057616	major	unchange
Chrac1	4.552124959	-0.46591596	0.280479092	major	unchange
Chst12	3.871626784	-0.420482792	0.599805649	major	unchange
Churc1	5.078530823	-0.336484635	0.512109488	major	unchange
Cited1	5.984317083	-0.156232028	0.069182436	major	unchange
Cldn6	6.099080887	-0.106574329	0.35547862	major	unchange
Cldn7	2.572423328	0.081619392	-0.742379925	major	unchange
Cmtm7	2.742357677	-1.432297927	0.433251655	major	unchange
Cnep1r1	3.38855737	-0.379502205	0.605587122	major	unchange
Coil	2.932081984	-0.700968436	0.224216958	major	unchange
Cox11	2.448844174	-0.527869278	-0.188784435	major	unchange
Cox7a1	4.279292991	2.29876507	0.053397321	major	unchange
Cpn1	4.194519258	-0.968737518	0.87073981	major	unchange
Cpne8	2.784838968	1.512948348	-0.923195003	major	unchange
Crem	2.75328931	-0.333154068	-0.031026685	major	unchange
Crip1	3.897550233	1.00649234	-1.401825484	major	unchange
Cstf2t	3.345247871	-0.834786418	1.056538276	major	unchange
Ctrb1	3.108059374	-1.471766549	0.48520659	major	unchange
Ctsz	4.48753205	-0.1411302	0.381502883	major	unchange
Cxadr	3.962445357	-0.378071701	0.096920772	major	unchange
Cxcl16	3.924327962	-1.231200409	0.091222164	major	unchange
Cypt3	3.048492541	0.411537748	-0.407340667	major	unchange
Cystm1	2.772938566	-0.889386918	0.913616831	major	unchange
D16Ertd472e	3.284329307	-0.838806576	0.914305018	major	unchange
D1Pas1	3.890324915	-0.770716958	0.556464927	major	unchange
D430020J02Rik	2.084852079	-0.280047567	0.17576907	major	unchange
Dancr	4.778583387	-0.55472129	0.395156438	major	unchange
Dbr1	3.297022814	-0.194039273	0.229435633	major	unchange
Dcdc2c	2.988571993	0.38341372	0.034135626	major	unchange
Dck	2.762136797	-0.859710419	0.427306255	major	unchange
Ddhd2	1.635981102	-0.92187815	0.482089951	major	unchange
Ddx43	2.765087017	-0.599350521	-0.636946097	major	unchange
Deaf1	3.008688074	-0.446516229	0.216383384	major	unchange
Decr2	4.569708716	-0.855012814	0.852087165	major	unchange
Dedd2	5.212741301	-0.459436879	0.148720662	major	unchange
Def8	3.800174103	-0.34276807	0.38449605	major	unchange
Defb42	4.556956611	-1.845268451	2.655061861	major	unchange
Dennd5a	1.659496472	-0.144863684	-0.013651706	major	unchange
Denr	3.934478279	-0.957781153	0.574927553	major	unchange
Dhx9	2.323579695	-0.68315932	0.676285358	major	unchange
Dido1	1.902561193	-0.494030116	0.260585046	major	unchange
Dio1	2.298671419	0.350655792	-0.591831343	major	unchange
Dkkl1	5.319014518	0.009516081	0.628351016	major	unchange
Dnaaf2	3.700521314	-0.16764366	0.480404004	major	unchange
Dnajb9	7.088499877	-0.414765866	0.586890546	major	unchange
Dnajc12	5.269298763	-0.733666645	1.224896331	major	unchange
Dnajc4	4.141626897	0.063780493	-0.278580783	major	unchange
Dnpep	4.170595902	-0.421093723	-0.191807675	major	unchange
Dolpp1	3.190786523	-0.465892673	0.491996075	major	unchange
Dpagt1	2.449250823	-0.502897673	0.130499326	major	unchange
Dppa4	6.127767907	-1.088469577	0.928975746	major	unchange
Dusp22	2.435643113	-0.59086007	0.38944371	major	unchange
Dusp6	3.582824949	0.416411894	-0.010291509	major	unchange
Dyrk3	4.876905937	-0.301978813	0.066267708	major	unchange
E130309D02Rik	3.915030387	-0.832487939	0.768475291	major	unchange
EU599041	3.359855896	-0.585763546	1.069169682	major	unchange
Ebp	4.809515984	-1.179517444	1.032680519	major	unchange
Echdc2	3.115954842	-0.277277212	-0.214453084	major	unchange
Ei24	4.756873177	-0.581120847	0.685558033	major	unchange
Eid2	3.206743234	-1.401098632	1.160823131	major	unchange
Eif1a	4.744710229	-0.132391219	0.253067283	major	unchange
Eif2ak3	1.944394271	0.091814165	0.326604042	major	unchange
Eif4ebp1	2.944172089	-0.83147658	0.371418962	major	unchange
Ell2	2.50049711	-0.774643633	0.695152149	major	unchange
Elovl6	3.220385291	-0.699874067	1.100225802	major	unchange
Enpp3	1.94207908	0.461010569	-0.535115643	major	unchange
Epcam	5.516749174	-0.019970999	0.372042117	major	unchange
Epm2a	2.827129729	-2.364917999	1.869031939	major	unchange
Ero1l	3.427827104	0.084104883	-0.138335155	major	unchange
Esf1	3.348827709	-1.07673129	0.908845078	major	unchange
Etf1	2.953719388	-0.293415628	0.341407732	major	unchange
Etv5	2.634431565	-0.426117778	0.155077244	major	unchange
F11r	4.737358195	-0.753168573	0.806486647	major	unchange
F2r	2.359747961	-0.718948677	0.704120848	major	unchange
Fahd1	3.765693858	0.593494082	-0.5952316	major	unchange
Fam136a	2.262260811	-0.631574633	0.201383173	major	unchange
Fam20b	2.362249978	-0.583130836	0.262141743	major	unchange
Fam57b	3.217669641	-0.614438038	0.249908065	major	unchange
Fam76a	3.906065653	-0.200474442	0.525300881	major	unchange
Fbl	2.814020776	0.01748372	0.456795404	major	unchange
Fblim1	3.360715425	-0.29168645	0.473026224	major	unchange
Fbxl15	2.4867049	0.304411157	-0.438379371	major	unchange
Fbxo45	2.603988699	-0.62961465	0.940319763	major	unchange
Fbxo47	2.188522247	-1.055997771	1.301336924	major	unchange
Fbxw2	2.27104958	-0.899441738	0.317935555	major	unchange
Fcgrt	2.964469515	-0.520293059	0.358522213	major	unchange
Fem1c	3.345151187	-0.745028392	0.737352568	major	unchange
Fgf4	3.400490112	-0.323133744	0.463958328	major	unchange
Fhl3	3.238861743	-0.10546702	0.11163597	major	unchange
Fkbp1b	3.160562051	-0.717451689	0.352669252	major	unchange
Flt3l	2.850159328	-0.394900162	-0.2316278	major	unchange
Flywch1	1.939186444	-0.601342334	0.457743239	major	unchange
Flywch2	3.049163733	0.236629512	0.965665215	major	unchange
Fmr1	2.407449476	-0.702287113	0.14907176	major	unchange
Foxred1	2.711208542	-0.562076843	-0.180672848	major	unchange
Frrs1	3.136802608	-0.801931688	1.146671037	major	unchange
Fscn1	3.399214245	0.313153025	0.039007761	major	unchange
Fundc1	3.722210297	0.409229593	-0.330911249	major	unchange
Fv1	3.000719099	-1.10169539	0.819642681	major	unchange
Fzd7	2.736416445	-0.222996725	0.26535219	major	unchange
G2e3	4.271347159	-0.149042287	0.333990476	major	unchange
Gabarapl2	3.326529997	-1.153031008	1.152066854	major	unchange
Gadd45a	1.589024239	-0.628767214	0.244047244	major	unchange
Gadd45b	3.982590543	-1.138314606	-0.065184582	major	unchange
Gadd45g	2.945980314	-0.288417271	-0.008997962	major	unchange
Gal3st1	2.644232188	-0.660384156	-0.173089096	major	unchange
Gal3st2	4.173035227	-0.446469704	0.72228356	major	unchange
Gas5	2.485315382	-0.595854276	0.009225408	major	unchange
Gata1	5.707218307	-1.215712499	1.474729659	major	unchange
Gata4	1.677897799	-0.863781708	1.267089369	major	unchange
Gba	2.025214885	-0.388530969	0.549275015	major	unchange
Gemin2	3.618620096	-0.858119515	1.204757287	major	unchange
Gfod2	3.610472354	-0.449266753	0.633236638	major	unchange
Ggt6	2.724349042	-0.208752324	-0.169154225	major	unchange
Gip	2.829033628	-0.440483162	1.015569425	major	unchange
Gja1	3.041936823	0.854168728	0.133096827	major	unchange
Gla	4.157511971	-0.408984294	-0.27552298	major	unchange
Glb1	2.216735517	0.214169537	0.44707005	major	unchange
Gldc	2.635679007	-0.975336644	1.32147767	major	unchange
Glrx2	2.560189561	0.136139884	0.471228854	major	unchange
Gm12789	6.708007854	-1.203390416	0.513976669	major	unchange
Gm128	3.620211026	-0.281738365	0.2861826	major	unchange
Gm13083	2.471632929	0.886679411	-0.355060756	major	unchange
Gm13102	4.051549372	-0.696100477	0.409369223	major	unchange
Gm1527	3.360326347	-1.305118973	0.703007312	major	unchange
Gm15455	5.163252921	-0.144450385	0.292074641	major	unchange
Gm20337	1.879452697	-1.425431341	1.433345581	major	unchange
Gm2a	5.047685506	-0.72442507	1.011406072	major	unchange
Gm4827	3.150229834	-0.362577664	0.632319201	major	unchange
Gm4858	3.865423978	-0.398094947	0.004949514	major	unchange
Gm5150	2.62593206	0	0.157051855	major	unchange
Gm6402	4.376019436	-0.266554386	-0.217816527	major	unchange
Gm6568	5.175577744	-0.229039352	0.839404612	major	unchange
Gm7102	5.598767155	-1.140711929	0.591226035	major	unchange
Gm8615	2.602801696	-0.671154124	0.037909226	major	unchange
Gm8994	4.797201103	0.153919069	-0.48643511	major	unchange
Gmeb2	2.612845493	-1.023073039	0.768557046	major	unchange
Gna11	3.011113606	-0.518618745	0.281560359	major	unchange
Gnl1	2.595957273	0.311722859	0.480849197	major	unchange
Gnl3l	2.950975944	-0.87186748	0.970024136	major	unchange
Gnpda1	2.773315641	-1.542489825	0.62263035	major	unchange
Gpatch3	3.920019173	-1.128017302	0.591696013	major	unchange
Gpkow	3.745767145	-0.217048945	0.072117893	major	unchange
Gpr160	2.513399952	-0.150874238	-0.302980617	major	unchange
Gpr50	3.461294577	0.722526968	0.047639669	major	unchange
Gpx1	3.74232222	-0.209072291	0.145078428	major	unchange
Gpx7	4.195489341	-0.926230664	1.083162655	major	unchange
Grb2	2.860148449	-0.907881861	0.359063467	major	unchange
Gripap1	2.635590298	-0.655288142	0.842329688	major	unchange
Gskip	2.597868013	-0.401387094	0.331654934	major	unchange
Gsr	1.849625628	-0.171073684	0.120906579	major	unchange
Gss	3.605938419	-0.805044509	0.991378954	major	unchange
Gsto1	3.895056447	0.023440999	0.094416238	major	unchange
Gtf2i	3.116863208	-0.018956423	0.402788312	major	unchange
Gtf3c4	2.77268519	-0.609506934	0.58372515	major	unchange
Gtsf1l	3.985008519	0.129066235	0.265415093	major	unchange
H2-Bl	2.987588276	0.468645053	-0.2850912	major	unchange
H2-D1	3.447843644	0.275010555	0.389193432	major	unchange
H2-Q10	2.915905186	-0.067691848	0.170985696	major	unchange
H2-Q5	2.789268099	-0.513083093	0.021890656	major	unchange
H2-T22	2.873862403	-1.007829943	0.776266857	major	unchange
H2afz	4.718735307	-0.107546594	0.661249928	major	unchange
Hars2	3.481918878	-0.438311332	0.306284015	major	unchange
Haus6	2.597526906	-0.210547601	0.436921067	major	unchange
Hbegf	2.135319671	0.372773631	-0.156946823	major	unchange
Hck	3.008673327	0.021461141	0.705833764	major	unchange
Hcrt	4.066588664	-0.105819162	-0.065556182	major	unchange
Hesx1	4.573041204	0.631072379	0.066031088	major	unchange
Hexim1	2.79009791	-0.45339706	0.374197412	major	unchange
Hic2	1.762950703	0.120908731	0.106956296	major	unchange
Hipk3	2.62617181	-0.526495326	0.060278331	major	unchange
Hira	1.776223898	-0.653228888	-0.190873662	major	unchange
Hmgcl	4.581114936	-0.622808839	0.435289457	major	unchange
Hnrnpab	2.743580328	-0.56243595	0.440580011	major	unchange
Hpd	2.925938566	-0.091834907	-0.705681233	major	unchange
Hpdl	5.048345489	0.255949948	-0.15843015	major	unchange
Hsd17b6	2.893725266	-0.974735813	0.854840126	major	unchange
Hspa1a	3.379480471	0.381476927	-0.604530506	major	unchange
Hspa2	2.776427939	0.366336862	0.051227658	major	unchange
Hspb1	3.504354578	0.021885142	-0.270529618	major	unchange
Icam1	3.919216118	0.519516191	-0.254295414	major	unchange
Id1	4.547859332	-1.228630532	0.527980203	major	unchange
Idh2	2.656038663	-0.731433825	0.41223071	major	unchange
Ier2	3.249637595	0.323178353	0.276891753	major	unchange
Ier3	3.557924678	-0.14477143	0.22687524	major	unchange
Ier3ip1	4.515700652	-0.906568463	0.246621567	major	unchange
Ikbip	2.621815339	0.163421363	0.505653901	major	unchange
Ikzf5	2.645651374	-0.101659094	0.186840597	major	unchange
Il6ra	2.489253381	-0.320312376	0.168943119	major	unchange
Impdh2	3.385393761	-0.309560783	-0.345922378	major	unchange
Inpp1	2.12275246	-0.720109298	-0.547190802	major	unchange
Irak2	3.175119344	-0.383972617	0.215635049	major	unchange
Isca2	3.620588831	-1.008855554	0.109681089	major	unchange
Isg20l2	3.837670819	-1.102914147	1.070878798	major	unchange
Itpkc	3.583097815	-0.43356749	0.333011649	major	unchange
Kcnk5	2.232946946	-0.256309686	-0.308736967	major	unchange
Kctd6	2.923762374	-0.062630663	-0.015955493	major	unchange
Kdm3a	2.601225261	-0.527224174	0.193635275	major	unchange
Kdm5a	2.840708137	-0.530387087	0.158746815	major	unchange
Kif3c	3.826740198	-0.773217785	0.988400727	major	unchange
Kifc2	2.683712172	-0.401086743	0.054928095	major	unchange
Klb	2.968640172	-0.626286571	0.723887722	major	unchange
Klf5	3.452173687	-0.178480494	0.657102111	major	unchange
Klhl11	4.626330427	-0.516569789	0.55008138	major	unchange
Klhl7	4.295319728	-0.890858787	0.241269339	major	unchange
Klrg2	2.949287627	-0.394236275	-0.034067997	major	unchange
Krt28	2.908688035	0.136672507	-0.166177826	major	unchange
Kti12	3.623403319	-0.594562542	0.906319247	major	unchange
L1td1	3.813278405	0.516848634	-0.327586236	major	unchange
L2hgdh	4.856592897	-0.717630714	1.134540475	major	unchange
LOC666331	3.041455025	-1.465232578	0.606786487	major	unchange
Ldha	5.027432759	-0.150844801	-0.147869963	major	unchange
Lgals2	3.756062553	-1.16832214	0.999316981	major	unchange
Lgals3	2.466552382	0.330679113	-0.051495257	major	unchange
Lmx1a	2.573838728	-0.843912061	0.493577709	major	unchange
Lpcat3	2.701813559	-1.435283652	0.724129563	major	unchange
Lrrc25	2.660862462	-0.922086678	0.038051069	major	unchange
Lsm12	2.301654427	-1.093174352	0.67499419	major	unchange
Lta	2.770871322	-0.513201359	1.108122867	major	unchange
Ly6g5c	4.022980274	-0.68413303	0.237919341	major	unchange
Lyrm2	3.403732637	-0.808899259	0.608597731	major	unchange
Lysmd1	3.895312317	-1.091207655	0.934548266	major	unchange
Mad2l1bp	2.681926211	-0.645332773	0.628174803	major	unchange
Mafk	2.534081316	-0.659857868	0.603757094	major	unchange
Malat1	1.847063912	0.816196933	-0.469456135	major	unchange
Man2a2	2.430892295	-0.722591939	0.619307164	major	unchange
Map1lc3a	4.539739562	-0.999746906	0.366916522	major	unchange
Map1lc3b	2.929434888	-1.194619785	1.202553697	major	unchange
Map2k3	3.809197006	-0.853404825	0.516045256	major	unchange
Mapk14	3.495044511	-0.26206463	0.199524649	major	unchange
Marcksl1	4.181411762	-0.618596385	0.611673639	major	unchange
Mars2	2.564994527	-0.914481096	0.851266928	major	unchange
Mcf2	1.626574926	-0.755371495	0.527942674	major	unchange
Mcl1	3.556948711	-0.27920682	0.662632292	major	unchange
Mdp1	3.526306034	-1.427066893	0.929523871	major	unchange
Med13	1.602148402	-0.282388631	0.607776932	major	unchange
Mef2a	2.520729592	-0.831389262	0.363447637	major	unchange
Mex3c	1.780788571	-0.316945352	0.306225061	major	unchange
Mgarp	3.926673152	-1.619069744	1.398774638	major	unchange
Mgat2	5.100395768	-0.401198669	0.584828803	major	unchange
Mid1ip1	2.09041761	-0.363043888	0.823713915	major	unchange
Mier3	2.399444338	-0.530840732	0.405152306	major	unchange
Mixl1	3.037174766	-0.943310198	0.860382952	major	unchange
Mknk2	2.304285501	-0.177500791	-0.035489794	major	unchange
Mkrn1	4.477061349	-0.045206496	0.20056704	major	unchange
Mmp19	3.387028848	-1.106633043	1.258652103	major	unchange
Mns1	2.327430996	-0.050520348	0.038896665	major	unchange
Moap1	1.636580318	-0.515331703	-0.038758241	major	unchange
Mpdu1	4.159796683	-1.34816418	1.155397136	major	unchange
Mplkip	2.825085161	-0.218162636	0.043685004	major	unchange
Mppe1	2.630130513	-0.170851833	-0.482000615	major	unchange
Mpv17	3.046017726	-0.532310112	0.295062539	major	unchange
Mrpl20	5.029305017	-0.458973752	0.947646448	major	unchange
Mrps30	3.53184515	-0.813048625	0.731667908	major	unchange
Mrps34	3.857831743	-1.031926062	1.565263415	major	unchange
Msantd2	2.124548125	-0.751328199	0.004139561	major	unchange
Msh5	2.151423388	0.352748206	-0.117795957	major	unchange
Msrb1	3.655966643	-0.346484332	-0.130303411	major	unchange
Msx1	3.019651304	1.31393491	-0.029705215	major	unchange
Mta2	5.406805064	-1.192837185	0.78797854	major	unchange
Mvk	4.123136427	-1.19781677	-0.537620523	major	unchange
Myc	2.984543586	-0.066391029	0.460439835	major	unchange
Myo3a	2.365461597	-0.716347181	0.040247121	major	unchange
Naa15	1.671442265	-0.95823279	0.481973246	major	unchange
Nabp1	2.935510962	-0.990385717	0.424623109	major	unchange
Naif1	1.835215442	-0.830305456	0.901437678	major	unchange
Nampt	2.585881036	-0.482682966	0.247201661	major	unchange
Nanos3	3.248583411	-0.893571267	0.179528344	major	unchange
Nanp	2.733502743	0.199196157	-0.199196157	major	unchange
Ncmap	3.649615556	-0.66244999	0.637586071	major	unchange
Ndrg3	2.089734597	0.12825138	0.293698887	major	unchange
Ndufaf1	3.410601538	-0.067796454	0.890270992	major	unchange
Neurl2	3.894313338	-1.289340125	0.561374568	major	unchange
Nfatc2ip	1.980926316	-0.621221644	0.300978027	major	unchange
Nfe2	4.087783672	-0.085885214	-0.314998953	major	unchange
Nicn1	2.551616677	-0.290172989	0.323810626	major	unchange
Nid2	3.544006225	-0.90189214	0.785551877	major	unchange
Nipa2	3.371235952	-0.359638841	0.237055376	major	unchange
Nipal1	2.480732326	-0.702254163	0.472065209	major	unchange
Nmb	4.721576979	0.1205463	0.21768151	major	unchange
Nmnat1	5.424332008	-0.132336379	0.16755428	major	unchange
Nmrk1	2.822434442	0.399051977	-0.380030194	major	unchange
Nob1	5.388624332	-0.204522477	0.166698603	major	unchange
Nol11	5.413834842	-0.554039863	0.225394917	major	unchange
Npepps	2.34556929	-0.186453324	0.218676193	major	unchange
Nr1d2	1.835904387	-0.987975741	0.704888939	major	unchange
Nr1h3	4.418349528	-0.554985924	0.475029441	major	unchange
Nr5a2	2.54370195	-1.209242705	1.291077542	major	unchange
Nucb2	3.573950572	-0.518528771	-0.102797648	major	unchange
Nudt21	3.322204913	-1.125541789	0.616734214	major	unchange
Nudt4	3.253029424	-0.722182628	0.574190782	major	unchange
Nup62cl	3.93697708	0.406135626	-0.288802659	major	unchange
Nupr1	3.563060483	1.150707557	-0.825135466	major	unchange
Odc1	2.199774527	-0.616922435	0.402791893	major	unchange
Olfr118	3.501604743	0.410090045	-0.51333603	major	unchange
Olfr376	4.665887305	0.474052415	-0.249861748	major	unchange
Olfr815	2.620175829	-0.160903072	-0.188123613	major	unchange
Olfr881	3.173236375	0.760986783	-0.019963226	major	unchange
Ormdl2	4.172227444	-0.702796641	0.110577042	major	unchange
Osr2	2.762171699	1.069298174	-0.243498382	major	unchange
Ostm1	2.197151387	-1.064871463	0.867282423	major	unchange
Ovol2	4.804993153	0.286168277	0.031876694	major	unchange
P4ha2	3.835774096	0.383699637	-0.162984121	major	unchange
Pabpc1	4.040961485	-0.537422108	0.292189653	major	unchange
Pabpn1	3.162177638	-0.393667836	0.121151975	major	unchange
Pak2	2.809917911	-0.800922341	0.39684861	major	unchange
Papolb	3.241985999	-0.120834787	0.095984449	major	unchange
Parp9	2.331294877	-0.550638481	0.546457685	major	unchange
Pcsk1n	3.040875906	-0.425550528	0.342142927	major	unchange
Pcyt2	3.163038489	-0.512533812	0.376406093	major	unchange
Pdcd10	2.090856097	-0.545076958	-0.026536659	major	unchange
Pde6g	2.852106735	-0.437353742	-0.099520312	major	unchange
Pdp2	4.89587415	-0.827912341	0.674515223	major	unchange
Pds5a	2.430417715	-0.130869914	0.167709942	major	unchange
Pdxp	1.886249724	0.356570544	-0.170917417	major	unchange
Pgam2	2.549538304	-0.261267173	0.438178164	major	unchange
Pglyrp1	3.147948339	-0.484114997	-0.060313367	major	unchange
Phf11a	3.489071884	0.15474901	-0.644725079	major	unchange
Phlda2	3.175068523	-0.038300657	0.099385854	major	unchange
Pi4k2b	3.617292307	-0.368030168	0.075745658	major	unchange
Pias3	2.6729402	-0.950456008	0.430903301	major	unchange
Pik3cb	2.580502015	-0.117590126	0.320612519	major	unchange
Pim3	3.999005996	-0.340209888	0.219748446	major	unchange
Pip5k1a	3.788014986	-0.756071743	0.313812485	major	unchange
Pla2g1b	3.403574024	-0.508767367	0.226743188	major	unchange
Plb1	3.139661034	-1.311136085	1.402260765	major	unchange
Plcd4	3.457698032	-1.526530265	1.133671775	major	unchange
Pld6	1.885370076	-1.271923236	1.179736923	major	unchange
Plekhf2	4.136003768	-0.769678074	0.858093583	major	unchange
Plekho2	3.361117842	-0.711965236	0.335111768	major	unchange
Plvap	2.118805912	-0.472472371	0.158182602	major	unchange
Pmaip1	2.680726943	0.393387053	-0.466435625	major	unchange
Pnrc2	2.044305892	-0.564085979	0.89188969	major	unchange
Poglut1	3.291257872	-0.090804717	-0.536632403	major	unchange
Polh	3.469762285	-0.811022722	0.635577747	major	unchange
Polq	2.399394428	-0.61535201	0.483612431	major	unchange
Polr2f	2.445708048	-0.673089087	0.330310313	major	unchange
Polr2h	3.229792319	-0.991141628	0.977086759	major	unchange
Polr3e	1.888903028	-0.378222477	-0.307027624	major	unchange
Pomc	3.605826168	-0.046392921	-0.168951016	major	unchange
Ppil1	4.984744087	-1.089872767	0.812268315	major	unchange
Ppm1a	3.832713336	-0.3834288	0.500359321	major	unchange
Ppp1cc	2.093494859	0.12871371	0.305973666	major	unchange
Ppp1r16a	2.860309317	-1.066866924	0.162822994	major	unchange
Ppp1r2-ps3	2.714355796	-0.774960442	-0.249926518	major	unchange
Ppp1r2-ps7	3.902517417	-0.465686838	0.07400769	major	unchange
Ppp1r8	3.782348701	-0.287359536	0.168067737	major	unchange
Pqlc1	3.069085126	0.053944095	-0.915396112	major	unchange
Pramel5	4.384741842	-1.101488195	0.518584535	major	unchange
Pramel6	6.215290306	-0.550220904	0.205692552	major	unchange
Pramel7	6.902568064	-1.018896624	0.952355175	major	unchange
Prcc	3.426486788	-0.344549517	0.72106183	major	unchange
Prdx4	6.96082249	-0.663515804	0.127557488	major	unchange
Prkcg	3.953898433	-0.35902022	0.600814661	major	unchange
Prmt6	4.205149491	-1.017130174	0.614074983	major	unchange
Prorsd1	2.703836366	0.697119016	-0.710289537	major	unchange
Prpf4	2.536697925	-0.508468197	0.233468454	major	unchange
Prr13	3.586226965	-0.806785172	0.781305882	major	unchange
Prss8	3.5075658	-0.078472896	-0.374690748	major	unchange
Psme1	4.631123591	-1.126182916	-0.458609944	major	unchange
Psmg2	3.653742911	-0.390420155	0.108361057	major	unchange
Ptcra	2.562119908	0.285669906	-0.476716741	major	unchange
Pten	1.767812467	0.155342991	0.051320415	major	unchange
Ptpmt1	4.665017494	0.154257128	0.029180965	major	unchange
Ptpn1	2.440053023	-0.40538545	0.225535628	major	unchange
Ptpn9	2.572648458	-0.362012424	0.278175166	major	unchange
Pus1	4.962400576	-0.9157834	0.660461472	major	unchange
Pwp1	4.622164346	-0.32257748	-0.251576856	major	unchange
Qpctl	2.422522411	-0.448713498	-0.084283155	major	unchange
Rab19	2.710944155	0.399010476	0.307201319	major	unchange
Rab34	3.972931372	0.195749755	0.366370282	major	unchange
Rab39	4.260823586	-0.898008214	0.992252759	major	unchange
Rab40c	3.471746738	-0.346764558	0.050187351	major	unchange
Rab5a	2.532908494	-0.504512642	0.337517924	major	unchange
Rad9a	3.723291813	-0.67039079	0.020942782	major	unchange
Rarg	3.600173815	-0.715703348	0.369382334	major	unchange
Rasl10a	3.437311645	-0.566821886	-0.135534475	major	unchange
Rassf7	2.801270424	-1.082111976	0.174258447	major	unchange
Rb1cc1	2.467718637	-0.020573658	0.212399655	major	unchange
Rbbp6	5.159006949	-0.561512453	0.191939011	major	unchange
Rbm34	1.824953189	-0.820668401	0.674731155	major	unchange
Rbm45	2.039925406	-0.537563156	0.083260281	major	unchange
Rbmx2	2.557085365	-0.634048709	0.113582368	major	unchange
Rbp7	4.77041059	0.615763006	-1.220364515	major	unchange
Rgcc	4.215291412	-0.008495706	0.546540213	major	unchange
Rgs11	3.834438182	-1.119632211	1.099361237	major	unchange
Rilpl2	5.115566591	-0.178555659	-0.10591323	major	unchange
Rinl	3.095223995	-0.82775825	0.294593251	major	unchange
Rlf	2.516810081	-0.998925369	0.988488333	major	unchange
Rmnd5b	4.14216947	-0.742827325	0.437570948	major	unchange
Rnf125	3.902924168	-0.767861076	0.747985131	major	unchange
Rnf7	4.364427496	-0.796699102	0.961044403	major	unchange
Rpl37a	2.569388507	-0.343551455	0.371551993	major	unchange
Rpl3l	3.130924282	-0.713655301	0.148959003	major	unchange
Rpl9	3.212469732	-1.134070055	1.671027849	major	unchange
Rpp25	5.784006597	-0.161158576	0.260394161	major	unchange
Rpph1	2.920954463	0.935492113	0.253478939	major	unchange
Rprd1a	2.348426141	-0.471575175	0.569812691	major	unchange
Rps23	5.333814557	-2.23003838	0.961124253	major	unchange
Rps27	3.726482644	-0.82927935	-0.486422891	major	unchange
Rrp9	5.910597245	-0.687535415	0.250003817	major	unchange
Rsph1	3.783268054	-0.052073843	-0.037574833	major	unchange
Rundc1	2.600067515	-1.26777613	0.525999314	major	unchange
Rusc1	3.227611272	-0.259848326	0.091825896	major	unchange
Ruvbl1	3.04090643	-0.574226204	-0.102331433	major	unchange
Rwdd4a	3.860124737	-0.095935766	-0.055048282	major	unchange
S100pbp	1.803814603	-0.134094753	-0.201707255	major	unchange
S1pr5	3.057585437	-0.136091839	0.352239398	major	unchange
Samt2	4.203208989	0.2418704	0.349791558	major	unchange
Sbno1	2.66223374	-0.882824211	0.794268851	major	unchange
Scd1	3.337135217	-0.841354524	0.754022038	major	unchange
Sdr39u1	2.035985634	-1.699764563	1.021008635	major	unchange
Sec1	3.197445146	-1.042458861	0.673971308	major	unchange
Senp2	2.549420002	-0.664629876	0.523191463	major	unchange
Serp1	2.435355929	-0.425605341	0.267433987	major	unchange
Sertad1	5.60414298	-0.951463179	0.633797992	major	unchange
Sesn1	2.593914706	-0.850311674	0.241932019	major	unchange
Set	3.897650538	-0.990329126	1.107311396	major	unchange
Sfi1	4.551893066	-0.178389107	-0.296724128	major	unchange
Sfn	2.181533635	-0.277632733	0.489522146	major	unchange
Sgms2	1.67900025	0.191061542	-0.020185556	major	unchange
Shmt1	4.614192174	-0.912077555	0.363246899	major	unchange
Siah3	2.594656031	0.37907512	-0.488587051	major	unchange
Sigirr	2.861171293	-0.420016356	0.252812167	major	unchange
Sirt1	2.416406702	-1.2537759	2.016008242	major	unchange
Six1	1.89040957	0.093131697	-0.100465983	major	unchange
Slc13a2	2.650157825	-1.516292545	0.147787993	major	unchange
Slc16a6	5.721821937	-1.035041409	0.523886557	major	unchange
Slc1a1	2.579595916	-0.995627476	0.48770671	major	unchange
Slc1a4	2.594084243	-0.336932522	-0.611834171	major	unchange
Slc1a5	3.594500777	-0.644296733	0.177900887	major	unchange
Slc22a20	3.242526292	-0.779715346	0.16822966	major	unchange
Slc25a28	2.862610035	-0.926094466	0.026203738	major	unchange
Slc25a33	2.646747764	-0.511418492	0.416598263	major	unchange
Slc25a43	2.92904295	-1.209196628	1.543456854	major	unchange
Slc29a2	2.121841491	-0.946517144	0.845816958	major	unchange
Slc34a2	6.205537879	-0.775508356	0.696121471	major	unchange
Slc35e2	1.98997438	-0.709017869	0.576999374	major	unchange
Slc35e3	3.550038729	-0.688180842	0.734380789	major	unchange
Slc39a1	3.899714978	0.402010718	0.355214291	major	unchange
Slc39a4	5.636740075	-0.90710125	0.729111326	major	unchange
Slc4a11	3.317153539	-1.41740211	0.951761266	major	unchange
Sltm	3.161896753	-0.409459135	0.342707975	major	unchange
Smad7	2.609128492	-0.174903632	0.467938126	major	unchange
Smarca5-ps	1.605286771	-0.688092733	0.815270341	major	unchange
Smcr8	2.139071563	-0.228945425	0.545927574	major	unchange
Smg5	2.167665322	-0.772539843	0.266301514	major	unchange
Smim4	4.646954628	-0.92453334	0.454963456	major	unchange
Snai1	3.815632291	-0.973776689	1.036731916	major	unchange
Snhg10	2.658799387	-0.386988904	0.624673356	major	unchange
Snhg3	6.841759679	-0.671559446	0.303936696	major	unchange
Snhg4	3.009330974	0.569933598	-0.434704308	major	unchange
Snhg8	2.914937968	-0.337119115	-0.299150789	major	unchange
Snhg9	2.951496488	-0.800854781	-1.088004048	major	unchange
Snrnp35	3.020649761	-1.445011889	1.223037419	major	unchange
Socs2	4.125178574	-0.012543478	0.221295697	major	unchange
Socs3	3.985863205	-0.314746966	0.631750567	major	unchange
Sorbs3	2.944841583	-0.766230049	0.788534428	major	unchange
Sp3	2.811970954	-0.903761914	0.787381142	major	unchange
Sp6	3.231567578	-0.23667225	0.262853661	major	unchange
Sparc	2.190462581	0.452709451	-0.00904497	major	unchange
Speer4e	2.829218897	-1.157938965	0.968748141	major	unchange
Spg7	3.070751566	-0.651956364	0.942418675	major	unchange
Spic	6.780489667	-0.060476949	-0.14212978	major	unchange
Spink2	4.310336815	-0.311768148	0.817649159	major	unchange
Sprr2e	2.658748465	-0.076148664	1.344065013	major	unchange
Spry2	4.463190839	0.146239329	0.620414694	major	unchange
Spryd4	3.599270179	-0.472457817	0.329141623	major	unchange
Spz1	3.968542388	0.109181752	0.231970982	major	unchange
Stac2	3.655746975	-0.723259684	-0.013578068	major	unchange
Stk11	1.951943859	0.370912236	-1.212244743	major	unchange
Stk17b	3.192134183	-0.035871924	0.44659518	major	unchange
Stk19	4.397623833	-0.85793509	0.77568252	major	unchange
Stmn3	6.268793453	-0.606279789	0.363664436	major	unchange
Strn3	1.973304225	-1.110433735	0.600248285	major	unchange
Sva	4.123301049	-1.502815365	1.155050138	major	unchange
Syap1	5.309706972	-0.322325529	0.705908601	major	unchange
Syce3	3.140374579	-0.398217322	-0.289968089	major	unchange
Sycp1	3.046175176	-0.544718026	0.220069364	major	unchange
Syngr1	3.918176459	-1.307110371	1.692205157	major	unchange
Taf1d	3.900558199	-0.68557808	0.197035874	major	unchange
Taf4b	1.67971657	-0.190954545	0.178821364	major	unchange
Tagln2	4.560329777	0.240464601	-0.300699435	major	unchange
Tap1	2.800262127	-0.134430009	0.033082976	major	unchange
Tasp1	2.747769466	-0.884492842	0.656930677	major	unchange
Tbl2	2.783501451	-0.835065285	0.356867432	major	unchange
Tbx3	2.154978917	0.19943261	0.277813252	major	unchange
Tbxa2r	4.680161172	0.772933944	-0.738376943	major	unchange
Tcf19	3.794706975	-0.161136497	-0.118312774	major	unchange
Tcfl5	2.417820629	-0.88315011	0.139593008	major	unchange
Tchh	3.444830037	0.591307593	0.096890232	major	unchange
Tcirg1	3.720278465	-0.194794737	-0.022259508	major	unchange
Tcp11	3.043188083	-0.146844532	0.243598203	major	unchange
Tdh	3.841522371	-1.306419635	0.907675534	major	unchange
Tdpoz1	5.915713255	-0.59562204	0.076302151	major	unchange
Tdpoz3	3.399250406	-0.270192355	-0.152162774	major	unchange
Tef	3.003587373	-0.5952831	0.281557247	major	unchange
Terf2ip	3.65996171	-0.034338013	0.264263742	major	unchange
Tescl	3.037535355	1.282052198	-0.604700785	major	unchange
Tex101	4.931040035	-1.284995365	0.799289615	major	unchange
Tfrc	5.103072442	-0.733611165	0.816318661	major	unchange
Timm8a1	3.840603176	-1.242809532	1.724138268	major	unchange
Timm8a1	3.840603176	-1.242809532	1.724138268	major	unchange
Tktl1	4.560778076	-0.250480438	0.255373182	major	unchange
Tlk2	2.355935398	-0.853307701	0.594650609	major	unchange
Tmed5	2.650997041	-0.599312536	0.900496803	major	unchange
Tmem132c	3.664952793	-0.229455079	-0.063337501	major	unchange
Tmem141	2.638748096	-0.80402833	1.732480101	major	unchange
Tmem160	3.278471017	0.028352385	0.029955596	major	unchange
Tmem170	3.646167119	-0.717763016	0.708842118	major	unchange
Tmem173	2.633752032	-0.242875802	0.321505724	major	unchange
Tmem185b	3.883878152	-0.617915301	0.904576917	major	unchange
Tmem189	2.49996955	-0.635288884	0.606288192	major	unchange
Tmem190	2.594880522	-0.828865146	0.533570782	major	unchange
Tmem223	2.833071324	-1.905319124	0.502889512	major	unchange
Tmem37	4.959348226	-0.260414755	-0.418839598	major	unchange
Tmem56	3.008718656	-0.76135298	0.874297943	major	unchange
Tmem79	4.568842023	-0.825930284	0.542905305	major	unchange
Tmpo	2.133908941	0.212119961	-0.000859698	major	unchange
Tmppe	2.198807678	-0.843910992	1.101871336	major	unchange
Tmsb15a	3.427147548	1.48441201	-0.177707323	major	unchange
Tmsb15b1	5.611532419	0.823849456	-0.807994388	major	unchange
Tmx1	2.868447612	-1.363511691	1.112420103	major	unchange
Tnfaip8l2	5.300420289	-0.749100396	0.542697665	major	unchange
Tnfrsf12a	6.201285561	-0.41770998	0.182904539	major	unchange
Tnfrsf13b	3.985950236	-0.574618599	0.223968466	major	unchange
Tnfrsf17	2.865461592	0.361479222	0.158845315	major	unchange
Tnfsf12	3.879870673	-1.715798121	1.310637919	major	unchange
Tnip2	3.356897718	-0.556657432	-0.60932802	major	unchange
Tnnc2	2.901368947	1.75074925	-1.426833836	major	unchange
Tob1	3.144380079	-0.095949951	0.720099607	major	unchange
Tomm20	4.21798277	-1.067841706	0.967181662	major	unchange
Tomm5	7.502386299	-0.656235512	1.120447362	major	unchange
Tomm70a	2.394325448	-0.822174668	0.299793437	major	unchange
Tor1aip2	2.884361443	-0.713031382	0.335160263	major	unchange
Tor3a	3.823669802	-0.198511285	0.441843004	major	unchange
Tppp3	1.932140691	0.011791177	0.303750992	major	unchange
Tpst1	1.953439703	0.283729654	-0.068380403	major	unchange
Traf2	3.414718244	-0.736314024	-0.400982513	major	unchange
Trak2	2.202208394	-0.757840429	0.065448406	major	unchange
Trap1a	4.556073756	0.260624991	-0.140907066	major	unchange
Trib3	4.941822012	-0.940513283	-0.241801655	major	unchange
Trim6	2.836055802	-0.920878579	0.878402971	major	unchange
Triml2	2.717304633	-0.55922322	0.068655844	major	unchange
Trpv2	3.582556306	0.179336277	-0.279785598	major	unchange
Tsen15	2.970075748	-0.344147862	-0.193252623	major	unchange
Tsen34	2.349393863	-0.013088894	-0.058131456	major	unchange
Tsga8	4.062294438	0.077977447	-1.76515542	major	unchange
Tslp	2.268729283	0.93611418	-0.152788794	major	unchange
Tsr1	2.21956873	-1.186355627	0.650450283	major	unchange
Tssk6	2.764698395	-1.1525442	0.966176057	major	unchange
Tsx	4.089320176	-0.446084281	-0.06002232	major	unchange
Ttc30b	2.45140632	0.395498395	-0.58345139	major	unchange
Txndc8	2.922011314	-0.208213975	0.456101185	major	unchange
Ube2j2	2.33548685	-1.219089719	1.461205805	major	unchange
Ubr5	1.867514735	-0.496229784	0.316011284	major	unchange
Ubtd1	2.16431233	-0.096392975	0.322813493	major	unchange
Ucp2	3.055752799	-0.651415887	-0.937443666	major	unchange
Ugcg	2.248509177	-0.005918755	0.600680248	major	unchange
Uhmk1	2.225667051	0.119169114	0.024403339	major	unchange
Unkl	1.945554741	-0.442441163	-0.196862057	major	unchange
Upk3a	3.069176267	-0.37924137	-0.184006991	major	unchange
Urm1	3.300444367	-0.635324344	-0.080239225	major	unchange
Usp50	3.042516094	-0.799676906	0.760091651	major	unchange
Utf1	3.449862316	-1.286835968	1.511262389	major	unchange
Utp14b	4.013162073	-0.569858475	0.751053363	major	unchange
Wdr34	2.653686174	-0.010968229	-0.439699588	major	unchange
Wdr4	2.72820835	-0.859540764	0.400316794	major	unchange
Wdr44	3.168901351	-0.786214113	0.365812541	major	unchange
Xpa	2.049430513	-0.884655888	0.222706371	major	unchange
Xpnpep1	5.144925539	-0.86890166	0.573803043	major	unchange
Xpo1	3.281124513	-0.76164303	0.841549919	major	unchange
Yars	3.481479784	-1.012832032	0.650787039	major	unchange
Yme1l1	3.042589762	-0.67618899	0.785850628	major	unchange
Yrdc	2.028940201	-0.776946749	0.65760242	major	unchange
Yy1	3.513866012	-0.859438971	0.395047593	major	unchange
Yy2	3.283092536	-0.77610784	0.662888164	major	unchange
Zbtb43	3.028631158	-0.342804761	0.054267618	major	unchange
Zbtb8a	4.371558863	-0.807844348	0.498219008	major	unchange
Zc3h12a	2.700413084	-0.912551331	1.19078822	major	unchange
Zc3hav1	2.567802083	-0.161677978	0.394989766	major	unchange
Zdhhc7	1.792098817	-0.514759231	0.798853954	major	unchange
Zfp1	3.428512176	-0.699235309	0.479652	major	unchange
Zfp217	2.486753948	-0.172932444	0.257516684	major	unchange
Zfp263	2.175625794	-0.084420368	0.302085363	major	unchange
Zfp281	3.600201702	-0.457123772	0.240254386	major	unchange
Zfp367	4.44761892	0.054821401	0.341568175	major	unchange
Zfp386	3.29804882	-0.171490474	0.413692438	major	unchange
Zfp42	4.697928773	0.11012801	-0.219962362	major	unchange
Zfp54	4.994641636	0.177044278	-0.479263023	major	unchange
Zfp566	4.934445733	-0.750072793	0.642143744	major	unchange
Zfp599	3.89667873	-0.698129769	0.173919957	major	unchange
Zfp617	2.860498796	-0.835622295	0.72929158	major	unchange
Zfp622	5.00106993	-0.424394667	0.093347168	major	unchange
Zfp637	4.253797012	-0.613101688	0.681200737	major	unchange
Zfp644	2.159136371	-0.833804431	0.915818408	major	unchange
Zfp647	2.696016077	-0.464876013	-0.011790807	major	unchange
Zfp668	2.402075412	-0.313173311	0.185563826	major	unchange
Zfp677	2.192921051	0.294193173	0.206866726	major	unchange
Zfp809	3.89167747	-0.341158911	-0.169996312	major	unchange
Zfp867	2.398374928	-0.839423872	-0.335332567	major	unchange
Zfp868	1.784563075	-0.385350477	0.761612217	major	unchange
Zfp874b	2.717663419	-0.411756457	0.303963469	major	unchange
Zfp948	4.832819558	-0.552918089	0.497413773	major	unchange
Zfp954	3.480337222	0.713931538	-0.488549439	major	unchange
Zfx	3.087283476	-0.326359761	0.624968761	major	unchange
Zgpat	3.727046912	-1.234947849	0.429458674	major	unchange
Zmym5	1.89932255	0.477422738	-0.534520603	major	unchange
Zrsr1	2.519924371	-0.826405948	1.315180546	major	unchange
Zyg11a	3.716419085	-0.677191213	-0.127731419	major	unchange
0610009B22Rik	1.361309013	-0.168142446	0.037679728	maternal	unchange
0610010K14Rik	1.359900072	-0.276197789	0.81141885	maternal	unchange
1110012L19Rik	-1.157311486	0.900524436	-0.103764427	maternal	unchange
1110020A21Rik	2.080664318	-0.748716104	0.527291539	maternal	unchange
1110059G10Rik	-1.628776754	-0.512128772	0.195407321	maternal	unchange
1300002E11Rik	-0.89873225	-0.201985414	0.212240461	maternal	unchange
1500011B03Rik	-1.824944023	-0.182986093	0.05707992	maternal	unchange
1600002D24Rik	-0.163578074	0.061810422	0.752772306	maternal	unchange
1700010I14Rik	-2.213335226	0.789753498	-0.61045136	maternal	unchange
1700018B08Rik	-0.678349071	-0.020793773	-0.620223179	maternal	unchange
1700021F07Rik	1.315917437	0.214669062	-0.359677795	maternal	unchange
1700028I16Rik	-0.603764345	-0.944188888	0.838689201	maternal	unchange
1700028K03Rik	-2.345121025	1.062431326	-1.480834488	maternal	unchange
1700030K09Rik	0.184366061	-0.084780642	-0.114445205	maternal	unchange
1700030O20Rik	-1.266492538	0.507045629	-0.184088503	maternal	unchange
1700034K08Rik	-1.975417328	1.614946188	-0.395799161	maternal	unchange
1700066M21Rik	-1.984787214	0.199256623	-0.483150911	maternal	unchange
1700067K01Rik	0.230097178	0.561691852	0.17225247	maternal	unchange
1700097N02Rik	-0.175923377	1.030520019	-0.466440863	maternal	unchange
2010109A12Rik	-0.554137019	-0.258129444	0.802777358	maternal	unchange
2210408I21Rik	-1.841775344	0.483994822	-0.042760849	maternal	unchange
2310009A05Rik	0.426652518	0.148972883	0.215326375	maternal	unchange
2310033P09Rik	-4.37408521	0.189971998	-0.764432853	maternal	unchange
2410131K14Rik	-0.253832753	-0.857832468	0.725438169	maternal	unchange
2610316D01Rik	-1.892637888	1.514399161	-0.383715995	maternal	unchange
2700049A03Rik	-3.144283367	0.681194762	-0.382601308	maternal	unchange
2900009J06Rik	1.873508703	0.207301146	-1.74087533	maternal	unchange
3110009E18Rik	-2.043950761	0.691978499	-0.415351212	maternal	unchange
3110082I17Rik	-0.932901311	0.053205931	0.002134438	maternal	unchange
4921524J17Rik	-2.280812577	0.366442989	0.077396372	maternal	unchange
4930405A21Rik	-1.005665941	-0.235274522	0	maternal	unchange
4930451I11Rik	0.157889058	0.671009134	-1.618087805	maternal	unchange
4930562C15Rik	-0.12542758	0.309136325	0.155799178	maternal	unchange
4933417E11Rik	-0.630148034	0.821580324	-0.26493402	maternal	unchange
6720468P15Rik	-2.053807986	0.326022716	-0.911513649	maternal	unchange
7420700N18Rik	-1.745804426	0.751896569	-0.577488309	maternal	unchange
9130015A21Rik	-2.021889384	1.996210715	0.335345644	maternal	unchange
9130409I23Rik	-1.371547978	0.039858115	0.1850978	maternal	unchange
9330182L06Rik	-2.394015758	-0.261035303	0.297727381	maternal	unchange
9530068E07Rik	-2.98604075	0.279859801	0.004159594	maternal	unchange
A1bg	-0.805703343	0.437836587	-0.202677326	maternal	unchange
A330093E20Rik	-1.188239142	-0.17773591	-0.268533705	maternal	unchange
AA619741	-2.183857799	0.35005279	-0.909827798	maternal	unchange
AU022751	-3.2657653	0.651148513	-0.689800804	maternal	unchange
AU023762	-1.803061908	0.21609522	-0.340663906	maternal	unchange
AW146154	-2.081305261	0.107992226	0.045559394	maternal	unchange
Aaas	-0.793278661	-0.928497001	-0.078407703	maternal	unchange
Aadac	-0.99260324	0.585946651	-0.106203026	maternal	unchange
Aagab	-1.401733006	-0.24862571	-0.00965314	maternal	unchange
Aarsd1	0.901673796	-0.737163374	1.094890465	maternal	unchange
Aass	-3.126381114	0.43699062	-0.416647875	maternal	unchange
Abcb1b	-2.487221761	0.372957306	-0.519961064	maternal	unchange
Abcb6	0.282397525	0.302224099	0.034213817	maternal	unchange
Abcb8	-1.567380416	0.654041924	-0.76829809	maternal	unchange
Abcb9	-0.868256927	0.168663169	0.098612776	maternal	unchange
Abcc4	-2.795409179	-0.007643384	-0.068270067	maternal	unchange
Abcd3	-1.054396422	0.954095609	-0.43222877	maternal	unchange
Abcf3	-0.787304546	0.445940423	-0.589176879	maternal	unchange
Abcg1	-1.788345197	-0.139593543	0.496025552	maternal	unchange
Abhd10	-2.238311232	0.497089833	-0.700412763	maternal	unchange
Abhd11	-2.810865786	-0.741972777	0.090405697	maternal	unchange
Abhd14a	-0.021336628	-0.388688307	-0.106309176	maternal	unchange
Abhd16a	-3.254056476	0.609446459	-0.130369132	maternal	unchange
Abhd3	-2.149125988	0.099672435	-0.099723811	maternal	unchange
Abhd4	-1.202236697	0.955558166	-0.345277283	maternal	unchange
Ablim1	-1.233833814	0.426949447	-0.270798414	maternal	unchange
Ablim2	-2.817501438	-0.468025498	0.407005122	maternal	unchange
Abtb1	-0.755143033	0.041381538	0.145883146	maternal	unchange
Acadvl	0.585675494	-0.168654111	-0.075279016	maternal	unchange
Acap2	-2.36605773	0.654351418	-0.374356575	maternal	unchange
Accsl	-2.317139103	0.490179445	-0.374209514	maternal	unchange
Aco1	0.123654511	-0.126492515	0.283104638	maternal	unchange
Aco2	-0.747753119	0.770912165	-0.645736792	maternal	unchange
Acot7	0.495229478	-1.07881386	0.397326264	maternal	unchange
Acot9	-1.206478094	-0.568346488	0.363184198	maternal	unchange
Acox3	-1.772678643	0.508993402	-0.371082108	maternal	unchange
Acoxl	-1.975336802	0.407806939	-0.231715873	maternal	unchange
Acp1	0.819418583	0.461257736	0.20132479	maternal	unchange
Acp5	-0.131786215	-0.598107298	0.115187133	maternal	unchange
Acp6	-1.586915253	0.603310032	-0.056184269	maternal	unchange
Acpp	-2.392340017	0.310128283	-0.319910086	maternal	unchange
Acsl1	-1.266721254	0.196512935	0.012970582	maternal	unchange
Acsl3	-1.748516748	0.479516703	-0.401220187	maternal	unchange
Actg1	1.431300854	-0.180218872	0.237358253	maternal	unchange
Actn3	-0.030026843	0.968613677	-0.969487736	maternal	unchange
Actn4	-2.29533514	-0.035021905	0.633162833	maternal	unchange
Actr10	-1.19373444	0.042816656	-0.616524854	maternal	unchange
Actr1b	-0.135559533	-0.601126004	0.336439933	maternal	unchange
Actr8	-1.893587803	-0.075018325	-0.349106219	maternal	unchange
Adam32	-1.859217165	-0.487440133	-0.034806299	maternal	unchange
Adamtsl1	-2.80588917	0.633695673	-0.388744955	maternal	unchange
Adar	-1.755796878	0.75731147	-0.069522737	maternal	unchange
Adck1	-1.137680213	0.002435693	-0.094010111	maternal	unchange
Adck2	-0.324483371	-0.781713357	0.645593577	maternal	unchange
Add2	-1.837345525	0.403213294	-0.016958852	maternal	unchange
Add3	-2.742473256	0.210779361	0.108297665	maternal	unchange
Adk	-1.608027613	0.341565023	-0.257887523	maternal	unchange
Adm2	0.04227642	-0.453564628	-0.274751686	maternal	unchange
Adpgk	-2.553284659	-0.240844137	0.51800218	maternal	unchange
Adprh	-1.374649976	0.487555351	-0.040141591	maternal	unchange
Adss	-0.392677176	0.724451318	-0.334210398	maternal	unchange
Adtrp	-2.510449141	0.483487195	0.085806964	maternal	unchange
Afap1l2	-3.547168584	0.605880629	-0.291598573	maternal	unchange
Agk	-1.776627668	0.346566722	0.634696304	maternal	unchange
Agr3	-0.86795079	0.174241576	0.563015962	maternal	unchange
Ahcy	-1.914594587	-0.184091244	0.109316758	maternal	unchange
Aig1	-0.686583976	0.754527811	-0.111568252	maternal	unchange
Aimp1	-0.08387565	-0.336687867	0.245235438	maternal	unchange
Aire	-0.346658722	0.471217659	-0.17498703	maternal	unchange
Ak2	-2.418407809	0.864336183	-0.324434007	maternal	unchange
Ak4	-1.628952559	0.297458869	-0.315095154	maternal	unchange
Akap13	-2.051502166	-0.118279635	0.052511261	maternal	unchange
Akr1c19	-0.325744476	0	0.208954809	maternal	unchange
Akr1c21	0.259973523	-0.001455132	-0.013598207	maternal	unchange
Akr1e1	-0.225086101	0.532306205	-0.343571283	maternal	unchange
Akr7a5	1.589607874	-0.172632619	0.378647375	maternal	unchange
Aldh1a2	-3.596926834	0.520204081	-0.837960235	maternal	unchange
Aldh1l1	-1.097900116	0.144609504	-0.230859973	maternal	unchange
Aldh2	0.807461254	0.872936029	-0.784158314	maternal	unchange
Aldh3a2	-0.275756833	0.418652657	-0.240422919	maternal	unchange
Aldh4a1	-2.114428671	-0.720501675	0.65017271	maternal	unchange
Aldh7a1	-0.287890557	-0.030977075	0.081541671	maternal	unchange
Alg1	-1.045014489	-0.023129033	0.113813539	maternal	unchange
Alg10b	-1.62022304	0.134339097	-0.50244975	maternal	unchange
Alg2	-1.802193958	-0.030940162	0.04022496	maternal	unchange
Alg9	-0.241368583	-0.484389428	0.135773389	maternal	unchange
Alkbh7	-0.059634746	-0.186290718	0.783948916	maternal	unchange
Alms1-ps2	-2.242888937	-0.365336979	0.057123613	maternal	unchange
Amacr	-1.785201621	0.653238234	-0.202952266	maternal	unchange
Amdhd2	0.336749417	0.040391559	0.157369396	maternal	unchange
Amfr	-3.067992256	0.106796024	0.113466999	maternal	unchange
Amn1	0.068156841	1.003069506	-0.108093026	maternal	unchange
Ampd2	-1.171692467	-0.464033948	-0.370553561	maternal	unchange
Amz2	-0.605696646	0.23446792	0.141568988	maternal	unchange
Anapc2	-1.577740438	-0.313274652	0.004260982	maternal	unchange
Anapc4	-1.094512939	-0.270593142	-0.445798163	maternal	unchange
Angel1	-1.635317503	0.73065674	-0.493132494	maternal	unchange
Ankrd27	-0.090695576	0.088627546	-0.39571045	maternal	unchange
Anks4b	-2.883443782	-0.141366359	-0.23258022	maternal	unchange
Ano10	-1.630891966	0.430875474	-0.426847354	maternal	unchange
Anxa2	-0.566720554	-0.129835126	0.046152716	maternal	unchange
Anxa5	-1.205811682	0.479421205	-0.342222939	maternal	unchange
Anxa6	-2.634688682	0.447742934	-0.600930755	maternal	unchange
Ap2s1	-0.139007272	0.026658641	-0.067336508	maternal	unchange
Ap3b1	-2.239859965	0.271167652	-0.085277748	maternal	unchange
Ap3m2	-1.780001959	0.001179121	0.290670657	maternal	unchange
Ap5m1	-2.109523198	-0.581965062	0.560083616	maternal	unchange
Apba2	-2.157574961	0.910171957	-0.152045239	maternal	unchange
Apbb1	-1.002204254	0.414262688	-0.30516253	maternal	unchange
Apeh	-2.772701487	0.338595355	-0.11985541	maternal	unchange
Aph1a	-1.695601132	0.369637146	-0.200609224	maternal	unchange
Aph1b	-1.974614863	0.574265776	-0.770594035	maternal	unchange
Aph1c	-1.482162773	-0.487592935	0.180518805	maternal	unchange
Aplf	-1.646425606	0.905317486	-0.459292193	maternal	unchange
Apool	-1.271376757	0.00299247	0.422678098	maternal	unchange
Arcn1	-1.450263954	-0.786805483	0.676142148	maternal	unchange
Arfip1	-2.052196264	0.370077273	-0.33438244	maternal	unchange
Arg2	2.607886662	-0.477685646	0.179165394	maternal	unchange
Arhgap17	-0.915429228	-0.579841742	0.702190607	maternal	unchange
Arhgap26	-1.810870157	0.471882732	0.316806398	maternal	unchange
Arhgap28	-2.445405178	0.714449733	-0.53074033	maternal	unchange
Arhgef1	-1.896147523	0.648711594	-0.706078141	maternal	unchange
Arhgef16	-2.59234771	0.78957828	-0.300727743	maternal	unchange
Arhgef39	-2.299526275	0.51555764	-0.546856447	maternal	unchange
Arhgef7	-1.02441087	-0.015732416	0.177988612	maternal	unchange
Arl2	-2.170258128	0.108996377	1.20502495	maternal	unchange
Arl6	-1.646754428	0.678015553	-0.467361345	maternal	unchange
Arl6ip1	-2.787874491	0.575050397	-0.368716686	maternal	unchange
Armc10	-2.20470372	0.546968756	-0.148286516	maternal	unchange
Armc8	-1.691112063	0.365300236	-0.284218215	maternal	unchange
Armc9	-0.004695007	-0.680571137	0.511093819	maternal	unchange
Arpc1b	-2.007402059	-0.225242357	0.715632599	maternal	unchange
Arpc3	-0.622865004	-0.763007179	1.150554907	maternal	unchange
Arrdc1	-0.403773378	-0.390315083	-0.030709759	maternal	unchange
Arsb	-1.615494627	0.699999536	0.010610464	maternal	unchange
Arxes1	-1.306087831	-0.012672337	-0.189451202	maternal	unchange
Ascc1	0.375590792	-0.019490287	0.015417115	maternal	unchange
Asgr2	0.579103076	1.293788341	-0.827508506	maternal	unchange
Aspm	-1.836827158	-0.06957148	-0.203753078	maternal	unchange
Aspscr1	-0.130319482	0.006105943	-0.428465352	maternal	unchange
Astl	-4.302265033	0.22724506	-0.253216952	maternal	unchange
Atad1	-1.884449405	0.358737296	-0.265212163	maternal	unchange
Atf6	-2.76515072	-0.564303548	0.499731013	maternal	unchange
Atf7ip	-2.087497871	0.192731855	-0.078134068	maternal	unchange
Atg12	-1.234108293	0.210284577	-0.271463419	maternal	unchange
Atg16l1	-2.542355762	-0.257027031	0.016610596	maternal	unchange
Atl2	-2.40701524	0.248983896	-0.294257721	maternal	unchange
Atp13a1	-0.698103336	-0.168659357	0.30714255	maternal	unchange
Atp2b1	-3.05024982	0.214460431	0.006874235	maternal	unchange
Atp2c1	-1.826492174	0.706177751	-0.03389476	maternal	unchange
Atp2c2	-2.585082896	0.089327079	-0.225737888	maternal	unchange
Atp5e	1.639965352	-0.242461515	-0.072783387	maternal	unchange
Atp5g2	-0.232670153	0	0	maternal	unchange
Atp5l	0.678819341	0.022775773	-0.02009878	maternal	unchange
Atp6v0a2	-1.971500544	0.360999065	-0.309053787	maternal	unchange
Atp6v0e2	-0.825091608	0.572647652	0.135871763	maternal	unchange
Atp6v1f	1.006779949	0.21764377	0.078488089	maternal	unchange
Atp6v1g1	2.464045932	0.472796942	-0.173962907	maternal	unchange
Atp8a2	-0.91665236	0.157194458	0.03778283	maternal	unchange
Atxn7l2	-0.514749184	0.293551234	-0.248024106	maternal	unchange
Auh	-1.920555232	0.456728454	0.121790159	maternal	unchange
Aurkc	-2.842726559	0.228137775	0.133141998	maternal	unchange
Aven	0.769980377	0.749695909	-1.067569371	maternal	unchange
Awat2	-0.381838088	0.261703501	0.720026813	maternal	unchange
Axin2	-2.850970484	0.422802608	-0.325911609	maternal	unchange
B3galnt1	-1.594336253	-0.131427298	0.371453781	maternal	unchange
B3galnt2	-1.939523902	0.693657301	-0.637581285	maternal	unchange
B3gntl1	-0.156650587	0.408807334	-0.583719308	maternal	unchange
B4galt2	0.346504856	-0.117476521	0.573636427	maternal	unchange
BC004004	-0.099149422	0.103093494	0.092251387	maternal	unchange
BC005624	0.680044689	-1.455845195	0.802449323	maternal	unchange
BC017158	-1.738835544	1.034593853	-1.163947038	maternal	unchange
BC039966	1.075546322	1.969406889	-1.114341035	maternal	unchange
BC048403	-1.80891186	0.549770056	-0.3199984	maternal	unchange
BC048602	0.702775263	0.030880132	-0.169476974	maternal	unchange
BC051537	-3.273542096	-0.272577477	-0.76107934	maternal	unchange
BC052040	-0.852435308	-0.306499522	-0.218609559	maternal	unchange
BC055324	2.794402012	-0.850823481	-0.020808494	maternal	unchange
Babam1	-1.890484357	0.170566733	0.515343847	maternal	unchange
Bace2	-0.665623273	0.221928417	-0.203431811	maternal	unchange
Baiap2l1	-2.552507368	0.761457909	-0.59591604	maternal	unchange
Bank1	-1.959611991	0.796793417	-0.104107355	maternal	unchange
Banp	-2.391945927	-0.347125783	-0.167753862	maternal	unchange
Bbs4	-3.851425108	0.267278174	-0.032411244	maternal	unchange
Bbs7	-1.666336243	0.470896754	0.060572855	maternal	unchange
Bcar3	-1.522061564	0.647360809	-0.402620656	maternal	unchange
Bcl2l10	-2.967002774	0.97773201	-0.760990899	maternal	unchange
Bcl7b	-2.293447641	0.722283207	-0.963791276	maternal	unchange
Bdh1	-2.227135155	0.815395234	-0.3028817	maternal	unchange
Bdkrb1	-3.470601629	1.267921107	-1.159991876	maternal	unchange
Bend5	-0.610592455	0.5614557	-0.114534351	maternal	unchange
Bin2	-4.326943669	-0.005074873	-0.246455266	maternal	unchange
Bin3	-1.896152948	0.986376485	-0.701358692	maternal	unchange
Blcap	-2.424595748	0.059077609	0.000923103	maternal	unchange
Bloc1s1	0.432816674	-0.256713851	1.213729876	maternal	unchange
Bloc1s5	0.194363739	0.284001219	0.386427943	maternal	unchange
Blvra	-2.969472526	-0.024913028	0.211129355	maternal	unchange
Blzf1	-1.614660955	0.183735855	-0.574147127	maternal	unchange
Bmp15	-1.679462823	0.859896809	-0.330980001	maternal	unchange
Bmpr1b	-2.722101348	0.26923928	-0.268865211	maternal	unchange
Bms1	-2.642396459	0.11429308	0.225360105	maternal	unchange
Bnip1	1.894915695	-0.318801014	-0.184484827	maternal	unchange
Bola3	-1.897802119	0.141668886	0.665331298	maternal	unchange
Bpgm	-3.418820751	0.213201075	-0.611141833	maternal	unchange
Brip1	-2.944791374	0.226760113	-0.378881013	maternal	unchange
Btbd10	-2.396081534	0.424790925	0.003007837	maternal	unchange
Btbd8	-1.786295038	0.776992874	0.040020313	maternal	unchange
Btbd9	-1.607650642	-0.120050085	-0.12113016	maternal	unchange
Btd	-0.161989154	0.127466336	-0.14892078	maternal	unchange
Btrc	-1.470768823	-0.949462347	0.690628589	maternal	unchange
Bub1b	-6.393758645	-0.112589426	-0.063730551	maternal	unchange
C1galt1c1	-0.695722335	0.025056892	0.065912106	maternal	unchange
C1qb	-0.385778326	-0.440833121	1.264908111	maternal	unchange
C330013E15Rik	-0.860120074	-0.265621149	-0.277330631	maternal	unchange
C330018D20Rik	-2.86447763	0.328795068	0.239719092	maternal	unchange
C87977	-1.833042426	0.713496151	-0.574630329	maternal	unchange
C8g	0.027889025	0.788865319	-0.05133545	maternal	unchange
Cacfd1	0.13492747	-0.830103363	0.427119405	maternal	unchange
Cacng4	-3.269991026	0.173142533	-0.178876694	maternal	unchange
Cage1	-0.776440082	-0.057766199	0.229570424	maternal	unchange
Calcoco1	-3.403136788	0.318803589	-0.500329483	maternal	unchange
Caln1	-2.195977043	0.361535626	-0.367094453	maternal	unchange
Calu	-0.494942878	-0.206862646	-0.017246992	maternal	unchange
Camk2g	-3.085736721	0.522930549	-0.259206678	maternal	unchange
Camkmt	-1.774120962	0.956082482	-0.285498207	maternal	unchange
Camsap3	-3.766073649	0.236826521	-0.601175921	maternal	unchange
Camta1	-2.457187785	0.476951922	-0.012934125	maternal	unchange
Capn7	-1.721714191	0.282831245	-0.540658689	maternal	unchange
Car9	1.079488017	0.945971861	-1.421624415	maternal	unchange
Cars	-1.27516946	0.335830416	-0.282880048	maternal	unchange
Casc1	-0.689731003	0.313906316	-0.85395087	maternal	unchange
Casp8	-1.355413	0.670399831	-0.309434926	maternal	unchange
Cast	-1.635891146	0.866385495	-1.219305315	maternal	unchange
Cbr4	-1.112772062	0.347715749	0.513337022	maternal	unchange
Cc2d1a	0.199340954	0.31386815	0.12434217	maternal	unchange
Cc2d1b	-0.747750865	0.880642411	-0.885405701	maternal	unchange
Ccdc105	-0.623414011	-0.341707518	0.169445969	maternal	unchange
Ccdc114	-2.175471673	0.985659688	-1.152172024	maternal	unchange
Ccdc130	2.142482961	-0.664599797	-0.519410525	maternal	unchange
Ccdc138	-1.104699772	0.942226572	-0.289143316	maternal	unchange
Ccdc172	-2.400127282	0.106611826	-0.513065972	maternal	unchange
Ccdc174	-3.065611514	-0.062534489	0.623710565	maternal	unchange
Ccdc28b	0.227018861	0.379444418	-0.528917069	maternal	unchange
Ccdc3	-2.683928994	0.922043462	-0.585373507	maternal	unchange
Ccdc34	-2.135942301	-0.316240328	-0.196528401	maternal	unchange
Ccdc58	3.597502624	-1.447453918	1.756638123	maternal	unchange
Ccdc61	-0.02601876	-0.538852339	-0.472405107	maternal	unchange
Ccdc68	-0.974283148	1.426974577	-1.13298895	maternal	unchange
Ccdc69	-3.486482966	0.378581447	-0.548835616	maternal	unchange
Ccdc71	-2.150062213	0.077996632	0.153257688	maternal	unchange
Ccdc84	-1.893518118	0.506402405	-0.566572669	maternal	unchange
Ccl27a	-1.036145699	0.875863116	-0.73694914	maternal	unchange
Ccnb1	-1.914982567	0.074046795	0.044945554	maternal	unchange
Ccnb2	-1.593597218	0.652151707	-0.665545764	maternal	unchange
Ccnb3	-2.881906358	-0.888626396	-0.008056812	maternal	unchange
Ccnh	0.762768803	-0.024857765	-0.067509349	maternal	unchange
Ccno	-2.841073555	-0.013744005	-0.299031956	maternal	unchange
Ccnt2	-2.06066419	0.353092739	-0.46445007	maternal	unchange
Cct5	0.945388155	-0.452525645	0.103430457	maternal	unchange
Cd160	-2.38871693	0.73298124	-0.213170753	maternal	unchange
Cd164l2	-2.739279706	0.195421674	-0.041039088	maternal	unchange
Cd177	-2.34157652	0.196119944	-0.143440401	maternal	unchange
Cd1d1	-2.01534843	0.161198164	-0.533591713	maternal	unchange
Cd36	-2.181125151	0.430644614	0.185968329	maternal	unchange
Cd55	-2.54579592	0.18805719	0.121635794	maternal	unchange
Cd7	-1.450349784	0.286181584	-0.245756742	maternal	unchange
Cd99l2	-2.216596426	0.047972593	-0.060911124	maternal	unchange
Cdc25b	-1.125271619	0.269334119	-0.211025042	maternal	unchange
Cdc42ep3	-2.787105299	1.182056569	-0.656278974	maternal	unchange
Cdh1	-2.512947188	0.075324905	0.158915249	maternal	unchange
Cdh3	-1.799336273	-1.072536116	0.38402442	maternal	unchange
Cdk15	-1.743732186	-0.178219695	0.300937932	maternal	unchange
Cdk17	-0.104400962	0.870183922	-0.061987689	maternal	unchange
Cdk20	-1.287200624	0.58209709	-0.521259589	maternal	unchange
Cdk5	-1.680516287	-0.241670797	0.111464375	maternal	unchange
Cdk5rap1	0.464559685	-0.206978797	0.905996734	maternal	unchange
Cdk5rap2	-1.874484077	-0.060023598	0.152540955	maternal	unchange
Cdpf1	1.854068098	1.223332399	-1.230747208	maternal	unchange
Cds1	-1.201889509	0.507116419	-0.297118642	maternal	unchange
Ceacam10	-1.135600127	1.256761267	-0.540189627	maternal	unchange
Cenpf	-2.233244003	0.217476173	-0.22914251	maternal	unchange
Cenph	-1.921706795	0.347482357	-0.148438366	maternal	unchange
Cenpj	-2.101363314	0.555941892	-0.379545926	maternal	unchange
Cenpm	1.181895303	-1.247038512	0.743010595	maternal	unchange
Cenpq	0.352274009	0.234563688	-0.031420511	maternal	unchange
Cep104	-2.206512301	0.628749111	-1.021721878	maternal	unchange
Cep164	-2.486749671	0.958854441	-0.549274985	maternal	unchange
Cep44	-3.126747769	-0.343602002	-0.230876808	maternal	unchange
Cep78	-2.298854129	-0.328409497	-0.099125563	maternal	unchange
Cep95	-2.454761605	0.258065114	0.373786417	maternal	unchange
Cers6	-2.978372639	-0.23179105	0.085467485	maternal	unchange
Cetn2	1.90799265	0.095437436	-0.030747631	maternal	unchange
Cgnl1	-2.707482909	0.357922789	0.18658026	maternal	unchange
Chac2	-2.3180027	1.162907123	-0.754006492	maternal	unchange
Chadl	0.741542783	-0.104586929	0.097950532	maternal	unchange
Chchd1	1.549472146	-0.232924284	0.961132588	maternal	unchange
Chchd6	-0.635951458	0.675046593	-0.457036986	maternal	unchange
Chchd7	0.905567646	1.269257662	-0.869292945	maternal	unchange
Chd1l	-1.884942927	0.111213435	0.187983001	maternal	unchange
Chd6	-1.749594517	0.04745276	-0.057717364	maternal	unchange
Chdh	-1.999019618	0.505448945	0.173620379	maternal	unchange
Chek1	-2.675227324	0.615847558	-0.634696904	maternal	unchange
Chga	-1.177677384	-0.166234772	0.275515003	maternal	unchange
Chmp3	-2.18717749	0.502296144	-0.421180951	maternal	unchange
Chmp7	0.875592796	0.551130705	-0.029399212	maternal	unchange
Chn2	-2.698190874	0.609384966	-0.39050555	maternal	unchange
Chordc1	-1.882950136	-0.463948488	0.2398228	maternal	unchange
Chrnd	-1.284341344	-0.228394354	0.459513672	maternal	unchange
Chrng	-0.278535718	0.116732562	-0.587975752	maternal	unchange
Chst7	-0.383062306	-1.020266419	0.408189285	maternal	unchange
Ciao1	0.177623007	-0.721094574	0.346665987	maternal	unchange
Ciapin1	-1.77447596	-0.48919518	0.095846359	maternal	unchange
Cirbp	-1.108190922	1.231692093	-0.784098282	maternal	unchange
Cisd1	1.219480571	-0.663286359	-0.047046451	maternal	unchange
Cisd3	-1.090517035	0.237350163	0.000291503	maternal	unchange
Cit	-1.811709547	0.896726197	-0.771265471	maternal	unchange
Cited2	-2.93754229	0.419745253	-0.466812542	maternal	unchange
Cklf	-1.35234502	0.284307057	-0.056120824	maternal	unchange
Clasrp	-0.62610699	-0.000399482	0.276616833	maternal	unchange
Clcc1	-1.342742131	0.012179896	-0.370005329	maternal	unchange
Cldn15	-2.082589749	-0.693328159	0.560147163	maternal	unchange
Cldn4	-1.608696669	0.290640138	0.669774766	maternal	unchange
Cldn8	-2.338938305	0.149432829	-0.355325917	maternal	unchange
Clec10a	1.130675293	-0.036464704	-0.199545289	maternal	unchange
Clec12a	0.470418098	0.919388455	-0.434300791	maternal	unchange
Clip4	-1.965895843	0.735204678	-0.537975794	maternal	unchange
Clpb	-1.860787548	0.333705098	-0.152030718	maternal	unchange
Cluap1	-1.18098919	0.901340965	-0.412331731	maternal	unchange
Cmc2	-1.715431743	0.094821005	0.231909947	maternal	unchange
Cmpk2	-1.507907873	0.872849013	0.047742244	maternal	unchange
Cmtm6	-1.737678089	-0.57400212	0.112700329	maternal	unchange
Cnot11	-1.663220377	0.723956626	-0.346326819	maternal	unchange
Cnot3	-1.83923674	0.926077984	-0.509764892	maternal	unchange
Cnpy2	0.703313073	-0.932070265	0.27411674	maternal	unchange
Coa4	-0.01353335	-0.113252365	0.755494763	maternal	unchange
Coasy	-0.146958001	-0.359359318	0.161885793	maternal	unchange
Cobll1	-3.310996477	0.093940151	-0.157159342	maternal	unchange
Cog1	0.060157466	0.289349089	0.096853946	maternal	unchange
Cog3	-2.411725662	-0.327073216	0.097563523	maternal	unchange
Cog6	-2.742064362	0.277711807	0.114939452	maternal	unchange
Col6a6	-2.424435426	-0.180527513	-0.018443375	maternal	unchange
Commd1	-0.808029737	0.464570548	-0.83259549	maternal	unchange
Commd10	0.004501271	1.16240857	-0.090373139	maternal	unchange
Commd9	-0.167156441	-0.522852056	0.414643309	maternal	unchange
Copa	-1.709566449	0.29907623	-0.228919993	maternal	unchange
Copb1	-3.688807589	0.77496945	-0.431427344	maternal	unchange
Copb2	-1.615708939	-0.887189074	0.653464759	maternal	unchange
Copg1	-0.477971656	-0.494504924	0.305077903	maternal	unchange
Coprs	-2.288773504	0.176464436	-0.232237645	maternal	unchange
Cops3	-0.429194811	-0.614511345	0.29153771	maternal	unchange
Cops5	0.721090752	-0.488444389	0.285091783	maternal	unchange
Cops8	-2.365718309	-0.181246116	0.060450027	maternal	unchange
Coq6	1.563010324	-1.236146484	0.536681255	maternal	unchange
Coq9	2.080977117	-0.397201838	-0.041407228	maternal	unchange
Coro1b	-0.799307759	-0.977109853	0.046690157	maternal	unchange
Coro2b	-2.930364214	0.015074992	-0.267867036	maternal	unchange
Cox16	1.74143274	-0.767069012	-0.323360482	maternal	unchange
Cox17	3.589402163	-1.049750025	1.22391964	maternal	unchange
Cox6a2	0.614391869	-0.509283667	-0.342865814	maternal	unchange
Cox7a2l	0.284499916	0.244175667	0.060085747	maternal	unchange
Cox7c	2.766541022	-0.444872151	0.297780662	maternal	unchange
Cpa1	-2.049475351	0.234823997	-0.334762865	maternal	unchange
Cpeb1	-2.807647767	0.515521823	-0.081701724	maternal	unchange
Cpne9	-1.414536409	0.022857816	-0.057384152	maternal	unchange
Cpox	-3.010303928	0.547124491	0.014623718	maternal	unchange
Cpsf3	-0.048864038	-0.374954146	-0.069474567	maternal	unchange
Cpsf4l	-3.426789071	0.432128875	0.050341445	maternal	unchange
Cpt2	-0.153751184	-0.978612988	0.66470318	maternal	unchange
Cr1l	-0.992338867	0.014876102	0.896590893	maternal	unchange
Crabp2	-1.926244527	0.867691479	-0.113836932	maternal	unchange
Crb1	-1.521449752	0.722846458	-0.663886743	maternal	unchange
Crbn	-0.853844708	0.136455126	-0.569584431	maternal	unchange
Creld2	-1.52661227	-0.691678058	0.376118763	maternal	unchange
Crmp1	-2.363690799	-0.097350997	-0.503088339	maternal	unchange
Crnkl1	-1.961182977	-0.709517252	0.585152151	maternal	unchange
Cryl1	-4.151638812	0.80208605	-1.217563713	maternal	unchange
Crym	-1.965341252	0.404513171	-0.931459699	maternal	unchange
Csad	-4.462819478	0.389490801	0.082526109	maternal	unchange
Csf1	-2.642440919	0.7810198	0.133515849	maternal	unchange
Csrnp2	0.533078522	-0.101210946	0.580636934	maternal	unchange
Cst3	0.410310596	0.581787749	0.240303196	maternal	unchange
Ctbp2	-3.506456299	0.531353333	-0.695566577	maternal	unchange
Ctbs	-2.370910526	0.544197326	-0.051087499	maternal	unchange
Ctnna1	-1.905730895	0.44875011	-0.36596186	maternal	unchange
Ctns	-2.434287105	0.166424874	-0.18006568	maternal	unchange
Ctps	-1.659025377	0.239101041	-0.140732414	maternal	unchange
Ctsd	-1.244952194	-0.68748069	0.805253081	maternal	unchange
Cux1	-2.015037823	0.594070876	-0.284682803	maternal	unchange
Cwc27	-0.873097073	-0.953030869	0.674256734	maternal	unchange
Cwf19l1	-2.094217717	-0.359956056	-0.700484542	maternal	unchange
Cwf19l2	-1.256310073	0.305822938	-0.656260961	maternal	unchange
Cxcr3	-3.481283766	0.314670965	-0.376974135	maternal	unchange
Cxxc1	-1.536973916	-0.611113904	0.444024963	maternal	unchange
Cyb561d2	-1.251878631	-0.899113556	1.193761749	maternal	unchange
Cyfip2	-1.940075863	0.793203465	-0.232461108	maternal	unchange
Cyp19a1	-3.466370662	0.890086818	-0.356058907	maternal	unchange
Cyp27a1	-0.341818671	0.149549916	-0.71084956	maternal	unchange
Cyp2j12	-2.87543992	0.898576346	-0.553776165	maternal	unchange
Cyp4f39	1.056013166	0.607904829	-0.05051907	maternal	unchange
D030018L15Rik	-3.691866847	0.632635523	-0.832381512	maternal	unchange
D10Wsu102e	-2.052837485	0.690074747	-0.688636545	maternal	unchange
D5Ertd577e	1.321648874	-0.681482917	0.393330361	maternal	unchange
D630033O11Rik	0.677474867	0.407583453	0.239169053	maternal	unchange
D6Ertd474e	-1.854747304	0.553040884	-0.434797726	maternal	unchange
D6Wsu163e	0.122118309	-0.379571907	0.608781079	maternal	unchange
Daglb	-1.545470233	-0.021190849	-0.078483667	maternal	unchange
Dap3	-1.687975696	-0.005964287	-0.553698904	maternal	unchange
Dapk2	-2.020750523	-0.853136802	0.398053751	maternal	unchange
Dapp1	-1.70985865	0.258814792	-0.178705799	maternal	unchange
Dbndd1	-1.044325771	0.630644813	-0.570048754	maternal	unchange
Dcaf17	-0.567706992	-0.72665769	0.125678569	maternal	unchange
Dcaf7	-1.949520234	0.46410334	-0.464482098	maternal	unchange
Dcaf8	-1.99586691	0.310886378	-0.26186548	maternal	unchange
Dcbld2	-1.875177124	0.266258261	-0.095636923	maternal	unchange
Dclk2	-3.581079425	0.720744895	-0.484409895	maternal	unchange
Dclre1a	-4.330127491	0.535452462	-0.095372624	maternal	unchange
Dcpp3	-0.756191717	-0.96864901	-0.043916755	maternal	unchange
Dctn1	-0.356721365	0.212561638	-0.262550666	maternal	unchange
Dctn2	1.209903443	-0.886650546	0.990187221	maternal	unchange
Dctn3	0.379125176	-0.928150204	0.734600828	maternal	unchange
Dctn5	-0.651669165	0.314179814	-0.137653584	maternal	unchange
Dcxr	0.061605094	-0.536505234	0.084172977	maternal	unchange
Ddb2	-2.756512238	0.027194893	-0.119838549	maternal	unchange
Ddx1	1.579152272	-0.055983041	0.402102148	maternal	unchange
Ddx11	-1.681152554	-0.230096537	-0.21165199	maternal	unchange
Ddx25	-0.421033257	0.21852139	-0.557220696	maternal	unchange
Ddx28	0.621688767	-0.155103089	0.104976326	maternal	unchange
Ddx39b	2.178954781	-0.717043852	0.66283521	maternal	unchange
Dedd	-1.720382406	0.251471376	-0.191866361	maternal	unchange
Def6	0.694368015	-0.206547213	0.291592503	maternal	unchange
Defb41	-1.736639382	0.631248595	0.914532316	maternal	unchange
Defb50	-2.572204533	0.492401048	1.061954417	maternal	unchange
Degs1	-2.36165882	0.093116118	-0.006105393	maternal	unchange
Depdc7	-1.059761746	-0.043536463	-0.073221294	maternal	unchange
Dera	-0.775390757	-1.028000801	0.384468543	maternal	unchange
Derl3	1.526401642	-0.369902279	0.514971229	maternal	unchange
Dgcr2	-1.825592581	-0.554348777	1.01336207	maternal	unchange
Dgcr6	0.567305728	0.033502135	0.059963664	maternal	unchange
Dgkh	-1.050554897	0.297279371	-0.114210084	maternal	unchange
Dguok	-3.426585435	0.080744798	-0.665661686	maternal	unchange
Dhrs1	-2.013055926	0.497517874	-0.816675985	maternal	unchange
Dhrs2	0.181715053	0.962439896	-0.120806457	maternal	unchange
Dhrs3	0.860648999	-0.444978836	-0.266876027	maternal	unchange
Dhx35	-1.868126044	0.495787788	-0.278986031	maternal	unchange
Dicer1	-1.935643883	0.611512198	-0.138378091	maternal	unchange
Diras2	-3.180671386	0.722418895	-0.251518642	maternal	unchange
Dis3l2	-2.027555853	0.855322408	-0.70000252	maternal	unchange
Disc1	-1.484400491	-0.000326029	0.02432272	maternal	unchange
Dkk1	-0.04204929	0.273174068	0.106160004	maternal	unchange
Dlat	-0.983177487	0.683824219	-0.54714713	maternal	unchange
Dld	-0.871269751	0.515066787	0.073392221	maternal	unchange
Dlgap4	-1.884778279	0.955251351	-1.086620407	maternal	unchange
Dlst	-0.473713804	0.877783686	-0.453429094	maternal	unchange
Dmap1	0.981362048	-1.096135761	0.469181797	maternal	unchange
Dnajb2	0.233932223	-0.898848628	0.445997414	maternal	unchange
Dnajc1	-1.764825074	-0.132431915	-0.049495793	maternal	unchange
Dnajc10	-1.249814869	-0.351305926	-0.177557766	maternal	unchange
Dnajc11	-1.441860803	-0.020895287	-0.460150565	maternal	unchange
Dnajc14	0.088156787	0.484759999	-0.636359268	maternal	unchange
Dnajc3	-2.970848477	0.116278567	0.127575506	maternal	unchange
Dnmt1	-3.251463373	0.218428464	-0.122068682	maternal	unchange
Dnmt3l	-0.299476909	0.230823399	0.137510777	maternal	unchange
Dock3	-1.652665862	0.458309335	-0.272826023	maternal	unchange
Dock5	-1.604426173	0.656645816	-0.203093266	maternal	unchange
Dpcd	-0.116823004	-0.765587943	0.812252723	maternal	unchange
Dpep3	0.982201346	1.14004967	-0.758553149	maternal	unchange
Dpf3	-1.941903176	-0.260781425	-0.452854632	maternal	unchange
Dpy19l1	-1.787410629	0.749846462	-0.190151276	maternal	unchange
Drap1	-0.034521607	0.196382982	0.3122879	maternal	unchange
Dse	-3.931619298	-0.343565949	0.100002899	maternal	unchange
Dtwd1	-3.152893139	-0.216745705	0.181464689	maternal	unchange
Dus1l	1.936947459	-0.337106388	-0.417872904	maternal	unchange
Dus3l	1.357288348	-0.703723332	0.249006715	maternal	unchange
Dusp1	-2.989154051	-0.082907625	0.796272191	maternal	unchange
Dusp12	-1.126099098	0.502160276	-0.241499744	maternal	unchange
Dusp18	-2.072833861	0.24501042	-0.339994854	maternal	unchange
Dvl2	-1.943042717	0.130305019	-0.392887115	maternal	unchange
Dydc2	1.17960659	-0.876299886	0.386243136	maternal	unchange
Dynlt1b	2.3036868	-0.16062775	1.55937876	maternal	unchange
E330011O21Rik	-2.722618018	0.821268999	-0.75602404	maternal	unchange
E330017A01Rik	-1.406011699	-0.362822717	-0.243572638	maternal	unchange
Ebpl	-1.683556418	0.565095392	-0.364871487	maternal	unchange
Ecd	-2.678568907	-0.995360601	1.519286976	maternal	unchange
Echdc1	-0.530753189	0.699283511	-1.179449548	maternal	unchange
Edc4	-3.476757182	0.11459656	0.085351785	maternal	unchange
Edn1	-2.662697637	0.521550024	0.525176492	maternal	unchange
Eed	-1.707005711	0.214890687	-0.100952247	maternal	unchange
Eef1d	2.132646639	-0.667525793	0.412880641	maternal	unchange
Eefsec	-0.590220149	-0.033593959	-0.481321561	maternal	unchange
Eepd1	-0.076663414	-0.308761739	0.443311401	maternal	unchange
Efcab11	-2.484300733	-0.02020302	-0.416786013	maternal	unchange
Efcab6	-0.479996394	0.749489303	-0.482116763	maternal	unchange
Efcab7	-3.649693995	-0.522186842	-0.45537248	maternal	unchange
Efhc2	-2.853433056	0.1714247	0.26057298	maternal	unchange
Efna4	-3.300750326	-0.14027694	0.221452985	maternal	unchange
Efnb1	-1.935768699	0.319657617	-0.546757916	maternal	unchange
Eftud2	-1.851048898	-0.255171225	0.177447367	maternal	unchange
Egfl6	-0.523675412	0.344211135	-0.28933821	maternal	unchange
Ehf	-1.945130223	0.687345821	-0.534379967	maternal	unchange
Eif1ax	0.206512993	0.200382908	-0.296015287	maternal	unchange
Eif1b	-0.556726297	-0.056957376	-0.008922017	maternal	unchange
Eif2ak1	-2.710927243	0.431802769	-0.465745102	maternal	unchange
Eif2b1	-2.409772428	0.121393702	-0.114692987	maternal	unchange
Eif2b3	-0.67306411	-0.26951977	0.254719042	maternal	unchange
Eif3d	0.74369679	-0.216780766	0.447057769	maternal	unchange
Eif4a2	-1.748068576	-0.65944284	-0.035424396	maternal	unchange
Eif4enif1	-1.862827854	0.483629594	-0.427439277	maternal	unchange
Elac2	-1.826722333	0.36580664	-0.967759373	maternal	unchange
Elof1	0.498791838	-0.633853025	0.151904645	maternal	unchange
Elovl1	-1.015739261	-0.35307346	-0.454144535	maternal	unchange
Elovl5	-4.177174945	-0.732782246	0.209418087	maternal	unchange
Elp2	-3.101309757	-0.832270709	0.195605496	maternal	unchange
Elp3	-1.271287645	0.336649854	-0.69004434	maternal	unchange
Emc10	-0.54197748	-1.019335547	0.358999662	maternal	unchange
Emp2	-2.840291694	0.794037272	-0.450086074	maternal	unchange
Enkd1	1.278771934	0.623907639	-1.000299653	maternal	unchange
Enox1	0.230252089	0.578428944	-0.08881782	maternal	unchange
Enox2	-0.977761046	0.814274618	0.197614976	maternal	unchange
Enpp2	-1.800167209	0.092575406	-0.223810798	maternal	unchange
Enpp5	-0.106157906	0.619682236	-0.059939319	maternal	unchange
Entpd1	-2.362834478	0.217936277	-0.230197328	maternal	unchange
Entpd6	-2.556852871	0.015650445	-0.021587673	maternal	unchange
Ep400	-1.629737248	0.155166031	0.102714692	maternal	unchange
Epha4	-2.16306231	0.39413132	-0.1886422	maternal	unchange
Ephb6	-2.15358929	0.519597678	-0.633877237	maternal	unchange
Eps15l1	-0.655990096	0.085702127	-0.564451475	maternal	unchange
Eps8l3	-3.548808642	0.842056258	-0.227513913	maternal	unchange
Epsti1	-3.118091236	0.674331236	-0.718425229	maternal	unchange
Ercc5	-2.366979563	0.122787909	0.331234953	maternal	unchange
Ergic1	-1.781308765	0.042829279	0.395687165	maternal	unchange
Ergic2	-2.071346301	0.383789685	-0.270975155	maternal	unchange
Ergic3	1.552806578	-0.420463705	-0.064895639	maternal	unchange
Ern1	-3.004503468	0.207573211	-0.087984322	maternal	unchange
Ero1lb	-1.213413999	0.041039473	0.315422608	maternal	unchange
Erp44	-1.16214475	-0.887907384	0.532411763	maternal	unchange
Esr2	-1.546782597	0.838181429	-0.655342802	maternal	unchange
Esrp1	-2.052510483	-0.002650875	-0.046080887	maternal	unchange
Ets2	-2.558519118	0.398688555	-0.181784703	maternal	unchange
Exd1	-0.491934886	-0.593773289	0.729797979	maternal	unchange
Exo1	-1.034136131	0.395930529	-0.266553563	maternal	unchange
Exo5	-2.515441388	0.23399043	-0.714265436	maternal	unchange
Exoc1	-2.147648505	0.599165997	0.101779903	maternal	unchange
Exoc3	-0.530177127	-0.786846414	0.044381789	maternal	unchange
Exoc4	-2.595917331	0.510656824	-0.233357195	maternal	unchange
Exoc7	1.528208241	-0.319886484	0.208021801	maternal	unchange
Ext2	-2.370201823	-0.567695218	0.463418512	maternal	unchange
Extl1	0.596019159	0.777097729	-1.01133495	maternal	unchange
Extl3	-3.080426641	0.181648446	0.176818765	maternal	unchange
Ezh2	-1.845725336	0.494862332	-0.394407953	maternal	unchange
Fa2h	-1.673003195	0.856349961	-0.105758179	maternal	unchange
Fabp7	-0.057887232	2.185300366	-2.503197253	maternal	unchange
Fahd2a	0.328249942	-0.326032203	0.167835094	maternal	unchange
Fam110b	-2.67955742	0.016661863	0.041214131	maternal	unchange
Fam114a2	-1.795388294	-0.40996742	0.108680894	maternal	unchange
Fam118b	0.224680119	0.119460985	-0.385391018	maternal	unchange
Fam120b	-1.953314124	-0.182892396	-0.126903989	maternal	unchange
Fam131a	-1.833461785	0.31066789	-0.547091051	maternal	unchange
Fam13c	-2.671553851	0.671961349	-0.215235554	maternal	unchange
Fam151a	-2.586211751	0.353422228	-0.867982466	maternal	unchange
Fam155a	-2.275000434	0.48945694	-0.323046327	maternal	unchange
Fam160a1	0.417928007	0.828597391	-0.181098527	maternal	unchange
Fam161a	-1.620139002	0.28553459	-0.177639245	maternal	unchange
Fam162a	0.829972498	1.26234123	-0.709361062	maternal	unchange
Fam162b	0.427513215	1.629909322	-1.629909322	maternal	unchange
Fam167a	-2.436937077	0.186981062	-0.21233371	maternal	unchange
Fam187b	-0.749890919	0.701569282	-0.554924895	maternal	unchange
Fam189b	-0.147691024	-0.374733712	0.134799837	maternal	unchange
Fam193a	-2.0989362	0.667978881	-0.410634601	maternal	unchange
Fam214a	-1.045452093	0.43682952	-0.072672162	maternal	unchange
Fam217a	-0.125960631	1.056598364	0.039686779	maternal	unchange
Fam221a	-2.488827854	-0.204711281	0.038305763	maternal	unchange
Fam221b	-2.154011969	0.22171727	-0.098827864	maternal	unchange
Fam229b	1.214509609	1.379209974	-0.697712323	maternal	unchange
Fam3c	-1.600081734	0.285430156	-0.250631779	maternal	unchange
Fam47e	0.100043266	0.507380712	-0.27900859	maternal	unchange
Fam50a	0.341376759	-0.346734352	-0.062355255	maternal	unchange
Fam53b	-2.148983718	-0.194921257	0.053749437	maternal	unchange
Fam83g	-2.684865142	-0.231456395	0.11137675	maternal	unchange
Fancd2	-2.093919445	-0.997764923	0.52547131	maternal	unchange
Fanci	-0.336781328	-0.167087001	-0.039117764	maternal	unchange
Fancl	-0.130750864	-0.635747001	0.713688858	maternal	unchange
Farsa	-1.248624397	-1.177538035	0.417766457	maternal	unchange
Farsb	-1.826977322	0.411518659	-0.331184115	maternal	unchange
Fat1	-2.02654673	-0.006449583	-0.272099306	maternal	unchange
Fbp1	-1.475870837	0.177361454	-0.260318998	maternal	unchange
Fbp2	-1.344697138	-0.713755269	0.33177331	maternal	unchange
Fbxl2	-1.137264834	0.494290013	-0.01846385	maternal	unchange
Fbxl6	-1.985453692	0.295871058	-0.246627597	maternal	unchange
Fbxo10	-2.083013264	-0.438625259	0.461502152	maternal	unchange
Fbxo21	-4.193970871	0.17974629	-0.736932451	maternal	unchange
Fbxo25	-2.264908506	0.332004662	-0.450500377	maternal	unchange
Fbxo3	-2.221612687	0.631014363	-0.263045168	maternal	unchange
Fbxo30	-2.679754258	-0.150745808	-0.178497381	maternal	unchange
Fbxo34	-0.462747312	-0.150000204	0.292710515	maternal	unchange
Fbxo38	-2.517477	-0.382858784	0.270397011	maternal	unchange
Fbxo40	-1.081655109	0.335892407	-0.574348361	maternal	unchange
Fbxo46	0.71365624	0.654327643	-0.347462342	maternal	unchange
Fbxo7	-1.931799142	0.153457996	-0.105078862	maternal	unchange
Fbxw13	0.054698726	1.28447449	-1.426272084	maternal	unchange
Fbxw14	-3.28359924	0.380052702	-0.117277897	maternal	unchange
Fbxw15	-2.326213883	0.329855357	0.054910589	maternal	unchange
Fbxw16	-1.850290095	0.420328327	-0.123248081	maternal	unchange
Fbxw17	-0.92284067	0.146631513	-0.164133446	maternal	unchange
Fbxw18	-3.007443836	-0.178626588	0.003479952	maternal	unchange
Fbxw19	-2.389407942	0.425221079	-0.468779172	maternal	unchange
Fbxw20	-3.666042929	0.630260788	-0.280993589	maternal	unchange
Fbxw21	-1.690559568	0.515275148	-0.083771386	maternal	unchange
Fbxw22	-3.900448223	0.908564277	-0.010284302	maternal	unchange
Fbxw24	-3.009267622	0.693889024	-0.3641679	maternal	unchange
Fbxw26	-3.096905756	0.623398076	-0.755501158	maternal	unchange
Fbxw28	-3.494880498	0.702487975	-0.448611331	maternal	unchange
Fcgbp	-1.807884263	0.216417486	-0.274124077	maternal	unchange
Fcho1	-1.608681577	0.666509261	-0.030359077	maternal	unchange
Fdft1	-0.903338742	-0.426217446	0.43179875	maternal	unchange
Fdx1	-1.672075301	0.711650736	-0.501894892	maternal	unchange
Fetub	-2.442088691	-0.134149141	-0.429644042	maternal	unchange
Fez2	0.2886675	-0.004896538	-0.170224267	maternal	unchange
Fgd6	-1.681253066	0.765576999	-0.627759629	maternal	unchange
Fgf8	-0.07205793	-0.588619255	-0.380332152	maternal	unchange
Fgfr2	-2.702489496	-0.681457522	0.611585991	maternal	unchange
Fh1	-1.475024144	-0.136527969	0.382331735	maternal	unchange
Fibp	-3.400199013	0.525060068	-0.015724008	maternal	unchange
Figla	-1.166207965	1.065133231	-0.484261021	maternal	unchange
Fignl1	-2.158149988	-0.373913654	0.260686834	maternal	unchange
Fip1l1	-1.836529068	0.436830895	-0.50147643	maternal	unchange
Fkbp15	-2.251714963	-0.160587498	0.194080287	maternal	unchange
Fkbp2	3.316083286	-2.493102082	2.055610369	maternal	unchange
Fkbpl	0.800178889	0.110967948	0.149678831	maternal	unchange
Flii	-0.663608336	0.342868293	-0.98027395	maternal	unchange
Flot2	-1.529974708	-0.362043016	-0.008466915	maternal	unchange
Fmo5	-0.860781503	0.154339125	0.037725144	maternal	unchange
Fnbp1l	-2.095756449	0.679310952	-0.42785456	maternal	unchange
Focad	-0.608465281	0.660721088	-0.770908049	maternal	unchange
Foxred2	-3.104472584	0.032663187	0.594931403	maternal	unchange
Fpgs	-2.91295244	-0.125134375	-0.406688431	maternal	unchange
Fra10ac1	-1.743360497	0.955415134	-0.811863296	maternal	unchange
Frmd5	-2.251035481	0.254655206	-0.492932087	maternal	unchange
Fsd1l	-1.976784148	0.867511615	-0.814418791	maternal	unchange
Fstl4	-3.483977512	0.053362735	0.115182639	maternal	unchange
Ftsj3	-1.33196017	-1.015143417	0.690311742	maternal	unchange
Furin	-2.372089409	0.129356548	-0.364538293	maternal	unchange
Fut8	-1.845266044	0.360975317	-0.017524711	maternal	unchange
Fzr1	-0.127422329	0.553976723	-0.153380393	maternal	unchange
G3bp2	-1.76018663	0.544814009	-0.370824783	maternal	unchange
Gaa	-1.402744235	-0.206587669	0.169671664	maternal	unchange
Gab2	-2.064632195	0.374582634	-0.140521585	maternal	unchange
Gabrr3	-0.618970244	0.498584713	-0.232677387	maternal	unchange
Gadd45gip1	1.175688768	-1.105582398	1.142703943	maternal	unchange
Galk2	0.305241729	-0.866069735	-0.218964726	maternal	unchange
Galnt12	-1.141036573	-0.235071757	0.04884763	maternal	unchange
Galnt6	-2.739472566	0.276546827	-0.246872478	maternal	unchange
Galnt9	-3.072851871	-0.091685619	0.404794524	maternal	unchange
Ganc	-1.70393271	0.009456666	-0.371086237	maternal	unchange
Gas6	-2.320426755	0.360600642	-0.102745407	maternal	unchange
Gas8	0.739675042	0.253926762	0.250747725	maternal	unchange
Gata3	-2.407935512	0.817135896	-0.561333976	maternal	unchange
Gbe1	-1.54237901	0.330788496	0.026113642	maternal	unchange
Gbx2	-1.664160009	0.725361057	-0.481610122	maternal	unchange
Gcat	0.787267708	-0.407410982	0.587093083	maternal	unchange
Gckr	-0.809195758	0.125301825	-0.001030326	maternal	unchange
Gcnt4	-4.625588674	-0.2808052	0.483457032	maternal	unchange
Gdf9	-4.939545633	0.377630635	-0.334989045	maternal	unchange
Gdi1	-1.081968036	-0.185344982	-0.300315442	maternal	unchange
Gdpd1	-4.326276963	0.760260009	-0.494117891	maternal	unchange
Gdpgp1	-0.85598016	-0.307620474	0.086424762	maternal	unchange
Gemin8	-1.504279751	0.028693355	-0.314977349	maternal	unchange
Gfm1	-1.658908321	0.007823195	-0.413398422	maternal	unchange
Gfra4	-3.225576307	0.7619908	-0.187653135	maternal	unchange
Ggct	-1.940400454	0.495988127	-0.370763343	maternal	unchange
Ggt1	0.590063652	-0.025212806	-0.275320449	maternal	unchange
Ggta1	-3.260819566	0.398716411	-0.054156871	maternal	unchange
Ghdc	-1.66286556	0.440586622	-0.407712196	maternal	unchange
Gigyf2	-1.588745812	-0.241916766	0.257646261	maternal	unchange
Ginm1	-1.680222127	-0.635453372	0.424269765	maternal	unchange
Git2	-1.941186301	0.46969195	-0.052664729	maternal	unchange
Gja4	-2.585983918	0.450185328	-0.216894776	maternal	unchange
Gjb1	-2.017658552	0.296694164	-0.01936158	maternal	unchange
Gkap1	-1.824458033	0.864707625	-0.828489245	maternal	unchange
Glce	-2.014704779	-0.508186038	0.237397088	maternal	unchange
Glmn	-2.220461091	-0.161502982	-0.410847452	maternal	unchange
Glod4	-1.763774035	-0.433489173	-0.174781853	maternal	unchange
Glyr1	0.215156566	0.144570594	0.540539097	maternal	unchange
Gm10012	3.042754636	0	0	maternal	unchange
Gm10324	-2.023230996	-0.24132061	0.36974239	maternal	unchange
Gm10364	-1.789110284	0.304785711	0.286938934	maternal	unchange
Gm10639	1.315199038	0.382945008	0.023340774	maternal	unchange
Gm11346	-1.967435386	-0.073844274	0.522590842	maternal	unchange
Gm11545	-2.023787925	0.761470333	-0.58453555	maternal	unchange
Gm12633	-1.989292188	-0.167634588	0.337007589	maternal	unchange
Gm13088	-0.698106204	-0.010251685	-0.063245122	maternal	unchange
Gm13103	-1.145826939	0.954956532	-0.098451626	maternal	unchange
Gm14085	-2.434852959	0.113423568	-0.182977135	maternal	unchange
Gm14635	-2.253532046	0.837707345	-0.17043444	maternal	unchange
Gm15421	2.707112866	-0.955959762	0.429714057	maternal	unchange
Gm15941	-1.630550014	0.399215015	-0.773126533	maternal	unchange
Gm16497	-0.746611459	0.216198601	-0.720366153	maternal	unchange
Gm1673	2.560225822	-0.073043282	-0.279566622	maternal	unchange
Gm20741	0.164402661	0.290711979	0.314443881	maternal	unchange
Gm3259	-1.064956733	0.928643164	0.142770408	maternal	unchange
Gm364	1.097734025	-0.594402677	0.304948902	maternal	unchange
Gm4489	-0.543753855	-0.249942791	-1.059617538	maternal	unchange
Gm4907	-1.440776614	0.022673849	-0.589353187	maternal	unchange
Gm4981	-3.924396746	1.110480687	-0.964659324	maternal	unchange
Gm5065	-3.122528254	0.167305072	-0.254961435	maternal	unchange
Gm5475	-0.108695684	0.72439097	-0.438630917	maternal	unchange
Gm5779	-1.627610645	0.577077697	-0.885387347	maternal	unchange
Gm5868	-1.778161041	-0.382164341	0.881278144	maternal	unchange
Gm6150	-3.100050386	0.086884987	0.26920833	maternal	unchange
Gm6367	-0.995046697	0.932852373	-0.186452791	maternal	unchange
Gm6367	-0.995046697	0.932852373	-0.186452791	maternal	unchange
Gm7550	-0.858355052	0	0.482665547	maternal	unchange
Gm813	-3.746900686	0.514169615	-0.536133608	maternal	unchange
Gm8801	-1.444704377	0.582806658	-0.374377016	maternal	unchange
Gm904	-1.973969586	1.644813019	-1.012221904	maternal	unchange
Gm9999	0.694932753	0.575499179	0.074883353	maternal	unchange
Gmds	-2.720853425	0.251265233	-0.44639487	maternal	unchange
Gmpr	-0.136885568	-0.145259149	0.56297395	maternal	unchange
Gmps	-0.086878715	-0.664533268	-0.105027103	maternal	unchange
Gnai3	-1.647277925	-0.00242766	0.022910354	maternal	unchange
Gnat2	0.547056915	0.768724744	-0.70618286	maternal	unchange
Gnb1l	-1.856748473	0.17722129	0.43341064	maternal	unchange
Gnb4	-2.732763679	0.650221867	-0.53585574	maternal	unchange
Gnb5	-0.355329968	0.707885851	-0.351947349	maternal	unchange
Gng3	-1.746281815	0.61653175	-0.282209658	maternal	unchange
Golga7	-1.0921982	0.555249135	-0.386044589	maternal	unchange
Golm1	-3.442844547	0.548499101	-0.312712912	maternal	unchange
Gorasp2	-1.625316823	-0.10846164	-0.146858814	maternal	unchange
Gosr2	-1.943274473	0.381775707	-0.186525697	maternal	unchange
Gpaa1	1.213270245	-0.495692765	0.836411344	maternal	unchange
Gpatch1	-3.45000857	0.043557481	-0.505516394	maternal	unchange
Gpatch2l	-1.736042317	-0.563528034	0.211865582	maternal	unchange
Gpatch8	-1.918993418	0.355582486	-0.222109709	maternal	unchange
Gpm6a	-2.658396671	0.624697117	-0.477717933	maternal	unchange
Gpr1	-3.367148363	0.394954423	-0.509747569	maternal	unchange
Gpr108	-1.992295091	0.305926161	0.063619004	maternal	unchange
Gpr137	-0.947295624	0.020756416	0.293840726	maternal	unchange
Gpr180	-1.814029445	-0.274915887	0.480397683	maternal	unchange
Gpr35	-0.480266755	0.5115708	0.027815082	maternal	unchange
Gpr68	-0.181729546	0.41674219	0.179960735	maternal	unchange
Gprc5c	-0.869606964	-0.314424239	0.621634836	maternal	unchange
Gramd1c	-1.372122967	0.658228768	-0.431068576	maternal	unchange
Grhl1	-1.878254079	0.212048173	0.04929668	maternal	unchange
Grid1	-0.410255744	0.320867181	-0.386110228	maternal	unchange
Grina	-0.13600045	0.595090134	-0.030807772	maternal	unchange
Grm4	-1.694123473	0.130267117	0.081535241	maternal	unchange
Grn	-3.29479067	-0.128079251	0.1377576	maternal	unchange
Gspt2	-2.841892384	0.712505916	-0.418873672	maternal	unchange
Gsta2	0.383768771	-1.157600198	0.315138401	maternal	unchange
Gsta4	-0.007020216	-0.129720236	-0.20643098	maternal	unchange
Gstk1	-0.753502566	0.224184287	-0.959990221	maternal	unchange
Gstm6	-0.140343032	0.520642562	-0.506820169	maternal	unchange
Gstt2	-0.334504817	0.661898457	-0.30002929	maternal	unchange
Gstz1	0.099284381	0.668736475	-0.742637258	maternal	unchange
Gtf2a1l	-4.280502355	-0.063372572	0.322057952	maternal	unchange
Gtf2b	-1.915809973	0.208190986	-0.53314603	maternal	unchange
Gtf2h2	-0.821600414	-0.990198892	0.799329288	maternal	unchange
Gtpbp1	-1.829972992	-0.2623398	0.15603416	maternal	unchange
Gtpbp10	-1.828696357	0.11233545	-0.421297447	maternal	unchange
Gtsf1	-2.780467464	-0.707857404	0.785624006	maternal	unchange
Gyg	-1.397606251	0.73511411	-0.339449402	maternal	unchange
Gys1	-1.691386898	0.386062981	-0.215030219	maternal	unchange
H13	-1.548131336	-0.396738231	0.649450646	maternal	unchange
H2-Aa	-0.360498315	-0.205294758	0.363517307	maternal	unchange
H2-Ke6	-0.631601386	0.240919831	0.501330141	maternal	unchange
H2-Oa	0.31964969	-0.176989053	0.21890442	maternal	unchange
H2-T10	-1.212641437	0.480821221	-0.645644526	maternal	unchange
H2afx	1.213039489	-0.507967265	0.411436324	maternal	unchange
Hadha	-2.515331224	0.94873043	-0.398235995	maternal	unchange
Haus3	-0.407883841	-1.33432954	1.252020075	maternal	unchange
Haus8	-0.739370185	-0.658837961	-0.30885715	maternal	unchange
Hbq1a	-0.405247854	0	0.998458822	maternal	unchange
Heatr5b	-0.322108572	0.49020011	-0.096786752	maternal	unchange
Heatr6	-2.564291707	0.271541563	-0.146189907	maternal	unchange
Henmt1	0.34638757	0.86360506	-0.287126279	maternal	unchange
Hes6	-0.826505676	0.248581202	0.306079728	maternal	unchange
Hexdc	-0.450853095	-0.342302023	0.511620012	maternal	unchange
Hexim2	0.544059009	-0.179725431	0.154889832	maternal	unchange
Hhat	-2.874109069	0.086835539	0.19695841	maternal	unchange
Hid1	-1.421399946	0.401924405	-0.514297866	maternal	unchange
Hif1a	-3.504364465	0.477463712	-0.078702855	maternal	unchange
Hint1	3.487040605	-1.436753348	1.378342687	maternal	unchange
Hint2	-0.177704874	-0.011585201	0.845607801	maternal	unchange
Hint3	2.799432284	-0.741993894	-0.23634152	maternal	unchange
Hip1r	-0.500271892	0.152710952	-0.60360218	maternal	unchange
Hivep1	-1.666118927	0.862171881	-0.050071513	maternal	unchange
Hmg20a	-2.116728947	0.412783124	-0.301760228	maternal	unchange
Hmga1	-1.740207685	-0.127851537	-0.52308944	maternal	unchange
Hmga2-ps1	0.00204663	0.302793219	-0.593186711	maternal	unchange
Hmgcr	-0.542958308	-0.003772435	-0.193727371	maternal	unchange
Hp	-0.39647695	0.986786526	-0.706648933	maternal	unchange
Hpse	-1.691221603	0.485503235	-0.620145542	maternal	unchange
Hs3st5	-0.755018016	0.556976721	-0.150503199	maternal	unchange
Hsd17b4	-2.143696612	0.285581103	0.133350909	maternal	unchange
Hsd3b7	-3.178471838	1.056751282	-0.966849257	maternal	unchange
Hsdl1	-1.235686952	0.268688726	-0.320786346	maternal	unchange
Hsf2bp	-1.644120836	0.612891829	-0.849045208	maternal	unchange
Hsf5	-2.21400232	0.446820598	-0.154414457	maternal	unchange
Hsp90aa1	-3.241354627	0.25624648	-0.045685067	maternal	unchange
Hspa8	2.61701021	-0.460263721	-0.176225429	maternal	unchange
Hspbap1	-1.63888321	-0.349616036	0.244134935	maternal	unchange
Htatip2	0.394746589	0.584360722	0.787507409	maternal	unchange
Htra1	1.153595627	0.143698983	-0.540683153	maternal	unchange
Hus1	-2.25097046	0.347781759	-0.346864937	maternal	unchange
Hyal2	-1.321310364	-0.252514449	0.475240426	maternal	unchange
Icosl	-1.901901582	0.23750188	0.026686344	maternal	unchange
Idh1	-2.438933575	0.684720713	-0.530301872	maternal	unchange
Idi1	-1.787058689	0.425916554	0.14150645	maternal	unchange
Ifitm6	-1.878445836	0.566768773	-0.338242321	maternal	unchange
Ift122	-2.883031887	0.1881217	-0.339202106	maternal	unchange
Ift81	-1.797017978	0.175558448	-0.111554018	maternal	unchange
Igbp1	-0.763818007	-0.531632329	0.128646935	maternal	unchange
Igf2bp2	-3.201553834	-0.230841758	0.068487353	maternal	unchange
Igfbp7	0.22232232	-0.299934016	0.921164029	maternal	unchange
Igsf23	-0.334096125	1.258411183	-0.416738926	maternal	unchange
Ikbkb	-1.036135897	0.583400369	-0.675272222	maternal	unchange
Ikzf4	-2.34922368	0.195619876	0.113536839	maternal	unchange
Il10rb	-0.445663763	1.023209103	-0.32224452	maternal	unchange
Il17rb	-1.358190176	0.278172241	-0.825213584	maternal	unchange
Il17rd	-1.697152933	0.063090191	0.11278585	maternal	unchange
Il1r1	-1.046760107	0.230305897	-0.46547233	maternal	unchange
Il1r2	-0.558894106	0.039435306	-0.181053654	maternal	unchange
Il1rap	-1.885392232	-0.339140028	0.731449127	maternal	unchange
Il23a	-2.617990208	1.323192791	-1.271311457	maternal	unchange
Il31ra	-2.491074949	0.480628964	-0.044359402	maternal	unchange
Il34	0.576779498	-0.254517557	-0.18184755	maternal	unchange
Iltifb	-0.469182686	-0.355621925	-0.02572188	maternal	unchange
Inca1	-0.46360811	0.082868831	0.652440057	maternal	unchange
Ing1	-1.758861668	-0.63214364	0.272986601	maternal	unchange
Inpp5d	-1.774015159	0.332780591	0.079715547	maternal	unchange
Inpp5k	1.232372458	-0.521393039	0.503143546	maternal	unchange
Insig1	-2.451190846	0.229678325	0.363255669	maternal	unchange
Ints12	-1.49518547	-0.429028265	-0.169813509	maternal	unchange
Ipcef1	-2.862500535	0.871957592	-0.557630561	maternal	unchange
Ipp	-1.678772705	0.28521479	-0.398365011	maternal	unchange
Ippk	-0.671221358	0.540231831	-0.146040787	maternal	unchange
Iqcb1	-2.238482198	-0.123683794	-0.011309288	maternal	unchange
Iqcf5	2.288166621	-0.127051873	-0.099665532	maternal	unchange
Iqgap3	-2.613571705	0.412329825	-0.377924508	maternal	unchange
Irf1	1.499594095	-0.363719103	0.341164261	maternal	unchange
Irf8	-1.229776157	0.228894267	-0.773481944	maternal	unchange
Isca1	1.260688964	0.291397375	-0.094333181	maternal	unchange
Isl1	-2.390198454	0.070584141	-0.994002152	maternal	unchange
Itfg1	-1.703363326	1.046336005	-0.429977594	maternal	unchange
Itga6	-1.673237061	0.221164205	0.165772068	maternal	unchange
Itgb1	-1.725250396	0.193247196	-0.435322238	maternal	unchange
Itm2b	-0.287286363	0.198610553	-0.392717985	maternal	unchange
Itpk1	-0.80100604	0.677911068	-0.526662476	maternal	unchange
Itprip	-0.57779829	0.119250506	-0.05438993	maternal	unchange
Itsn2	-3.077678145	0.438050758	-0.168515549	maternal	unchange
Jag1	-3.311372682	0.687211887	0.312976973	maternal	unchange
Jag2	-1.400589037	0.492980291	-0.221594356	maternal	unchange
Jakmip1	-1.298803723	0.002989217	-0.572381061	maternal	unchange
Jkamp	-3.375286595	-0.953904725	0.187454582	maternal	unchange
Josd2	0.121277747	-0.442978743	0.5684747	maternal	unchange
Kat7	-1.848993299	-0.50479048	0.59465186	maternal	unchange
Kat8	0.958983691	-0.553928089	0.168940909	maternal	unchange
Katnal2	-2.541865845	-0.383844147	0.195254539	maternal	unchange
Kbtbd7	-2.078176328	0.529640283	-0.266061943	maternal	unchange
Kcng4	-0.364476111	0.67577641	-0.545939921	maternal	unchange
Kcnh1	-1.750480214	-0.047709855	0.162010632	maternal	unchange
Kcnh2	-0.553525865	0.209612134	-0.343686432	maternal	unchange
Kcnh3	-0.890693067	-0.238989043	0.138988921	maternal	unchange
Kcnk13	-3.304392642	0.75332147	-0.050378447	maternal	unchange
Kcnk18	-2.176053454	0.588495575	-0.534288959	maternal	unchange
Kcnmb2	-2.507170552	0.563851014	-0.05619473	maternal	unchange
Kcnmb3	-1.976745501	0.428891995	-0.126260803	maternal	unchange
Kcnn2	-4.255755829	-0.888235541	0.740339051	maternal	unchange
Kdelr2	-2.029692997	0.956677381	-0.108771797	maternal	unchange
Kdm1b	-1.659763947	0.559427532	-0.286456065	maternal	unchange
Kdm2b	-1.884870284	0.099601855	0.402612123	maternal	unchange
Kdsr	-0.92437488	0.051282608	-1.049977627	maternal	unchange
Khdc3	0.28463562	0.280180292	0.285467956	maternal	unchange
Kidins220	-1.690035482	-0.198924605	-0.185236285	maternal	unchange
Kif17	-0.218527542	0.795888751	-0.344321224	maternal	unchange
Kif23	-2.702859969	-0.25824095	-0.223686192	maternal	unchange
Kif3a	-1.839411029	-0.449430525	0.36001896	maternal	unchange
Kif4	-0.335496143	-0.611642929	0.40222429	maternal	unchange
Kifc1	-0.12132423	-0.299594113	0.75540739	maternal	unchange
Kifc3	-1.700496699	-0.993711842	0.425835538	maternal	unchange
Kit	-2.581444023	0.275359981	-0.110666118	maternal	unchange
Klf7	-2.473552297	0.905137717	-0.971417109	maternal	unchange
Klhdc3	-1.82099007	0.487697156	-0.228885322	maternal	unchange
Klhl13	-1.853310804	0.65582761	-0.060775877	maternal	unchange
Klhl18	-2.371890877	-0.349836452	0.36208622	maternal	unchange
Klhl25	-0.619735758	-0.284279976	0.433808794	maternal	unchange
Klhl28	-1.82249434	-0.03213393	-0.111323384	maternal	unchange
Klhl32	-2.565708187	0.306012594	-0.469823449	maternal	unchange
Klk15	-1.951706374	-0.68621364	0	maternal	unchange
Krt73	0.172226899	0.300585766	0.578174243	maternal	unchange
Ktn1	-2.127742895	0.419387508	-0.312282937	maternal	unchange
Lalba	-2.573811355	-0.232901234	-0.791052496	maternal	unchange
Lama2	-1.926682389	-0.108284397	0.029234915	maternal	unchange
Lama4	-0.671961865	0.517421136	-0.320441539	maternal	unchange
Lamb1	-5.158189373	0.580786944	-0.282311131	maternal	unchange
Lamc2	-1.083719532	-0.270742357	0.165758306	maternal	unchange
Lamtor3	-3.533885215	0.062776084	-0.097194916	maternal	unchange
Lamtor4	1.482739294	-0.511811739	-0.039735684	maternal	unchange
Lamtor5	0.576083373	-0.314000549	0.327418429	maternal	unchange
Lancl1	-0.01600355	0.080178473	-0.393603942	maternal	unchange
Laptm4b	-3.026444136	0.175053618	-0.105693851	maternal	unchange
Lars	-2.100166396	0.150847255	-0.042084493	maternal	unchange
Lca5	-1.699920725	0.365619528	-0.604670941	maternal	unchange
Lcp1	-0.37419607	0.031651036	0.475355351	maternal	unchange
Lcp2	-2.189166207	0.97320771	-0.902617785	maternal	unchange
Ldhb	-1.516509027	0.712605092	-0.383606623	maternal	unchange
Ldhd	-0.299368945	0.198223957	-0.285191297	maternal	unchange
Ldlrad3	-2.712673192	0.534042605	-0.636163084	maternal	unchange
Ldlrad4	-2.375153456	0.074346468	-0.022018453	maternal	unchange
Leprot	-3.545112168	-0.750195699	0.486539497	maternal	unchange
Lhfp	-1.248411699	0.775149787	-0.04133554	maternal	unchange
Lhfpl2	0.267848138	-0.122687092	0.220039663	maternal	unchange
Lhpp	-0.470349635	0.254241919	-0.298305564	maternal	unchange
Lhx8	-1.614717795	0.456847534	-0.361078997	maternal	unchange
Lig1	-1.680265593	-1.102106424	-0.113575734	maternal	unchange
Lig4	-2.280740661	0.348324326	0.112127822	maternal	unchange
Limd2	-0.265252213	-0.52709418	0.731285705	maternal	unchange
Limk2	-0.932709286	0.349853611	-0.510779072	maternal	unchange
Lin37	-1.103687129	-0.925318522	0.866753007	maternal	unchange
Lin52	-2.670270509	-0.611997004	1.164943128	maternal	unchange
Lipt1	-0.075525342	1.09497699	-0.202403129	maternal	unchange
Llgl1	-2.862008057	0.420037992	-0.116239336	maternal	unchange
Lman1	-2.910134154	0.952207193	-0.792600089	maternal	unchange
Lmbrd1	-0.692199992	-0.090147166	0.0509918	maternal	unchange
Lmf1	0.011092038	-0.274486799	0.448435045	maternal	unchange
Lnx2	-1.341830703	0.137408888	0.049076559	maternal	unchange
Lpar1	-1.460205945	0.045271383	0.345697175	maternal	unchange
Lpcat1	-3.314491339	0.602496568	-0.172819436	maternal	unchange
Lpin2	-3.340100096	0.334045252	-0.269551155	maternal	unchange
Lpl	-2.309133789	0.733986129	-0.261261274	maternal	unchange
Lrig1	-3.225623847	0.044514647	0.104533883	maternal	unchange
Lrp5	-1.751878966	0.172675102	-0.221433861	maternal	unchange
Lrpprc	0.052752029	0.354350142	0.451533419	maternal	unchange
Lrr1	-1.693608393	-0.579350321	1.261153283	maternal	unchange
Lrrc14	-3.253934469	-0.094729858	-0.002897475	maternal	unchange
Lrrc17	-4.006067901	0.423110095	-0.324458433	maternal	unchange
Lrrc36	-0.688278375	-0.425437992	0.683621958	maternal	unchange
Lrrc41	0.411699169	-0.348739007	0.234617626	maternal	unchange
Lrrc61	-1.344984156	0.509798929	-0.400343681	maternal	unchange
Lrrc8e	-2.184950698	0.003724886	-0.43001816	maternal	unchange
Lrrcc1	-1.998565515	1.170234966	-0.167017336	maternal	unchange
Lsm14b	-2.316590004	0.084109408	-0.090241355	maternal	unchange
Lsm3	-0.018154828	0.214730587	-0.097488017	maternal	unchange
Lsr	-3.706103456	0.559448739	-0.799523757	maternal	unchange
Ltc4s	-2.274315755	-1.743598266	0.93174473	maternal	unchange
Lurap1l	-3.764131059	1.088126323	-0.779683707	maternal	unchange
Ly6a	-2.281498913	0.28512306	0.96844191	maternal	unchange
Lypd3	-1.37697032	0.93276925	-0.229600785	maternal	unchange
Lypd6b	-1.89057044	0.086527529	-0.447264099	maternal	unchange
Lypla2	-2.194013379	-0.051850376	0.343014982	maternal	unchange
Lysmd4	-3.902346848	0.529722297	-0.121677239	maternal	unchange
Mab21l2	-1.258562421	0.943706535	-0.79015038	maternal	unchange
Macrod2	-1.411547506	0.125308257	-0.445008748	maternal	unchange
Mad1l1	-0.707859639	-1.133767916	1.06821547	maternal	unchange
Maea	-1.308689582	0.71982924	-0.687619736	maternal	unchange
Magea10	-0.9406685	1.052632695	-0.200140225	maternal	unchange
Mageh1	-1.82422337	0.084435439	-0.072457715	maternal	unchange
Magohb	-2.390264285	0.651550198	-0.633122809	maternal	unchange
Malsu1	2.003279587	-1.248561743	0.692879934	maternal	unchange
Mansc1	-2.004822475	0.562723382	-0.264852795	maternal	unchange
Map1s	-0.521927178	-0.728196914	0.160758327	maternal	unchange
Map3k4	-1.320158454	0.075203695	-0.338953459	maternal	unchange
Map3k6	-0.055454993	0.078349214	0.166254005	maternal	unchange
Mapk1ip1	-2.255674013	0.220749194	0.34870063	maternal	unchange
Mapk3	1.045532024	0.453978771	-0.191183539	maternal	unchange
Mapre2	-1.523769161	0.957564935	-0.759401647	maternal	unchange
Mastl	-1.653511056	-0.038422079	0.193750181	maternal	unchange
Mat1a	-1.7339357	0.660177374	-0.359345441	maternal	unchange
Mat2b	-2.10446526	0.17365346	-0.121099216	maternal	unchange
Mb	0.980614629	-0.598249666	1.455731525	maternal	unchange
Mbl2	-2.106437764	0.769939692	0.034665205	maternal	unchange
Mboat2	-2.219944613	0.394070888	-0.26582131	maternal	unchange
Mbp	-0.542852032	0.338784459	-0.416972309	maternal	unchange
Mccc1	0.253275141	-0.304479197	0.061002608	maternal	unchange
Mcee	2.070508759	-0.258044533	0.000109203	maternal	unchange
Mcm4	-2.54019741	0.043175232	-0.367940853	maternal	unchange
Mcm5	0.439844694	-0.173311092	0.372796549	maternal	unchange
Mcoln1	-3.303506361	0.205510959	-0.201450127	maternal	unchange
Mcph1	-2.083734487	0.775435793	-0.208933458	maternal	unchange
Mctp2	-2.009048172	0.107633993	0.320252232	maternal	unchange
Mdh1	-2.493579458	0.258763526	-0.356498112	maternal	unchange
Me1	-0.327854975	0.565935808	-0.65074309	maternal	unchange
Mea1	0.121321696	0.292965928	-0.552911306	maternal	unchange
Med17	-0.918161071	-0.64892381	0.383625479	maternal	unchange
Med20	-2.248095341	-0.597201535	0.49098344	maternal	unchange
Med22	-2.774327458	0.371611952	-0.330918839	maternal	unchange
Mef2b	-0.523214249	0.080979712	-0.340773981	maternal	unchange
Melk	-1.484999792	0.292014891	-0.100054605	maternal	unchange
Men1	0.521072844	-0.549828689	0.114678442	maternal	unchange
Mest	-2.174282882	0.257620768	-0.192555097	maternal	unchange
Metap1d	0.505753815	-0.289141751	0.33356478	maternal	unchange
Mettl14	-1.532129736	-0.841611869	-0.051767866	maternal	unchange
Mettl15	-2.557941318	0.013557633	0.187094441	maternal	unchange
Mettl18	0.065628512	1.203003407	-0.69757992	maternal	unchange
Mettl25	-2.797830524	0.354677678	0.36802631	maternal	unchange
Mettl7a2	-0.297841364	0.111436401	0.045927926	maternal	unchange
Mettl7a3	-1.240960915	0.069477438	-0.846125008	maternal	unchange
Mfap2	-2.678562289	0.313724508	0.070367933	maternal	unchange
Mfap3	-2.565698598	0.270095482	-0.366822551	maternal	unchange
Mfng	-1.087359981	0.700997458	-0.437136144	maternal	unchange
Mfsd1	-1.668015013	-0.022938594	-0.222004706	maternal	unchange
Mfsd10	-3.392123876	-1.120587097	0.484503722	maternal	unchange
Mfsd2a	1.328919652	-1.002844591	0.449638235	maternal	unchange
Mfsd9	-3.216344177	0.061802838	0.783558523	maternal	unchange
Mgat1	-1.809921033	0.386365702	-0.231703557	maternal	unchange
Mgat4b	-1.751549304	-0.01436916	0.459758206	maternal	unchange
Mgmt	-0.035051585	0.639469843	-0.451320941	maternal	unchange
Micall2	-2.134321447	0.282524317	0.03245877	maternal	unchange
Mier2	-3.488375555	0.096556442	-0.024602566	maternal	unchange
Mill1	-1.980834538	0.583729818	-0.171079655	maternal	unchange
Miox	0.497937314	1.151649959	-0.918912946	maternal	unchange
Mitd1	-3.271944966	0.907494074	-0.880726384	maternal	unchange
Mkln1	-2.967918729	0.310431722	-0.342079774	maternal	unchange
Mknk1	-1.827025262	-1.258876719	0.92928443	maternal	unchange
Mks1	-1.31565052	0.31952783	-0.290169874	maternal	unchange
Mlh1	0.586670481	-0.909183235	0.059829916	maternal	unchange
Mlx	-3.053212235	0.956811081	-1.497703452	maternal	unchange
Mmadhc	-0.807856178	0.929984665	0.028866093	maternal	unchange
Mmp12	-1.800736587	0.846940734	-0.414046134	maternal	unchange
Mms19	-0.729269449	-0.927529887	0.809984973	maternal	unchange
Mnd1	-0.65289638	0.450241373	0.009437677	maternal	unchange
Mob4	-1.948289578	0.145107762	-0.418062531	maternal	unchange
Mocos	-0.098984817	0.318252306	-0.145913381	maternal	unchange
Mocs2	-0.454278776	0.14136354	0.391503856	maternal	unchange
Morc1	0.152166919	0.539258624	-0.638489569	maternal	unchange
Morn2	1.272772956	-0.296387644	-0.045605456	maternal	unchange
Mos	-6.722729617	-0.05488415	0.328449508	maternal	unchange
Mphosph8	-3.535455982	0.128668934	-0.268102154	maternal	unchange
Mpped1	-2.87973056	0.901409146	-0.790573716	maternal	unchange
Mpzl1	0.780057737	-0.432892621	0.185517382	maternal	unchange
Mrap	0.938631469	0.182915529	-0.251287797	maternal	unchange
Mre11a	-0.505853619	-0.521022331	0.042216399	maternal	unchange
Mrgbp	-1.806492508	-0.28157473	-0.303957145	maternal	unchange
Mroh2b	-0.933962889	0.372538895	-0.604409774	maternal	unchange
Mrpl1	-0.143328844	0.049712317	0.142751385	maternal	unchange
Mrpl11	0.549023324	-0.759308744	0.454108241	maternal	unchange
Mrpl14	1.052937158	-0.584478853	0.47575738	maternal	unchange
Mrpl21	-2.030209327	-0.842602462	0.893838532	maternal	unchange
Mrpl24	-1.082829201	0.853024981	-0.500580845	maternal	unchange
Mrpl32	-0.684077246	0.043845585	-0.231648709	maternal	unchange
Mrpl35	-0.665857493	-0.440976753	0.010982058	maternal	unchange
Mrpl36	1.354243594	-0.888279158	0.699744924	maternal	unchange
Mrpl39	0.607640245	-0.981061867	1.002173583	maternal	unchange
Mrpl47	-2.772285086	1.08582816	-0.711672687	maternal	unchange
Mrpl48	0.328667052	0.193216521	-0.312574976	maternal	unchange
Mrpl55	2.497520591	-0.99891349	0.236576604	maternal	unchange
Mrpl9	-0.292902039	0.246082556	0.426543382	maternal	unchange
Mrps18a	1.45452238	0.028752027	-0.45226877	maternal	unchange
Mrps22	1.136733343	-0.247624705	0.159404721	maternal	unchange
Mrps25	0.133324307	-0.023918983	-0.080669211	maternal	unchange
Mrps27	-2.714213492	-0.228995493	-0.307684521	maternal	unchange
Mrps31	-1.58454207	0.459071161	0.082802119	maternal	unchange
Mrps33	-0.009609339	-0.578558762	0.290459968	maternal	unchange
Mrps35	-0.847466467	-0.609406914	-0.250491045	maternal	unchange
Mrps36	-2.717136324	0.459747443	-0.265760826	maternal	unchange
Mrps5	-2.694729175	0.201036495	-0.345207277	maternal	unchange
Ms4a1	-2.8894308	0.324536633	0.033600271	maternal	unchange
Ms4a6d	0.192872165	-0.022778505	0.287308966	maternal	unchange
Msantd4	-1.97320934	0.301288037	-0.532463084	maternal	unchange
Msh2	-1.76140418	-0.268616462	0.008560176	maternal	unchange
Msh4	-2.71179926	0.031848408	-0.431809873	maternal	unchange
Msh6	-2.905779058	0.582246269	-0.073815986	maternal	unchange
Msra	-1.819797701	-0.569952637	-0.068098146	maternal	unchange
Mtap	-1.638962889	0.773437075	0.035384126	maternal	unchange
Mtbp	-2.502899445	-0.559127166	-0.091300829	maternal	unchange
Mtcp1	-1.742812243	0.211068411	-0.246789714	maternal	unchange
Mtfr2	-1.618313948	-0.176260842	-0.538095354	maternal	unchange
Mtg1	-0.451478178	0.141247344	0.213443573	maternal	unchange
Mthfd1	-1.73045631	0.088379572	-0.26208781	maternal	unchange
Mthfd1l	-0.16017046	-0.87454473	0.655146522	maternal	unchange
Mtmr14	-0.13741076	0.68741732	-0.307892616	maternal	unchange
Mtmr4	-2.200399464	0.112205004	-0.184072542	maternal	unchange
Mtmr7	-0.693426081	0.571858018	-0.380302471	maternal	unchange
Mto1	0.882308814	0.009105476	-0.69355414	maternal	unchange
Mtpap	-1.914572903	0.521061339	-0.348133522	maternal	unchange
Mtrf1	0.501249041	0.401636578	-0.527152689	maternal	unchange
Mtss1	-2.093051443	0.271030494	-0.450311888	maternal	unchange
Mtus2	-1.868385491	0.473332429	-0.05514913	maternal	unchange
Mtx1	1.488804575	-1.377704759	0.73083669	maternal	unchange
Mtx2	3.029324304	-0.81741659	0.261939202	maternal	unchange
Mus81	-1.802443347	-0.512010159	0.383470349	maternal	unchange
Mutyh	-1.692950462	-0.734190913	0.663703062	maternal	unchange
Mvp	-0.01397978	-0.945678441	0.482784693	maternal	unchange
Mxd1	-1.848355933	0.652686315	-0.203955934	maternal	unchange
Myh11	-1.815568479	0.192338674	0.188146077	maternal	unchange
Myo5b	-1.705027054	0.830460326	-0.366044978	maternal	unchange
Myt1	-1.586835217	0.277054348	-0.663135899	maternal	unchange
Myzap	-0.743958753	0.55413248	-0.042674216	maternal	unchange
Mzt2	1.772686331	-1.126261659	0.906564686	maternal	unchange
Naa16	-2.829612131	-0.12954646	0.355607939	maternal	unchange
Naa35	-2.042590983	0.32880588	-0.345148558	maternal	unchange
Naa40	-2.348650099	0.690703223	-0.266672058	maternal	unchange
Naaa	-1.306818893	-0.102440043	0.350061674	maternal	unchange
Nab2	-2.204512896	0.674033168	-0.254296546	maternal	unchange
Nadsyn1	-0.369461852	-0.731141423	-0.230758227	maternal	unchange
Nae1	-2.0839869	0.711075552	-0.3799444	maternal	unchange
Naip1	0.000228581	0.086490241	-0.038344796	maternal	unchange
Nanos2	-2.234826464	0.231878594	-0.252343583	maternal	unchange
Nap1l3	-0.839228193	0.850610676	-0.682823939	maternal	unchange
Nat10	-0.836854239	-0.957761154	0.531391179	maternal	unchange
Nat14	-3.738262626	0.413188294	0.245843287	maternal	unchange
Nat2	-2.722393888	-0.242219328	0	maternal	unchange
Ncapg	-1.928525398	-0.633952891	0.136557854	maternal	unchange
Ncaph	-2.024992966	-0.647108895	0.068391891	maternal	unchange
Nceh1	-2.704559118	0.225867863	-0.268285423	maternal	unchange
Nck1	1.128381387	-0.07331864	0.352367552	maternal	unchange
Nckap1l	0.236856766	0.407795635	0.016393648	maternal	unchange
Nckap5	-1.601056709	0.54012685	-0.418076923	maternal	unchange
Ncln	0.749487823	-0.092080892	0.317816331	maternal	unchange
Ncoa4	-2.994775802	0.250165158	-0.346488274	maternal	unchange
Ncoa5	-1.539546631	0.216994873	0.213499122	maternal	unchange
Ncstn	-2.210620278	0.532330543	-0.220756942	maternal	unchange
Ndc80	-2.414911213	-0.791516796	0.33896131	maternal	unchange
Ndfip1	-2.634791238	-0.313001117	0.322035574	maternal	unchange
Ndfip2	-2.330553665	0.293646319	-0.194057141	maternal	unchange
Ndrg4	-1.088200772	0.635092966	-0.42891956	maternal	unchange
Ndufa3	3.853746197	-0.558038325	-0.049873902	maternal	unchange
Ndufa5	0.385747309	0.978684086	-0.229898072	maternal	unchange
Ndufa8	1.127964019	-0.013458679	-0.051977369	maternal	unchange
Ndufaf3	0.162857019	-0.063588332	-0.155292007	maternal	unchange
Ndufaf6	0.80091231	-0.397492706	-1.198218397	maternal	unchange
Ndufb3	1.006439916	-0.505570839	0.592885807	maternal	unchange
Ndufb4	1.089078789	-0.564682359	-0.975148481	maternal	unchange
Ndufb5	0.110175573	0.309612159	-0.195204995	maternal	unchange
Ndufc2	1.505185901	0.256489297	-0.776072242	maternal	unchange
Ndufs3	-0.028928315	-0.249154238	0.283718796	maternal	unchange
Ndufs6	0.759434041	0.216159592	0.191131533	maternal	unchange
Ndufv1	2.438673536	-0.564946341	0.415663694	maternal	unchange
Nedd4l	-1.669680797	0.781187787	-0.206307023	maternal	unchange
Neil3	-3.945007886	0.872071365	-0.446203119	maternal	unchange
Nek10	-1.623425392	-0.061799679	-0.288572894	maternal	unchange
Nemf	-1.790344315	0.023543275	-0.033301826	maternal	unchange
Nfatc2	-1.286807443	-0.057878073	0.110983422	maternal	unchange
Nfil3	-1.685030679	0.541838624	-0.239207414	maternal	unchange
Nfkbie	-0.662361774	-0.019422267	-0.014737368	maternal	unchange
Nfkbiz	-3.284961621	0.770792556	-0.37676369	maternal	unchange
Nfrkb	-3.590781712	-0.134410296	0.008346886	maternal	unchange
Ngef	0.872843827	0.560604067	-0.028669966	maternal	unchange
Ninj2	-1.146175187	0.778465641	-0.724161039	maternal	unchange
Nipsnap1	-0.232908083	-0.029167177	-0.707459574	maternal	unchange
Nit2	-3.208325204	0.348316459	-0.749813335	maternal	unchange
Nkd1	-2.596454517	-0.576012853	0.192572247	maternal	unchange
Nln	-1.448364348	-0.015230503	0.026102287	maternal	unchange
Nlrp14	-3.055882259	0.337478724	-0.09889913	maternal	unchange
Nlrp2	-1.998618245	-0.067831119	0.277148427	maternal	unchange
Nlrp5	-2.306719912	0.451467204	-0.135036922	maternal	unchange
Nlrp9a	-1.490166266	0.725006708	0.088195174	maternal	unchange
Nme3	0.889677709	1.269619069	-0.749183841	maternal	unchange
Nmu	2.437899493	0.137146261	-0.252229219	maternal	unchange
Nobox	-2.222519975	0.718705311	-0.236374778	maternal	unchange
Noc4l	-0.921874664	-0.996959933	0.127461846	maternal	unchange
Nostrin	-1.62333284	1.51483423	-1.120510968	maternal	unchange
Noto	-3.597104819	1.169125559	-0.532418722	maternal	unchange
Noxo1	-0.763843353	0.388079689	-0.419797749	maternal	unchange
Npas2	-2.192430562	0.238079902	-0.325969493	maternal	unchange
Npc1	-3.477481482	0.384816538	0.014698634	maternal	unchange
Npffr2	-2.047024116	0.781665156	-0.238437294	maternal	unchange
Nphp1	0.955312302	0.214494199	0.529721477	maternal	unchange
Npm2	-1.939817791	0.444554974	-0.793975501	maternal	unchange
Nprl2	-2.9463231	-0.458362446	-0.6391904	maternal	unchange
Nr1d1	-1.607601958	0.403960798	0.022378009	maternal	unchange
Nr2c1	-1.962777479	0.759932483	0.202217337	maternal	unchange
Nr2e3	-2.175478485	0.152994784	0.339165553	maternal	unchange
Nrap	-1.722398477	0.306183131	-0.107110303	maternal	unchange
Nrg1	-2.185073157	1.072016632	-0.808642656	maternal	unchange
Nrp1	-1.602252345	0.862436457	-0.384324155	maternal	unchange
Nsdhl	-0.518525715	-0.735286306	0.410052097	maternal	unchange
Nsf	-2.630893575	0.325855717	-0.14449002	maternal	unchange
Nsmce1	-0.832029192	-0.769932439	0.275970001	maternal	unchange
Nsmce2	-0.626368517	-0.281046119	0.358874907	maternal	unchange
Nt5m	0.799684851	-0.283972993	-0.292806549	maternal	unchange
Nthl1	-2.090238887	-0.453800273	-0.028254767	maternal	unchange
Ntm	-2.107862093	0.084114484	-0.055671697	maternal	unchange
Ntpcr	-0.579811477	1.120732837	-1.351010472	maternal	unchange
Nucb1	0.291274832	-0.679903921	0.234012044	maternal	unchange
Nudc	1.143578841	0.07106048	0.034620929	maternal	unchange
Nudt1	0.401563446	-0.28633591	0.710586164	maternal	unchange
Nudt16l1	-1.551851912	0.693373746	-0.550683795	maternal	unchange
Nudt2	0.188401838	-1.099716072	1.466924466	maternal	unchange
Nudt5	-0.107359431	0.871242455	-0.371864136	maternal	unchange
Nudt7	-3.631646693	0.996486585	-0.01151866	maternal	unchange
Nudt8	0.171877394	-0.38667018	0.692944497	maternal	unchange
Nup37	-3.260240901	0.185740862	-0.264222847	maternal	unchange
Nup54	-1.784071037	0.358308961	-0.334760799	maternal	unchange
Nup85	-2.704437073	0.230103654	0.412434711	maternal	unchange
Nup93	-2.101683085	-0.891324303	0.545299172	maternal	unchange
Nusap1	-0.2480222	-0.750492649	0.219448748	maternal	unchange
Oas1b	-1.545206923	0.476951287	-0.632332827	maternal	unchange
Oas1d	-4.284776397	0.554919445	-0.68232403	maternal	unchange
Oas1e	-3.58862794	0.693222115	-0.376526155	maternal	unchange
Oas1f	1.309797423	0.157190459	-0.415354787	maternal	unchange
Oas1h	-3.744234125	0.495715639	-0.14314314	maternal	unchange
Obox2	-5.007374173	0.88012442	-0.630874029	maternal	unchange
Obox2	-5.007374173	0.88012442	-0.630874029	maternal	unchange
Oca2	-0.188547077	0.150932557	0.406039877	maternal	unchange
Ocrl	-1.796141895	0.602328607	-0.270846954	maternal	unchange
Odf2l	-1.634747044	0.305974895	-0.473858163	maternal	unchange
Ogdh	-1.723172828	0.074562219	-0.183582366	maternal	unchange
Ogdhl	-2.426765194	0.619890636	0.307994586	maternal	unchange
Ogfod2	-1.42748125	0.381162635	0.181998913	maternal	unchange
Ogfod3	-1.413619908	-1.201957231	-0.054237597	maternal	unchange
Oit1	0	0.189841878	-0.023072173	maternal	unchange
Olfm1	-2.019122468	0.252344127	-0.167702096	maternal	unchange
Olfr214	-1.977972685	-0.555041122	1.911573795	maternal	unchange
Olfr878	-1.919097609	0.407382148	0.095217012	maternal	unchange
Olfr976	0.21772033	0.86575328	-0.237421362	maternal	unchange
Oma1	-4.09567922	-0.669441264	0.011481686	maternal	unchange
Ooep	-0.934819853	0.261475546	-0.507441868	maternal	unchange
Oog2	-1.078349281	0.739997291	-0.242838159	maternal	unchange
Oog4	-3.613724422	0.409289046	-0.482782663	maternal	unchange
Oosp1	-1.634368261	-0.010603595	-0.310359872	maternal	unchange
Opalin	-0.050685352	0.543782925	-0.309635603	maternal	unchange
Opn3	-2.333856646	0.014670163	0.209678963	maternal	unchange
Optn	0.266192918	0.628656861	-0.317105446	maternal	unchange
Orc3	-1.196565186	0.2339945	-0.116631978	maternal	unchange
Ormdl1	-3.736331796	-0.390460234	0.083317096	maternal	unchange
Os9	-0.339412369	0.611025757	-0.526233339	maternal	unchange
Osbp2	-1.697649712	0.108878824	-0.307268574	maternal	unchange
Osbpl10	-2.010178517	-0.047065992	0.012457431	maternal	unchange
Osbpl1a	-2.07034188	0.351881552	-1.125833242	maternal	unchange
Osbpl9	-0.206273191	0.470545337	-0.413388091	maternal	unchange
Osgin1	-0.675941347	0.337345277	-0.29025639	maternal	unchange
[truncated: 15,262 more rows]
