# Supplementary material for: THAP1 is a maternal effect factor required for the first cell cycle via Rrm1 in early mouse embryos
Source: EMBO Rep. 2026 Feb 23;27(7):1813–29. doi: 10.1038/s44319-026-00712-9 (PMC13077089; doi:10.1038/s44319-026-00712-9)
Supplement: Supplementary file 16 — Source data Fig. 5 [file 44319_2026_712_MOESM16_ESM.zip › Figure5 Source Data/5E/selected gene expression.xlsx]

## Sheet: Sheet1
Gene	control_NT_L2C_rep1	control_OE_Rrm1_L2C_rep1	mKO_NT_L2C_rep1	mKO_OE_Rrm1_L2C_rep1	control_NT_L2C_rep2	control_OE_Rrm1_L2C_rep2	mKO_NT_L2C_rep2	mKO_OE_Rrm1_L2C_rep2
Trim6	4.34545	5.28531	1.51092	5.02583	3.80401	3.99805	1.84989	2.82916
Ddx20	36.3083	33.9512	6.64694	24.8684	23.6244	23.8109	8.8354	15.6397
Gata4	9.30088	9.78014	3.90642	8.76219	7.05633	6.32301	4.18106	13.5159
Wdr77	36.3815	34.0739	11.9109	30.0966	36.4114	32.0845	14.3513	26.6239
