# Supplementary material for: THAP1 is a maternal effect factor required for the first cell cycle via Rrm1 in early mouse embryos
Source: EMBO Rep. 2026 Feb 23;27(7):1813–29. doi: 10.1038/s44319-026-00712-9 (PMC13077089; doi:10.1038/s44319-026-00712-9)
Supplement: Supplementary file 16 — Source data Fig. 5 [file 44319_2026_712_MOESM16_ESM.zip › Figure5 Source Data/5B/% of embryos .xlsx]

## Sheet: E2C
E2C
	Ctrl		mKO
	NT	OE RRM1	NT	OE RRM1
Rep1	0.64	0.6	0.0625	0.358974
Rep2	0.574074	0.814815	0.0243902	0.127273
Rep3	0.534483	0.595745	0.0434783	0.590909
Rep4	0.863636	0.659091	0.125	0.2
Rep5	0.8	1	0.272727	0.807692

## Sheet: M2C
M2C
	Ctrl		mKO
	NT	OE RRM1	NT	OE RRM1
Rep1	0.92	0.925	0.34375	0.923077
Rep2	0.962963	1	0.487805	0.727273
Rep3	0.95122	0.93617	0.782609	0.954545
Rep4	0.977273	0.97619	0.5	0.966667
Rep5	0.844444	1	0.545455	0.923077

## Sheet: L2C
L2C
	Ctrl		mKO
	NT	OE RRM1	NT	OE RRM1
Rep1	1	1	0.8125	1
Rep2	0.962963	1	0.658537	0.836364
Rep3	0.931034	0.957447	0.782609	0.954545
Rep4	0.977273	0.97619	0.625	0.966667
Rep5	0.844444	1	0.681818	0.961538

## Sheet: Blastocyst
BL
	Ctrl		mKO
	NT	OE RRM1	NT	OE RRM1
Rep1	0.48	0.35	0	0.205128
Rep2	0.462963	0.87037	0.0487805	0.218182
Rep3	0.413793	0.553191	0	0.318182
Rep4	0.545455	0.567568	0.0625	0.266667
Rep5	0.622222	0.62069	0	0.346154
