# Supplementary material for: THAP1 is a maternal effect factor required for the first cell cycle via Rrm1 in early mouse embryos
Source: EMBO Rep. 2026 Feb 23;27(7):1813–29. doi: 10.1038/s44319-026-00712-9 (PMC13077089; doi:10.1038/s44319-026-00712-9)
Supplement: Supplementary file 17 — Source data Fig. 6 [file 44319_2026_712_MOESM17_ESM.zip]

Archive with 14 entries (9 files):
- Figure6 Source Data/
- __MACOSX/._Figure6 Source Data
- Figure6 Source Data/6B/
- __MACOSX/Figure6 Source Data/._6B
- Figure6 Source Data/6E/
- __MACOSX/Figure6 Source Data/._6E
- Figure6 Source Data/6D/
- __MACOSX/Figure6 Source Data/._6D
- Figure6 Source Data/6C/
- __MACOSX/Figure6 Source Data/._6C
- Figure6 Source Data/6B/Abundance of metabolites from samples of different cell numbers.xlsx
- Figure6 Source Data/6E/NTP and dNTP abundance log10.xlsx
- Figure6 Source Data/6D/dATP and dTTP abundance log10.xlsx
- Figure6 Source Data/6C/dynamic metabolits abundancer log10.xlsx
