# Supplementary material for: THAP1 is a maternal effect factor required for the first cell cycle via Rrm1 in early mouse embryos
Source: EMBO Rep. 2026 Feb 23;27(7):1813–29. doi: 10.1038/s44319-026-00712-9 (PMC13077089; doi:10.1038/s44319-026-00712-9)
Supplement: Supplementary file 17 — Source data Fig. 6 [file 44319_2026_712_MOESM17_ESM.zip › Figure6 Source Data/6E/NTP and dNTP abundance log10.xlsx]

## Sheet: Sheet1
	WT	WT	WT	mKO	mKO	mKO
ATP	29100000	31000000	29300000	21600000	30800000	34500000
CTP	4540000	4750000	4340000	4100000	5870000	6330000
UTP	10500000	10900000	9920000	7780000	10800000	12200000
GTP	4610000	4700000	4630000	3780000	5240000	6300000
	WT	WT	WT	mKO	mKO	mKO
dATP	97800	98500	99700	34900	48700	52900
dTTP	142000	143000	148000	80300	110000	135000
