# Supplementary material for: THAP1 is a maternal effect factor required for the first cell cycle via Rrm1 in early mouse embryos
Source: EMBO Rep. 2026 Feb 23;27(7):1813–29. doi: 10.1038/s44319-026-00712-9 (PMC13077089; doi:10.1038/s44319-026-00712-9)
Supplement: Supplementary file 17 — Source data Fig. 6 [file 44319_2026_712_MOESM17_ESM.zip › Figure6 Source Data/6D/dATP and dTTP abundance log10.xlsx]

## Sheet: Sheet1
Compound	D14_GV_200	D21_FGO_200	D60_FGO_200	MI_200	MII_200	PN3_200	PN5_200
Deoxyadenosine Triphosphate(dATP)	2.79	2.82	3.06	3.84	3.92	3.48	3.38
Thymidine Triphosphate(dTTP)-1	2.47	3.07	3.41	3.67	4.08	3.76	3.74
