# Supplementary material for: THAP1 is a maternal effect factor required for the first cell cycle via Rrm1 in early mouse embryos
Source: EMBO Rep. 2026 Feb 23;27(7):1813–29. doi: 10.1038/s44319-026-00712-9 (PMC13077089; doi:10.1038/s44319-026-00712-9)
Supplement: Supplementary file 17 — Source data Fig. 6 [file 44319_2026_712_MOESM17_ESM.zip › Figure6 Source Data/6C/dynamic metabolits abundancer log10.xlsx]

## Sheet: Sheet1
Compound	D14_GV_200	D21_FGO_200	D60_FGO_200	MI_200	MII_200	PN3_200	PN5_200
Deoxyadenosine Triphosphate(dATP)	2.79	2.82	3.06	3.84	3.92	3.48	3.38
Thymidine Triphosphate(dTTP)-1	2.47	3.07	3.41	3.67	4.08	3.76	3.74
6-Phosphogluconic acid-1	4	4.33	4.49	4.54	4.55	4.3	5.56
Alpha-ketoglutarate-2	3.38	3.55	3.8	4.26	3.92	4.43	3.91
D-2-Hydroxyglutarate	5.28	6.14	5.97	7.18	6.49	6.57	6.82
Deoxyadenosine Diphosphate(dADP)	1.99	2.73	3.31	3.81	4.09	3.36	3.22
Deoxyadenosine Monophosphate(dAMP)	2.9	3.56	3.81	4.49	4.58	4.4	4.05
Deoxycytidine Diphosphate(dCDP)	2.69	3.39	3.44	4.37	4.1	3.66	3.63
D-Glucuronic Acid/Galacturonic acid	4.69	4.39	5.32	3.48	3.45	3.46	3.21
Fructose 1,6-Bisphosphate	4.41	4.36	4.82	5.14	4.05	4.22	4.9
Galactitol/L-Iditol/Mannitol/Sorbitol	4.74	5.14	4.8	6.17	5.14	5.45	5.98
Glyceric acid 1,3-biphosphate	4.84	4.75	5.53	6.11	5.46	5.27	6.24
L-Aspartic Acid	5.2	6.05	6.28	5.19	5.29	5.37	5.26
L-Phenylalanine	5.64	6.21	6.5	5.28	5.75	5.04	5.35
L-Tryptophan	3.9	4.39	4.75	3.71	4.01	3.65	3.74
Pantothenic Acid	4.65	4.74	4.78	3.85	4.53	3.67	4.48
Sedoheptulose 7-Phosphate	4.39	5.67	5.74	5.62	5.73	5.82	5.53
Thymidine diphosphate(dTDP)	2.7	3.47	3.63	4.17	4.76	4.48	4.19
