# Supplementary material for: THAP1 is a maternal effect factor required for the first cell cycle via Rrm1 in early mouse embryos
Source: EMBO Rep. 2026 Feb 23;27(7):1813–29. doi: 10.1038/s44319-026-00712-9 (PMC13077089; doi:10.1038/s44319-026-00712-9)
Supplement: Supplementary file 18 — Source data Fig. 7 [file 44319_2026_712_MOESM18_ESM.zip]

Archive with 31 entries (26 files):
- Figure7 Source Data/
- __MACOSX/._Figure7 Source Data
- Figure7 Source Data/7D/
- __MACOSX/Figure7 Source Data/._7D
- Figure7 Source Data/7C/
- __MACOSX/Figure7 Source Data/._7C
- Figure7 Source Data/7B/
- __MACOSX/Figure7 Source Data/._7B
- Figure7 Source Data/7A/
- __MACOSX/Figure7 Source Data/._7A
- Figure7 Source Data/7D/% of embryos.xlsx
- Figure7 Source Data/7C/% of embryos.xlsx
- Figure7 Source Data/7B/Ctrl_NT_DAPI.tif
- Figure7 Source Data/7B/mKO_dNDP_DAPI.tif
- Figure7 Source Data/7B/Ctrl_NT_╬│H2AX.tif
- Figure7 Source Data/7B/Ctrl_dNDP_Merge.tif
- Figure7 Source Data/7B/Ctrl_NT_EdU.tif
- Figure7 Source Data/7B/mKO_NT_╬│H2AX.tif
- Figure7 Source Data/7B/Ctrl_dNDP_DAPI.tif
- Figure7 Source Data/7B/mKO_dNDP_╬│H2AX.tif
- Figure7 Source Data/7B/mKO_NT_EdU.tif
- Figure7 Source Data/7B/The intensity of ╬│H2AX.xlsx
- Figure7 Source Data/7B/Ctrl_dNDP_EdU.tif
- Figure7 Source Data/7B/Ctrl_NT_Merge.tif
- Figure7 Source Data/7B/Ctrl_dNDP_╬│H2AX.tif
- Figure7 Source Data/7B/mKO_NT_DAPI.tif
- Figure7 Source Data/7B/mKO_dNDP_EdU.tif
- Figure7 Source Data/7B/mKO_dNDP_Merge.tif
- Figure7 Source Data/7B/mKO_NT_Merge.tif
- Figure7 Source Data/7A/% of embryos.xlsx
- Figure7 Source Data/7A/% of Blastocyst.xlsx
