# Supplementary material for: THAP1 is a maternal effect factor required for the first cell cycle via Rrm1 in early mouse embryos
Source: EMBO Rep. 2026 Feb 23;27(7):1813–29. doi: 10.1038/s44319-026-00712-9 (PMC13077089; doi:10.1038/s44319-026-00712-9)
Supplement: Supplementary file 18 — Source data Fig. 7 [file 44319_2026_712_MOESM18_ESM.zip › Figure7 Source Data/7D/% of embryos.xlsx]

## Sheet: Sheet1
Ctrl_NT
	Early-S	Late-S	Post-S	E2C
Rep1	0	0	0.473684	0.526316
Rep2	0	0	0.47619	0.52381
Rep3	0	0.0833333	0.333333	0.583333
Average	0	0	0.474937	0.525063
Ctrl_dNDP
	Early-S	Late-S	Post-S	E2C
Rep1	0	0	0.428571	0.571429
Rep2	0	0	0.45	0.55
Rep3	0	0	0.454545	0.545455
Average	0	0	0.439286	0.560714
mKO_NT
	Early-S	Late-S	Post-S	E2C
Rep1	0.25	0.6	0.15	0
Rep2	0.148148	0.592593	0.222222	0.037037
Rep3	0	0.714286	0.285714	0
Average	0.199074	0.596296	0.186111	0.0185185
mKO_dNDP
	Early-S	Late-S	Post-S	E2C
Rep1	0.0384615	0.576923	0.346154	0.0384615
Rep2	0.047619	0.380952	0.47619	0.0952381
Rep3	0.0769231	0.230769	0.538462	0.153846
Average	0.0430403	0.478938	0.411172	0.0668498
