# Supplementary material for: THAP1 is a maternal effect factor required for the first cell cycle via Rrm1 in early mouse embryos
Source: EMBO Rep. 2026 Feb 23;27(7):1813–29. doi: 10.1038/s44319-026-00712-9 (PMC13077089; doi:10.1038/s44319-026-00712-9)
Supplement: Supplementary file 18 — Source data Fig. 7 [file 44319_2026_712_MOESM18_ESM.zip › Figure7 Source Data/7C/% of embryos.xlsx]

## Sheet: Sheet1
Ctrl_NT
	Early-S	Late-S	Post-S	E2C
Rep1	0	0.3125	0.625	0.0625
Rep2	0	0.3	0.65	0.05
Rep3	0	0.44	0.48	0.08
Average	0	0.350833	0.585	0.0641667
Ctrl_dNDP
	Early-S	Late-S	Post-S	E2C
Rep1	0	0.344828	0.586207	0.0689655
Rep2	0	0.263158	0.684211	0.0526316
Rep3	0	0.444444	0.444444	0.111111
Average	0	0.35081	0.571621	0.0775694
mKO_NT
	Early-S	Late-S	Post-S	E2C
Rep1	0.28	0.56	0.16	0
Rep2	0.666667	0.333333	0	0
Rep3	0.576923	0.384615	0.0384615	0
Average	0.507863	0.425983	0.0661538	0
mKO_dNDP
	Early-S	Late-S	Post-S	E2C
Rep1	0.190476	0.666667	0.142857	0
Rep2	0.6	0.333333	0.0666667	0
Rep3	0.5	0.5	0	0
Average	0.430159	0.5	0.0698413	0
