# Supplementary material for: THAP1 is a maternal effect factor required for the first cell cycle via Rrm1 in early mouse embryos
Source: EMBO Rep. 2026 Feb 23;27(7):1813–29. doi: 10.1038/s44319-026-00712-9 (PMC13077089; doi:10.1038/s44319-026-00712-9)
Supplement: Supplementary file 18 — Source data Fig. 7 [file 44319_2026_712_MOESM18_ESM.zip › Figure7 Source Data/7B/The intensity of ╬│H2AX.xlsx]

## Sheet: Sheet1
Ctrl		mKO
NT	dNDP	NT	dNDP
0.499287	1.81874	3.39585	2.19058
1.71964	1.20629	3.44886	1.98448
0.691213	1.2498	2.67086	1.99443
0.766227	1.06103	2.26507	2.06316
1.17345	1.17946	2.49994	1.05211
1.21613	0.822224	2.1486	2.10264
0.739547	1.23603	2.76276	2.77447
1.60881	2.7426	1.84257	2.40727
1.00239	0.904586	2.17025	1.89708
0.719959	1.17688	1.26843	1.09433
0.867209	1.28765	1.48639	2.11601
1.39624	2.02659	1.98892	2.61846
0.58899	0.827912	1.52942	1.06207
0.721213	0.744926	1.00834	2.27709
1.0469	0.792204	1.37817	2.87221
1.2314	0.742032	1.07332	1.2989
1.01866	0.783737	2.09111	0.3447
0.895266	1.06608	1.75016	1.06663
0.974269	0.810021	1.23432	1.17357
0.94347	0.859782	0.796171	0.743502
0.963619	1.22317	0.597951	1.22881
1.2688	0.924751	1.44829	1.13241
1.01426	0.760999	1.81709	0.633049
0.946279	0.693091	1.81384	0.574735
	0.708882	1.8125	0.647785
		0.926617	0.728318
		1.22714	0.696938
		1.33542	0.648097
		2.16582	0.527015
		2.86807	0.414059
		2.28483	1.26571
			0.667345
			0.774961
			0.764867
			0.637244
