# Supplementary material for: THAP1 is a maternal effect factor required for the first cell cycle via Rrm1 in early mouse embryos
Source: EMBO Rep. 2026 Feb 23;27(7):1813–29. doi: 10.1038/s44319-026-00712-9 (PMC13077089; doi:10.1038/s44319-026-00712-9)
Supplement: Supplementary file 18 — Source data Fig. 7 [file 44319_2026_712_MOESM18_ESM.zip › Figure7 Source Data/7A/% of embryos.xlsx]

## Sheet: Ctrl_NT
Average
	hCG (h)
		1C	2C	4C	8C	Morula	Blastocyst	Degenerated
	36	0.450514	0.549486	0	0	0	0	0
	44	0.0336134	0.927171	0	0	0	0	0.0392157
	52	0.0177404	0.943044	0	0	0	0	0.0392157
	66	0.00793651	0.124183	0.812792	0	0	0	0.0550887
	122	0.00793651	0.0256769	0	0.015873	0.031746	0.573296	0.345472
		1C	2C	4C	8C	Morula	Blastocyst	Degenerated
36 h	Rep1	0.47619	0.52381	0	0	0	0	0
	Rep2	0.470588	0.529412	0	0	0	0	0
	Rep3	0.404762	0.595238	0	0	0	0	0
	average	0.450514	0.549486	0	0	0	0	0
44 h	Rep1	0.047619	0.952381	0	0	0	0	0
	Rep2	0.0294118	0.852941	0	0	0	0	0.117647
	Rep3	0.0238095	0.97619	0	0	0	0	0
	average	0.0336134	0.927171	0	0	0	0	0.0392157
52h	Rep1	0	1	0	0	0	0	0
	Rep2	0.0294118	0.852941	0	0	0	0	0.117647
	Rep3	0.0238095	0.97619	0	0	0	0	0
	average	0.0177404	0.943044	0	0	0	0	0.0392157
66h	Rep1	0	0.119048	0.833333	0	0	0	0.047619
	Rep2	0	0.205882	0.676471	0	0	0	0.117647
	Rep3	0.0238095	0.047619	0.928571	0	0	0	0
	average	0.00793651	0.124183	0.812792	0	0	0	0.0550887
122h	Rep1	0	0.0238095	0	0	0	0.642857	0.333333
	Rep2	0	0.0294118	0	0	0	0.529412	0.441176
	Rep3	0.0238095	0.0238095	0	0.047619	0.0952381	0.547619	0.261905
	average	0.00793651	0.0256769	0	0.015873	0.031746	0.573296	0.345472

## Sheet: Ctrl_dNDP
Average
	hCG (h)
		1C	2C	4C	8C	Morula	Blastocyst	Degenerated
	36	0.351606	0.648394	0	0	0	0	0
	44	0.0572776	0.909835	0	0	0	0	0.0328874
	52	0.0419012	0.925211	0	0	0	0	0.0328874
	66	0.0337711	0.0773445	0.847867	0	0	0	0.0410175
	122	0.0337711	0.0435734	0	0	0.052492	0.531378	0.338785
		1C	2C	4C	8C	Morula	Blastocyst	Degenerated
36 h	Rep1	0.304348	0.695652	0	0	0	0	0
	Rep2	0.384615	0.615385	0	0	0	0	0
	Rep3	0.365854	0.634146	0	0	0	0	0
	average	0.351606	0.648394	0	0	0	0	0
44 h	Rep1	0.0217391	0.956522	0	0	0	0	0.0217391
	Rep2	0.0769231	0.846154	0	0	0	0	0.0769231
	Rep3	0.0731707	0.926829	0	0	0	0	0
	average	0.0572776	0.909835	0	0	0	0	0.0328874
52h	Rep1	0	0.978261	0	0	0	0	0.0217391
	Rep2	0.0769231	0.846154	0	0	0	0	0.0769231
	Rep3	0.0487805	0.95122	0	0	0	0	0
	average	0.0419012	0.925211	0	0	0	0	0.0328874
66h	Rep1	0	0.0434783	0.934783	0	0	0	0.0217391
	Rep2	0.0769231	0.115385	0.730769	0	0	0	0.0769231
	Rep3	0.0243902	0.0731707	0.878049	0	0	0	0.0243902
	average	0.0337711	0.0773445	0.847867	0	0	0	0.0410175
122h	Rep1	0	0.0434783	0	0	0.108696	0.543478	0.304348
	Rep2	0.0769231	0.0384615	0	0	0	0.538462	0.346154
	Rep3	0.0243902	0.0487805	0	0	0.0487805	0.512195	0.365854
	average	0.0337711	0.0435734	0	0	0.052492	0.531378	0.338785

## Sheet: mKO_NT
Average
	hCG (h)
		1C	2C	4C	8C	Morula	Blastocyst	Degenerated
	36	0.93849	0.0615098	0	0	0	0	0
	44	0.512732	0.46428	0	0	0	0	0.0229885
	52	0.373177	0.603834	0	0	0	0	0.0229885
	66	0.238333	0.72967	0.00900901	0	0	0	0.0229885
	122	0.195322	0.37904	0	0.036036	0.018018	0.00900901	0.362575
		1C	2C	4C	8C	Morula	Blastocyst	Degenerated
36 h	Rep1	0.918919	0.0810811	0	0	0	0	0
	Rep2	0.896552	0.103448	0	0	0	0	0
	Rep3	1	0	0	0	0	0	0
	average	0.93849	0.0615098	0	0	0	0	0
44 h	Rep1	0.621622	0.378378	0	0	0	0	0
	Rep2	0.206897	0.724138	0	0	0	0	0.0689655
	Rep3	0.709677	0.290323	0	0	0	0	0
	average	0.512732	0.46428	0	0	0	0	0.0229885
52h	Rep1	0.405405	0.594595	0	0	0	0	0
	Rep2	0.0689655	0.862069	0	0	0	0	0.0689655
	Rep3	0.645161	0.354839	0	0	0	0	0
	average	0.373177	0.603834	0	0	0	0	0.0229885
66h	Rep1	0.162162	0.810811	0.027027	0	0	0	0
	Rep2	0.0689655	0.862069	0	0	0	0	0.0689655
	Rep3	0.483871	0.516129	0	0	0	0	0
	average	0.238333	0.72967	0.00900901	0	0	0	0.0229885
122h	Rep1	0.162162	0.297297	0	0.108108	0.0540541	0.027027	0.351351
	Rep2	0.0689655	0.517241	0	0	0	0	0.413793
	Rep3	0.354839	0.322581	0	0	0	0	0.322581
	average	0.195322	0.37904	0	0.036036	0.018018	0.00900901	0.362575

## Sheet: mKO_dNDP
Average
	hCG (h)
		1C	2C	4C	8C	Morula	Blastocyst	Degenerated
	36	0.786937	0.201952	0	0	0	0	0.0111111
	44	0.353153	0.624625	0	0	0	0	0.0222222
	52	0.282357	0.69542	0	0	0	0	0.0222222
	66	0.159628	0.673067	0.145083	0	0	0	0.0222222
	122	0.036036	0.313795	0.0909159	0.018018	0.00900901	0.113138	0.419088
		1C	2C	4C	8C	Morula	Blastocyst	Degenerated
36 h	Rep1	0.810811	0.189189	0	0	0	0	0
	Rep2	0.8	0.166667	0	0	0	0	0.0333333
	Rep3	0.75	0.25	0	0	0	0	0
	average	0.786937	0.201952	0	0	0	0	0.0111111
44 h	Rep1	0.459459	0.540541	0	0	0	0	0
	Rep2	0.1	0.833333	0	0	0	0	0.0666667
	Rep3	0.5	0.5	0	0	0	0	0
	average	0.353153	0.624625	0	0	0	0	0.0222222
52h	Rep1	0.405405	0.594595	0	0	0	0	0
	Rep2	0.0666667	0.866667	0	0	0	0	0.0666667
	Rep3	0.375	0.625	0	0	0	0	0
	average	0.282357	0.69542	0	0	0	0	0.0222222
66h	Rep1	0.135135	0.783784	0.0810811	0	0	0	0
	Rep2	0	0.766667	0.166667	0	0	0	0.0666667
	Rep3	0.34375	0.46875	0.1875	0	0	0	0
	average	0.159628	0.673067	0.145083	0	0	0	0.0222222
122h	Rep1	0.108108	0.135135	0.0810811	0.0540541	0.027027	0.0810811	0.513514
	Rep2	0	0.4	0.0666667	0	0	0.133333	0.4
	Rep3	0	0.40625	0.125	0	0	0.125	0.34375
	average	0.036036	0.313795	0.0909159	0.018018	0.00900901	0.113138	0.419088
