# Supplementary material for: THAP1 is a maternal effect factor required for the first cell cycle via Rrm1 in early mouse embryos
Source: EMBO Rep. 2026 Feb 23;27(7):1813–29. doi: 10.1038/s44319-026-00712-9 (PMC13077089; doi:10.1038/s44319-026-00712-9)
Supplement: Supplementary file 18 — Source data Fig. 7 [file 44319_2026_712_MOESM18_ESM.zip › Figure7 Source Data/7A/% of Blastocyst.xlsx]

## Sheet: Sheet1
	Ctrl		mKO
	NT	dNDP	NT	dNDP
Rep1	0.642857	0.543478	0.027027	0.0810811
Rep2	0.529412	0.538462	0	0.133333
Rep3	0.547619	0.512195	0	0.125
