# Supplementary material for: THAP1 is a maternal effect factor required for the first cell cycle via Rrm1 in early mouse embryos
Source: EMBO Rep. 2026 Feb 23;27(7):1813–29. doi: 10.1038/s44319-026-00712-9 (PMC13077089; doi:10.1038/s44319-026-00712-9)
Supplement: Supplementary file 19 — Appendix Source Data [file 44319_2026_712_MOESM19_ESM.zip]

Archive with 400 entries (354 files):
- Appendix source data/
- __MACOSX/._Appendix source data
- Appendix source data/Appendix Figure S7/
- __MACOSX/Appendix source data/._Appendix Figure S7
- Appendix source data/Appendix Figure S9/
- __MACOSX/Appendix source data/._Appendix Figure S9
- Appendix source data/Appendix Figure S8/
- __MACOSX/Appendix source data/._Appendix Figure S8
- Appendix source data/Appendix Figure S6/
- __MACOSX/Appendix source data/._Appendix Figure S6
- Appendix source data/Appendix Figure S1/
- __MACOSX/Appendix source data/._Appendix Figure S1
- Appendix source data/.DS_Store
- __MACOSX/Appendix source data/._.DS_Store
- Appendix source data/Appendix Figure S4/
- __MACOSX/Appendix source data/._Appendix Figure S4
- Appendix source data/Appendix Figure S3/
- __MACOSX/Appendix source data/._Appendix Figure S3
- Appendix source data/Appendix Figure S2/
- __MACOSX/Appendix source data/._Appendix Figure S2
- Appendix source data/Appendix Figure S5/
- __MACOSX/Appendix source data/._Appendix Figure S5
- Appendix source data/Table EV1.xlsx
- Appendix source data/Dataset EV/
- __MACOSX/Appendix source data/._Dataset EV
- Appendix source data/Appendix Figure S7/.DS_Store
- __MACOSX/Appendix source data/Appendix Figure S7/._.DS_Store
- Appendix source data/Appendix Figure S7/S7B/
- __MACOSX/Appendix source data/Appendix Figure S7/._S7B
- Appendix source data/Appendix Figure S7/S7A/
- __MACOSX/Appendix source data/Appendix Figure S7/._S7A
- Appendix source data/Appendix Figure S9/Rrm1 expression upon loss of thap1 in mesc, mef, and fgo.xlsx
- Appendix source data/Appendix Figure S8/mKO_NT_hCG122h.tif
- Appendix source data/Appendix Figure S8/mKO_dNDP_hCG122h.tif
- Appendix source data/Appendix Figure S8/.DS_Store
- __MACOSX/Appendix source data/Appendix Figure S8/._.DS_Store
- Appendix source data/Appendix Figure S8/mKO_dNDP_hCG36h.tif
- Appendix source data/Appendix Figure S8/Ctrl_dNDP_hCG122h.tif
- Appendix source data/Appendix Figure S8/Ctrl_NT_hCG44h.tif
- Appendix source data/Appendix Figure S8/mKO_dNDP_hCG66h.tif
- Appendix source data/Appendix Figure S8/Ctrl_NT_hCG52h.tif
- Appendix source data/Appendix Figure S8/Ctrl_dNDP_hCG52h.tif
- Appendix source data/Appendix Figure S8/mKO_NT_hCG44h.tif
- Appendix source data/Appendix Figure S8/mKO_NT_hCG52h.tif
- Appendix source data/Appendix Figure S8/Ctrl_dNDP_hCG44h.tif
- Appendix source data/Appendix Figure S8/mKO_dNDP_hCG52h.tif
- Appendix source data/Appendix Figure S8/Ctrl_NT_hCG66h.tif
- Appendix source data/Appendix Figure S8/mKO_dNDP_hCG44h.tif
- Appendix source data/Appendix Figure S8/mKO_NT_hCG66h.tif
- Appendix source data/Appendix Figure S8/Ctrl_dNDP_hCG66h.tif
- Appendix source data/Appendix Figure S8/Ctrl_dNDP_hCG36h.tif
- Appendix source data/Appendix Figure S8/mKO_NT_hCG36h.tif
- Appendix source data/Appendix Figure S8/Ctrl_NT_hCG122h.tif
- Appendix source data/Appendix Figure S8/Ctrl_NT_hCG36h.tif
- Appendix source data/Appendix Figure S6/.DS_Store
- __MACOSX/Appendix source data/Appendix Figure S6/._.DS_Store
- Appendix source data/Appendix Figure S6/S6C/
- __MACOSX/Appendix source data/Appendix Figure S6/._S6C
- Appendix source data/Appendix Figure S6/S6B/
- __MACOSX/Appendix source data/Appendix Figure S6/._S6B
- Appendix source data/Appendix Figure S1/Thap1 allelic expression.xlsx
- Appendix source data/Appendix Figure S4/DEGs in different stages.xlsx
- Appendix source data/Appendix Figure S3/S3C/
- __MACOSX/Appendix source data/Appendix Figure S3/._S3C
- Appendix source data/Appendix Figure S3/S3D/
- __MACOSX/Appendix source data/Appendix Figure S3/._S3D
- Appendix source data/Appendix Figure S3/S3E/
- __MACOSX/Appendix source data/Appendix Figure S3/._S3E
- Appendix source data/Appendix Figure S3/S3B/
- __MACOSX/Appendix source data/Appendix Figure S3/._S3B
- Appendix source data/Appendix Figure S3/.DS_Store
- __MACOSX/Appendix source data/Appendix Figure S3/._.DS_Store
- Appendix source data/Appendix Figure S3/S3I/
- __MACOSX/Appendix source data/Appendix Figure S3/._S3I
- Appendix source data/Appendix Figure S3/S3A/
- __MACOSX/Appendix source data/Appendix Figure S3/._S3A
- Appendix source data/Appendix Figure S3/S3H/
- __MACOSX/Appendix source data/Appendix Figure S3/._S3H
- Appendix source data/Appendix Figure S2/.DS_Store
- __MACOSX/Appendix source data/Appendix Figure S2/._.DS_Store
- Appendix source data/Appendix Figure S2/S2A/
- __MACOSX/Appendix source data/Appendix Figure S2/._S2A
- Appendix source data/Appendix Figure S2/S2B/
- __MACOSX/Appendix source data/Appendix Figure S2/._S2B
- Appendix source data/Appendix Figure S2/S2C/
- __MACOSX/Appendix source data/Appendix Figure S2/._S2C
- Appendix source data/Appendix Figure S2/S2D/
- __MACOSX/Appendix source data/Appendix Figure S2/._S2D
- Appendix source data/Appendix Figure S5/S5A/
- __MACOSX/Appendix source data/Appendix Figure S5/._S5A
- Appendix source data/Appendix Figure S5/.DS_Store
- __MACOSX/Appendix source data/Appendix Figure S5/._.DS_Store
- Appendix source data/Appendix Figure S5/S5B/
- __MACOSX/Appendix source data/Appendix Figure S5/._S5B
- Appendix source data/Appendix Figure S5/S5C/
- __MACOSX/Appendix source data/Appendix Figure S5/._S5C
- Appendix source data/Appendix Figure S5/S5D/
- __MACOSX/Appendix source data/Appendix Figure S5/._S5D
- Appendix source data/Dataset EV/Dataset EV3.xlsx
- Appendix source data/Dataset EV/.DS_Store
- __MACOSX/Appendix source data/Dataset EV/._.DS_Store
- Appendix source data/Dataset EV/Dataset EV2.xlsx
- Appendix source data/Dataset EV/Dataset EV5.xlsx
- Appendix source data/Dataset EV/Dataset EV8.xlsx
- Appendix source data/Dataset EV/Dataset EV4.xlsx
- Appendix source data/Dataset EV/Dataset EV7.xlsx
- Appendix source data/Dataset EV/Dataset EV6.xlsx
- Appendix source data/Dataset EV/Dataset EV1.xlsx
- Appendix source data/Appendix Figure S7/S7B/MII vs. MI oocyte.xlsx
- Appendix source data/Appendix Figure S7/S7A/MI vs. D21 oocyte.xlsx
- Appendix source data/Appendix Figure S6/S6C/% of embryos .xlsx
- __MACOSX/Appendix source data/Appendix Figure S6/S6C/._% of embryos .xlsx
- Appendix source data/Appendix Figure S6/S6B/Ctrl_OE RRM1_hCG66h.tif
- Appendix source data/Appendix Figure S6/S6B/mKO_OE W684G_hCG36h.tif
- Appendix source data/Appendix Figure S6/S6B/mKO_NT_hCG122h.tif
- Appendix source data/Appendix Figure S6/S6B/Ctrl_OE RRM1_hCG122h.tif
- Appendix source data/Appendix Figure S6/S6B/mKO_OE RRM1_hCG66h.tif
- Appendix source data/Appendix Figure S6/S6B/Ctrl_OE W684G_hCG122h.tif
- Appendix source data/Appendix Figure S6/S6B/.DS_Store
- __MACOSX/Appendix source data/Appendix Figure S6/S6B/._.DS_Store
- Appendix source data/Appendix Figure S6/S6B/mKO_NT_hCG44htif.tif
- Appendix source data/Appendix Figure S6/S6B/% of embryos.xlsx
- __MACOSX/Appendix source data/Appendix Figure S6/S6B/._% of embryos.xlsx
- Appendix source data/Appendix Figure S6/S6B/Ctrl_OE W684G_hCG36h.tif
- Appendix source data/Appendix Figure S6/S6B/mKO_OE RRM1_hCG122h.tif
- Appendix source data/Appendix Figure S6/S6B/Ctrl_NT_hCG44h.tif
- Appendix source data/Appendix Figure S6/S6B/Ctrl_NT_hCG52h.tif
- Appendix source data/Appendix Figure S6/S6B/Ctrl_OE W684G_hCG66h.tif
- Appendix source data/Appendix Figure S6/S6B/Ctrl_OE RRM1_hCG36h.tif
- Appendix source data/Appendix Figure S6/S6B/mKO_OE W684G_hCG66h.tif
- Appendix source data/Appendix Figure S6/S6B/mKO_OE RRM1_hCG36h.tif
- Appendix source data/Appendix Figure S6/S6B/mKO_NT_hCG52h.tif
- Appendix source data/Appendix Figure S6/S6B/Ctrl_NT_hCG66h.tif
- Appendix source data/Appendix Figure S6/S6B/Ctrl_OE W684G_hCG52h.tif
- Appendix source data/Appendix Figure S6/S6B/Ctrl_OE W684G_hCG44h.tif
- Appendix source data/Appendix Figure S6/S6B/mKO_NT_hCG66h.tif
- Appendix source data/Appendix Figure S6/S6B/mKO_OE W684G_hCG52h.tif
- Appendix source data/Appendix Figure S6/S6B/mKO_OE W684G_hCG44h.tif
- Appendix source data/Appendix Figure S6/S6B/mKO_NT_hCG36h.tif
- __MACOSX/Appendix source data/Appendix Figure S6/S6B/._mKO_NT_hCG36h.tif
- Appendix source data/Appendix Figure S6/S6B/mKO_OE RRM1_hCG52h.tif
- Appendix source data/Appendix Figure S6/S6B/mKO_OE RRM1_hCG44h.tif
- Appendix source data/Appendix Figure S6/S6B/Ctrl_OE RRM1_hCG44h.tif
- Appendix source data/Appendix Figure S6/S6B/Ctrl_OE RRM1_hCG52h.tif
- Appendix source data/Appendix Figure S6/S6B/Ctrl_NT_hCG122h.tif
- Appendix source data/Appendix Figure S6/S6B/Ctrl_NT_hCG36h.tif
- Appendix source data/Appendix Figure S6/S6B/mKO_OE W684G_hCG122h.tif
- Appendix source data/Appendix Figure S3/S3C/% of embryos.xlsx
- __MACOSX/Appendix source data/Appendix Figure S3/S3C/._% of embryos.xlsx
- Appendix source data/Appendix Figure S3/S3D/% of embryos.xlsx
- __MACOSX/Appendix source data/Appendix Figure S3/S3D/._% of embryos.xlsx
- Appendix source data/Appendix Figure S3/S3E/wt_cKO_nt_THAP1_100ng_OE_L2C_fc.txt
- Appendix source data/Appendix Figure S3/S3B/mKO-NT-L2C/
- __MACOSX/Appendix source data/Appendix Figure S3/S3B/._mKO-NT-L2C
- Appendix source data/Appendix Figure S3/S3B/.DS_Store
- __MACOSX/Appendix source data/Appendix Figure S3/S3B/._.DS_Store
- Appendix source data/Appendix Figure S3/S3B/Ctrl-oe-FLAG THAP1_L2C/
- __MACOSX/Appendix source data/Appendix Figure S3/S3B/._Ctrl-oe-FLAG THAP1_L2C
- Appendix source data/Appendix Figure S3/S3B/Ctrl-NT-L2C/
- __MACOSX/Appendix source data/Appendix Figure S3/S3B/._Ctrl-NT-L2C
- Appendix source data/Appendix Figure S3/S3B/mKO-oe FLAG-THAP1-L2C/
- __MACOSX/Appendix source data/Appendix Figure S3/S3B/._mKO-oe FLAG-THAP1-L2C
- Appendix source data/Appendix Figure S3/S3I/.DS_Store
- __MACOSX/Appendix source data/Appendix Figure S3/S3I/._.DS_Store
- Appendix source data/Appendix Figure S3/S3I/% of embryos.xlsx
- __MACOSX/Appendix source data/Appendix Figure S3/S3I/._% of embryos.xlsx
- Appendix source data/Appendix Figure S3/S3I/mKO_NT_PA106h_σë»μ£1⁄4.tif
- __MACOSX/Appendix source data/Appendix Figure S3/S3I/._mKO_NT_PA106h_σë»μ£1⁄4.tif
- Appendix source data/Appendix Figure S3/S3I/mKO_OE Thap1_PA106h_σë»μ£1⁄4.tif
- __MACOSX/Appendix source data/Appendix Figure S3/S3I/._mKO_OE Thap1_PA106h_σë»μ£1⁄4.tif
- Appendix source data/Appendix Figure S3/S3I/Ctrl_NT_PA106h_σë»μ£1⁄4.tif
- __MACOSX/Appendix source data/Appendix Figure S3/S3I/._Ctrl_NT_PA106h_σë»μ£1⁄4.tif
- Appendix source data/Appendix Figure S3/S3I/Ctrl_OE_PA106h_σë»μ£1⁄4.tif
- __MACOSX/Appendix source data/Appendix Figure S3/S3I/._Ctrl_OE_PA106h_σë»μ£1⁄4.tif
- Appendix source data/Appendix Figure S3/S3A/.DS_Store
- __MACOSX/Appendix source data/Appendix Figure S3/S3A/._.DS_Store
- Appendix source data/Appendix Figure S3/S3A/mKO_250 ng_ul.tif
- __MACOSX/Appendix source data/Appendix Figure S3/S3A/._mKO_250 ng_ul.tif
- Appendix source data/Appendix Figure S3/S3A/Ctrl_250 ng_ul.tif
- __MACOSX/Appendix source data/Appendix Figure S3/S3A/._Ctrl_250 ng_ul.tif
- Appendix source data/Appendix Figure S3/S3A/Ctrl_NT.tif
- __MACOSX/Appendix source data/Appendix Figure S3/S3A/._Ctrl_NT.tif
- Appendix source data/Appendix Figure S3/S3A/mKO_100 ng_ul.tif
- Appendix source data/Appendix Figure S3/S3A/mKO_NT.tif
- __MACOSX/Appendix source data/Appendix Figure S3/S3A/._mKO_NT.tif
- Appendix source data/Appendix Figure S3/S3A/Ctrl_50 ng_ul.tif
- __MACOSX/Appendix source data/Appendix Figure S3/S3A/._Ctrl_50 ng_ul.tif
- Appendix source data/Appendix Figure S3/S3A/Ctrl_100 ng_ul.tif
- Appendix source data/Appendix Figure S3/S3A/mKO_50 ng_ul.tif
- Appendix source data/Appendix Figure S3/S3H/.DS_Store
- __MACOSX/Appendix source data/Appendix Figure S3/S3H/._.DS_Store
- Appendix source data/Appendix Figure S3/S3H/% of embryos.xlsx
- __MACOSX/Appendix source data/Appendix Figure S3/S3H/._% of embryos.xlsx
- Appendix source data/Appendix Figure S3/S3H/mKO_NT_PA106h_σë»μ£1⁄4.tif
- __MACOSX/Appendix source data/Appendix Figure S3/S3H/._mKO_NT_PA106h_σë»μ£1⁄4.tif
- Appendix source data/Appendix Figure S3/S3H/mKO_OE Thap1_PA106h_σë»μ£1⁄4.tif
- __MACOSX/Appendix source data/Appendix Figure S3/S3H/._mKO_OE Thap1_PA106h_σë»μ£1⁄4.tif
- Appendix source data/Appendix Figure S3/S3H/Ctrl_NT_PA106h_σë»μ£1⁄4.tif
- __MACOSX/Appendix source data/Appendix Figure S3/S3H/._Ctrl_NT_PA106h_σë»μ£1⁄4.tif
- Appendix source data/Appendix Figure S3/S3H/Ctrl_OE Thap1_PA106h_σë»μ£1⁄4.tif
- __MACOSX/Appendix source data/Appendix Figure S3/S3H/._Ctrl_OE Thap1_PA106h_σë»μ£1⁄4.tif
- Appendix source data/Appendix Figure S2/S2A/Post-S/
- __MACOSX/Appendix source data/Appendix Figure S2/S2A/._Post-S
- Appendix source data/Appendix Figure S2/S2A/.DS_Store
- __MACOSX/Appendix source data/Appendix Figure S2/S2A/._.DS_Store
- Appendix source data/Appendix Figure S2/S2A/Early-S/
- __MACOSX/Appendix source data/Appendix Figure S2/S2A/._Early-S
- Appendix source data/Appendix Figure S2/S2A/Late-S/
- __MACOSX/Appendix source data/Appendix Figure S2/S2A/._Late-S
- Appendix source data/Appendix Figure S2/S2A/Pre-S/
- __MACOSX/Appendix source data/Appendix Figure S2/S2A/._Pre-S
- Appendix source data/Appendix Figure S2/S2B/Ctrl_hCG21h/
- __MACOSX/Appendix source data/Appendix Figure S2/S2B/._Ctrl_hCG21h
- Appendix source data/Appendix Figure S2/S2B/.DS_Store
- __MACOSX/Appendix source data/Appendix Figure S2/S2B/._.DS_Store
- Appendix source data/Appendix Figure S2/S2B/% of embryos.xlsx
- __MACOSX/Appendix source data/Appendix Figure S2/S2B/._% of embryos.xlsx
- Appendix source data/Appendix Figure S2/S2B/The relative intensity of EdU and ╬│H2AX .xlsx
- __MACOSX/Appendix source data/Appendix Figure S2/S2B/._The relative intensity of EdU and ╬│H2AX .xlsx
- Appendix source data/Appendix Figure S2/S2B/mKO_hCG21h/
- __MACOSX/Appendix source data/Appendix Figure S2/S2B/._mKO_hCG21h
- Appendix source data/Appendix Figure S2/S2C/.DS_Store
- __MACOSX/Appendix source data/Appendix Figure S2/S2C/._.DS_Store
- Appendix source data/Appendix Figure S2/S2C/% of embryos.xlsx
- __MACOSX/Appendix source data/Appendix Figure S2/S2C/._% of embryos.xlsx
- Appendix source data/Appendix Figure S2/S2C/The relative intensity of EdU and ╬│H2AX .xlsx
- __MACOSX/Appendix source data/Appendix Figure S2/S2C/._The relative intensity of EdU and ╬│H2AX .xlsx
- Appendix source data/Appendix Figure S2/S2C/Ctrl_Late-S_hCG24h/
- __MACOSX/Appendix source data/Appendix Figure S2/S2C/._Ctrl_Late-S_hCG24h
- Appendix source data/Appendix Figure S2/S2C/mKO_Late-S_hCG27h/
- __MACOSX/Appendix source data/Appendix Figure S2/S2C/._mKO_Late-S_hCG27h
- Appendix source data/Appendix Figure S2/S2C/mKO_Early-S_hCG27h/
- __MACOSX/Appendix source data/Appendix Figure S2/S2C/._mKO_Early-S_hCG27h
- Appendix source data/Appendix Figure S2/S2D/.DS_Store
- __MACOSX/Appendix source data/Appendix Figure S2/S2D/._.DS_Store
- Appendix source data/Appendix Figure S2/S2D/% of embryos.xlsx
- __MACOSX/Appendix source data/Appendix Figure S2/S2D/._% of embryos.xlsx
- Appendix source data/Appendix Figure S2/S2D/The relative intensity of EdU and ╬│H2AX .xlsx
- __MACOSX/Appendix source data/Appendix Figure S2/S2D/._The relative intensity of EdU and ╬│H2AX .xlsx
- Appendix source data/Appendix Figure S2/S2D/Ctrl_Post-S_hCG27h/
- __MACOSX/Appendix source data/Appendix Figure S2/S2D/._Ctrl_Post-S_hCG27h
- Appendix source data/Appendix Figure S2/S2D/mKO_Late-S_hCG27h/
- __MACOSX/Appendix source data/Appendix Figure S2/S2D/._mKO_Late-S_hCG27h
- Appendix source data/Appendix Figure S2/S2D/mKO_Post-S_hCG27h/
- __MACOSX/Appendix source data/Appendix Figure S2/S2D/._mKO_Post-S_hCG27h
- Appendix source data/Appendix Figure S5/S5A/Rrm1 expression in different cell types.xlsx
- Appendix source data/Appendix Figure S5/S5B/Ctrl_OE RRM1_RRM1.tif
- __MACOSX/Appendix source data/Appendix Figure S5/S5B/._Ctrl_OE RRM1_RRM1.tif
- Appendix source data/Appendix Figure S5/S5B/Ctrl_NT_DAPI.jpg
- Appendix source data/Appendix Figure S5/S5B/mKO_NT_RRM1.tif
- __MACOSX/Appendix source data/Appendix Figure S5/S5B/._mKO_NT_RRM1.tif
- Appendix source data/Appendix Figure S5/S5B/mKO_NT_DAPI.jpg
- Appendix source data/Appendix Figure S5/S5B/mKO_OE RRM1_DAPI.jpg
- Appendix source data/Appendix Figure S5/S5B/Ctrl_NT_RRM1.tif
- __MACOSX/Appendix source data/Appendix Figure S5/S5B/._Ctrl_NT_RRM1.tif
- Appendix source data/Appendix Figure S5/S5B/Ctrl_OE RRM1_Merge.tif
- __MACOSX/Appendix source data/Appendix Figure S5/S5B/._Ctrl_OE RRM1_Merge.tif
- Appendix source data/Appendix Figure S5/S5B/Ctrl_OE RRM1_DAPI.jpg
- Appendix source data/Appendix Figure S5/S5B/Ctrl_NT_Merge.tif
- __MACOSX/Appendix source data/Appendix Figure S5/S5B/._Ctrl_NT_Merge.tif
- Appendix source data/Appendix Figure S5/S5B/mKO_NT_Merge.tif
- __MACOSX/Appendix source data/Appendix Figure S5/S5B/._mKO_NT_Merge.tif
- Appendix source data/Appendix Figure S5/S5C/Ctrl_OE RRM1_hcg66h.tif
- Appendix source data/Appendix Figure S5/S5C/mKO_NT_hcg122h.tif
- Appendix source data/Appendix Figure S5/S5C/Ctrl_OE RRM1_hcg122h.tif
- Appendix source data/Appendix Figure S5/S5C/.DS_Store
- __MACOSX/Appendix source data/Appendix Figure S5/S5C/._.DS_Store
- Appendix source data/Appendix Figure S5/S5C/mKO_ OE RRM1_hcg44h.tif
- Appendix source data/Appendix Figure S5/S5C/mKO_ OE RRM1_hcg52h.tif
- Appendix source data/Appendix Figure S5/S5C/Ctrl_NT_hcg36h.2.tif
- Appendix source data/Appendix Figure S5/S5C/Ctrl_NT_hcg36h.1.tif
- Appendix source data/Appendix Figure S5/S5C/Ctrl_OE RRM1_hcg36h.tif
- Appendix source data/Appendix Figure S5/S5C/mKO_NT_hcg44h.tif
- Appendix source data/Appendix Figure S5/S5C/mKO_NT_hcg52h.tif
- Appendix source data/Appendix Figure S5/S5C/Ctrl_NT_hcg52h.2.tif
- Appendix source data/Appendix Figure S5/S5C/mKO_ OE RRM1_hcg36h.tif
- Appendix source data/Appendix Figure S5/S5C/Ctrl_NT_hcg52h.1.tif
- Appendix source data/Appendix Figure S5/S5C/Ctrl_NT_hcg66h.1.tif
- Appendix source data/Appendix Figure S5/S5C/Ctrl_NT_hcg122h.2.tif
- Appendix source data/Appendix Figure S5/S5C/mKO_NT_hcg66h.tif
- Appendix source data/Appendix Figure S5/S5C/Ctrl_NT_hcg66h.2.tif
- Appendix source data/Appendix Figure S5/S5C/Ctrl_NT_hcg122h.1.tif
- Appendix source data/Appendix Figure S5/S5C/mKO_NT_hcg36h.tif
- Appendix source data/Appendix Figure S5/S5C/Ctrl_OE RRM1_hcg44h.tif
- Appendix source data/Appendix Figure S5/S5C/Ctrl_OE RRM1_hcg52h.tif
- Appendix source data/Appendix Figure S5/S5C/Ctrl_NT_hcg44h.2.tif
- Appendix source data/Appendix Figure S5/S5C/mKO_ OE RRM1_hcg66h.tif
- Appendix source data/Appendix Figure S5/S5C/mKO_ OE RRM1_hcg122h.tif
- Appendix source data/Appendix Figure S5/S5C/Ctrl_NT_hcg44h.1.tif
- Appendix source data/Appendix Figure S5/S5D/thap1_rrm1_rescue_pca.txt
- Appendix source data/Appendix Figure S3/S3B/mKO-NT-L2C/.DS_Store
- __MACOSX/Appendix source data/Appendix Figure S3/S3B/mKO-NT-L2C/._.DS_Store
- Appendix source data/Appendix Figure S3/S3B/mKO-NT-L2C/mKO_NT_L2C_FLAG.tif
- __MACOSX/Appendix source data/Appendix Figure S3/S3B/mKO-NT-L2C/._mKO_NT_L2C_FLAG.tif
- Appendix source data/Appendix Figure S3/S3B/mKO-NT-L2C/mKO_NT_L2C_Merge.tif
- Appendix source data/Appendix Figure S3/S3B/mKO-NT-L2C/mKO_NT_L2C_DAPI.tif
- __MACOSX/Appendix source data/Appendix Figure S3/S3B/mKO-NT-L2C/._mKO_NT_L2C_DAPI.tif
- Appendix source data/Appendix Figure S3/S3B/Ctrl-oe-FLAG THAP1_L2C/Ctrl_OE FLAG THAP1_Merge.tif
- Appendix source data/Appendix Figure S3/S3B/Ctrl-oe-FLAG THAP1_L2C/.DS_Store
- __MACOSX/Appendix source data/Appendix Figure S3/S3B/Ctrl-oe-FLAG THAP1_L2C/._.DS_Store
[truncated: 100 more entries]
