# Supplementary material for: THAP1 is a maternal effect factor required for the first cell cycle via Rrm1 in early mouse embryos
Source: EMBO Rep. 2026 Feb 23;27(7):1813–29. doi: 10.1038/s44319-026-00712-9 (PMC13077089; doi:10.1038/s44319-026-00712-9)
Supplement: Supplementary file 19 — Appendix Source Data [file 44319_2026_712_MOESM19_ESM.zip › Appendix source data/Table EV1.xlsx]

## Sheet: Table EV1
Table EV1. sgRNAs and genotyping sequences for the generation of Thap1 mKO mouse
sgRNA_name	gRNA sequence (5’-3’)	PAM
sgRNA1	TTTCTATATCAAAGACGCAG	TGG
sgRNA2	TAGCTACTGTTGGGGCTTAG	TGG
sgRNA3	TTCTATATCAAAGACGCAGT	GGG
sgRNA4	TTTAGCAGTAGCTACTGTTG	GGG
Genotyping primer_name	Sequence	Allele	Size
Thap1-F	ACTGCTCCTGCCTATTCTCAGGAC	WT	144 bp
Thap1-R	AGACAAGGACTGTTTGGAGTGGC	Flox	211 bp
Gdf9-Cre-F	TCTGATGAAGTCAGGAAGAACC	Cre	500 bp
Gdf9-Cre-R	GAGATGTCCTTCACTCTGATTC
