# Supplementary material for: THAP1 is a maternal effect factor required for the first cell cycle via Rrm1 in early mouse embryos
Source: EMBO Rep. 2026 Feb 23;27(7):1813–29. doi: 10.1038/s44319-026-00712-9 (PMC13077089; doi:10.1038/s44319-026-00712-9)
Supplement: Supplementary file 19 — Appendix Source Data [file 44319_2026_712_MOESM19_ESM.zip › Appendix source data/Appendix Figure S9/Rrm1 expression upon loss of thap1 in mesc, mef, and fgo.xlsx]

## Sheet: Sheet1
rep	mESC Ctrl	mESC KO	MEF Ctrl	MEF KO	FGO Ctrl	FGO KO
rep1	56.3084	66.2789	7.46354	11.5755	6.67245	0.852926
rep2	52.3298	56.0145	8.55375	10.4603	5.56123	1.61654
