# Supplementary material for: THAP1 is a maternal effect factor required for the first cell cycle via Rrm1 in early mouse embryos
Source: EMBO Rep. 2026 Feb 23;27(7):1813–29. doi: 10.1038/s44319-026-00712-9 (PMC13077089; doi:10.1038/s44319-026-00712-9)
Supplement: Supplementary file 19 — Appendix Source Data [file 44319_2026_712_MOESM19_ESM.zip › Appendix source data/Appendix Figure S1/Thap1 allelic expression.xlsx]

## Sheet: Sheet1
Gene	PN5_maternal	PN5_paternal	2cell_late_maternal	2cell_late_paternal	8cell_RNA_maternal	8cell_RNA_paternal	morula_maternal	morula_paternal	ICM_maternal	ICM_paternal	TE_maternal	TE_paternal
Thap1	420.186	31.5371	378	139	97	99	200	185	168	180	131	101
