# Supplementary material for: THAP1 is a maternal effect factor required for the first cell cycle via Rrm1 in early mouse embryos
Source: EMBO Rep. 2026 Feb 23;27(7):1813–29. doi: 10.1038/s44319-026-00712-9 (PMC13077089; doi:10.1038/s44319-026-00712-9)
Supplement: Supplementary file 19 — Appendix Source Data [file 44319_2026_712_MOESM19_ESM.zip › Appendix source data/Appendix Figure S4/DEGs in different stages.xlsx]

## Sheet: Sheet1
DEGs in Thap1 mKO oocytes and embryos
mKO vs WT (D14 oocyte)									mKO vs WT (D60 oocyte)									mKO vs WT (MII oocyte)									mKO vs WT (PN5 one-cell embryo)									mKO vs WT (early two-cell embryo)									mKO vs WT (late two-cell embryo)
gene name	baseMean	log2FoldChange	lfcSE	stat	pvalue	padj	class		gene name	baseMean	log2FoldChange	lfcSE	stat	pvalue	padj	class		gene name	baseMean	log2FoldChange	lfcSE	stat	pvalue	padj	class		gene name	baseMean	log2FoldChange	lfcSE	stat	pvalue	padj	class		gene name	baseMean	log2FoldChange	lfcSE	stat	pvalue	padj	class		gene name	baseMean	log2FoldChange	lfcSE	stat
Alppl2	38.8934	-2.32154	1.01693	-2.2829	0.0224364	0.999808	down-regulated		4732490B19Rik	2.33864	-4.71602	2.40464	-1.96122	0.0498535	0.999987	down-regulated		Kcnh1	835.645	-1.07556	0.201346	-5.34185	9.2e-08	7.71e-05	down-regulated		Inpp4a	75.9207	-1.00881	0.416679	-2.42109	0.0154742	0.99974	down-regulated		Tmem70	117.991	-1.14813	0.456497	-2.51509	0.0119003	0.999618	down-regulated		Cops5	45.0113	-1.67884	0.501486	-3.34772
Atp6v1g2	4.61259	-5.46969	2.51963	-2.17083	0.0299441	0.999808	down-regulated		BC052040	53.4435	-1.65582	0.630436	-2.62647	0.00862764	0.999987	down-regulated		Rsu1	213.45	-1.10264	0.277135	-3.97872	6.93e-05	0.024462	down-regulated		Bard1	48.811	-1.00503	0.408573	-2.45987	0.0138989	0.99974	down-regulated		Rnf149	5.54539	-6.08237	2.26456	-2.68589	0.00723363	0.999618	down-regulated		Rpl7	267.08	-1.41131	0.454008	-3.10855
BC052040	86.3914	-1.67635	0.689055	-2.43282	0.0149819	0.999808	down-regulated		Cln3	14.3946	-2.66268	0.999875	-2.66301	0.0077445	0.999987	down-regulated		Stom	395.516	-1.12902	0.275755	-4.0943	4.23e-05	0.0177533	down-regulated		Pfkfb2	18.1479	-1.15177	0.513351	-2.24362	0.0248568	0.99974	down-regulated		4930558J18Rik	3.18386	-5.26861	2.68245	-1.96411	0.0495179	0.999618	down-regulated		Prim2	25.2321	-1.32859	0.645433	-2.05844
Ccdc25	114.676	-1.42709	0.621127	-2.29758	0.0215857	0.999808	down-regulated		Cradd	9.84446	-3.0068	1.25806	-2.39003	0.0168468	0.999987	down-regulated		Gpd2	121.539	-1.80225	0.399708	-4.50892	6.52e-06	0.00336214	down-regulated		Kcnh1	513.363	-1.38753	0.243452	-5.69938	1.2e-08	3.74e-05	down-regulated		Stk11ip	3.7316	-5.49839	2.53791	-2.1665	0.0302727	0.999618	down-regulated		Imp4	223.319	-1.23179	0.350024	-3.51918
Ctsa	47.2217	-2.16244	0.956992	-2.25962	0.0238448	0.999808	down-regulated		Dynlt1a	214.646	-1.36748	0.696741	-1.96268	0.0496829	0.999987	down-regulated		Ttc21b	11.5716	-2.20887	1.06692	-2.07032	0.0384228		down-regulated		Stom	205.322	-1.68509	0.356005	-4.73333	2.21e-06	0.00305311	down-regulated		Insig2	18.7823	-2.02978	0.992658	-2.04479	0.0408753	0.999618	down-regulated		Kansl3	42.6476	-1.36712	0.541188	-2.52615
Ctsc	21.7873	-4.83874	1.5663	-3.08928	0.00200644	0.999808	down-regulated		Ech1	12.4972	-2.46368	1.19398	-2.06342	0.0390726	0.999987	down-regulated		Ptgfrn	31.4302	-1.277	0.60944	-2.09537	0.0361385	0.999926	down-regulated		Slc4a10	14.958	-1.35252	0.681454	-1.98475	0.0471719	0.99974	down-regulated		Dyrk3	8.36118	-3.39732	1.66404	-2.0416	0.0411907	0.999618	down-regulated		Mrpl30	28.6506	-1.36423	0.648398	-2.104
Ctsl	85.6766	-1.52774	0.771674	-1.97977	0.0477289	0.999808	down-regulated		Ehd3	17.1462	-7.59137	1.67358	-4.53602	5.73e-06	0.0224206	down-regulated		Cyp2j12	32.0657	-1.41021	0.609676	-2.31305	0.02072	0.999926	down-regulated		Ccdc173	29.4273	-1.01896	0.505687	-2.015	0.0439048	0.99974	down-regulated		Uchl5	64.7287	-1.43164	0.617502	-2.31844	0.0204252	0.999618	down-regulated		Rpl31	123.408	-1.01179	0.388457	-2.60463
Ctsz	5.31671	-5.67206	2.52886	-2.24293	0.0249012	0.999808	down-regulated		Gm10778	3.81409	-5.3805	2.20638	-2.43861	0.0147439	0.999987	down-regulated		Rbm47	101.553	-1.10753	0.388216	-2.85286	0.00433276	0.54838	down-regulated		Smg5	10.9745	-1.46064	0.744518	-1.96187	0.0497781	0.99974	down-regulated		7420461P10Rik	240.416	-1.00175	0.383006	-2.61549	0.00890996	0.999618	down-regulated		Wdr75	159.395	-1.36175	0.385703	-3.53057
Dcpp2	12.6928	-3.33796	1.58099	-2.11131	0.0347458	0.999808	down-regulated		Mfsd13a	12.3502	-2.09019	1.03948	-2.0108	0.0443465	0.999987	down-regulated		Snx10	4.68541	-4.06838	1.97962	-2.05513	0.0398662		down-regulated		Npnt	4.38138	-2.6138	1.18833	-2.19956	0.0278383	0.99974	down-regulated		F11r	19.4385	-2.91815	1.09704	-2.66003	0.00781341	0.999618	down-regulated		Nabp1	53.4382	-1.69254	0.471183	-3.59211
Ech1	25.5722	-5.34485	1.41439	-3.77892	0.00015751	0.419241	down-regulated		Mgarp	3.48758	-5.31399	2.19922	-2.4163	0.0156791	0.999987	down-regulated		Leprel2	19.446	-2.38461	0.827156	-2.88291	0.00394024		down-regulated		Ctbs	15.2379	-1.49182	0.665233	-2.24255	0.0249261	0.99974	down-regulated		Coq4	3.32043	-5.34138	2.63313	-2.02853	0.0425062	0.999618	down-regulated		Inpp1	8.0798	-2.55375	1.16056	-2.20045
Ehd3	21.0873	-7.66373	1.77381	-4.32049	1.56e-05	0.0497255	down-regulated		Prepl	127.655	-2.34925	0.557848	-4.21127	2.54e-05	0.0662116	down-regulated		Ceacam2	28.4868	-1.75471	0.673949	-2.60363	0.00922436		down-regulated		Mroh7	8.96824	-1.75651	0.802923	-2.18764	0.0286957	0.99974	down-regulated		Hspa5	143.839	-1.12574	0.55959	-2.01172	0.0442491	0.999618	down-regulated		Hibch	9.44508	-4.82653	1.26433	-3.81744
Fam151a	211.675	-1.15784	0.537912	-2.15247	0.0313602	0.999808	down-regulated		Rcan1	15.9485	-2.12816	0.935094	-2.27588	0.0228531	0.999987	down-regulated		Ech1	4.89804	-4.12127	1.97767	-2.0839	0.0371689		down-regulated		Dmrtb1	26.6303	-1.16019	0.550882	-2.10607	0.0351985	0.99974	down-regulated		Ttc30b	27.8882	-2.00091	0.848665	-2.35771	0.0183879	0.999618	down-regulated		9430016H08Rik	29.061	-1.71284	0.712207	-2.40497
Gba	9.74624	-4.01423	1.7849	-2.24899	0.0245128	0.999808	down-regulated		Rrm1	73.7082	-2.35957	0.650001	-3.63009	0.00028332	0.633179	down-regulated		Rrm1	83.9497	-1.19642	0.422205	-2.83375	0.00460059	0.551085	down-regulated		Lrp8	10.753	-1.81633	0.828385	-2.19262	0.0283349	0.99974	down-regulated		Harbi1	23.1603	-3.83413	0.996415	-3.84792	0.00011912	0.245425	down-regulated		Wdr12	66.4932	-1.5454	0.511465	-3.02151
Gm11544	10.5004	-6.65452	2.24984	-2.95778	0.00309866	0.999808	down-regulated		Scnn1b	12.2335	-2.25286	1.02731	-2.19297	0.0283097	0.999987	down-regulated		Usp31	98.0096	-9.95314	1.48425	-6.70584	2e-11	2.72e-08	down-regulated		Rita1	42.7608	-1.02529	0.387642	-2.64495	0.00817031	0.99974	down-regulated		Bdnf	3.2519	-5.31326	2.67719	-1.98464	0.0471844	0.999618	down-regulated		Creb1	22.9983	-1.30744	0.650849	-2.00883
Gm2016	5.15003	-5.62642	2.80409	-2.00651	0.0448023	0.999808	down-regulated		Sh3rf2	118.86	-1.37888	0.57189	-2.41109	0.015905	0.999987	down-regulated		Cln3	55.3839	-3.38811	0.552669	-6.13046	8.76e-10	9.8e-07	down-regulated		Mapkapk5	48.2742	-1.09718	0.434955	-2.52252	0.0116518	0.99974	down-regulated		Prnp	44.8351	-1.91958	0.670236	-2.86403	0.00418283	0.999618	down-regulated		Plekhm3	83.7945	-1.32226	0.412477	-3.20565
Gm5662	9.36369	-6.4895	2.43482	-2.6653	0.00769206	0.999808	down-regulated		Shld1	20.9933	-2.38217	0.878715	-2.71097	0.00670869	0.999987	down-regulated		Dock6	13.5678	-1.87719	0.924825	-2.02978	0.0423789		down-regulated		Aldh2	60.681	-1.22081	0.444874	-2.74418	0.00606631	0.99974	down-regulated		Slc25a31	91.725	-1.43971	0.532928	-2.70151	0.00690249	0.999618	down-regulated		Rpl37a	235.868	-1.0448	0.388395	-2.69006
Gm8300	7.22315	-6.11434	2.41143	-2.53557	0.0112264	0.999808	down-regulated		Slmap	128.681	-4.36497	0.604526	-7.22049	5.18e-13	8.1e-09	down-regulated		Pts	6.74165	-3.52796	1.52557	-2.31256	0.020747		down-regulated		Atp6v0a4	17.4632	-1.08769	0.539023	-2.01789	0.0436026	0.99974	down-regulated		Larp1b	15.0863	-2.15657	1.09286	-1.97332	0.0484591	0.999618	down-regulated		Atg9a	53.6835	-1.14058	0.507828	-2.24599
Mt1	28.1627	-2.9744	1.38696	-2.14454	0.0319895	0.999808	down-regulated		Tead3	2.89852	-5.03388	2.2691	-2.21845	0.0265242	0.999987	down-regulated		Cxcr3	325.846	-1.03096	0.254561	-4.04994	5.12e-05	0.0202147	down-regulated		Ephb6	52.766	-1.25333	0.5355	-2.34049	0.0192584	0.99974	down-regulated		Kpna4	3.86817	-5.56069	2.49683	-2.2271	0.0259406	0.999618	down-regulated		Stk16	25.9332	-1.30878	0.637459	-2.05312
Mt2	18.3596	-5.16473	1.74844	-2.95391	0.00313779	0.999808	down-regulated		Trp53	80.5222	-1.6081	0.591927	-2.71671	0.00659341	0.999987	down-regulated		Prps1	10.1057	-2.79995	1.21727	-2.30018	0.0214378		down-regulated		Ccdc77	18.2875	-1.33636	0.620484	-2.15373	0.0312612	0.99974	down-regulated		Gm10696	75.6819	-1.5437	0.666242	-2.31702	0.0205026	0.999618	down-regulated		Dnpep	28.7808	-1.7234	0.650474	-2.64946
Obox6	26.1674	-4.16366	1.48352	-2.80662	0.00500646	0.999808	down-regulated		Usp31	54.442	-6.85391	1.20701	-5.67843	1.36e-08	0.00010633	down-regulated		Pde7b	2.89174	-4.86213	2.33399	-2.08319	0.0372343		down-regulated		Peg3	16.2985	-1.27756	0.613747	-2.08157	0.0373819	0.99974	down-regulated		Tdrkh	88.6219	-1.48237	0.510732	-2.90245	0.00370255	0.999618	down-regulated		Rhbdd1	13.3154	-2.28883	0.886308	-2.58243
Plpbp	43.9246	-1.51869	0.77259	-1.96571	0.0493321	0.999808	down-regulated		Zfp563	30.106	-1.78661	0.738915	-2.41788	0.0156111	0.999987	down-regulated		Vezt	3.00409	-4.92269	2.29666	-2.14341	0.0320799		down-regulated		Dmpk	13.4567	-1.52227	0.703822	-2.16287	0.0305514	0.99974	down-regulated		Lysmd1	3.32043	-5.34138	2.63313	-2.02853	0.0425062	0.999618	down-regulated		Slc19a3	241.387	-1.68127	0.406005	-4.14102
Pramel7	7.02277	-6.07417	2.59189	-2.34353	0.0191022	0.999808	down-regulated		Eri1	373.78	1.11422	0.483874	2.30271	0.0212953	0.999987	up-regulated		Cradd	10.9286	-3.20245	1.1611	-2.75812	0.00581355		down-regulated		4732471J01Rik	16.921	-1.24034	0.570409	-2.17447	0.0296697	0.99974	down-regulated		Hipk1	12.5164	-2.69909	1.2468	-2.16481	0.0304025	0.999618	down-regulated		C130026I21Rik	149.02	-1.05857	0.356055	-2.97305
Prepl	116.585	-2.77987	0.606021	-4.58708	4.49e-06	0.0179461	down-regulated		Gm11520	22.3154	4.90525	1.1449	4.28442	1.83e-05	0.0573235	up-regulated		Il23a	55.5457	-1.08955	0.475389	-2.29191	0.0219106	0.999926	down-regulated		Ech1	3.28358	-4.27782	1.51197	-2.82931	0.0046649	0.99974	down-regulated		Larp7	95.7212	-1.21267	0.491573	-2.46692	0.0136282	0.999618	down-regulated		Alppl2	622.752	-1.86437	0.325486	-5.72797
Prps1	74.6073	-2.98967	0.962119	-3.10738	0.00188752	0.999808	down-regulated		Gm16596	3.75685	5.31448	2.39711	2.21703	0.0266208	0.999987	up-regulated		Trp53	278.941	-1.85072	0.258774	-7.15188	8.56e-13	1.91e-09	down-regulated		Arhgap33	2.93641	-2.84861	1.40324	-2.03002	0.0423548	0.99974	down-regulated		Manba	5.95607	-6.18663	2.24892	-2.75094	0.00594246	0.999618	down-regulated		Gigyf2	56.4522	-1.19634	0.48142	-2.48502
Rac3	18.3566	-2.35861	1.18548	-1.98958	0.0466373	0.999808	down-regulated		Hormad1	16.1564	2.93589	1.12647	2.60627	0.0091534	0.999987	up-regulated		Slc16a6	4.92914	-4.13676	1.95762	-2.11316	0.0345873		down-regulated		Siglece	14.1159	-1.68907	0.709645	-2.38016	0.0173049	0.99974	down-regulated		Metap1	34.8701	-2.19508	0.741609	-2.95989	0.00307749	0.999618	down-regulated		Thap4	35.1565	-1.17128	0.561231	-2.08699
Rcan1	26.544	-2.47872	1.00125	-2.47562	0.0133005	0.999808	down-regulated		Mfhas1	66.5015	3.02519	0.645602	4.68584	2.79e-06	0.0145392	up-regulated		Exoc2	116.11	-1.9434	0.456756	-4.25478	2.09e-05	0.00935776	down-regulated		Inppl1	7.30524	-2.16656	0.903109	-2.399	0.0164398	0.99974	down-regulated		Ndufb6	123.14	-1.14364	0.473257	-2.41653	0.0156694	0.999618	down-regulated		Atg4b	85.1656	-1.99669	0.416869	-4.78972
Rrm1	95.3358	-2.43981	0.714019	-3.41702	0.00063312	0.999808	down-regulated		Pdxk	2.49993	4.75338	2.36281	2.01175	0.0442467	0.999987	up-regulated		Arsk	24.9419	-1.44586	0.68068	-2.12414	0.0336581		down-regulated		Rrm1	33.7372	-1.89164	0.65518	-2.88721	0.00388677	0.993804	down-regulated		Reck	6.02558	-6.18686	2.29585	-2.6948	0.00704317	0.999618	down-regulated		Slco4c1	31.2664	-1.31855	0.609718	-2.16255
Slc34a2	10.9353	-3.39562	1.67655	-2.02536	0.0428306	0.999808	down-regulated		Pidd1	2.87379	4.94593	2.26146	2.18705	0.0287389	0.999987	up-regulated		Ankrd32	197.179	-1.29856	0.283307	-4.58357	4.57e-06	0.00255525	down-regulated		Tmc7	10.1933	-2.0343	0.744208	-2.73351	0.00626629	0.99974	down-regulated		Tomm5	13.8855	-2.87011	1.20295	-2.3859	0.0170374	0.999618	down-regulated		Tsn	60.5936	-1.75163	0.575018	-3.04621
Slmap	125.893	-4.1842	0.647959	-6.45751	1.06e-10	1.7e-06	down-regulated		Tmem200a	2.5848	4.79611	2.33111	2.05743	0.0396445	0.999987	up-regulated		2210408I21Rik	79.5128	-2.29023	0.437529	-5.23446	1.65e-07	0.00012333	down-regulated		Usp31	88.0303	-7.09923	0.722001	-9.83271	8.14e-23	1.01e-18	down-regulated		Uqcrh	122.75	-1.05784	0.449244	-2.35472	0.0185367	0.999618	down-regulated		Tmem185b	34.3103	-1.91285	0.684841	-2.79314
Spic	13.8944	-5.65191	1.97117	-2.86728	0.00414012	0.999808	down-regulated		Ttf1	13.0957	2.51221	1.0659	2.35689	0.0184288	0.999987	up-regulated		Slmap	248.591	-4.82208	0.372981	-12.9285	3.11e-38	1.04e-34	down-regulated		Sh2b1	3.397	-5.09645	1.69071	-3.01438	0.00257502	0.889886	down-regulated		Rpa2	45.2349	-1.42477	0.669211	-2.12903	0.0332515	0.999618	down-regulated		Kdm5b	366.596	-1.2032	0.381703	-3.15218
Sympk	24.7528	-1.92251	0.976049	-1.96969	0.0488738	0.999808	down-regulated		Ydjc	2.55041	4.76393	2.35226	2.02525	0.0428414	0.999987	up-regulated		Chmp2b	171.388	-1.19323	0.336716	-3.54371	0.00039453	0.0966478	down-regulated		Cln3	13.8089	-2.62667	0.686745	-3.82481	0.00013087	0.0957748	down-regulated		Extl1	144.52	-1.01921	0.503696	-2.02345	0.0430265	0.999618	down-regulated		Nr5a2	106.539	-1.06747	0.438868	-2.43232
Timd2	18.6122	-3.89303	1.65715	-2.34923	0.0188121	0.999808	down-regulated											Rcan1	54.2347	-3.02479	0.603969	-5.00818	5.49e-07	0.00036858	down-regulated		Itgal	4.50408	-2.73539	1.15275	-2.37292	0.017648	0.99974	down-regulated		BC080695	63.8639	-1.59597	0.714215	-2.23457	0.0254455	0.999618	down-regulated		Npl	325.212	-2.44359	0.442087	-5.52739
Trim43a	8.07583	-4.85885	2.16712	-2.24208	0.024956	0.999808	down-regulated											Psmb1	41.7596	-1.38807	0.562662	-2.46697	0.0136263	0.914054	down-regulated		Micu3	8.40755	-1.72744	0.853418	-2.02414	0.0429554	0.99974	down-regulated		Gm13119	17.732	-2.40242	1.08656	-2.21104	0.0270333	0.999618	down-regulated		Cenpl	46.9256	-1.35953	0.523091	-2.59903
Trim43b	7.49095	-6.16734	2.55355	-2.4152	0.0157265	0.999808	down-regulated											Zfp97	168.704	-1.12431	0.337693	-3.32939	0.00087035	0.176919	down-regulated		Galnt7	1.92379	-4.25682	1.78181	-2.38904	0.0168924	0.99974	down-regulated		Smarca5-ps	17.5541	-2.24775	0.99859	-2.25092	0.0243904	0.999618	down-regulated		Ufc1	38.1175	-2.17119	0.645323	-3.3645
Trp53	100.721	-1.49238	0.590261	-2.52834	0.0114604	0.999808	down-regulated											Ehd3	8.79964	-6.48005	1.78602	-3.62821	0.0002854		down-regulated		Dpagt1	1.70143	-4.0895	1.84986	-2.21071	0.027056	0.99974	down-regulated		Tnfrsf9	6.2992	-6.25415	2.1754	-2.87494	0.00404103	0.999618	down-regulated		Pex19	133.332	-1.48369	0.417128	-3.55693
Tubd1	206.335	-1.09509	0.516563	-2.11995	0.0340106	0.999808	down-regulated											Prepl	57.3718	-2.26717	0.483313	-4.69089	2.72e-06	0.00165885	down-regulated		Ppcdc	8.39479	-2.39404	0.911247	-2.62721	0.00860882	0.99974	down-regulated		Crot	17.5674	-2.78613	1.19146	-2.33841	0.0193658	0.999618	down-regulated		Becn2	93.277	-2.58546	0.525027	-4.92443
Usp17lb	20.3982	-3.89005	1.37832	-2.82231	0.00476787	0.999808	down-regulated											Cdo1	315.68	-1.03304	0.282724	-3.65389	0.00025829	0.0693052	down-regulated		Aph1b	30.1282	-1.26907	0.604402	-2.09971	0.0357546	0.99974	down-regulated		Ift172	3.42347	-5.37457	2.60497	-2.0632	0.0390941	0.999618	down-regulated		Adck3	3.99859	-5.29007	1.81273	-2.9183
Usp31	60.9875	-6.2051	1.0841	-5.72375	1.04e-08	8.32e-05	down-regulated											Ica1l	81.8462	1.46474	0.541587	2.70453	0.00684005	0.655472	up-regulated		Rbms3	2.68691	-3.95171	1.58097	-2.49954	0.0124354	0.99974	down-regulated		Haus3	73.9781	-1.34121	0.540749	-2.48027	0.0131281	0.999618	down-regulated		Parp1	42.7512	-1.47224	0.568433	-2.59
Zfp563	25.5847	-2.38021	1.0655	-2.23389	0.0254904	0.999808	down-regulated											Nhej1	54.9577	1.41972	0.473556	2.99801	0.00271748	0.444607	up-regulated		Cradd	3.4129	-3.10946	1.44789	-2.14758	0.0317472	0.99974	down-regulated		C130083M11Rik	8.36167	-3.39362	1.62415	-2.08948	0.0366648	0.999618	down-regulated		Dusp10	75.352	-2.4452	0.488836	-5.00209
Dcpp3	21.2803	2.60054	1.22295	2.12644	0.0334666	0.999808	up-regulated											Timm17a	39.4377	1.59296	0.602675	2.64316	0.0082137	0.75476	up-regulated		Bbs10	12.0682	-1.76535	0.732144	-2.4112	0.0159	0.99974	down-regulated		Pcdh7	3.52602	-5.422	2.55888	-2.11889	0.0340996	0.999618	down-regulated		Tatdn3	10.9618	-2.84585	1.06024	-2.68415
Eri1	360.585	1.08102	0.472687	2.28696	0.0221982	0.999808	up-regulated											Mael	40.5599	1.47627	0.669633	2.20459	0.0274831	0.999926	up-regulated		Ptprb	21.0954	-1.06615	0.502552	-2.12146	0.0338827	0.99974	down-regulated		Rpl9	7.42511	-3.37538	1.61348	-2.09199	0.0364393	0.999618	down-regulated		Ints7	25.189	-1.65412	0.618477	-2.67451
Erlec1	32.0773	1.96384	0.959329	2.0471	0.0406487	0.999808	up-regulated											Kif26b	4.95122	3.42302	1.72897	1.9798	0.047726		up-regulated		Trp53	59.6103	-2.20285	0.46031	-4.78558	1.7e-06	0.0026514	down-regulated		Glmn	115.924	-1.0867	0.535545	-2.02914	0.0424437	0.999618	down-regulated		Nek2	149.867	-1.14168	0.416804	-2.73912
Gdpd3	48.9872	2.1186	0.811927	2.60934	0.00907169	0.999808	up-regulated											Susd4	17.1998	2.60628	0.87697	2.97191	0.00295954		up-regulated		Proca1	7.37096	-1.62894	0.790851	-2.05974	0.0394237	0.99974	down-regulated		Fam69a	61.2493	-1.89043	0.634139	-2.9811	0.00287219	0.999618	down-regulated		Rpp38	46.9586	-1.13621	0.575347	-1.97483
Gm11520	23.8065	3.63612	1.1164	3.25702	0.0011259	0.999808	up-regulated											Rrp15	24.8242	2.45106	0.753087	3.25468	0.00113519		up-regulated		Ppm1e	11.8105	-1.83056	0.702664	-2.60517	0.00918274	0.99974	down-regulated		Cox6a1	114.134	-1.10244	0.477722	-2.30771	0.0210154	0.999618	down-regulated		Dhtkd1	40.3475	-1.16974	0.564193	-2.07329
Gucy1a2	5.72608	4.71005	2.34899	2.00513	0.0449486	0.999808	up-regulated											Batf3	10.0357	2.8273	1.22445	2.30904	0.0209416		up-regulated		E2f6	2.90314	-3.43433	1.68396	-2.03943	0.0414067	0.99974	down-regulated		Rplp0	360.625	-1.12409	0.364311	-3.08553	0.00203192	0.999618	down-regulated		Proser2	16.6431	-2.48214	0.844224	-2.94014
Kcnh1	478.662	1.39085	0.648703	2.14404	0.0320293	0.999808	up-regulated											Galnt13	16.424	3.0139	0.928353	3.24651	0.00116831		up-regulated		Lsmem1	2.08973	-3.62552	1.75215	-2.06919	0.0385282	0.99974	down-regulated		A430035B10Rik	4.62149	-5.8121	2.34778	-2.47557	0.0133022	0.999618	down-regulated		Cacna1b	4.15349	-3.96533	1.66235	-2.38538
Mfhas1	81.2983	3.11894	0.65102	4.79085	1.66e-06	0.00884088	up-regulated											2700094K13Rik	19.2534	1.49013	0.754906	1.97393	0.0483893		up-regulated		Dtd2	6.46674	-2.12477	0.898955	-2.3636	0.0180985	0.99974	down-regulated		Tspan12	55.279	-1.56123	0.599901	-2.60248	0.00925522	0.999618	down-regulated		Arrdc1	73.4565	-1.27602	0.504444	-2.52955
Pet100	66.1422	1.71104	0.674367	2.53725	0.0111728	0.999808	up-regulated											Aven	42.3666	1.69209	0.668293	2.53196	0.0113426	0.860192	up-regulated		Mdga2	13.1988	-1.81975	0.677943	-2.68422	0.00726996	0.99974	down-regulated		Tnpo3	15.2681	-2.21305	1.12364	-1.96952	0.0488929	0.999618	down-regulated		Nelfb	18.1546	-1.91521	0.715689	-2.67603
Stk32a	131.052	2.37917	0.925305	2.57123	0.0101338	0.999808	up-regulated											Abhd12	37.4105	1.15144	0.576645	1.9968	0.0458474	0.999926	up-regulated		Six4	1.77404	-4.1403	2.07102	-1.99916	0.0455908	0.99974	down-regulated		1600015I10Rik	3.59454	-5.44786	2.54626	-2.13956	0.0323907	0.999618	down-regulated		Ndor1	16.8469	-2.38613	0.863512	-2.76329
Ybx3	617.303	1.15092	0.488859	2.35429	0.018558	0.999808	up-regulated											Samd10	65.1095	1.83066	0.539856	3.39102	0.00069633	0.145968	up-regulated		Evl	24.2225	-1.07817	0.443814	-2.42933	0.0151269	0.99974	down-regulated		Stk31	69.4627	-1.55833	0.560861	-2.77846	0.00546177	0.999618	down-regulated		Uap1l1	58.8364	-1.8504	0.569417	-3.24965
																		Hormad1	77.0607	4.24574	2.00055	2.12228	0.033814	0.999926	up-regulated		Dip2c	46.403	-1.19602	0.359871	-3.32346	0.00088907	0.42542	down-regulated		4921507P07Rik	7.24016	-4.0245	1.81637	-2.21569	0.026713	0.999618	down-regulated		Traf2	21.9862	-1.51731	0.65482	-2.31715
																		Dbt	363.374	4.29717	0.326117	13.1768	1.19e-39	8.01e-36	up-regulated		Exoc2	43.1299	-1.12035	0.543141	-2.06273	0.0391382	0.99974	down-regulated		Tacstd2	5.54539	-6.08237	2.26456	-2.68589	0.00723363	0.999618	down-regulated		Edf1	82.2622	-1.36981	0.52264	-2.62095
																		Abcd3	50.1415	1.43984	0.484844	2.96969	0.00298101	0.465038	up-regulated		Gcm2	18.2294	-1.30512	0.573267	-2.27663	0.0228083	0.99974	down-regulated		Zfyve20	44.6051	-1.3092	0.651568	-2.00931	0.0445041	0.999618	down-regulated		Pmpca	26.1917	-1.8886	0.700705	-2.69529
																		Pnrc1	101.88	1.59748	0.469247	3.40434	0.00066324	0.143517	up-regulated		Ell2	30.9786	-1.35859	0.528479	-2.57075	0.0101479	0.99974	down-regulated		Mkrn2os	48.0784	-1.4361	0.697091	-2.06014	0.0393855	0.999618	down-regulated		Agpat2	26.934	-1.27968	0.635266	-2.0144
																		Gm12633	49.6952	1.31912	0.502523	2.62499	0.00866505	0.778989	up-regulated		Ppp3cb	28.9783	-1.34534	0.539194	-2.49509	0.0125925	0.99974	down-regulated		Dcp1b	8.96798	-3.31121	1.55203	-2.13347	0.0328862	0.999618	down-regulated		Surf6	47.7591	-1.61254	0.509765	-3.16331
																		Nudc	136.563	1.21895	0.440386	2.76792	0.00564148	0.600683	up-regulated		Slmap	14.3071	-2.67587	0.928064	-2.88328	0.00393556	0.993804	down-regulated		Clec2f	29.0262	-1.96417	0.88559	-2.21793	0.0265599	0.999618	down-regulated		Rexo4	48.3307	-1.0493	0.500894	-2.09485
																		Mtfr1l	168.705	1.15331	0.306349	3.76469	0.00016676	0.0486353	up-regulated		Poglut1	2.24984	-3.69674	1.6755	-2.20635	0.0273593	0.99974	down-regulated		Zscan4a	48.6328	-1.64961	0.70555	-2.33804	0.019385	0.999618	down-regulated		Sardh	21.4162	-3.26131	0.887603	-3.67429
																		Fuca1	21.9065	1.48176	0.7183	2.06287	0.0391247		up-regulated		Nfkbiz	27.0232	-1.08676	0.480748	-2.26057	0.0237859	0.99974	down-regulated		Zscan4c	115.127	-2.1775	0.645221	-3.3748	0.00073868	0.676389	down-regulated		Gtf3c5	66.1868	-1.33144	0.433261	-3.07307
																		Mrto4	18.2579	2.48245	0.864524	2.87147	0.00408569		up-regulated		Rcan1	28.2747	-1.83719	0.537461	-3.41827	0.00063019	0.348998	down-regulated		Zscan4f	46.8386	-2.24371	0.78495	-2.85841	0.00425776	0.999618	down-regulated		Trub2	66.5749	-1.35571	0.498145	-2.72151
																		Ubiad1	100.08	1.06694	0.357968	2.98055	0.00287731	0.459548	up-regulated		Erg	11.7152	-1.60108	0.742249	-2.15707	0.0310004	0.99974	down-regulated		Zscan22	4.34737	-5.72998	2.41397	-2.37368	0.0176119	0.999618	down-regulated		Coq4	59.5642	-1.66593	0.546867	-3.04632
																		Drc1	12.3105	2.80098	1.02804	2.72458	0.00643826		up-regulated		Cacna1h	43.9858	-1.03902	0.491647	-2.11334	0.0345714	0.99974	down-regulated		Dmwd	35.3706	-1.8334	0.785207	-2.33492	0.0195474	0.999618	down-regulated		Urm1	13.3897	-1.83089	0.836733	-2.18814
																		Gm1673	39.4958	1.0953	0.557501	1.96466	0.0494531	0.999926	up-regulated		Zfp563	13.6007	-1.43759	0.656321	-2.19038	0.0284965	0.99974	down-regulated		Nlrp5	785.28	-1.11607	0.362756	-3.07662	0.00209359	0.999618	down-regulated		Set	859.154	-1.05209	0.380161	-2.76749
																		Prom1	23.9949	1.4756	0.74712	1.97505	0.0482628		up-regulated		Runx2	20.3946	-1.21722	0.539571	-2.2559	0.0240771	0.99974	down-regulated		Sertad1	3.45749	-5.39566	2.57686	-2.09389	0.0362694	0.999618	down-regulated		Pkn3	18.4421	-2.00036	0.767089	-2.60773
																		0610040J01Rik	13.9933	1.99499	0.932991	2.13827	0.0324945		up-regulated		Ehd3	15.4265	-4.60243	0.950049	-4.84441	1.27e-06	0.00225689	down-regulated		Rps16	103.145	-1.13154	0.473173	-2.39139	0.0167845	0.999618	down-regulated		Dolk	22.7788	-1.9679	0.732704	-2.6858
																		Pebp1	437.345	1.13993	0.317176	3.59401	0.00032563	0.0840122	up-regulated		Eif2ak2	3.23249	-4.24063	1.64364	-2.58002	0.00987955	0.99974	down-regulated		Ech1	5.2628	-4.54136	2.20611	-2.05854	0.039538	0.999618	down-regulated		Gpr107	21.0953	-1.97962	0.691671	-2.86209
																		Ndufa5	39.1275	1.82445	0.668154	2.73058	0.00632223	0.637287	up-regulated		Prkd3	14.4382	-1.21362	0.583485	-2.07995	0.0375302	0.99974	down-regulated		Zfp566	14.8807	-2.83869	1.2582	-2.25615	0.0240611	0.999618	down-regulated		Slc25a25	68.5354	-1.40359	0.562754	-2.49415
																		Dnah6	29.3042	1.28423	0.619651	2.0725	0.0382186		up-regulated		4933433H22Rik	1.45801	-3.891	1.97683	-1.9683	0.0490335	0.99974	down-regulated		Zfp260	90.748	-1.35077	0.58107	-2.32463	0.0200918	0.999618	down-regulated		Tor2a	68.3559	-1.43728	0.456892	-3.14577
																		Foxm1	33.7625	1.41067	0.602527	2.34125	0.0192194	0.999926	up-regulated		Prepl	48.6843	-2.24038	0.415113	-5.39704	6.78e-08	0.00016858	down-regulated		Capns1	20.2902	-2.15815	0.958471	-2.25166	0.024344	0.999618	down-regulated		Gapvd1	62.7114	-1.44487	0.507896	-2.84482
																		8430419L09Rik	29.7991	1.31745	0.623234	2.1139	0.0345238		up-regulated		Sh3rf2	32.0545	-1.26964	0.5628	-2.25594	0.0240745	0.99974	down-regulated		Ccne1	70.5789	-1.74962	0.599598	-2.91799	0.00352298	0.999618	down-regulated		Stam2	71.7239	-1.16188	0.537794	-2.16045
																		Ldhb	12003	1.01571	0.232549	4.36773	1.26e-05	0.00601545	up-regulated		9030625G05Rik	2.24243	-4.47674	1.77741	-2.51868	0.0117795	0.99974	down-regulated		Zfp719	11.9131	-7.17864	1.85774	-3.86418	0.00011146	0.245425	down-regulated		Prpf40a	180.428	-1.01851	0.435956	-2.33627
																		Ndufa3	32.9406	1.42493	0.624389	2.28212	0.0224824	0.999926	up-regulated		Ccdc87	1.60402	-4.0039	1.92041	-2.08492	0.0370765	0.99974	down-regulated		Nomo1	11.6892	-3.09385	1.37892	-2.24368	0.0248532	0.999618	down-regulated		Gpd2	50.1322	-1.21119	0.492018	-2.46167
																		Isoc2b	4.97921	4.31112	2.05642	2.09643	0.0360443		up-regulated		4933429K18Rik	3.92917	-2.97125	1.35038	-2.20031	0.0277848	0.99974	down-regulated		Mesdc2	9.1565	-4.38185	1.68832	-2.59539	0.00944844	0.999618	down-regulated		Psmd14	149.98	-1.13302	0.513423	-2.2068
																		Zik1	5.54579	3.5929	1.75319	2.04935	0.0404276		up-regulated		Tmem180	10.5699	-4.06256	0.95606	-4.24927	2.14e-05	0.0259476	down-regulated		Ctsc	7.66829	-6.54194	2.04467	-3.1995	0.00137665	0.999618	down-regulated		Cdca7	44.1414	-1.78356	0.59102	-3.01776
																		Gemin7	71.183	1.56119	0.546705	2.85563	0.00429517	0.54838	up-regulated		4931408C20Rik	9.13401	6.82467	1.28011	5.3313	9.75e-08	0.00020219	up-regulated		Zfp143	23.1036	-1.81788	0.893951	-2.03353	0.0419986	0.999618	down-regulated		Ttc30a1	6.33098	-2.6073	1.24259	-2.09827
																		Clptm1	34.324	1.14178	0.580949	1.96537	0.0493719	0.999926	up-regulated		Ptpn18	23.07	1.97389	0.762987	2.58706	0.00967986	0.99974	up-regulated		Coq7	32.0358	-2.18599	0.800364	-2.73125	0.00630951	0.999618	down-regulated		Osbpl6	65.5264	-1.23099	0.430876	-2.85694
																		Dyrk1b	5.05111	3.45038	1.72724	1.99762	0.0457574		up-regulated		Rfx8	2.34221	3.97255	1.82267	2.17952	0.0292927	0.99974	up-regulated		Usp31	83.5294	-9.98792	1.53334	-6.51385	7.32e-11	1.21e-06	down-regulated		Ube2e3	168.743	-1.11276	0.355186	-3.13288
																		Zbtb32	22.3596	1.75527	0.822964	2.13286	0.0329361		up-regulated		Slc9a4	17.2606	1.24008	0.579608	2.13951	0.0323944	0.99974	up-regulated		Cln3	26.0841	-1.98583	0.875511	-2.2682	0.0233169	0.999618	down-regulated		Nup35	443.239	-1.20929	0.381966	-3.16597
																		Gpi1	24.2451	1.7887	0.70573	2.53454	0.0112595		up-regulated		Nabp1	19.3801	1.81022	0.537914	3.36526	0.00076473	0.380559	up-regulated		Tmem219	3.14936	-5.26235	2.66341	-1.9758	0.0481776	0.999618	down-regulated		Btbd18	252.696	-1.46709	0.446377	-3.28666
																		Nudt19	22.966	1.48271	0.699189	2.12061	0.0339543		up-regulated		Ica1l	43.791	2.18019	0.524317	4.15815	3.21e-05	0.0332619	up-regulated		Rassf7	3.18386	-5.26861	2.68245	-1.96411	0.0495179	0.999618	down-regulated		Timm10	122.932	-1.25912	0.443081	-2.84175
																		Cyp2r1	16.4127	1.99199	0.936225	2.12769	0.0333632		up-regulated		Kansl1l	31.9835	1.48118	0.603858	2.45286	0.0141726	0.99974	up-regulated		Ctxn1	3.21788	-5.29122	2.63909	-2.00494	0.0449692	0.999618	down-regulated		Pramel7	256.41	-1.73745	0.520911	-3.3354
																		Mfhas1	78.7663	2.48072	0.430473	5.76278	8.27e-09	7.93e-06	up-regulated		Rpl37a	43.6934	1.05285	0.474708	2.21788	0.0265628	0.99974	up-regulated		Zfp958	67.892	-1.18038	0.595127	-1.98341	0.0473215	0.999618	down-regulated		Mtch2	124.316	-1.30961	0.463052	-2.82821
																		Fkbp8	25.9094	1.32648	0.674383	1.96696	0.049188		up-regulated		Traf3ip1	9.62172	2.46372	1.0513	2.34349	0.0191041	0.99974	up-regulated		Rab20	3.76562	-5.51769	2.50394	-2.2036	0.0275523	0.999618	down-regulated		C1qtnf4	47.9173	-1.35895	0.537396	-2.52877
																		Necab2	48.2778	1.41808	0.645661	2.19632	0.0280689	0.999926	up-regulated		Csrp1	28.8469	1.57234	0.621743	2.52892	0.0114414	0.99974	up-regulated		Mak16	9.98914	-2.74124	1.36042	-2.01499	0.0439055	0.999618	down-regulated		Kbtbd4	32.3902	-1.7934	0.565793	-3.1697
																		Chmp1a	34.3971	1.15528	0.571247	2.02238	0.0431366	0.999926	up-regulated		Susd4	7.13659	2.29386	1.09242	2.09979	0.0357473	0.99974	up-regulated		Asah1	19.7111	-1.97252	0.939909	-2.09863	0.0358498	0.999618	down-regulated		Psmc3	39.0688	-1.0666	0.519071	-2.05483
																		Rplp1	114.37	1.01008	0.396976	2.54445	0.0109451	0.843904	up-regulated		Batf3	16.1851	2.34332	0.58469	4.0078	6.13e-05	0.0586516	up-regulated		Zfp42	12.3714	-2.37814	1.17649	-2.02139	0.0432397	0.999618	down-regulated		Nr1h3	17.1944	-2.97335	0.896969	-3.31488
																		Glyctk	5.37401	4.43526	1.93271	2.29484	0.0217423		up-regulated		Usp6nl	27.3557	1.19263	0.52389	2.2765	0.0228161	0.99974	up-regulated		Gm10033	17.0479	-2.40503	1.1032	-2.18004	0.0292541	0.999618	down-regulated		Arfgap2	22.5693	-3.09233	0.686992	-4.50126
																		Fam229b	19.1869	1.8702	0.84203	2.22106	0.0263471		up-regulated		Ptpla	16.3492	1.34965	0.682587	1.97726	0.0480127	0.99974	up-regulated		Kxd1	44.2903	-1.52306	0.654605	-2.32669	0.0199817	0.999618	down-regulated		Ckap5	129.403	-1.11137	0.407506	-2.72724
																		Fam162b	2.74937	5.01375	2.37453	2.11147	0.034732		up-regulated		Tbpl2	37.0625	2.70802	0.639568	4.23415	2.29e-05	0.0259476	up-regulated		Dcaf15	4.03973	-5.61243	2.48004	-2.26304	0.0236329	0.999618	down-regulated		Atg13	49.1706	-1.39091	0.589619	-2.359
																		Pcbp3	29.4665	1.41581	0.641603	2.20668	0.0273364		up-regulated		Mrpl41	18.9163	1.74718	0.60011	2.91143	0.0035978	0.993804	up-regulated		Trmt1	16.8783	-2.29802	1.01647	-2.26079	0.023772	0.999618	down-regulated		Pex16	44.6276	-1.22535	0.532892	-2.29943
																		Atp5d	11.9723	2.35457	1.05266	2.23677	0.0253015		up-regulated		Uap1l1	5.27316	4.52204	1.62158	2.78866	0.00529261	0.99974	up-regulated		Rnaseh2a	4.45041	-5.75544	2.3809	-2.41734	0.0156344	0.999618	down-regulated		Alkbh3	7.03174	-2.73686	1.13679	-2.40752
																		Uqcr11	93.8186	1.15349	0.426406	2.70514	0.0068275	0.655472	up-regulated		Ppp2r4	39.511	1.30321	0.42283	3.0821	0.00205544	0.799115	up-regulated		Cntnap4	4.75854	-5.85143	2.33606	-2.50483	0.0122509	0.999618	down-regulated		Hipk3	88.2779	-1.04522	0.44896	-2.3281
																		Ccdc42	20.6406	1.57353	0.732755	2.14741	0.0317604		up-regulated		Ttc16	1.93939	3.78707	1.82898	2.0706	0.0383966	0.99974	up-regulated		Tomm20	15.1765	-2.15137	1.09046	-1.97291	0.0485061	0.999618	down-regulated		Eif3m	151.935	-1.06079	0.416053	-2.54966
																		Cyb5d2	18.6722	1.95582	0.83691	2.33695	0.0194415		up-regulated		Cacnb4	19.3343	1.76251	0.764392	2.30577	0.0211236	0.99974	up-regulated		Zfp809	13.5596	-3.34189	1.33678	-2.49996	0.0124207	0.999618	down-regulated		Arl14ep	71.1419	-1.07272	0.527062	-2.03529
																		Supt4a	40.815	1.38828	0.683217	2.03197	0.0421564	0.999926	up-regulated		Galnt13	1.44184	4.17004	2.12126	1.96583	0.049318		up-regulated		Tbx20	6.63189	-4.88651	2.12046	-2.30446	0.021197	0.999618	down-regulated		Ndufaf1	33.9339	-1.31062	0.640035	-2.04773
																		Abcc3	44.2969	1.23353	0.573911	2.14935	0.031607	0.999926	up-regulated		Sp3	55.2611	1.0786	0.400061	2.69609	0.0070158	0.99974	up-regulated		AI414108	5.09221	-4.47842	2.22452	-2.01321	0.0440925	0.999618	down-regulated		Sord	154.024	-1.83203	0.412643	-4.43974
																		Rpl27	47.7852	1.03573	0.5019	2.06362	0.0390541	0.999926	up-regulated		Gpr155	28.6161	1.80202	0.697961	2.58183	0.00982789	0.99974	up-regulated		Rab39	6.21273	-3.80214	1.88144	-2.02087	0.0432932	0.999618	down-regulated		Snrnp200	36.8542	-1.19869	0.562535	-2.13087
																		Hn1	77.8596	1.03021	0.412856	2.49533	0.0125841	0.879316	up-regulated		Arfgap2	12.4051	1.66221	0.767265	2.16641	0.0302798	0.99974	up-regulated		Mpi	11.0282	-2.94122	1.36294	-2.158	0.030928	0.999618	down-regulated		Ciao1	31.6305	-1.19307	0.59453	-2.00675
																		Arhgdia	35.0928	1.35883	0.578398	2.34931	0.0188084	0.999926	up-regulated		Lgr4	22.5533	1.76166	0.836318	2.10645	0.035165	0.99974	up-regulated		Lactb	56.3656	-1.44557	0.591654	-2.44327	0.014555	0.999618	down-regulated		Ckap2l	40.0493	-1.84659	0.543472	-3.39776
																		Tex21	8.07703	2.87336	1.36055	2.11191	0.0346945		up-regulated		Oip5	16.0707	1.76722	0.789526	2.23833	0.0251996	0.99974	up-regulated		Ddx43	8.60029	-3.68269	1.60996	-2.28744	0.02217	0.999618	down-regulated		Nop56	205.832	-1.17795	0.377849	-3.11752
																		Vti1b	44.9991	1.312	0.61309	2.13998	0.0323567	0.999926	up-regulated		Adal	16.5927	1.62559	0.769195	2.11337	0.0345695	0.99974	up-regulated		Ripply2	3.52602	-5.422	2.55888	-2.11889	0.0340996	0.999618	down-regulated		Vps16	24.6	-2.23116	0.688293	-3.24158
																		Ltbp2	10.2801	2.88286	1.26696	2.27542	0.0228809		up-regulated		Hck	1.5752	4.25477	1.87935	2.26396	0.0235768	0.99974	up-regulated		Snhg5	21.0707	-2.45632	0.959017	-2.56129	0.0104283	0.999618	down-regulated		Fastkd5	43.0454	-1.19149	0.544298	-2.18904
																		Tgfb3	67.4448	1.1832	0.472726	2.50294	0.0123168	0.877489	up-regulated		Dpm1	24.8898	1.38449	0.684532	2.02254	0.0431206	0.99974	up-regulated		Trim43b	34.3875	-1.96327	0.834304	-2.35318	0.0186134	0.999618	down-regulated		Itpa	46.9896	-1.66769	0.578418	-2.88318
																		Otub2	43.3047	1.12599	0.567521	1.98404	0.0472508	0.999926	up-regulated		Rps21	67.882	1.30139	0.522551	2.49045	0.0127583	0.99974	up-regulated		Rnf7	26.2876	-2.35434	0.870331	-2.7051	0.00682829	0.999618	down-regulated		Slc4a11	55.9035	-2.39989	0.517274	-4.63948
																		Zmynd11	109.51	1.19068	0.362437	3.28521	0.00101906	0.201055	up-regulated		Mrps28	22.885	1.96517	0.677203	2.90189	0.00370913	0.993804	up-regulated		Dbr1	14.8781	-2.24027	1.08997	-2.05535	0.0398457	0.999618	down-regulated		1110034G24Rik	9.85572	-1.98991	1.0027	-1.98455
																		Ripk1	53.0676	1.00454	0.491771	2.0427	0.041082	0.999926	up-regulated		Kcnmb2	39.8837	1.10698	0.554127	1.9977	0.0457492	0.99974	up-regulated		Trf	4.58747	-5.79645	2.37929	-2.43621	0.0148419	0.999618	down-regulated		Tasp1	67.6024	-1.9975	0.517145	-3.86254
																		Gm5141	22.5523	1.59768	0.706463	2.26152	0.0237269		up-regulated		Exosc9	43.6944	1.11445	0.54329	2.0513	0.0402375	0.99974	up-regulated		Hyal1	3.56004	-5.44231	2.57737	-2.11158	0.0347226	0.999618	down-regulated		Snx5	82.8446	-1.08816	0.475344	-2.28921
																		Rhobtb3	61.588	1.23634	0.443339	2.78869	0.00529209	0.57257	up-regulated		4930593A02Rik	8.17222	1.91818	0.884824	2.16787	0.0301689	0.99974	up-regulated		Rbm5	12.3395	-3.03989	1.38441	-2.1958	0.0281066	0.999618	down-regulated		Crnkl1	238.812	-1.68697	0.361668	-4.66442
																		Rfesd	57.2188	1.58091	0.499757	3.16335	0.00155964	0.290613	up-regulated		Hormad1	10.2239	2.1701	0.964694	2.24952	0.0244794	0.99974	up-regulated		Ccr1l1	3.492	-5.40147	2.6079	-2.0712	0.0383402	0.999618	down-regulated		Xrn2	68.8858	-1.15484	0.53937	-2.1411
																		Snora47	99.9843	1.96965	0.931864	2.11366	0.0345441	0.999926	up-regulated		Man1a2	45.4692	1.11837	0.509686	2.19423	0.0282189	0.99974	up-regulated		Rgn	166.505	-1.60019	0.465185	-3.4399	0.00058192	0.599449	down-regulated		Gm14139	10.7209	-2.42704	0.905841	-2.67933
																		Marveld2	82.2336	1.35262	0.416474	3.2478	0.00116302	0.2229	up-regulated		4933431E20Rik	11.5333	1.51619	0.753949	2.01099	0.0443264	0.99974	up-regulated		Stag2	68.0733	-1.24364	0.596421	-2.08518	0.0370533	0.999618	down-regulated		Cst7	16.0361	-1.5104	0.742478	-2.03427
																		Isl1	52.6388	1.25458	0.488518	2.56813	0.0102249	0.806926	up-regulated		A930005H10Rik	3.97391	2.62819	1.2072	2.17709	0.0294735	0.99974	up-regulated		1700080O16Rik	11.1603	-7.08165	1.89065	-3.74562	0.00017995	0.329552	down-regulated		Gins1	21.4925	-1.98527	0.805273	-2.46534
																		Nek4	10.5243	2.08844	1.0397	2.0087	0.0445689		up-regulated		Dbt	47.9599	3.36057	0.50133	6.70331	2.04e-11	8.45e-08	up-regulated		1700013H16Rik	9.87483	-4.50743	1.79202	-2.51528	0.0118937	0.999618	down-regulated		Nsfl1c	28.165	-1.61311	0.667623	-2.41619
																		Msra	19.6584	1.89441	0.860663	2.2011	0.0277286		up-regulated		Lppr5	4.44113	4.94894	1.66677	2.96918	0.00298596	0.938058	up-regulated		Zfp275	3.14936	-5.26235	2.66341	-1.9758	0.0481776	0.999618	down-regulated		Rbck1	15.2153	-1.88339	0.77412	-2.43294
																		Atf4	96.9057	1.49233	0.398746	3.74255	0.00018216	0.0509137	up-regulated		Abcd3	70.42	1.40624	0.364109	3.86213	0.0001124	0.0874004	up-regulated		Itm2a	4.38188	-5.73456	2.3876	-2.40181	0.0163141	0.999618	down-regulated		Cdk5rap1	33.241	-2.68555	0.684674	-3.92237
																		Zfp385a	19.6151	1.71501	0.762656	2.24873	0.0245296		up-regulated		Odf2l	52.852	1.48172	0.524534	2.82483	0.00473063	0.99974	up-regulated		Sh3bgrl	59.2598	-1.94872	0.5976	-3.26092	0.00111053	0.963356	down-regulated		Map1lc3a	99.62	-1.42936	0.495115	-2.88693
																		Mis18a	99.2322	1.23638	0.39614	3.12108	0.00180192	0.326682	up-regulated		Rps20	45.5966	2.09964	0.666923	3.14824	0.00164255	0.704653	up-regulated		Cypt3	4.55296	-5.79204	2.35844	-2.45587	0.0140543	0.999618	down-regulated		Mmp24	5.54249	-2.78314	1.33623	-2.08283
																		Kctd5	808.253	1.95063	0.290971	6.70387	2.03e-11	2.72e-08	up-regulated		Rmdn1	10.6536	2.21206	1.0495	2.10773	0.0350541	0.99974	up-regulated		Sesn1	8.80587	-3.71573	1.59858	-2.32439	0.0201046	0.999618	down-regulated		Eif6	438.365	-1.04269	0.332036	-3.14028
																		Cox7a2l	71.0586	1.32209	0.471115	2.80629	0.0050115	0.560286	up-regulated		Gm3893	22.2263	1.64764	0.599516	2.74828	0.00599095	0.99974	up-regulated		Gja1	11.8437	-3.73265	1.40574	-2.6553	0.00792387	0.999618	down-regulated		Cep250	18.3031	-1.5519	0.758922	-2.04488
																		Dync2li1	9.43465	3.19423	1.27098	2.51321	0.0119639		up-regulated		Ccdc107	15.6201	1.72029	0.745068	2.30891	0.0209488	0.99974	up-regulated		Tmem26	4.27933	-5.69655	2.42559	-2.34852	0.018848	0.999618	down-regulated		Ergic3	45.6852	-1.87339	0.527291	-3.55286
																		Vaultrc5	11.4356	2.19188	1.02089	2.14703	0.0317911		up-regulated		Nans	18.3486	1.743	0.714451	2.43963	0.0147024	0.99974	up-regulated		2310039L15Rik	51.2351	-1.45986	0.643795	-2.26758	0.0233549	0.999618	down-regulated		Cpne1	78.843	-1.34097	0.437314	-3.06638
																		Fgf1	46.6433	1.2838	0.499813	2.56857	0.0102119	0.806926	up-regulated		Ptprd	42.1777	1.09904	0.545983	2.01296	0.0441186	0.99974	up-regulated		Rdh18-ps	4.03973	-5.61243	2.48004	-2.26304	0.0236329	0.999618	down-regulated		Ndrg3	17.6168	-2.29479	0.750496	-3.0577
																		Stk32a	10.2031	6.91329	1.74974	3.95104	7.78e-05		up-regulated		9530080O11Rik	3.25803	3.30941	1.50483	2.19919	0.0278641	0.99974	up-regulated		Cd63	4.621	-5.8219	2.4794	-2.34811	0.0188688	0.999618	down-regulated		Manbal	5.85944	-3.00582	1.27511	-2.3573
																		Ctdp1	38.7194	1.37738	0.553635	2.48787	0.0128509	0.883395	up-regulated		Yipf1	63.7138	1.30544	0.468626	2.78568	0.00534149	0.99974	up-regulated		Morc2a	38.8707	-1.86881	0.772043	-2.4206	0.015495	0.999618	down-regulated		Ctnnbl1	94.1506	-2.28377	0.436967	-5.22643
																		Aip	52.5092	1.4984	0.508882	2.94449	0.00323485	0.477455	up-regulated		Dmap1	50.0543	1.20885	0.445917	2.71093	0.00670953	0.99974	up-regulated		Tbc1d10a	15.527	-3.20766	1.14707	-2.7964	0.00516758	0.999618	down-regulated		Rprd1b	103.092	-1.16676	0.410068	-2.84528
																		Cwf19l1	57.2956	1.12594	0.470159	2.39481	0.0166288	0.999926	up-regulated		Lsm10	111.699	1.48136	0.434179	3.41186	0.0006452	0.348998	up-regulated		Npc1l1	3.69709	-5.49305	2.52202	-2.17804	0.0294034	0.999618	down-regulated		Srsf6	121.082	-2.00143	0.446564	-4.48185
																											Ago4	4.22036	2.96123	1.34971	2.19397	0.0282378	0.99974	up-regulated		Ccdc85a	100.423	-1.00524	0.481559	-2.08746	0.0368463	0.999618	down-regulated		Sys1	114.728	-1.63643	0.41472	-3.94586
																											Pef1	18.1681	1.41707	0.696588	2.0343	0.0419218	0.99974	up-regulated		Snrnp25	9.6411	-3.36047	1.48109	-2.26891	0.0232736	0.999618	down-regulated		Spata25	1.69201	-5.17018	2.48786	-2.07816
																											Mecr	26.3272	1.01803	0.507956	2.00416	0.045053	0.99974	up-regulated		Itk	3.35494	-5.34727	2.60973	-2.04897	0.0404649	0.999618	down-regulated		Ctsa	101.511	-1.39434	0.412256	-3.38223
																											Atpif1	54.1164	1.02774	0.437713	2.34798	0.0188753	0.99974	up-regulated		Timd2	7.45374	-5.05279	2.00376	-2.52165	0.0116807	0.999618	down-regulated		Cse1l	154.717	-1.50297	0.414569	-3.62539
																											Gm13032	2.62998	3.41195	1.49626	2.28032	0.0225888	0.99974	up-regulated		Gm2a	19.2834	-2.18879	1.02239	-2.14085	0.0322859	0.999618	down-regulated		Ddx27	88.7242	-1.03137	0.426508	-2.41818
																											Draxin	2.31711	4.79228	1.90312	2.51812	0.0117983	0.99974	up-regulated		Mgl2	7.57383	-3.48484	1.735	-2.00856	0.0445838	0.999618	down-regulated		Ptgis	6.80502	-2.78843	1.14476	-2.43583
																											2610002J02Rik	20.1167	1.34015	0.650626	2.05979	0.0394189	0.99974	up-regulated		Efcab5	16.8798	-2.21203	1.05815	-2.09048	0.0365748	0.999618	down-regulated		Mocs3	12.4142	-2.01376	0.926715	-2.17301
																											Cfap74	6.22563	2.64929	1.10276	2.40241	0.0162875	0.99974	up-regulated		Dgke	26.71	-2.29627	0.919732	-2.49667	0.0125366	0.999618	down-regulated		Aurka	214.803	-2.21658	0.350737	-6.31978
																											Mrpl20	6.39373	2.76213	1.11621	2.47456	0.0133402	0.99974	up-regulated		Luc7l3	71.5855	-1.05281	0.534516	-1.96966	0.0488775	0.999618	down-regulated		Rtfdc1	134.533	-1.78033	0.386909	-4.60143
																											Aurkaip1	27.192	1.25135	0.609536	2.05296	0.0400764	0.99974	up-regulated		Gm11544	22.4191	-2.44242	1.06091	-2.30218	0.0213248	0.999618	down-regulated		Nelfcd	43.0287	-2.55282	0.567002	-4.50232
																											Tomm7	42.5426	1.43632	0.480328	2.99029	0.00278715	0.912497	up-regulated		Hoxb9	6.08465	-4.74979	2.09334	-2.269	0.0232682	0.999618	down-regulated		Gm14405	5.33874	-4.34656	1.54835	-2.80722
																											Gm6083	11.4845	1.56033	0.751591	2.07603	0.037891	0.99974	up-regulated		Fzd2	5.67348	-4.65506	2.18957	-2.12602	0.0335019	0.999618	down-regulated		Psma7	117.794	-1.43472	0.456968	-3.13965
																											Krtcap3	14.9098	1.43393	0.64799	2.21288	0.0269059	0.99974	up-regulated		Arl16	4.27933	-5.69655	2.42559	-2.34852	0.018848	0.999618	down-regulated		Adrm1	157.718	-1.04825	0.403264	-2.59941
																											Fosl2	2.07492	3.92093	1.81736	2.15748	0.0309679	0.99974	up-regulated		Dcdc2c	415.154	-1.79112	0.462807	-3.87011	0.00010878	0.245425	down-regulated		Stmn3	99.3504	-2.53119	0.510876	-4.9546
																											Gm1673	12.4918	1.99993	0.739217	2.70547	0.00682073	0.99974	up-regulated		Dld	197.716	-1.28105	0.395428	-3.23964	0.00119679	0.986274	down-regulated		Zgpat	25.1575	-1.61313	0.630568	-2.55821
																											Klf3	4.62329	3.03376	1.46522	2.07051	0.0384042	0.99974	up-regulated		Bcap29	108.63	-1.11683	0.554187	-2.01527	0.0438767	0.999618	down-regulated		Pex2	12.2556	-2.4311	1.02241	-2.37781
																											Nmu	17.6669	2.11262	0.596387	3.54236	0.00039656	0.234936	up-regulated		Agr3	68.3209	-1.19123	0.603002	-1.97549	0.0482122	0.999618	down-regulated		1810022K09Rik	54.22	-1.11979	0.478957	-2.33798
																											Rufy3	1.85377	3.74401	1.84052	2.03421	0.0419303	0.99974	up-regulated		Lsmem1	5.85401	-6.15075	2.19938	-2.79658	0.00516463	0.999618	down-regulated		Actl6a	99.2044	-1.20564	0.414639	-2.9077
																											Pop5	37.3384	1.3045	0.544139	2.39737	0.0165134	0.99974	up-regulated		Dnajb9	103.981	-1.7239	0.4823	-3.57434	0.00035112	0.522118	down-regulated		Ttc14	78.0359	-1.68991	0.498929	-3.38708
																											Mdh2	53.2952	1.14002	0.494183	2.30688	0.0210617	0.99974	up-regulated		Ttc9	8.20706	-5.19064	1.94864	-2.66372	0.00772811	0.999618	down-regulated		Acad9	13.7912	-2.03746	0.908422	-2.24286
																											Psmg3	17.6683	1.36695	0.570654	2.39541	0.0166017	0.99974	up-regulated		BB287469	88.1041	-1.43379	0.681015	-2.10538	0.0352584	0.999618	down-regulated		Selt	238.492	-1.06925	0.389311	-2.74652
																											1110019D14Rik	14.4069	1.2425	0.616437	2.01561	0.0438408	0.99974	up-regulated		Cep128	57.6697	-1.37062	0.612689	-2.23705	0.025283	0.999618	down-regulated		Ppid	177.348	-1.29899	0.390445	-3.32695
																											Ssbp1	47.4668	1.34183	0.489533	2.74103	0.00612464	0.99974	up-regulated		Nrde2	8.29314	-3.38116	1.62845	-2.0763	0.0378662	0.999618	down-regulated		Isg20l2	49.2185	-1.08532	0.535237	-2.02773
																											Fam115a	1.91017	4.46529	2.10789	2.11837	0.0341439	0.99974	up-regulated		Uqcrfs1	12.1931	-4.71239	1.53317	-3.07363	0.00211474	0.999618	down-regulated		Gpatch4	44.4623	-1.95804	0.631694	-3.09966
																											Tmem176b	11.9544	2.19188	0.921679	2.37814	0.0174003	0.99974	up-regulated		Faf2	5.12623	-4.49296	2.19188	-2.04983	0.0403815	0.999618	down-regulated		Smg5	35.0095	-1.4168	0.583489	-2.42815
																											Lsm5	47.2281	1.33298	0.485724	2.74431	0.0060639	0.99974	up-regulated		Ctsl	68.4661	-2.41838	0.688459	-3.51275	0.00044349	0.522118	down-regulated		Ssr2	119.309	-1.28689	0.402075	-3.20064
																											Cd8a	4.29037	5.69195	2.85061	1.99675	0.0458524	0.99974	up-regulated		Uqcrb	17.3409	-2.60554	1.01948	-2.55575	0.0105959	0.999618	down-regulated		Rusc1	31.2816	-1.18211	0.600073	-1.96994
																											Dnah6	9.57279	1.63965	0.805437	2.03573	0.0417778	0.99974	up-regulated		2210408I21Rik	15.9069	-2.97152	1.11278	-2.67036	0.00757689	0.999618	down-regulated		Fdps	42.8514	-1.16964	0.536249	-2.18116
																											Figla	10.0618	2.41554	0.950017	2.54263	0.011002	0.99974	up-regulated		F2r	5.96195	-3.62738	1.82668	-1.98578	0.0470581	0.999618	down-regulated		Mtx1	18.5197	-1.86812	0.814964	-2.29227
																											Gata2	1.71382	4.41524	1.99038	2.21829	0.0265351	0.99974	up-regulated		Dnajc9	190.868	-1.05369	0.393205	-2.67975	0.00736776	0.999618	down-regulated		Them4	102.432	-1.6577	0.407339	-4.06957
																											Rdh13	10.2449	4.9019	1.23085	3.98255	6.82e-05	0.0605882	up-regulated		Spcs1	188.52	-1.02337	0.465396	-2.19893	0.0278831	0.999618	down-regulated		Psmb4	199.981	-1.20312	0.352968	-3.40858
																											Shisa7	2.55376	4.8976	1.89663	2.58227	0.00981525	0.99974	up-regulated		Smim4	7.80535	-6.56583	2.04258	-3.21447	0.00130685	0.999618	down-regulated		Psmd4	194.803	-1.45975	0.345959	-4.21945
																											Zfp954	8.94388	2.17587	0.96551	2.2536	0.0242215	0.99974	up-regulated		Zmym5	9.17307	-3.3522	1.57357	-2.13031	0.0331462	0.999618	down-regulated		Vps72	28.7499	-1.2039	0.571273	-2.1074
																											Ppp5c	35.8677	1.13355	0.570346	1.98748	0.0468688	0.99974	up-regulated		Spata13	7.1063	-3.21405	1.63384	-1.96718	0.0491625	0.999618	down-regulated		Scnm1	76.3878	-1.38116	0.479123	-2.88269
																											Foxa3	3.02962	3.58263	1.54706	2.31576	0.0205716	0.99974	up-regulated		Spry2	38.305	-1.66322	0.717806	-2.31709	0.0204986	0.999618	down-regulated		Cers2	62.821	-2.11614	0.495083	-4.27433
																											Snrpd2	27.962	2.22713	0.79229	2.811	0.00493871	0.99974	up-regulated		Emc2	72.2592	-1.70001	0.691299	-2.45915	0.0139266	0.999618	down-regulated		Tars2	29.851	-2.35819	0.702214	-3.35823
																											Gm4567	27.2049	1.25134	0.477244	2.62201	0.00874124	0.99974	up-regulated		Maf1	6.85233	-3.83695	1.75451	-2.18691	0.0287492	0.999618	down-regulated		Polr3c	63.644	-2.17743	0.520757	-4.18127
																											Ceacam10	27.4722	1.02251	0.515377	1.98401	0.0472545	0.99974	up-regulated		Rpl3	14.2451	-3.35527	1.22298	-2.74353	0.00607834	0.999618	down-regulated		Phgdh	98.5678	-3.29256	0.523587	-6.28846
																											Fbl	22.2317	1.10431	0.50653	2.18015	0.0292465	0.99974	up-regulated		Ppp6r2	18.7628	-2.39279	1.01074	-2.36736	0.0179157	0.999618	down-regulated		Wdr3	72.0257	-1.56108	0.532848	-2.92969
																											Eif3k	85.9227	1.02082	0.43551	2.34397	0.0190799	0.99974	up-regulated		Mapk8ip2	3.45749	-5.39566	2.57686	-2.09389	0.0362694	0.999618	down-regulated		Ddx20	137.336	-1.19906	0.370094	-3.23987
																											Tbcb	48.7602	1.11164	0.538426	2.0646	0.0389605	0.99974	up-regulated		Morc1	15.5889	-2.18358	1.06941	-2.04186	0.0411658	0.999618	down-regulated		Dbt	43.7357	-1.31651	0.524013	-2.51235
																											Cox6b1	69.4593	1.09211	0.398534	2.74032	0.00613785	0.99974	up-regulated		Mrpl39	6.56434	-4.85478	2.0909	-2.32187	0.0202401	0.999618	down-regulated		Elovl6	70.9295	-1.74375	0.473503	-3.68265
																											Etfb	22.6749	1.26787	0.614782	2.06232	0.0391777	0.99974	up-regulated		Zfp97	89.7083	-1.22516	0.503563	-2.43298	0.0149752	0.999618	down-regulated		Ints12	32.0372	-1.22339	0.605554	-2.02029
																											Bcl2l12	6.91841	2.20398	1.02056	2.15957	0.0308058	0.99974	up-regulated		Snrpc	39.114	-2.12024	0.754254	-2.81105	0.00493801	0.999618	down-regulated		Mir1956	6.87313	-2.68861	1.29603	-2.0745
																											Sult2b1	1.9899	4.54049	2.20536	2.05884	0.0395096	0.99974	up-regulated		Akap8l	4.86109	-5.88568	2.3119	-2.54582	0.0109021	0.999618	down-regulated		Ccbl2	38.0117	-1.92117	0.706118	-2.72075
																											Ldhc	11.9559	2.7524	1.06072	2.59483	0.0094637	0.99974	up-regulated		Zfp81	14.4652	-2.29755	1.0899	-2.10804	0.0350275	0.999618	down-regulated		Rpf1	120.549	-1.18015	0.395049	-2.98736
																											Htatip2	13.4563	2.27096	0.865963	2.62246	0.00872967	0.99974	up-regulated		Angptl4	3.93669	-5.58427	2.47332	-2.2578	0.0239582	0.999618	down-regulated		Cth	61.2281	-1.32938	0.569135	-2.33579
																											Ndn	2.89491	4.30566	2.00013	2.15269	0.0313434	0.99974	up-regulated		Ehd3	24.5877	-5.09257	1.1902	-4.27876	1.88e-05	0.0774393	down-regulated		Sdcbp	27.0675	-1.74159	0.6922	-2.51603
																											Nr2f2	14.5406	1.98427	0.808384	2.45462	0.0141035	0.99974	up-regulated		Prepl	46.458	-1.46864	0.642497	-2.28584	0.0222639	0.999618	down-regulated		Coq3	38.8654	-1.34427	0.521391	-2.57824
																											Mrpl46	43.9352	1.31008	0.542831	2.41342	0.0158034	0.99974	up-regulated		Iws1	90.0785	-1.14564	0.529047	-2.16549	0.0303503	0.999618	down-regulated		Fut9	2.53037	-5.66356	2.18723	-2.58938
																											Iqgap1	29.9438	1.11299	0.541566	2.05514	0.0398658	0.99974	up-regulated		Eif1a	11.0452	-3.3727	1.58661	-2.12572	0.0335264	0.999618	down-regulated		Mdn1	87.4835	-1.52667	0.508569	-3.00189
																											l7Rn6	24.8111	1.09707	0.48936	2.24185	0.0249712	0.99974	up-regulated		Malt1	9.01097	-3.75493	1.59001	-2.36158	0.0181971	0.999618	down-regulated		Rngtt	102.727	-1.52614	0.435633	-3.50328
																											Tmem126a	11.9288	1.9892	0.893377	2.22661	0.0259732	0.99974	up-regulated		Ier3ip1	9.56409	-3.00521	1.41967	-2.11684	0.0342736	0.999618	down-regulated		Aptx	19.3131	-1.48003	0.70051	-2.11279
																											Tmem126b	12.7022	2.13338	0.777259	2.74475	0.00605579	0.99974	up-regulated		Chka	10.6394	-2.84633	1.35108	-2.10671	0.0351426	0.999618	down-regulated		Dnaja1	244.087	-1.00777	0.351173	-2.86972
																											Acer3	19.4615	1.23737	0.586663	2.10916	0.0349308	0.99974	up-regulated		Rtn3	88.1825	-1.19858	0.547902	-2.18758	0.0287001	0.999618	down-regulated		Vcp	113.701	-1.0814	0.475338	-2.27502
																											Mgmt	9.23607	2.36935	1.04279	2.27212	0.0230791	0.99974	up-regulated		Nxf1	40.6056	-1.36081	0.67762	-2.00822	0.0446194	0.999618	down-regulated		Stoml2	47.2206	-2.53227	0.568156	-4.457
																											Shcbp1	52.9148	1.18055	0.527822	2.23665	0.025309	0.99974	up-regulated		Oosp2	488.577	-1.47925	0.428544	-3.4518	0.00055686	0.599449	down-regulated		Ccdc107	14.9473	-2.33674	0.92754	-2.51929
																											Saraf	55.8308	1.4311	0.437002	3.27482	0.0010573	0.487181	up-regulated		Stx3	5.8195	-6.14737	2.19795	-2.79687	0.00516007	0.999618	down-regulated		Creb3	12.4026	-2.23407	0.847047	-2.63749
																											Eri1	118.469	1.00661	0.309714	3.25013	0.00115351	0.512531	up-regulated		Dmrt2	7.69923	-3.42717	1.58464	-2.16274	0.0305609	0.999618	down-regulated		Polr1e	147.91	-1.0955	0.373672	-2.93172
																											Mfhas1	115.555	2.88071	0.366754	7.85462	4.01e-15	2.49e-11	up-regulated		Dpcd	61.1505	-1.22245	0.570856	-2.14144	0.0322387	0.999618	down-regulated		Tomm5	250.48	-1.0086	0.471272	-2.14016
																											Tlr3	15.1171	1.54242	0.698313	2.20879	0.0271894	0.99974	up-regulated		Gm7102	263.988	-1.86205	0.46955	-3.96561	7.32e-05	0.241326	down-regulated		5830415F09Rik	22.7913	-2.14415	0.645274	-3.32285
																											Stox2	14.3799	1.31236	0.604434	2.17121	0.029915	0.99974	up-regulated		Prim2	18.3675	2.10703	1.00482	2.09692	0.0360008	0.999618	up-regulated		Smc2	48.3068	-1.8937	0.614336	-3.08251
																											Ddx49	6.02796	1.99614	0.977023	2.04308	0.0410441	0.99974	up-regulated		Abcb6	30.6032	2.28632	0.98176	2.3288	0.0198697	0.999618	up-regulated		Kdm4c	56.5469	-1.01835	0.495495	-2.05521
																											Cope	41.901	1.42263	0.495334	2.87206	0.00407807	0.994808	up-regulated		Sh3bp4	59.9231	1.3538	0.605642	2.23532	0.0253966	0.999618	up-regulated		Kank4	20.8767	-1.60362	0.74572	-2.15043
																											Rnaseh2a	8.7561	2.27914	0.853134	2.6715	0.0075514	0.99974	up-regulated		Gbx2	140.418	1.1231	0.454123	2.47312	0.0133939	0.999618	up-regulated		Ttc4	28.0169	-1.56755	0.76003	-2.06248
																											Zfp90	36.0193	1.2559	0.553833	2.26765	0.0233505	0.99974	up-regulated		Plekha6	56.7633	1.42593	0.633955	2.24926	0.0244961	0.999618	up-regulated		Acot11	3.65309	-3.58868	1.71935	-2.08724
																											Zfp612	53.0414	1.35218	0.541151	2.49871	0.0124648	0.99974	up-regulated		Rgs7	6.42285	6.00294	2.14092	2.80391	0.0050487	0.999618	up-regulated		Yipf1	74.1633	-1.37706	0.536804	-2.56529
																											Glg1	24.0091	1.622	0.771479	2.10245	0.0355137	0.99974	up-regulated		Susd4	12.227	2.84404	1.36556	2.08268	0.0372803	0.999618	up-regulated		Ndc1	30.6254	-1.11358	0.559769	-1.98936
																											Mlycd	21.7367	2.10578	0.721534	2.91848	0.00351742	0.993804	up-regulated		Mfsd7b	4.44846	5.4755	2.36912	2.3112	0.0208219	0.999618	up-regulated		Zyg11a	20.5545	-2.10265	0.706947	-2.97427
																											Gpr83	5.49394	3.66017	1.43751	2.54618	0.0108909	0.99974	up-regulated		Batf3	14.4673	2.9291	1.17464	2.49362	0.0126447	0.999618	up-regulated		Rnf11	294.912	-1.44459	0.458428	-3.15118
																											Qtrt1	13.6815	1.79315	0.855635	2.0957	0.0361092	0.99974	up-regulated		Sptan1	90.9876	1.10643	0.496037	2.23053	0.0257121	0.999618	up-regulated		Mknk1	31.0855	-1.31726	0.615522	-2.14006
																											B3gat1	1.59715	4.23586	2.08223	2.03429	0.0419222	0.99974	up-regulated		Fpgs	313.117	1.07391	0.434691	2.47052	0.0134918	0.999618	up-regulated		Toe1	20.4586	-1.68126	0.661061	-2.54328
																											Spa17	21.8914	1.32151	0.615588	2.14674	0.031814	0.99974	up-regulated		Arhgap15	57.4774	1.21441	0.604989	2.00733	0.0447147	0.999618	up-regulated		Hpdl	33.5715	-1.50421	0.589106	-2.55337
																											3110039I08Rik	1.84304	4.43035	2.25099	1.96818	0.0490476	0.99974	up-regulated		Astl	54.348	1.28683	0.645603	1.99323	0.0462366	0.999618	up-regulated		Urod	36.6264	-1.2184	0.601802	-2.02459
																											Lingo1	5.78624	2.73989	1.27749	2.14474	0.0319734	0.99974	up-regulated		Itch	105.961	1.17995	0.471409	2.50303	0.0123135	0.999618	up-regulated		Eif2b3	57.3953	-1.99357	0.610575	-3.26507
																											Thsd4	33.7948	1.26736	0.574655	2.20543	0.0274238	0.99974	up-regulated		Rbm12	31.0961	1.65247	0.83056	1.98958	0.046637	0.999618	up-regulated		Rps8	391.459	-1.09604	0.403744	-2.71469
																											Spg21	40.7315	1.19683	0.421585	2.83888	0.00452719	0.99974	up-regulated		Pabpc1l	369.363	1.19073	0.420346	2.83274	0.00461508	0.999618	up-regulated		Kif2c	131.528	-1.567	0.44859	-3.49316
																											Khdc3	156.456	1.96026	0.816575	2.40059	0.0163687	0.99974	up-regulated		Prpf6	79.4618	1.20428	0.587988	2.04814	0.0405468	0.999618	up-regulated		Dmap1	18.0527	-1.70214	0.774906	-2.19657
																											Fam83b	7.93065	3.22767	1.18934	2.71383	0.00665111	0.99974	up-regulated		Lrrcc1	112.058	1.13214	0.461727	2.45198	0.0142073	0.999618	up-regulated		Dph2	44.9741	-1.97343	0.655095	-3.01243
																											Mlip	11.0553	1.74302	0.704871	2.47281	0.0134054	0.99974	up-regulated		Kcnmb2	33.5664	1.47468	0.74224	1.9868	0.0469445	0.999618	up-regulated		Med8	45.345	-1.24829	0.511005	-2.44282
																											Gsta2	2.17089	3.98883	1.80002	2.216	0.0266916	0.99974	up-regulated		Scamp3	191.688	1.11413	0.398782	2.79383	0.00520877	0.999618	up-regulated		Cdc20	281.32	-1.53101	0.40553	-3.77532
																											Cpne4	4.72261	2.44746	1.18323	2.06846	0.0385966	0.99974	up-regulated		Ciart	12.4759	2.82173	1.36459	2.06781	0.0386574	0.999618	up-regulated		Zmpste24	174.545	-1.00326	0.409307	-2.45112
																											Gadl1	2.92281	3.40777	1.6875	2.01941	0.0434442	0.99974	up-regulated		Dclre1b	11.8338	2.79141	1.38668	2.01302	0.044113	0.999618	up-regulated		Macf1	70.9014	-1.1899	0.523542	-2.27278
																											5730405O15Rik	1.95829	3.7675	1.73961	2.16571	0.0303333	0.99974	up-regulated		Ampd2	22.3123	2.20659	0.963277	2.29072	0.0219798	0.999618	up-regulated		Adprhl2	22.7409	-2.70589	0.706235	-3.83143
																											Rpl39	52.1295	2.62909	1.22256	2.15048	0.0315172	0.99974	up-regulated		Atxn7l2	7.63116	3.80486	1.75656	2.16609	0.0303041	0.999618	up-regulated		Hdac1	188.409	-1.03198	0.373404	-2.76371
																											Ndufa1	46.9789	1.06588	0.536416	1.98705	0.0469171	0.99974	up-regulated		Sort1	42.5884	1.41946	0.673446	2.10776	0.0350521	0.999618	up-regulated		Pef1	8.8542	-2.37288	1.09333	-2.17033
																											Cnga2	12.732	1.60673	0.782122	2.05432	0.039945	0.99974	up-regulated		Abcd3	44.1662	1.95444	0.670152	2.91641	0.00354088	0.999618	up-regulated		Rcc1	37.183	-2.662	0.642846	-4.14096
																											1700010D01Rik	3.5925	2.45765	1.21354	2.02519	0.0428483	0.99974	up-regulated		Zgrf1	21.8393	2.7201	0.959251	2.83565	0.00457321	0.999618	up-regulated		Med18	11.0842	-2.19533	0.971492	-2.25975
																											Rps4x	123.045	1.19156	0.524627	2.27125	0.0231319	0.99974	up-regulated		Fancg	17.5932	2.10335	1.0209	2.06028	0.0393713	0.999618	up-regulated		Gpr3	65.7311	-1.1023	0.511378	-2.15556
																											Rpl36a	46.6973	1.06942	0.506408	2.11178	0.0347051	0.99974	up-regulated		Rgs3	22.3024	2.1991	1.05693	2.08064	0.0374669	0.999618	up-regulated		Ncmap	24.8548	-1.76048	0.653327	-2.69465
																											Tbc1d8b	10.2842	1.69275	0.668896	2.53066	0.0113847	0.99974	up-regulated		Cdc20	147.061	1.33621	0.431601	3.09595	0.00196186	0.999618	up-regulated		Pnrc2	27.4863	-1.50914	0.738073	-2.0447
																											Map7d2	20.9197	1.62456	0.803884	2.02089	0.0432911	0.99974	up-regulated		Pithd1	153.605	1.08866	0.451736	2.40995	0.0159547	0.999618	up-regulated		Mul1	23.3261	-1.27166	0.63172	-2.01302
																											Nhs	9.59343	2.16168	0.964217	2.24191	0.0249674	0.99974	up-regulated		Kazn	26.5533	1.8464	0.868357	2.12631	0.0334772	0.999618	up-regulated		Spata21	29.5464	-1.29476	0.605164	-2.13952
																											E030030I06Rik	21.3389	1.29535	0.569746	2.27356	0.0229927	0.99974	up-regulated		Acot7	87.4394	1.05205	0.507719	2.07212	0.0382546	0.999618	up-regulated		Zbtb17	55.6133	-1.88142	0.484157	-3.88598
																											Slc2a12	46.9304	1.40943	0.650826	2.16561	0.0303413	0.99974	up-regulated		Htr5a	281.612	1.01621	0.37639	2.69989	0.00693616	0.999618	up-regulated		Plekhm2	3.12284	-5.01393	1.95215	-2.56841
																											Hddc2	12.7159	1.76587	0.885548	1.9941	0.0461415	0.99974	up-regulated		Wfs1	98.7346	1.03907	0.511088	2.03306	0.042046	0.999618	up-regulated		Pramel4	141.225	-2.01669	0.41479	-4.86197
																											Gopc	26.3377	1.33713	0.54897	2.43571	0.0148628	0.99974	up-regulated		Kdr	13.9031	2.45917	1.18217	2.08021	0.0375061	0.999618	up-regulated		Gm13102	104.893	-1.93374	0.426776	-4.53105
																											Gja1	3.81906	3.50977	1.71407	2.04762	0.0405971	0.99974	up-regulated		Lnx2	120.038	1.11276	0.472806	2.35351	0.0185969	0.999618	up-regulated		Gm13128	31.54	-2.89353	0.713889	-4.05319
																											Chchd10	10.8678	2.14172	1.05842	2.0235	0.0430214	0.99974	up-regulated		Tmem150a	77.4754	1.51613	0.600753	2.52372	0.0116119	0.999618	up-regulated		Gm13247	145.135	-1.12169	0.375597	-2.98641
																											1600002K03Rik	5.50231	3.32066	1.36139	2.43917	0.0147211	0.99974	up-regulated		Tpra1	46.6497	1.57617	0.644615	2.44513	0.0144798	0.999618	up-regulated		Mad2l2	75.1347	-1.4106	0.445879	-3.16365
																											Efna2	20.5274	1.37111	0.589429	2.32617	0.0200092	0.99974	up-regulated		Tspan9	77.8044	1.28906	0.636058	2.02664	0.0426996	0.999618	up-regulated		Fbxo6	40.0388	-2.88906	0.649314	-4.4494
																											Timm13	27.2307	1.52098	0.618024	2.46103	0.0138538	0.99974	up-regulated		Zfp428	4.59597	5.51632	2.40306	2.29554	0.0217024	0.999618	up-regulated		Exosc10	72.6315	-1.09773	0.476236	-2.30501
																											Apba3	1.88908	3.72252	1.86596	1.99496	0.0460469	0.99974	up-regulated		Arhgef1	23.4958	2.20303	1.00076	2.20136	0.0277108	0.999618	up-regulated		Srm	79.4251	-2.43184	0.495387	-4.90898
																											Slc5a8	11.1569	2.22221	0.968663	2.2941	0.0217849	0.99974	up-regulated		Ticrr	294.909	1.13703	0.385159	2.95209	0.00315626	0.999618	up-regulated		Mrpl20	131.032	-1.37812	0.444327	-3.1016
																											Gm15915	13.6803	1.65938	0.719259	2.30706	0.0210512	0.99974	up-regulated		Tufm	6.6051	4.57564	2.05038	2.23161	0.0256408	0.999618	up-regulated		Cpsf3l	50.1437	-1.20768	0.53176	-2.2711
																											9230102K24Rik	8.64393	2.46874	1.06127	2.32622	0.0200068	0.99974	up-regulated		Adam8	8.34813	6.37721	2.09377	3.0458	0.00232062	0.999618	up-regulated		Gtpbp10	44.6853	-1.18508	0.534843	-2.21575
																											9530003J23Rik	2.43139	4.83491	2.34722	2.05985	0.0394131	0.99974	up-regulated		C86695	152.432	1.01351	0.447893	2.26285	0.023645	0.999618	up-regulated		Actr3b	5.72187	-2.79958	1.33865	-2.09135
																											Rpl41	210.198	1.3542	0.433625	3.12297	0.00179035	0.737295	up-regulated		Eri1	135.005	1.58686	0.448206	3.54047	0.00039942	0.522118	up-regulated		Slc5a6	202.054	-2.51393	0.365899	-6.87057
																											Sfi1	23.4519	1.2118	0.543271	2.23055	0.0257106	0.99974	up-regulated		Mfhas1	65.1145	3.03188	0.622179	4.87299	1.1e-06	0.00905844	up-regulated		Eif2b4	94.6088	-1.0247	0.425543	-2.40799
																											Zmat5	24.8618	1.21062	0.540768	2.2387	0.0251753	0.99974	up-regulated		Rab8a	83.0856	1.26659	0.579867	2.18428	0.0289419	0.999618	up-regulated		Ppm1g	135.484	-1.1816	0.371999	-3.17635
																											Mrps24	39.3015	1.17534	0.560252	2.09788	0.0359155	0.99974	up-regulated		Katnb1	26.0255	2.1302	0.917972	2.32055	0.0203114	0.999618	up-regulated		Nrbp1	104.158	-1.20218	0.453174	-2.65281
																											Gfpt2	2.74145	4.2824	1.72392	2.4841	0.0129879	0.99974	up-regulated		Ranbp10	72.8856	1.40846	0.547326	2.57335	0.0100718	0.999618	up-regulated		Tmem129	29.8876	-2.11593	0.682049	-3.10232
																											Nhp2	39.145	1.29921	0.514277	2.52629	0.0115274	0.99974	up-regulated		Ttc13	11.3125	2.66082	1.32932	2.00165	0.0453226	0.999618	up-regulated		Tacc3	132.076	-1.64803	0.387865	-4.24897
																											Mrpl22	27.1956	1.53423	0.691555	2.21852	0.0265194	0.99974	up-regulated		Fxyd6	79.7218	1.13867	0.562296	2.02504	0.0428634	0.999618	up-regulated		Bod1l	150.926	-1.50534	0.43325	-3.47453
																											Adprm	17.0402	1.43253	0.622667	2.30064	0.0214122	0.99974	up-regulated		Acpp	99.3419	1.37702	0.619411	2.22311	0.0262085	0.999618	up-regulated		Anapc4	39.9808	-1.14144	0.576528	-1.97985
																											Doc2b	2.65428	4.20852	1.69613	2.48125	0.0130924	0.99974	up-regulated		Usp19	281.815	1.34786	0.38314	3.51792	0.00043495	0.522118	up-regulated		Lias	58.9499	-1.15328	0.466461	-2.47241
																											Atp5g1	87.8715	1.03233	0.406691	2.53835	0.0111375	0.99974	up-regulated		Ppp1r3fos	3.97333	5.30857	2.47269	2.14688	0.0318027	0.999618	up-regulated		Nipal1	59.2353	-1.79216	0.498648	-3.59403
																											Rpl23	119.499	1.18757	0.479766	2.47531	0.0133122	0.99974	up-regulated		Mid1	110.105	1.44257	0.511448	2.82056	0.00479398	0.999618	up-regulated		Scfd2	21.607	-1.43469	0.721375	-1.98883
																											Krt10	7.8592	1.59201	0.803451	1.98146	0.0475396	0.99974	up-regulated		Ust	107.276	1.36841	0.490703	2.78867	0.00529255	0.999618	up-regulated		Ppat	350.723	-1.39338	0.319392	-4.3626
																											Wnk4	6.57479	3.30968	1.40803	2.35057	0.0187447	0.99974	up-regulated		Gm4981	108.93	1.58779	0.519696	3.05523	0.00224889	0.999618	up-regulated		Gm3139	424.502	-1.68578	0.302245	-5.57753
																											Aarsd1	20.1202	3.54244	1.78582	1.98365	0.047295	0.99974	up-regulated		Slc29a3	13.4539	3.27931	1.33907	2.44895	0.0143273	0.999618	up-regulated		Gm3286	83.6717	-1.88498	0.444437	-4.24129
																											Rpl27	90.2464	1.41477	0.476981	2.9661	0.00301602	0.938058	up-regulated		Mier2	143.229	1.02887	0.500088	2.05737	0.0396504	0.999618	up-regulated		Cdc7	33.207	-1.21129	0.577106	-2.0989
																											Tmem101	6.19769	2.1869	0.877789	2.49137	0.0127252	0.99974	up-regulated		Grip1	44.7161	1.47691	0.735236	2.00875	0.0445634	0.999618	up-regulated		Chek2	105.786	-1.50308	0.40657	-3.69699
																											Rpl38	28.6292	1.5564	0.704504	2.20921	0.0271599	0.99974	up-regulated		Natd1	517.401	1.06894	0.352862	3.02934	0.00245089	0.999618	up-regulated		Pitpnb	142.428	-1.58761	0.579918	-2.73765
																											Nat9	19.3198	1.29734	0.632744	2.05034	0.0403309	0.99974	up-regulated		Slc16a11	33.772	1.53235	0.738671	2.07447	0.0380356	0.999618	up-regulated		Ung	41.7685	-1.26398	0.588525	-2.1477
																											1810043H04Rik	38.5214	1.24167	0.530651	2.33989	0.0192892	0.99974	up-regulated		Hic1	4.31745	5.42543	2.74508	1.97642	0.0481072	0.999618	up-regulated		Git2	32.8767	-1.08099	0.538098	-2.00891
																											1110057K04Rik	24.8145	1.14538	0.543897	2.10588	0.0352144	0.99974	up-regulated		Map2k6	65.5426	1.17432	0.597481	1.96545	0.0493618	0.999618	up-regulated		Unc119b	122.671	-1.20378	0.425739	-2.82751
																											Dus4l	22.3728	2.60745	1.32576	1.96675	0.049212	0.99974	up-regulated		Nfkbia	69.0149	1.41	0.608003	2.31906	0.0203918	0.999618	up-regulated		Ddx54	65.6832	-1.14662	0.496149	-2.31104
																											4921506M07Rik	24.614	1.12233	0.5097	2.20195	0.0276691	0.99974	up-regulated		Zmynd11	90.1684	1.22911	0.539146	2.27973	0.0226238	0.999618	up-regulated		Fam109a	36.5768	-1.92313	0.598726	-3.21203
																											Rps29	96.2388	1.25106	0.497757	2.51339	0.0119578	0.99974	up-regulated		Prpf4b	55.5204	1.23831	0.596586	2.07567	0.0379247	0.999618	up-regulated		Gpn3	157.716	-1.92457	0.416362	-4.62236
																											Pcnxl4	50.7229	1.01594	0.402622	2.5233	0.0116258	0.99974	up-regulated		Secisbp2	57.3294	1.15083	0.585024	1.96715	0.0491654	0.999618	up-regulated		Anapc7	61.148	-1.70596	0.524636	-3.25171
																											Slirp	10.6917	2.10458	0.899816	2.3389	0.0193404	0.99974	up-regulated		Diras2	189.158	1.1699	0.458617	2.55093	0.0107435	0.999618	up-regulated		Kdm2b	69.3766	-1.46843	0.435325	-3.37319
																											Hist1h2bc	35.1412	1.4928	0.561148	2.66027	0.00780786	0.99974	up-regulated		Lysmd3	38.0845	1.61363	0.735985	2.19248	0.0283449	0.999618	up-regulated		Diablo	75.0162	-1.69277	0.486751	-3.4777
																											Dusp22	18.6084	1.70573	0.759488	2.24589	0.024711	0.99974	up-regulated		Snora47	99.371	1.06824	0.539919	1.97851	0.0478709	0.999618	up-regulated		Ddx55	17.2273	-1.59269	0.710481	-2.24171
																											Ndufs6	51.9983	1.1353	0.543304	2.08962	0.0366524	0.99974	up-regulated		Ercc8	49.8147	1.63986	0.678134	2.41819	0.0155978	0.999618	up-regulated		Mrps17	61.1149	-1.1131	0.510222	-2.18159
																											Rhobtb3	13.289	2.25959	0.66531	3.3963	0.00068304	0.354072	up-regulated		Timm8a2	89.2433	1.15454	0.572814	2.01556	0.0438464	0.999618	up-regulated		Rfc2	20.6576	-1.39791	0.7078	-1.975
																											Fam25c	2.98818	4.40231	1.88051	2.34102	0.0192309	0.99974	up-regulated		Gpr20	7.12128	4.68392	2.10191	2.22841	0.025853	0.999618	up-regulated		Eif4h	60.6782	-1.05065	0.480219	-2.18786
																											Ero1l	6.37726	2.72088	1.11253	2.44568	0.0144579	0.99974	up-regulated		Fam19a5	9.15302	5.0555	2.01632	2.50729	0.0121662	0.999618	up-regulated		Nsun5	39.7034	-1.57509	0.600968	-2.62092
																											Ccnb1ip1	5.63186	3.33928	1.0942	3.0518	0.00227476	0.834765	up-regulated		Troap	128.085	1.1352	0.494246	2.29682	0.021629	0.999618	up-regulated		Ssc4d	24.736	-1.3407	0.636018	-2.10797
																											Phf11d	7.0024	1.71811	0.832527	2.06372	0.0390439	0.99974	up-regulated		Pla1a	15.4032	2.80598	1.12345	2.49764	0.0125025	0.999618	up-regulated		Znhit1	30.6202	-1.36427	0.616677	-2.2123
																											Msra	22.942	1.19447	0.515147	2.31869	0.020412	0.99974	up-regulated		Kctd5	123.021	1.83577	0.505497	3.63161	0.00028166	0.464231	up-regulated		Ap1s1	64.6383	-1.11441	0.473839	-2.35187
																											Mroh2b	34.0736	2.17678	0.599703	3.62977	0.00028367	0.185747	up-regulated		Sox8	32.8804	1.60103	0.762018	2.10103	0.0356379	0.999618	up-regulated		Ppp1r35	7.45323	-2.81375	1.20552	-2.33406
																											Hrsp12	37.7858	1.14692	0.47584	2.4103	0.0159392	0.99974	up-regulated		Pde9a	29.4422	2.05234	0.832005	2.46674	0.013635	0.999618	up-regulated		Cops6	162.448	-1.31555	0.398796	-3.2988
																											Polr2k	55.5373	1.03939	0.431239	2.41024	0.015942	0.99974	up-regulated		Abhd16a	89.788	1.03152	0.50893	2.02683	0.0426794	0.999618	up-regulated		Mcm7	46.7834	-1.36109	0.562565	-2.41944
																											Rims2	26.2899	1.11719	0.555448	2.01133	0.0442902	0.99974	up-regulated		Dsc3	6.24254	5.96971	2.18303	2.73459	0.00624571	0.999618	up-regulated		Ap4m1	11.7063	-1.78929	0.882029	-2.0286
																											Sqle	35.0331	1.03188	0.513055	2.01124	0.0442997	0.99974	up-regulated		Egr1	44.0324	1.37777	0.695468	1.98107	0.0475837	0.999618	up-regulated		Sun1	129.924	-1.15119	0.395978	-2.9072
																											Lrrc6	31.5609	1.93235	0.671274	2.87863	0.00399407	0.993804	up-regulated		Ctnna1	334.884	1.05145	0.361857	2.90571	0.00366417	0.999618	up-regulated		Cox19	11.4959	-2.39009	1.06687	-2.24028
																											Plec	6.45458	3.14651	1.07429	2.92893	0.00340128	0.993804	up-regulated		Stk32a	37.1366	4.63881	0.986823	4.70075	2.59e-06	0.0142406	up-regulated		Ints1	22.4192	-1.47771	0.659929	-2.2392
																											Sharpin	4.10518	4.15074	1.66183	2.49769	0.0125004	0.99974	up-regulated		Hsd17b4	38.7432	1.65992	0.731307	2.2698	0.0232199	0.999618	up-regulated		Snx8	17.5189	-2.65336	0.798948	-3.32107
																											Ift27	3.9904	3.56981	1.53422	2.32679	0.0199765	0.99974	up-regulated		Aip	58.18	1.75795	0.627359	2.80215	0.00507637	0.999618	up-regulated		Wipi2	274.52	-1.07722	0.345071	-3.12172
																											Gcat	23.4029	1.56281	0.62514	2.49994	0.0124213	0.99974	up-regulated		Poll	39.8942	1.86541	0.744583	2.50532	0.0122342	0.999618	up-regulated		E130309D02Rik	61.7041	-1.34154	0.516226	-2.59875
																											Rapgef3	30.5065	1.33136	0.562101	2.36854	0.0178582	0.99974	up-regulated		Dclre1a	380.765	1.02189	0.518278	1.9717	0.0486434	0.999618	up-regulated		Ocm	26.9221	-1.65036	0.704249	-2.34343
																											Tfcp2	27.6347	1.68454	0.59402	2.83583	0.00457074	0.99974	up-regulated		Afap1l2	247.609	1.39925	0.408925	3.42177	0.00062214	0.603181	up-regulated		Lmtk2	36.5893	-1.75501	0.556079	-3.15605
																											Myg1	7.0006	2.6727	1.07977	2.47525	0.0133143	0.99974	up-regulated											Rnf6	169.758	-1.70487	0.435275	-3.91676
																											Hmox2	17.6833	2.05502	0.728952	2.81915	0.00481513	0.99974	up-regulated											Pomp	89.4717	-1.02298	0.444094	-2.30352
																											Abcc5	27.0692	1.09712	0.518031	2.11787	0.0341861	0.99974	up-regulated											Iqub	39.6754	-1.49536	0.586533	-2.54949
																											Tfrc	36.7635	1.50702	0.60302	2.49912	0.0124502	0.99974	up-regulated											Ndufa5	13.2637	-2.16258	0.911137	-2.3735
																											Cox17	37.5314	1.80204	0.650171	2.77165	0.00557732	0.99974	up-regulated											Impdh1	39.8238	-3.24161	0.583218	-5.55814
																											Myh15	7.90686	1.84555	0.908535	2.03134	0.0422201	0.99974	up-regulated											Tnpo3	180.394	-1.16773	0.394432	-2.96054
																											Rpl24	77.5042	1.36573	0.518149	2.63578	0.00839451	0.99974	up-regulated											Nrf1	140.668	-1.71502	0.362738	-4.72798
																											E330017A01Rik	160.852	1.84699	0.485914	3.80105	0.00014408	0.0995849	up-regulated											Zc3hc1	105.673	-1.28353	0.45454	-2.82381
																											Atp5j	31.784	1.70206	0.563732	3.01927	0.00253387	0.889886	up-regulated											Ndufb2	124.289	-1.02436	0.431702	-2.37284
																											Urb1	48.8683	1.27352	0.448435	2.83992	0.00451248	0.99974	up-regulated											Zfp956	19.1599	-1.52521	0.72288	-2.10991
																											Morc3	101.502	1.26398	0.456529	2.76868	0.00562833	0.99974	up-regulated											Lsm5	37.8486	-1.74871	0.583708	-2.99587
																											Synj2	11.6686	2.52995	1.08003	2.34247	0.0191565	0.99974	up-regulated											Polr1a	31.937	-2.36282	0.628203	-3.76123
																											Tmem181c-ps	24.6581	1.58517	0.655997	2.41642	0.0156738	0.99974	up-regulated											Rnf181	96.6337	-1.41074	0.406338	-3.47184
																											Slc22a3	21.2542	1.78015	0.810253	2.19703	0.0280182	0.99974	up-regulated											Mat2a	303.91	-1.59585	0.391264	-4.07871
																											Pdcd2	19.6538	1.54124	0.64639	2.38439	0.0171076	0.99974	up-regulated											Pcgf1	241.791	-1.20056	0.387217	-3.1005
																											Kctd5	115.753	1.09708	0.280961	3.90475	9.43e-05	0.0782302	up-regulated											Zfml	116.788	-1.09053	0.46105	-2.36532
																											Ntn3	1.84273	4.43517	2.23465	1.98473	0.0471742	0.99974	up-regulated											Dysf	31.8461	-1.53812	0.585953	-2.62499
																											Lemd2	3.34358	5.38197	1.8276	2.94483	0.00323133	0.980512	up-regulated											Smyd5	56.9416	-2.54262	0.520683	-4.88325
																											Zfp414	12.8953	1.36854	0.637595	2.1464	0.0318408	0.99974	up-regulated											Tprkb	36.7391	-1.61045	0.612799	-2.62803
																											Ndufa7	23.5864	1.91832	0.665695	2.88168	0.00395567	0.993804	up-regulated											Fam136a	29.4816	-1.51047	0.728842	-2.07243
																											Slc44a4	14.0907	1.54893	0.680557	2.27597	0.0228479	0.99974	up-regulated											Rpusd3	24.0863	-1.77491	0.728119	-2.43767
																											Tnf	2.43139	4.83491	2.34722	2.05985	0.0394131	0.99974	up-regulated											Creld1	15.7018	-1.85394	0.82267	-2.25357
																											H2-M5	11.0946	2.28635	1.05513	2.16689	0.0302431	0.99974	up-regulated											Emc3	176.66	-1.08754	0.351517	-3.09385
																											Mrpl14	55.7181	1.57736	0.613758	2.57001	0.0101695	0.99974	up-regulated											Brk1	113.319	-1.49339	0.403181	-3.70403
																											Cntnap5c	6.18666	2.87261	1.22316	2.34852	0.0188482	0.99974	up-regulated											Vhl	147.707	-1.03336	0.356298	-2.90026
																											1110020A21Rik	11.1816	1.68649	0.840084	2.00753	0.0446936	0.99974	up-regulated											Atg7	16.6636	-2.46968	0.819751	-3.01272
																											Osbpl1a	59.8773	1.17077	0.543733	2.1532	0.0313029	0.99974	up-regulated											Tsen2	18.7228	-2.75434	0.80938	-3.40302
																											Stk32a	51.4225	6.79788	1.91357	3.55246	0.00038165	0.234936	up-regulated											Rpl32	169.822	-1.17789	0.369507	-3.18774
																											Rps14	224.578	1.00368	0.437165	2.2959	0.0216818	0.99974	up-regulated											Zfp239	28.6453	-1.55295	0.740894	-2.09604
																											Aip	43.002	1.51434	0.505171	2.99767	0.00272049	0.912497	up-regulated											Rad52	10.7414	-1.97999	0.966546	-2.04852
																											Ccs	3.60208	3.51374	1.61762	2.17217	0.0298429	0.99974	up-regulated											Ccdc77	47.7402	-1.07421	0.477026	-2.25189
																											Gal3st3	3.4019	3.02116	1.50064	2.01324	0.0440893	0.99974	up-regulated											Mical3	31.4468	-1.51253	0.590605	-2.56098
																											Sssca1	22.1528	1.65061	0.834553	1.97784	0.0479466	0.99974	up-regulated											Necap1	35.9178	-1.20796	0.547473	-2.20643
																											Fkbp2	23.0769	1.31497	0.643629	2.04305	0.041047	0.99974	up-regulated											Nop2	150.028	-1.73961	0.408353	-4.26007
																											Gm815	31.5332	1.07467	0.424604	2.53099	0.011374	0.99974	up-regulated											Tead4	18.7724	-4.55891	0.987033	-4.61881
																																													Fkbp4	154.275	-2.05673	0.355691	-5.78233
																																													Bcl2l14	51.6714	-2.87258	0.599861	-4.78874
																																													Ddx47	125.402	-1.08288	0.400448	-2.70417
																																													Plbd1	15.0804	-3.00659	0.849134	-3.54078
																																													Etnk1	75.3141	-1.59452	0.48509	-3.28707
																																													Bcat1	128.713	-1.48384	0.363026	-4.08742
																																													Rps4l	133.871	-1.47772	0.388151	-3.80709
																																													Prkcg	17.2477	-1.97688	0.788411	-2.50742
																																													Hspbp1	69.7527	-1.68885	0.45108	-3.74403
																																													Zfp444	14.3008	-2.12274	0.88853	-2.38905
																																													Slc27a5	16.9394	-2.03111	0.839827	-2.41849
																																													Obox6	734.223	-1.02416	0.328514	-3.11756
																																													Gltscr2	70.3827	-1.46261	0.461044	-3.1724
																																													Sae1	123.274	-1.47319	0.442248	-3.33114
																																													Opa3	13.0606	-2.05765	0.872744	-2.35768
																																													Rtn2	24.3086	-2.19999	0.711447	-3.09228
																																													Relb	19.5032	-2.59824	0.79164	-3.2821
																																													Apoc2	15.4228	-1.78427	0.819554	-2.17713
																																													Tomm40	51.0769	-2.33962	0.538816	-4.34214
																																													Zfp61	8.71823	-2.96511	1.17118	-2.53172
																																													Zfp428	9.52711	-2.99572	1.09889	-2.72612
																																													Irgq	53.8098	-1.21985	0.522358	-2.33527
																																													Xrcc1	12.6657	-2.94723	0.914799	-3.22173
																																													Pafah1b3	15.8979	-2.3746	0.876565	-2.70898
																																													Exosc5	49.4333	-2.18827	0.513509	-4.2614
																																													Itpkc	52.2935	-2.13971	0.487017	-4.39351
																																													Ltbp4	11.5881	-1.79709	0.903857	-1.98824
																																													Pld3	13.5942	-1.92248	0.872102	-2.20442
																																													Psmc4	56.8379	-2.06511	0.616954	-3.34727
																																													Dll3	32.6749	-1.19465	0.587881	-2.03213
																																													Timm50	34.9636	-1.33439	0.595497	-2.24079
																																													Supt5	102.284	-1.23963	0.432113	-2.86876
																																													Sars2	22.6207	-2.94615	0.772791	-3.81235
																																													Psmd8	90.6949	-1.17974	0.506217	-2.3305
																																													Kcnk6	39.6583	-1.44092	0.548546	-2.6268
																																													Yif1b	48.2177	-1.47084	0.492757	-2.98492
																																													Spint2	72.9669	-1.05131	0.423099	-2.48477
																																													Rbm42	153.248	-1.16388	0.44595	-2.60988
																																													C230052I12Rik	85.282	-1.46742	0.464217	-3.16106
																																													Pop4	40.2917	-1.47633	0.568085	-2.59878
																																													Bcl2l12	17.0008	-1.90019	0.856635	-2.2182
																																													Irf3	20.713	-2.2673	0.768936	-2.94863
																																													Nosip	62.1135	-2.27838	0.537376	-4.23981
																																													Fcgrt	20.4822	-1.47356	0.708967	-2.07846
																																													Rpl13a	188.671	-1.02686	0.355091	-2.89182
																																													Flt3l	22.3274	-2.20791	0.758288	-2.9117
																																													Ruvbl2	62.9328	-2.25	0.470657	-4.78054
																																													Hsd17b14	59.0118	-1.66946	0.463674	-3.6005
																																													Sec1	13.3263	-1.8014	0.91133	-1.97667
																																													Sult2b1	66.4614	-1.15341	0.545196	-2.11558
																																													Grwd1	84.5745	-1.36476	0.488061	-2.79629
																																													Prmt3	24.2176	-1.40473	0.684098	-2.05341
																																													Tubgcp5	46.4798	-1.64059	0.534658	-3.06848
																																													Idh2	15.6762	-2.88647	0.869952	-3.31797
																																													Gdpgp1	11.1025	-2.16463	1.0011	-2.16226
																																													Wdr73	76.7607	-1.8127	0.518621	-3.49523
																																													Ctsc	483.075	-1.41897	0.349576	-4.05912
																																													Ddias	229.052	-1.06195	0.385051	-2.75795
																																													Coa4	10.7941	-5.05573	1.52813	-3.30845
																																													Folr1	269.963	-1.12696	0.349927	-3.22055
																																													Art5	2.09845	-5.42378	2.34894	-2.30903
																																													Chrna10	15.0265	-2.84016	0.872424	-3.25548
																																													Pgap2	49.2908	-2.19914	0.573502	-3.83458
																																													Rrm1	69.3503	-1.85033	0.480177	-3.85343
																																													Trim6	24.4333	-1.79637	0.803854	-2.2347
																																													Smpd1	48.3926	-2.68582	0.544202	-4.93534
																																													Rps13	261.254	-1.03933	0.34853	-2.98205
																																													Rps15a	180.648	-1.01122	0.381618	-2.64983
																																													Uqcrc2	45.1612	-1.4518	0.576743	-2.51724
																																													Polr3e	51.1162	-1.66434	0.566443	-2.93822
																																													Usp31	35.7688	-3.84865	0.640542	-6.00842
																																													Ears2	15.2582	-2.00508	0.827049	-2.42438
																																													Plk1	86.2834	-1.50914	0.527694	-2.85988
																																													Nsmce1	51.4765	-1.36716	0.503347	-2.71614
																																													Gtf3c1	68.204	-1.50679	0.544995	-2.76478
																																													Tufm	32.1372	-1.95532	0.590091	-3.31359
																																													Ppp4c	149.981	-1.33055	0.437293	-3.04269
																																													Fam57b	12.8515	-2.38592	0.822822	-2.89968
																																													Cdipt	59.9986	-1.23431	0.458868	-2.68991
																																													Kif22	231.708	-1.58791	0.365334	-4.34646
																																													Bckdk	11.3685	-2.37053	0.885665	-2.67655
																																													Bub3	91.0286	-1.63682	0.410525	-3.98714
																																													Bnip3	458.928	-1.18696	0.436145	-2.72147
																																													Mtg1	8.55272	-2.52771	1.14623	-2.20525
																																													Psmd13	20.4432	-1.88741	0.754467	-2.50165
																																													Ptdss2	170.042	-1.97612	0.401917	-4.91673
																																													Phrf1	76.6406	-1.607	0.477794	-3.36337
																																													Tspan4	16.0811	-2.67393	0.880049	-3.03839
																																													Mob2	23.6332	-1.44834	0.683945	-2.11763
																																													Tssc4	14.5172	-2.11887	0.824122	-2.57106
																																													Cttn	37.2845	-1.90842	0.559878	-3.40863
																																													Fgf4	43.8155	-1.15773	0.527381	-2.19525
																																													Oraov1	38.8132	-1.57935	0.541655	-2.91579
																																													Xab2	12.2337	-2.70883	0.921313	-2.94018
																																													Timm44	70.1504	-1.69358	0.552359	-3.06608
																																													Zfp958	38.3314	-1.59057	0.570459	-2.78823
																																													Rab20	161.54	-1.18469	0.400409	-2.9587
																																													Carkd	8.85966	-2.10457	0.996479	-2.112
																																													Ankrd10	391.64	-1.10857	0.333905	-3.32001
																																													Cln8	15.1051	-3.14875	0.857068	-3.67386
																																													Angpt2	4.39911	-4.96826	1.81685	-2.73454
																																													Erlin2	11.1911	-2.31307	0.958412	-2.41344
																																													Tti2	9.11199	-2.32723	1.00668	-2.31179
																																													Gsr	30.9103	-1.58292	0.624852	-2.53327
																																													Asah1	32.2986	-2.48283	0.634	-3.91613
																																													Rwdd4a	129.786	-1.02813	0.359691	-2.85837
																																													Ddx60	9.66788	-2.20206	0.944856	-2.33057
																																													Ints10	23.4887	-2.17956	0.673692	-3.23524
																																													Nr2c2ap	11.4865	-2.15188	0.925809	-2.32433
																																													2310045N01Rik	34.4853	-2.01005	0.662166	-3.03557
																																													Ddx49	25.797	-2.72621	0.64872	-4.20245
																																													Cope	39.9468	-1.799	0.623187	-2.88678
																																													Isyna1	80.2085	-3.30297	0.540487	-6.1111
																																													Use1	21.2165	-1.77376	0.778237	-2.2792
																																													Klf2	20.8834	-1.98432	0.769286	-2.57943
																																													Abce1	75.0926	-1.58621	0.597604	-2.65429
																																													Tbc1d9	15.6027	-2.4572	0.894754	-2.74623
																																													Ddx39	255.116	-1.13194	0.454172	-2.49231
																																													2210011C24Rik	22.4072	-1.8863	0.690003	-2.73376
																																													4930432K21Rik	35.9165	-1.26974	0.646304	-1.96461
																																													Gadd45gip1	60.5566	-1.41655	0.587026	-2.4131
																																													Farsa	21.9118	-1.89985	0.683367	-2.78013
																																													Mast1	14.4465	-2.13105	0.781354	-2.72738
																																													2310036O22Rik	128.166	-1.18405	0.42431	-2.79052
																																													Neto2	24.647	-1.36137	0.687551	-1.98003
																																													Heatr3	87.7816	-1.35925	0.461862	-2.94298
																																													Nup93	46.6727	-1.19722	0.541624	-2.21043
																																													Gins3	38.6918	-1.7028	0.67016	-2.54089
																																													D230025D16Rik	129.552	-1.14448	0.446747	-2.5618
																																													Tmem208	55.1051	-1.2047	0.566107	-2.12805
																																													Gfod2	20.6954	-1.65047	0.670895	-2.4601
																																													Ranbp10	52.2158	-1.26874	0.530452	-2.39182
																																													Dpep3	45.6317	-1.39992	0.582542	-2.40313
																																													Pla2g15	48.419	-1.65931	0.590524	-2.80989
																																													Cirh1a	128.423	-1.05609	0.416778	-2.53395
																																													Pdf	20.0206	-2.26175	0.732272	-3.08867
																																													Cog8	36.7436	-3.13826	0.637339	-4.92401
																																													Tmed6	136.249	-1.03058	0.524466	-1.96501
																																													Cyb5b	94.2418	-1.27698	0.42017	-3.03919
																																													Zfp821	91.2103	-1.63463	0.424013	-3.85514
																																													Cog4	165.819	-1.56343	0.370096	-4.22439
																																													Aars	77.4468	-1.35038	0.498796	-2.70727
																																													Gabarapl2	653.736	-1.17948	0.286427	-4.1179
																																													Dnaaf1	7.81359	-2.69605	1.11485	-2.41829
																																													Usp10	156.947	-1.33063	0.43632	-3.04967
																																													Fbxo31	26.5553	-1.63403	0.721727	-2.26405
																																													Aprt	171.61	-1.79295	0.361915	-4.95406
																																													Rpl13	317.549	-1.19228	0.31531	-3.78132
																																													Cdk10	11.1851	-2.66282	1.10983	-2.3993
																																													Def8	39.0459	-1.58489	0.568546	-2.78761
																																													Nup133	28.7591	-1.37184	0.681688	-2.01242
																																													Urb2	41.2497	-1.8923	0.509211	-3.71614
																																													Ttc13	6.43845	-2.2798	1.15459	-1.97455
																																													Chordc1	48.0709	-1.31557	0.505269	-2.60369
																																													Naalad2	57.1993	-1.45516	0.529936	-2.74592
																																													Pin1	71.7403	-1.5435	0.521426	-2.96014
																																													Ppan	109.956	-1.34024	0.404765	-3.31116
																																													Eif3g	112.877	-1.82816	0.484325	-3.77465
																																													Mrpl4	98.8113	-1.70861	0.413714	-4.12992
																																													Cdc37	37.4852	-2.45215	0.651007	-3.76669
																																													Ap1m2	41.287	-1.29604	0.536801	-2.41438
																																													Ilf3	88.4934	-1.3903	0.485722	-2.86234
																																													Tmed1	3.15068	-3.76793	1.77331	-2.1248
																																													Smarca4	140.687	-1.47911	0.383108	-3.86083
																																													Ecsit	36.4626	-1.62346	0.572068	-2.83788
																																													Elof1	193.946	-1.12898	0.430451	-2.6228
																																													Acad8	9.94846	-3.2985	1.14077	-2.89147
																																													Srpr	124.639	-1.03784	0.362186	-2.86549
																																													Ei24	92.1211	-1.84873	0.438377	-4.21722
																																													Fez1	10.491	-2.89864	1.19537	-2.42488
																																													Hspa8	590.247	-1.04136	0.317868	-3.27608
																																													Pou2f3	12.5736	-1.69823	0.839688	-2.02246
																																													Hinfp	63.7566	-1.04513	0.441619	-2.36658
																																													C2cd2l	21.6775	-1.43944	0.654415	-2.19958
																																													Atp5l	60.4379	-1.80423	0.575846	-3.13319
																																													Zpr1	120.155	-1.35166	0.383184	-3.52744
																																													Sdhd	21.7455	-2.33342	0.708678	-3.29264
																																													AU019823	26.5443	-1.73592	0.599651	-2.89488
																																													Ddx10	90.9648	-1.56092	0.427596	-3.65046
																																													Rab39	57.4709	-1.62162	0.508331	-3.19009
																																													Psma4	156.914	-1.27085	0.413157	-3.07596
																																													Fbxo22	37.69	-1.25665	0.57963	-2.16802
																																													Etfa	98.236	-1.18261	0.464213	-2.54756
																																													1700017B05Rik	42.1474	-2.03199	0.535924	-3.79157
																																													Clk3	59.065	-1.45777	0.451522	-3.22858
																																													Ubl7	122.175	-1.3583	0.402582	-3.37398
																																													Spesp1	12.568	-2.7821	1.14219	-2.43577
																																													Lctl	25.7279	-1.41158	0.601596	-2.34639
																																													Ptplad1	56.5766	-1.08185	0.537522	-2.01267
																																													Snx1	24.5543	-1.73312	0.649835	-2.66702
																																													Polr2m	54.6878	-2.09478	0.495117	-4.23087
																																													Gcm1	4.97873	-5.68223	1.71895	-3.30564
																																													Dppa5a	398.307	-1.09918	0.436422	-2.51861
																																													Pgm3	75.4946	-1.40149	0.538723	-2.60151
																																													Trim43a	479.989	-1.13215	0.31321	-3.61465
																																													Trim43c	244.527	-1.43203	0.3412	-4.19704
																																													Trim43b	456.211	-1.02282	0.333704	-3.06503
																																													Copb2	45.9174	-1.09448	0.489996	-2.23364
																																													AA543401	38.1795	-1.17653	0.553891	-2.12412
																																													Mon1a	58.2198	-2.03408	0.546368	-3.72292
																																													Traip	56.2272	-1.29378	0.511568	-2.52904
																																													Ip6k1	30.7615	-1.86278	0.617356	-3.01736
																																													Impdh2	294.568	-1.63254	0.437625	-3.73045
																																													Arih2	78.9132	-1.3958	0.442234	-3.15624
																																													Slc25a20	23.4642	-2.62867	0.689462	-3.81264
																																													Uqcrc1	65.8273	-2.12619	0.494729	-4.29769
																																													Klhl18	6.52655	-2.39728	1.17464	-2.04087
																																													Tdgf1	7.36785	-3.32137	1.20643	-2.75305
																																													Crtap	14.4467	-2.2773	0.794103	-2.86777
																																													Glb1	52.8422	-1.80066	0.584256	-3.08197
																																													Cmtm6	43.8078	-1.19934	0.54671	-2.19375
																																													Gorasp1	31.0705	-2.51084	0.62497	-4.01754
																																													Exosc7	72.1984	-1.1769	0.462759	-2.54322
																																													Gpkow	52.605	-1.18724	0.534375	-2.22173
																																													Wdr45	63.6422	-1.58686	0.560583	-2.83074
																																													Gripap1	32.0468	-2.67856	0.605541	-4.42342
																																													Pqbp1	109.599	-1.18633	0.493945	-2.40174
																																													Timm17b	120.934	-1.22074	0.425253	-2.87062
																																													Hdac6	46.7931	-1.49002	0.584275	-2.5502
																																													Gata1	81.5436	-1.94212	0.472367	-4.11146
																																													Tbc1d25	20.4858	-2.00818	0.735425	-2.73064
																																													Ebp	43.9823	-2.65458	0.538101	-4.93324
																																													Ndufb11	93.5966	-1.02455	0.444681	-2.30402
																																													Rbm10	98.6137	-1.91023	0.4006	-4.76843
																																													Araf	36.3954	-1.59212	0.547947	-2.90561
																																													Rpl39	225.646	-1.0067	0.35133	-2.86539
																																													Upf3b	46.7746	-1.66391	0.553946	-3.00374
																																													Nkap	39.9483	-1.75929	0.575395	-3.05753
																																													Lamp2	303.478	-1.09789	0.346333	-3.17005
																																													Xiap	110.261	-1.44965	0.402975	-3.59736
																																													Stag2	124.488	-1.03873	0.443911	-2.33996
																																													Bcorl1	43.5589	-1.16214	0.548696	-2.118
																																													Aifm1	50.3664	-1.53955	0.542019	-2.84039
																																													Hprt	676.781	-1.35623	0.406141	-3.3393
																																													Ddx26b	26.7632	-1.70264	0.748516	-2.27469
																																													Ssr4	41.4562	-1.59305	0.509363	-3.12752
																																													Naa10	29.4422	-1.6349	0.635632	-2.57209
																																													Renbp	50.0837	-1.11445	0.493178	-2.25973
																																													Atp6ap1	37.2522	-1.4717	0.540055	-2.7251
																																													Fam50a	37.8285	-1.37047	0.601606	-2.27802
																																													Lage3	67.4778	-1.27717	0.5474	-2.33315
																																													Mpp1	31.6622	-1.9562	0.642018	-3.04696
																																													Eif2s3x	173.324	-1.03384	0.365581	-2.82793
																																													Las1l	75.9341	-1.20033	0.432859	-2.77303
																																													Pdzd11	74.9183	-1.71051	0.440144	-3.88625
																																													Zmym3	31.4846	-1.44972	0.630004	-2.30113
																																													Nono	166.208	-1.78976	0.357877	-5.00106
																																													Rps4x	268.722	-1.12938	0.378615	-2.98294
																																													Cited1	84.7011	-1.3636	0.483891	-2.81799
																																													Atp7a	77.9872	-1.23499	0.452569	-2.72884
																																													Rpl36a	111.011	-1.54906	0.457717	-3.38433
																																													Gla	68.8606	-2.11798	0.54234	-3.90526
																																													Hnrnph2	86.4113	-2.36585	0.461592	-5.12541
																																													Acsl4	90.2555	-1.99482	0.565165	-3.52962
																																													Apex2	30.4983	-1.57157	0.678421	-2.31652
																																													Gnl3l	107.146	-1.75075	0.446625	-3.91996
																																													Tsr2	31.0764	-1.99576	0.67393	-2.96138
																																													Wnk3	24.4631	-1.40438	0.683277	-2.05537
																																													Yy2	239.789	-1.48133	0.405361	-3.65435
																																													Syap1	136.411	-1.01593	0.438372	-2.3175
																																													Pcmt1	99.9214	-1.42783	0.411136	-3.47289
																																													Pex3	66.2446	-1.94575	0.464361	-4.19016
																																													Bclaf1	394.209	-1.05182	0.388962	-2.70418
																																													Enpp3	17.7132	-1.9686	0.714872	-2.75378
																																													Med23	47.4972	-1.32766	0.47824	-2.77613
																																													Rwdd1	174.454	-1.13267	0.354801	-3.19241
																																													Rpf2	181.752	-1.31689	0.535854	-2.45755
																																													Fig4	11.0734	-2.76311	1.06181	-2.60225
																																													Snx3	217.914	-1.15648	0.394845	-2.92896
																																													1700021F05Rik	120.539	-1.2563	0.502141	-2.50188
																																													Prep	34.2017	-1.49572	0.555715	-2.69153
																																													Dnajb12	24.006	-1.46658	0.676968	-2.16639
																																													Sgpl1	10.7229	-2.28246	0.978402	-2.33284
																																													2510003E04Rik	62.0364	-1.60093	0.473641	-3.38005
																																													Dnajc12	66.2718	-1.39244	0.497596	-2.79832
																																													Smarcb1	34.083	-1.77057	0.557471	-3.17608
																																													Fam207a	38.0352	-1.27234	0.534388	-2.38093
																																													Pttg1ip	344.793	-1.2489	0.339175	-3.68218
																																													Ube2g2	23.98	-1.25151	0.614051	-2.03811
																																													Pdxk	580.678	-1.4589	0.342024	-4.26549
																																													Tpgs1	29.4552	-1.61635	0.678677	-2.38162
																																													Polrmt	30.3494	-1.96988	0.650972	-3.02605
																																													Wdr18	57.944	-1.6452	0.562719	-2.92366
																																													Polr2e	190.176	-1.07762	0.359119	-3.00073
																																													Gpx4	170.347	-1.57577	0.405724	-3.88384
																																													Sbno2	22.7014	-1.85555	0.803585	-2.30909
																																													1600002K03Rik	44.4403	-1.44523	0.557004	-2.59466
																																													Ndufs7	25.1052	-2.34001	0.776281	-3.01439
																																													2310011J03Rik	22.355	-1.99173	0.683846	-2.91254
																																													Adat3	11.1004	-2.48725	0.924644	-2.68995
																																													Timm13	78.2524	-1.8669	0.492619	-3.78975
																																													Sgta	113.65	-1.50003	0.50043	-2.99748
																																													Thop1	32.3182	-2.11298	0.628019	-3.36452
																																													Map2k2	38.5329	-1.57437	0.598691	-2.62968
																																													Eef2	94.0245	-1.39565	0.462245	-3.01928
																																													Dohh	25.3811	-1.96949	0.763456	-2.57971
																																													Ncln	6.21242	-3.56362	1.61603	-2.20516
																																													Zfp873	17.7736	-1.51007	0.712902	-2.1182
																																													Nfyb	136.757	-1.00694	0.391324	-2.57317
																																													Tmem263	51.6546	-1.81601	0.647624	-2.80411
																																													Spic	416.775	-1.17675	0.382041	-3.08018
																																													Actr6	93.4265	-1.35733	0.435372	-3.11763
																																													Nup107	105.006	-1.55244	0.440702	-3.52265
																																													Xpot	30.6055	-1.40186	0.654874	-2.14066
																																													Cdk4	49.6556	-2.02471	0.534217	-3.79004
																																													B4galnt1	5.15105	-6.66408	1.76698	-3.77145
																																													Dctn2	8.11561	-2.33904	1.05426	-2.21867
																																													Tmem194	119.881	-1.07613	0.425626	-2.52835
																																													Gls2	28.9871	-2.11791	0.736396	-2.87605
																																													Stat2	31.4833	-1.66033	0.610219	-2.72089
																																													Rnf41	47.3186	-1.39653	0.502933	-2.77678
																																													Pa2g4	837.439	-1.50741	0.330192	-4.56525
																																													Cdk2	97.3791	-1.28531	0.470822	-2.72993
																																													Sarnp	61.7699	-1.14802	0.539844	-2.12659
																																													Pes1	49.9439	-1.66163	0.516179	-3.21909
																																													Gatsl3	34.69	-1.49353	0.6569	-2.2736
																																													Zmat5	103.178	-1.92321	0.466617	-4.12162
																																													Nipsnap1	25.2318	-1.38862	0.63554	-2.18495
																																													Thoc5	48.7056	-1.31846	0.600941	-2.194
																																													Ewsr1	56.9381	-1.04297	0.507352	-2.0557
																																													Mrps24	93.9537	-1.6974	0.485816	-3.49392
																																													Dbnl	17.4575	-1.70287	0.835619	-2.03785
																																													Ddx56	62.7773	-1.54681	0.507575	-3.04746
																																													Tmed4	37.1219	-2.31941	0.654463	-3.54399
																																													Fignl1	39.6827	-1.57368	0.650984	-2.41739
																																													Pno1	278.577	-1.26783	0.350427	-3.61795
																																													Cct4	131.579	-1.54297	0.374569	-4.11932
																																													Xpo1	443.216	-1.04879	0.367432	-2.85437
																																													Rps27a	270.565	-1.2303	0.362472	-3.39419
																																													Slu7	169.298	-1.33466	0.378361	-3.52748
																																													Timd2	742.004	-2.19395	0.778784	-2.81715
																																													Gnb2l1	105.256	-1.22189	0.4613	-2.64881
																																													Trim7	8.64783	-2.4256	1.11834	-2.16893
																																													Rmnd5b	89.0982	-1.6615	0.447593	-3.71208
																																													Fstl4	11.181	-2.71713	1.34933	-2.01369
																																													Hint1	43.723	-1.19599	0.565756	-2.11397
																																													Hand1	14.7986	-3.13143	0.917833	-3.41177
																																													Larp1	49.8565	-1.12891	0.564533	-1.99972
																																													Gemin5	103.209	-1.30865	0.415053	-3.15297
																																													Zfp672	35.0169	-1.8737	0.578235	-3.24038
																																													Drg2	64.3875	-1.08872	0.509803	-2.13558
																																													Shmt1	102.987	-1.38411	0.389508	-3.55347
																																													Rangrf	14.4483	-1.61373	0.805331	-2.00381
																																													Ctc1	19.2496	-2.3499	0.795294	-2.95475
																																													Aurkb	64.6038	-2.02494	0.495771	-4.08443
																																													Wrap53	29.0594	-1.56213	0.613503	-2.54624
																																													Shbg	18.9073	-1.89859	0.766315	-2.47755
																																													Mpdu1	14.5323	-2.86804	0.897796	-3.19453
																																													Pelp1	58.7839	-1.78576	0.514176	-3.47305
																																													Psmb6	100.325	-1.55629	0.493034	-3.15656
																																													Slc25a11	43.6399	-1.35572	0.514438	-2.63534
																																													Pfn1	131.222	-1.56146	0.426159	-3.66403
																																													Spag7	49.599	-1.16613	0.576717	-2.02202
																																													C1qbp	241.564	-1.0499	0.331895	-3.16334
																																													Mybbp1a	114.179	-1.37065	0.468225	-2.92734
																																													Mettl16	30.8577	-1.55448	0.628431	-2.47359
																																													Dph1	3.96453	-6.28487	1.90287	-3.30284
																																													Wdr81	31.3706	-1.38596	0.569861	-2.43211
																																													Fam101b	19.8093	-2.20149	0.910821	-2.41704
																																													Timm22	48.1657	-1.59762	0.557355	-2.86643
																																													Utp6	68.403	-1.32937	0.464302	-2.86316
																																													Crlf3	63.7124	-1.08481	0.508853	-2.13187
																																													Rffl	28.8593	-2.14541	0.696152	-3.08181
																																													Tada2a	72.7171	-1.83211	0.468402	-3.9114
																																													Acaca	21.1162	-1.76821	0.763075	-2.31722
																																													Vmp1	217.51	-2.00542	0.425794	-4.70983
																																													Ptrh2	73.6602	-1.10564	0.425805	-2.59658
																																													Ypel2	151.849	-1.17508	0.436035	-2.69492
																																													2210409E12Rik	77.3956	-1.12739	0.441981	-2.55077
																																													Dgkeos	9.47686	-3.08675	1.25237	-2.46473
																																													Nme2	455.935	-1.07677	0.359461	-2.99551
																																													Nme1	116.235	-1.17314	0.512063	-2.29101
																																													Eme1	21.3626	-1.89895	0.692439	-2.7424
																																													Calcoco2	149.398	-2.23914	0.41962	-5.33611
																																													Gm11517	879.491	-1.26066	0.343071	-3.67465
																																													Cdk5rap3	14.2767	-2.69574	1.0069	-2.67726
																																													Psmb3	44.1153	-1.5632	0.55762	-2.80335
																																													Stac2	39.319	-1.70125	0.60664	-2.80439
																																													Med24	29.184	-1.30673	0.649177	-2.0129
																																													Top2a	143.319	-1.4115	0.366019	-3.85636
																																													Fkbp10	2.94334	-5.87044	2.07046	-2.83533
																																													Nt5c3b	16.8429	-3.27225	0.996431	-3.28398
																																													Dnajc7	53.6283	-1.34175	0.515251	-2.60408
																																													Psmc3ip	52.0848	-1.22198	0.590859	-2.06814
																																													Tubg1	74.6031	-1.05652	0.502321	-2.10328
																																													Rpl27	132.358	-1.42351	0.429073	-3.31763
																																													Rdm1	56.4819	-1.17656	0.526559	-2.23443
																																													Lsm12	41.0601	-1.30443	0.55341	-2.35708
																																													Ubtf	75.8246	-1.52978	0.460122	-3.32473
																																													Kif18b	37.4257	-1.69212	0.626278	-2.70186
																																													Map3k3	32.7054	-1.96161	0.617304	-3.1777
																																													Ftsj3	53.9339	-2.17244	0.575931	-3.77205
																																													Psmc5	64.5907	-2.20496	0.524756	-4.20188
																																													Icam2	11.3234	-5.14236	2.23056	-2.30541
																																													Psmd12	192.87	-1.02294	0.355037	-2.88123
																																													Slc16a6	80.6028	-1.43509	0.557153	-2.57575
																																													Prkar1a	58.7904	-1.17946	0.480655	-2.45385
																																													D11Wsu47e	23.9078	-1.48433	0.645339	-2.30008
																																													Ttyh2	81.611	-1.28275	0.530919	-2.4161
																																													Ict1	38.7969	-1.76883	0.688153	-2.57041
																																													Mrps7	184.82	-1.3633	0.370126	-3.68333
																																													Slc25a19	37.4995	-1.28606	0.556876	-2.30942
																																													Galk1	8.9861	-2.72823	1.11524	-2.44632
																																													Ten1	11.5908	-2.33565	0.926535	-2.52084
																																													Ube2o	109.572	-1.07998	0.411783	-2.62269
																																													Tk1	70.0214	-1.25802	0.435796	-2.88671
																																													Socs3	47.866	-2.05371	0.558025	-3.68033
																																													Usp36	74.7714	-1.10049	0.464688	-2.36823
																																													Pde6g	6.47485	-3.72048	1.68076	-2.21356
																																													Ccdc137	58.5468	-1.74714	0.516137	-3.38503
																																													Mrpl12	89.3389	-1.70878	0.462268	-3.69651
																																													Pcyt2	24.1215	-2.44025	0.715038	-3.41276
																																													Sirt7	45.9013	-1.20108	0.539928	-2.22452
																																													Uts2r	6.70036	-3.3411	1.53058	-2.1829
																																													BC017643	16.8522	-2.43739	0.931463	-2.61673
																																													Wdr45b	134.121	-1.16275	0.376416	-3.08901
																																													Kif3c	69.3168	-2.08799	0.472793	-4.41628
																																													Ddx1	18.8338	-1.7581	0.802581	-2.19056
																																													Taf1b	41.5465	-1.39927	0.567488	-2.46572
																																													Rps7	296.59	-1.09968	0.319041	-3.44684
																																													Bzw2	34.201	-1.91127	0.582309	-3.28222
																																													Ankmy2	26.1733	-2.91875	0.650783	-4.48498
																																													Hectd1	94.3546	-1.19767	0.453707	-2.63975
																																													Psma6	273.479	-1.28852	0.46673	-2.76073
																																													Dnaaf2	93.9774	-1.61474	0.510089	-3.16561
																																													L2hgdh	210.282	-1.29116	0.388992	-3.31924
																																													4931403G20Rik	2.96319	-4.66957	2.092	-2.2321
																																													Tmx1	9.0054	-2.11676	1.04635	-2.02299
																																													Pcnxl4	35.6854	-1.37893	0.541703	-2.54554
																																													Wdr89	8.7205	-2.94524	1.1433	-2.57608
																																													Sgpp1	63.1523	-1.96467	0.601282	-3.26747
																																													Pigh	29.3809	-1.60466	0.700454	-2.29088
																																													4933426M11Rik	32.1984	-1.27875	0.597798	-2.13909
																																													Med6	149.382	-1.01615	0.360743	-2.81682
																																													Dcaf4	44.7338	-1.72449	0.513784	-3.35644
																																													Zfyve1	36.3625	-2.19042	0.560081	-3.91091
																																													2410016O06Rik	29.8265	-1.74105	0.57892	-3.00741
																																													Lin52	27.7057	-1.66608	0.646435	-2.57733
																																													Psmc1	74.1673	-1.11634	0.519062	-2.15069
																																													Lgmn	82.1438	-1.02494	0.423643	-2.41935
																																													Cinp	75.7085	-1.36974	0.451664	-3.03266
																																													2010107E04Rik	123.112	-1.40854	0.491382	-2.86649
																																													Aspg	6.02526	-2.67453	1.35449	-1.97457
																																													Mplkip	38.6849	-1.5055	0.585275	-2.5723
																																													Yae1d1	78.1474	-1.05846	0.500173	-2.1162
																																													Faf2	101.539	-1.64248	0.391505	-4.19529
																																													Rab24	36.6282	-2.14576	0.65227	-3.28968
																																													Txndc15	29.0813	-1.29797	0.573044	-2.26505
																																													2210016F16Rik	45.7443	-2.27186	0.531311	-4.27596
																																													Uqcrb	45.6087	-2.42185	0.568678	-4.25873
																																													Zfp874b	23.5224	-1.56647	0.679279	-2.30608
																																													Nsun2	144.166	-1.20908	0.411306	-2.9396
																																													Trip13	76.6635	-1.84856	0.499734	-3.69908
																																													Brd9	32.9577	-1.44686	0.703778	-2.05585
																																													Exoc3	17.2354	-1.64603	0.778537	-2.11427
																																													Zfp825	24.935	-2.64509	0.788988	-3.35251
																																													Ell2	145.702	-1.03469	0.411105	-2.51685
																																													Polr3g	84.1909	-1.17158	0.402072	-2.91386
																																													Tmem167	131.476	-1.51744	0.484343	-3.13298
																																													Bhmt	18.4193	-2.29085	0.861137	-2.66026
																																													Lincenc1	39.9257	-1.76213	0.578915	-3.04386
																																													Ak6	117.321	-1.08819	0.510685	-2.13085
																																													Skiv2l2	85.9277	-1.90621	0.473313	-4.02737
																																													Psmd6	85.8192	-1.06451	0.423823	-2.51168
																																													Nr1d2	61.0854	-1.05853	0.47853	-2.21205
																																													Rpl15	329.838	-1.02717	0.38063	-2.6986
																																													Dnajc9	40.7527	-1.21175	0.592229	-2.04609
																																													Polr3a	95.367	-1.37327	0.410659	-3.34406
																																													Rps24	326.503	-1.05996	0.358342	-2.95795
																																													Plac9b	32.7941	-1.60946	0.675765	-2.38169
																																													Slmap	67.1893	-2.42914	0.623438	-3.89637
																																													Ccdc66	49.6465	-1.01532	0.496082	-2.04668
																																													Prkcd	224.096	-1.48906	0.354251	-4.2034
																																													Gnl3	188.585	-1.40764	0.484683	-2.90425
																																													Wdhd1	39.3544	-1.20083	0.515966	-2.32735
																																													Dlgap5	53.4441	-1.78514	0.575607	-3.10131
																																													Atg14	169.503	-1.0617	0.413714	-2.56627
																																													Prmt5	110.266	-1.87551	0.442109	-4.24219
																																													Psmb5	171.986	-1.1121	0.420173	-2.64676
																																													Ipo4	69.7901	-1.64479	0.494882	-3.3236
																																													Mdp1	44.9208	-1.67265	0.63504	-2.63392
																																													Nop9	60.1107	-1.91554	0.458607	-4.17686
																																													Ift88	13.289	-2.38201	0.998534	-2.3855
																																													Xpo4	44.0407	-1.33254	0.531047	-2.50928
																																													Ska3	106.469	-1.08897	0.418542	-2.60182
																																													Tnfrsf19	9.77861	-2.36834	1.1056	-2.14213
																																													Rnaseh2b	17.9477	-2.99009	0.868452	-3.44301
																																													Ctsb	289.215	-1.15354	0.326068	-3.53774
																																													Gata4	76.1368	-1.5296	0.444202	-3.44349
																																													Ccdc25	156.964	-1.05366	0.485336	-2.17099
																																													Gulo	41.7862	-2.01427	0.588686	-3.42164
																																													Cdca2	43.1375	-1.43404	0.549677	-2.60887
																																													Gtf2f2	113.692	-1.23249	0.405783	-3.03731
																																													Dnajc15	85.9443	-1.22574	0.45921	-2.66924
																																													Klf5	36.022	-1.21528	0.542203	-2.24136
																																													Ipo5	265.646	-1.49323	0.340876	-4.38056
																																													Card6	35.9888	-2.62756	0.560009	-4.69201
																																													Prkaa1	39.6951	-1.36875	0.637033	-2.14863
																																													Nup155	66.3314	-1.51362	0.545451	-2.77498
																																													Skp2	62.2257	-1.50541	0.469814	-3.20426
																																													Polr2k	99.4234	-1.55586	0.498814	-3.11911
																																													Dcaf13	165.401	-1.2869	0.417187	-3.08471
																																													Eif3e	125.979	-2.02711	0.451935	-4.48541
																																													Myc	11.1996	-2.27421	0.903187	-2.51799
																																													Zfp623	55.1152	-1.35614	0.45868	-2.95661
																																													Exosc4	30.5922	-1.55	0.582597	-2.66049
																																													Cyc1	40.383	-1.44257	0.535592	-2.69341
																																													Hgh1	13.7589	-1.65802	0.789363	-2.10046
																																													Bop1	53.2749	-1.72804	0.482636	-3.58043
																																													Slc39a4	80.96	-1.93656	0.530185	-3.65262
																																													Vps28	17.9755	-2.60288	0.853086	-3.05113
																																													Ppp1r16a	13.7076	-2.06057	0.858909	-2.39906
																																													1110038F14Rik	58.0775	-1.35603	0.480989	-2.81925
																																													Eif3d	40.4122	-1.53576	0.55977	-2.74355
																																													Nol12	81.6654	-1.21532	0.448363	-2.71058
																																													Eif3l	90.4197	-1.23045	0.411876	-2.98742
																																													Tomm22	225.279	-1.57785	0.363151	-4.34489
																																													Apobec3	5.88624	-2.81674	1.27973	-2.20104
																																													Rpl3	70.0688	-1.08887	0.41752	-2.60795
																																													Syngr1	23.8162	-1.54396	0.714221	-2.16173
																																													Mgat3	7.85274	-3.45816	1.30484	-2.65025
																																													Rangap1	62.5111	-1.27174	0.449772	-2.82752
																																													Polr3h	59.5014	-2.02184	0.483831	-4.17881
																																													Csdc2	3.41582	-4.21538	1.9221	-2.19312
																																													Pmm1	159.19	-1.38469	0.364507	-3.7988
																																													Xrcc6	12.5343	-2.24711	0.91643	-2.45203
																																													Cenpm	46.4701	-1.61925	0.561764	-2.88244
																																													Rrp7a	58.2694	-1.63496	0.494232	-3.30808
																																													Atxn10	36.8831	-1.57824	0.649322	-2.4306
																																													Ncaph2	32.0769	-1.18582	0.580376	-2.0432
																																													Ddx23	10.0478	-2.76543	0.988318	-2.79812
																																													Prkag1	40.4824	-1.68659	0.575153	-2.93241
																																													Tuba1b	87.6519	-1.53293	0.443593	-3.45571
																																													Mcrs1	87.5482	-1.02523	0.415065	-2.47004
																																													Racgap1	261.697	-1.5007	0.382237	-3.9261
																																													Larp4	774.057	-1.16462	0.364683	-3.19351
																																													Pou6f1	12.8532	-2.29873	0.855158	-2.68808
																																													Rarg	28.0586	-1.4447	0.610585	-2.36609
																																													Myg1	34.0328	-1.40575	0.599543	-2.3447
																																													Amhr2	53.273	-2.15492	0.506507	-4.25448
																																													Nfe2	9.15891	-1.95828	0.992042	-1.97399
																																													Nlrc3	4.72876	-4.9402	1.74964	-2.82356
																																													Srl	38.6109	-1.55539	0.585288	-2.65747
																																													Glis2	13.3489	-2.09305	0.883765	-2.36834
																																													Pam16	88.2734	-1.64901	0.486389	-3.39031
																																													Ubald1	68.714	-1.17267	0.530875	-2.20893
																																													Anks3	10.652	-1.86088	0.890498	-2.08971
																																													Rogdi	23.4534	-1.83765	0.636859	-2.8855
																																													Glyr1	42.3678	-1.29693	0.579646	-2.23745
																																													Tmem186	10.2874	-1.97492	0.988198	-1.99851
																																													Pmm2	29.571	-2.78464	0.658881	-4.22632
																																													Rpl39l	211.504	-1.1046	0.372475	-2.96556
																																													Ppm1f	3.94969	-3.38455	1.51917	-2.2279
																																													Ppil2	39.2324	-1.28677	0.622312	-2.06773
																																													Ube2l3	293.706	-1.02538	0.500759	-2.04765
																																													Lztr1	10.0743	-2.00521	0.948947	-2.11308
																																													Dgcr2	53.1712	-1.11607	0.54128	-2.0619
																																													Yeats2	27.4943	-1.47228	0.630623	-2.33464
																																													Alg3	10.7291	-2.30107	0.960395	-2.39597
																																													Ece2	71.6344	-1.33667	0.436047	-3.06544
																																													Kng1	3.36873	-6.04576	2.01247	-3.00415
																																													Lrrc15	18.3398	-2.08311	0.856046	-2.43341
																																													Senp5	39.9639	-1.37483	0.564232	-2.43665
																																													Bex6	58.6892	-1.2422	0.554667	-2.23955
																																													Rpl35a	132.343	-1.2244	0.460377	-2.65956
																																													Itgb5	37.207	-1.52636	0.671673	-2.27248
																																													Umps	63.9646	-1.77089	0.579872	-3.05394
																																													Hspbap1	28.7119	-2.05002	0.668413	-3.067
																																													Polq	71.6996	-1.04569	0.444896	-2.35042
																																													Cox17	45.6093	-1.35955	0.65823	-2.06546
																																													Atg3	94.9333	-2.45565	0.505899	-4.85403
																																													Dppa2	568.349	-1.9903	0.39781	-5.00315
																																													Rpl24	282.118	-1.16668	0.422447	-2.76172
																																													Tomm70a	49.516	-1.83688	0.631534	-2.90861
																																													Mina	63.3687	-2.08483	0.495761	-4.20532
																																													Mrpl39	27.9183	-1.46905	0.631209	-2.32736
																																													Atp5j	112.41	-1.10818	0.457842	-2.42043
																																													1110004E09Rik	41.5352	-1.04393	0.522191	-1.99913
																																													Gart	57.6419	-1.53289	0.489463	-3.13178
																																													Prdm15	13.5078	-1.70678	0.820155	-2.08104
																																													4930470H14Rik	46.8952	-1.06859	0.518864	-2.05947
																																													Igf2r	104.969	-1.58023	0.540942	-2.92126
																																													Pnldc1	47.5447	-1.32741	0.509546	-2.60508
																																													Riok2	93.4344	-1.1389	0.43749	-2.60327
																																													Mmp25	5.09731	-6.22518	1.72449	-3.60986
																																													Eci1	127.008	-1.45589	0.421841	-3.45128
																																													E4f1	18.9593	-1.61027	0.773938	-2.08062
																																													Pgp	123.58	-1.39683	0.417126	-3.34869
																																													Mlst8	11.3293	-3.30321	1.03747	-3.18391
																																													Caskin1	18.2816	-2.56963	0.899029	-2.85823
																																													Gfer	63.1665	-1.19084	0.468553	-2.54152
																																													Tbl3	91.8604	-2.48253	0.492081	-5.04496
																																													Ndufb10	44.2507	-1.45055	0.589327	-2.46137
																																													Nubp2	121.941	-1.31366	0.4003	-3.28169
																																													Narfl	33.8416	-2.4976	0.686429	-3.63853
																																													Rab40c	15.182	-2.01689	0.808998	-2.49307
																																													Pigq	97.2069	-1.01664	0.448176	-2.26839
																																													Capn15	6.31532	-3.47911	1.31823	-2.63923
																																													Arhgdig	18.788	-2.54133	0.782227	-3.24885
																																													Rgs11	47.9329	-1.57838	0.488182	-3.23318
																																													Zbtb9	29.7577	-1.23982	0.596599	-2.07815
																																													Wdr4	19.3816	-1.44182	0.721289	-1.99895
																																													Pknox1	53.3745	-1.42001	0.488067	-2.90945
																																													Rrp1b	27.9605	-1.31938	0.654163	-2.0169
																																													Hnrnpm	93.3521	-1.15815	0.414154	-2.79644
																																													Rab11b	57.5057	-1.04519	0.476279	-2.19449
																																													Cd320	277.439	-1.69039	0.325949	-5.18605
																																													Rps18	147.229	-1.51711	0.426788	-3.55472
																																													Vps52	8.41567	-1.9618	0.989661	-1.98229
																																													Nelfe	62.229	-1.78261	0.495625	-3.59668
																																													Neu1	16.3021	-1.99649	0.807436	-2.47263
																																													Msh5	15.6947	-2.15733	0.89798	-2.40243
																																													Ddx39b	28.4582	-2.31282	0.748962	-3.08803
																																													Cdsn	6.83394	-2.78014	1.34931	-2.06041
																																													Gtf2h4	21.769	-1.7215	0.707566	-2.43299
																																													Mrps18b	77.4654	-1.14323	0.487447	-2.34535
																																													Abcf1	125.708	-1.92271	0.523817	-3.67058
																																													Znrd1	122.827	-1.10682	0.401314	-2.75798
																																													Slc35b2	30.73	-1.75176	0.681604	-2.57006
																																													Mrps18a	28.3908	-2.17436	0.661072	-3.28913
																																													Polr1c	307.316	-1.42906	0.306877	-4.65678
																																													Dnph1	20.2242	-1.86745	0.817491	-2.28437
																																													Rrp36	53.1381	-1.10235	0.55333	-1.99222
																																													Sh3gl1	73.029	-1.20792	0.512411	-2.35732
																																													Dpp9	26.5919	-2.80719	0.669636	-4.19211
																																													Ticam1	4.86775	-3.8964	1.672	-2.33038
																																													Plin3	30.1534	-1.89389	0.610415	-3.10263
																																													Rpl36	96.7462	-1.42927	0.499451	-2.86169
																																													Catsperd	15.796	-1.71841	0.765924	-2.24358
																																													Ranbp3	83.0009	-1.14406	0.432926	-2.64262
																																													Clpp	98.1342	-1.3013	0.449044	-2.89792
																																													Ndc80	57.5617	-1.20779	0.500164	-2.41479
																																													Trmt61b	30.0918	-1.15981	0.577557	-2.00814
																																													Ehd3	2.31696	-5.55083	2.25375	-2.46293
																																													Ndufaf7	55.3996	-1.18283	0.543111	-2.17788
																																													Hnrnpll	23.0479	-1.3358	0.670837	-1.99124
																																													Dhx57	39.8573	-1.49091	0.601467	-2.47879
																																													Sos1	64.1931	-1.7758	0.612678	-2.89843
																																													Cul2	54.6652	-1.3934	0.473245	-2.94435
																																													Zfp438	4.58641	-3.63787	1.4725	-2.47054
																																													Usp14	68.44	-1.46379	0.550802	-2.65755
																																													3110002H16Rik	99.7913	-1.22793	0.414814	-2.96019
																																													Pik3c3	12.3227	-2.70944	0.928758	-2.91728
																																													Wdr36	166.861	-1.93079	0.376176	-5.13267
																																													Kif20a	100.135	-1.23257	0.518301	-2.3781
																																													Gfra3	10.3016	-2.28734	0.911135	-2.51042
																																													Cdc25c	103.901	-1.62044	0.389414	-4.16123
																																													Ik	101.145	-1.34598	0.420785	-3.19873
																																													Wdr55	43.9145	-2.92342	0.566198	-5.16324
																																													Hars	77.7643	-1.23153	0.472972	-2.60381
																																													Gnpda1	21.732	-2.04814	0.729372	-2.80808
																																													Pggt1b	16.8248	-2.27616	0.836023	-2.72261
																																													Srfbp1	56.3563	-1.24888	0.552201	-2.26164
																																													Ska1	151.662	-1.38266	0.38652	-3.5772
																																													Cndp2	49.2359	-2.56701	0.619192	-4.14573
																																													Fbxo15	780.402	-1.5157	0.36929	-4.10436
																																													Tcirg1	9.46085	-2.23506	1.06364	-2.10133
																																													Sptbn2	12.6915	-2.43735	0.884789	-2.75473
																																													Yif1a	24.4116	-3.21212	0.775904	-4.13985
																																													Eif1ad	64.9443	-1.01518	0.433767	-2.34039
																																													Dpf2	51.7075	-1.89815	0.50268	-3.77607
																																													Slc22a20	24.075	-1.72601	0.665867	-2.59212
																																													Atl3	70.3233	-1.7273	0.450205	-3.83671
																																													Wdr74	121.649	-1.36068	0.424691	-3.20392
																																													Nxf1	151.673	-1.02047	0.358718	-2.84477
																																													Taf6l	11.2028	-1.90458	0.878258	-2.16859
																																													Zbtb3	2.015	-4.42848	2.23522	-1.98123
																																													Ubxn1	221.036	-1.34958	0.40462	-3.33541
																																													Lbhd1	7.37642	-2.40887	1.18483	-2.0331
																																													B3gat3	7.05629	-2.47439	1.10826	-2.23269
																																													Eef1g	64.7197	-1.09459	0.453901	-2.41152
																																													Prpf19	15.4977	-1.66344	0.75872	-2.19242
																																													Ccdc86	87.0404	-1.07398	0.40465	-2.6541
																																													Psat1	188.985	-1.50399	0.357091	-4.21178
																																													Smc5	57.0723	-1.32228	0.485414	-2.72403
																																													Cbwd1	78.9161	-1.33636	0.466193	-2.86653
																																													Slc1a1	105.138	-2.04105	0.41855	-4.87648
																																													Rcl1	76.1553	-1.53852	0.429713	-3.58035
																																													Gldc	86.3819	-2.18131	0.552492	-3.94812
																																													Ubtd1	32.6102	-1.7049	0.619499	-2.75206
																																													Cox15	6.61214	-2.7931	1.15707	-2.41395
																																													Cutc	12.979	-2.65567	1.11589	-2.37988
																																													Cpn1	18.8472	-1.72722	0.707719	-2.44055
																																													Btrc	37.4371	-1.51643	0.651068	-2.32915
																																													Hps6	15.2615	-1.7782	0.823713	-2.15876
																																													Pprc1	140.998	-1.21458	0.382892	-3.17213
																																													Cuedc2	19.3107	-1.72633	0.756083	-2.28326
																																													Pdcd11	73.6583	-1.09854	0.477238	-2.30186
																																													Eif3a	291.067	-1.11596	0.398788	-2.79839
																																													Mybl1	130.095	1.33155	0.393706	3.3821
																																													Tcf24	3.16096	3.45107	1.64907	2.09274
																																													Arfgef1	438.305	1.58169	0.359045	4.40528
																																													Prex2	95.7453	2.08238	0.452321	4.60377
																																													Slco5a1	9.86369	3.07853	0.975828	3.15479
																																													Tram1	213.792	2.48534	0.405936	6.1225
																																													Eya1	28.4539	2.6893	0.653194	4.11716
																																													Il17f	19.7168	2.919	0.79461	3.67349
																																													Tmem14a	3.68627	3.49769	1.56804	2.23061
																																													Rims1	24.9027	1.9608	0.802312	2.44394
																																													Smap1	26.5196	1.6303	0.710621	2.29418
																																													4931428L18Rik	6.14768	3.15274	1.19603	2.636
																																													Plekhb2	100.985	1.76153	0.520473	3.38447
																																													Hs6st1	30.5744	1.9893	0.68846	2.88949
																																													Inpp4a	70.7101	1.13575	0.525236	2.16236
																																													Unc50	523.862	1.35697	0.347643	3.90334
																																													Mgat4a	130.11	1.14088	0.389638	2.92804
																																													Tsga10	14.7414	1.6648	0.837786	1.98714
																																													Lipt1	12.8521	2.08325	0.884606	2.35501
																																													Aff3	13.4493	2.04047	0.911594	2.23836
																																													Npas2	2.81175	3.51461	1.7436	2.01572
																																													Tbc1d8	18.0327	1.59129	0.767768	2.07261
																																													Map4k4	7.9642	2.24592	1.06429	2.11024
																																													Uxs1	26.71	1.35682	0.651935	2.08123
																																													Stat4	43.2338	2.53563	0.649527	3.90381
																																													Gls	128.027	1.21119	0.450178	2.69046
																																													Nab1	50.0345	2.0398	0.511993	3.98405
																																													Mfsd6	14.9835	1.75474	0.861151	2.03767
																																													Osgepl1	30.2009	1.50806	0.650583	2.31802
																																													Ankrd44	364.813	1.26626	0.352774	3.58944
																																													Coq10b	121.234	1.04714	0.416262	2.51557
																																													1700066M21Rik	28.9824	1.9873	0.691133	2.87542
																																													Sgol2	369.46	1.20735	0.429022	2.81419
																																													Cflar	7704.93	1.46463	0.370033	3.95811
																																													Stradb	217.368	1.53193	0.348028	4.40174
																																													Als2	1416.14	1.48193	0.439086	3.37503
																																													Fzd7	22.6587	1.78344	0.813519	2.19225
																																													Fam117b	164.6	1.15733	0.408278	2.83466
																																													Nbeal1	33.1888	1.74597	0.607671	2.87321
																																													Abi2	16.0409	2.06534	0.829453	2.49001
																																													Raph1	21.9178	1.58847	0.666893	2.3819
																																													Gpr1	9.54996	2.96431	1.07411	2.75978
																																													2810408I11Rik	164.154	1.3405	0.394919	3.39436
																																													Ccnyl1	30.7029	1.69616	0.676519	2.50718
																																													Akr1cl	14.2709	2.24038	0.836285	2.67897
																																													Lancl1	52.7249	1.8428	0.490844	3.75436
																																													Spag16	14.898	2.41862	0.879635	2.74957
																																													4933417E11Rik	5.62207	2.83664	1.34763	2.10491
																																													Pecr	146.595	1.38215	0.365981	3.77656
																																													Cxcr2	3899.88	1.64514	0.404686	4.06522
																																													Slc11a1	99.7041	1.84515	0.525406	3.51186
																																													Ctdsp1	19.9298	1.88319	0.841771	2.23717
																																													Vil1	58.3392	1.20934	0.554365	2.18149
																																													Gm17751	230.921	2.07444	0.399376	5.1942
																																													Epha4	35.9272	1.59483	0.646857	2.46551
																																													Col4a3	13.8085	2.79575	0.923287	3.02803
																																													Mff	137.513	1.18708	0.422073	2.81249
																																													Agfg1	57.1606	1.20343	0.55052	2.18599
																																													Daw1	30.548	2.56494	0.65019	3.94492
																																													Nppc	2.69198	4.19113	1.91575	2.18772
																																													Gbx2	14.2349	2.68779	1.04191	2.57967
																																													Iqca	145.435	1.94653	0.404428	4.81306
																																													Lrrfip1	261.617	1.72042	0.466479	3.6881
																																													D1Ertd622e	131.467	1.46908	0.390073	3.76617
																																													Ppip5k2	198.718	1.36646	0.351647	3.88589
																																													Mir3473f	13.9666	2.07756	0.964303	2.15447
																																													Serpinb3a	16.3201	5.01596	1.03086	4.86578
																																													Actr3	217.464	1.32524	0.407347	3.25335
																																													Acmsd	50.8827	1.8236	0.64685	2.8192
																																													Cd55	64.4327	1.66996	0.593245	2.81496
																																													Rassf5	40.5941	2.62124	0.694882	3.77221
																																													Slc41a1	14.6537	1.94922	0.827056	2.35682
																																													Slc45a3	271.116	1.26895	0.44103	2.87725
																																													Mdm4	3581.5	1.00357	0.317751	3.15834
																																													Pik3c2b	43.0446	1.52066	0.563937	2.69651
																																													Zbed6	12.4021	2.57526	0.978085	2.63296
																																													Prelp	13.7484	2.15448	0.889312	2.42264
																																													Btg2	51.6791	3.44723	0.629465	5.47644
																																													Chit1	30.0669	1.64665	0.793332	2.07561
																																													Ppp1r12b	432.75	1.25121	0.410662	3.04682
																																													Arl8a	6.58515	3.25085	1.32505	2.45338
																																													Elf3	31.6346	1.59087	0.719194	2.21202
																																													Nav1	80.5697	1.1451	0.453307	2.52609
																																													Camsap2	221.313	1.32747	0.351627	3.77523
																																													Kif14	103.81	1.00989	0.413449	2.44259
																																													Crb1	3.19821	3.48653	1.70255	2.04783
																																													Rgs2	19.732	1.82793	0.723312	2.52717
																																													1700025G04Rik	11.2376	1.80326	0.907569	1.98691
																																													Colgalt2	67.704	3.12972	0.659761	4.74372
																																													Teddm1b	1268.23	1.84473	0.444438	4.15071
																																													Ier5	4.35177	2.80472	1.36759	2.05085
																																													Abl2	379.951	1.15325	0.372072	3.09955
																																													Ralgps2	313.468	1.41195	0.340258	4.14966
																																													Rfwd2	456.694	1.42837	0.370952	3.85054
																																													Rabgap1l	21.947	2.82845	0.712897	3.96755
																																													Suco	67.3936	1.37388	0.449822	3.05428
																																													7420461P10Rik	20.949	2.27466	0.721631	3.15211
																																													Selp	18.4859	2.59846	0.752601	3.45264
																																													Slc19a2	3.7651	4.01694	1.60229	2.50701
																																													Nme7	343.29	1.48872	0.503305	2.95788
																																													Dcaf6	20.5582	1.74608	0.747309	2.33648
																																													Tada1	56.9773	1.05443	0.518824	2.03235
																																													Gm4847	10.6754	4.21395	1.17239	3.59432
																																													Lmx1a	48.2317	1.83446	0.656478	2.7944
																																													Nuf2	58.8135	1.70245	0.504518	3.37441
																																													Adamts4	3.90131	3.20335	1.51709	2.11151
																																													Usp21	70.3465	1.5292	0.514071	2.97469
																																													Atp1a2	144.452	1.71195	0.513631	3.33304
																																													Slamf8	25.5956	1.8525	0.756638	2.44833
																																													Dusp23	6.15032	2.45148	1.18671	2.06578
																																													Fmn2	167.954	1.6665	0.506091	3.29289
																																													Exo1	83.6712	1.11086	0.409041	2.71576
																																													Adss	176.499	1.53403	0.363823	4.21642
																																													Desi2	224.461	1.27251	0.361749	3.51766
																																													Cdc42bpa	31.8378	1.90446	0.70389	2.70562
																																													9130409I23Rik	30.5832	2.30437	0.720514	3.19823
																																													Wdr26	309.71	1.06943	0.390223	2.74056
																																													Enah	115.629	1.56951	0.419238	3.74371
																																													Degs1	217.061	1.09735	0.376462	2.9149
																																													Rab3gap2	42.3407	1.27155	0.529668	2.40066
																																													Tgfb2	522.724	2.15718	0.44102	4.89133
																																													Kctd3	197.511	1.42988	0.372652	3.83704
																																													Cenpf	620.376	1.33977	0.400559	3.34475
																																													Angel2	618.67	1.47893	0.370563	3.99102
																																													Atf3	4.34501	3.99925	1.54941	2.58114
																																													Tmem206	3096.13	1.55254	0.373446	4.15735
																																													Slc30a1	73.1508	2.00995	0.546347	3.6789
																																													Nmt2	59.4229	1.43359	0.473647	3.0267
																																													Dclre1c	1153.78	1.42284	0.307588	4.62581
																																													Suv39h2	101.366	1.47826	0.484076	3.05378
																																													Fam107b	86.107	1.4628	0.458685	3.18911
																																													Cdc123	61.9451	1.70197	0.480076	3.54521
																																													Nudt5	45.6222	1.84621	0.556243	3.31908
																																													Gm10857	118.338	1.40497	0.404235	3.47561
																																													Echdc3	40.1267	2.4638	0.717479	3.43396
																																													Celf2	94.2594	1.61967	0.466165	3.47447
																																													Gata3	8.31524	3.06968	1.22759	2.50056
																																													Il2ra	3.76537	3.99784	1.58776	2.51791
																																													Fam188a	76.7293	1.19903	0.420847	2.8491
																																													Mrc1	15.2183	1.73445	0.877848	1.9758
																																													Mllt10	189.847	1.08437	0.394059	2.75178
																																													Commd3	48.5373	2.1922	0.566511	3.86965
																																													Bmi1	1059.65	1.10493	0.304945	3.62336
																																													Etl4	29.8593	1.54006	0.638942	2.41032
																																													Abi1	86.7043	1.64722	0.475123	3.46694
																																													Hnmt	56.4677	2.19506	0.577603	3.80028
																																													Tor4a	719.466	1.44994	0.347096	4.17735
																																													Abca2	5.51542	4.05735	1.47489	2.75095
																																													Surf4	180.958	1.39008	0.372454	3.73223
																																													Dbhos	29.8624	1.82413	0.626747	2.91048
																																													Ralgds	22.6352	2.08511	0.795145	2.6223
																																													Odf2	114.008	2.09528	0.507986	4.12467
																																													Wdr34	86.4961	1.25049	0.546763	2.28709
																																													Exosc2	532.511	1.53455	0.383103	4.00557
																																													Nup214	275.373	1.24383	0.391686	3.17557
																																													Angptl2	47.3231	1.78311	0.757522	2.35387
																																													Mvb12b	43.0316	1.86691	0.581008	3.21323
																																													Rab14	513.108	1.32875	0.328125	4.04952
																																													Lhx6	2.53381	4.14183	1.95286	2.12091
																																													Rbm18	275.854	1.04376	0.332795	3.13635
																																													Strbp	128.205	1.01113	0.410549	2.46289
																																													Lrp1b	21.1935	2.72523	0.742691	3.6694
																																													Mbd5	40.3053	1.23064	0.56631	2.17308
																																													Epc2	109.719	1.00047	0.433347	2.3087
																																													Mmadhc	35.3559	1.3093	0.571409	2.29136
																																													Arl5a	28.5311	1.19483	0.605521	1.97323
																																													BB557941	56.8708	1.17421	0.484491	2.42359
																																													Acvr1	2.52008	4.0821	1.99425	2.04694
																																													Pkp4	142.09	1.21003	0.392085	3.08615
																																													Tanc1	27.7068	1.52246	0.661889	2.30018
																																													Tank	91.8133	1.18114	0.395967	2.98292
																																													Cers6	33.0371	1.6175	0.817245	1.97921
																																													Phospho2	370.638	1.66919	0.388964	4.29138
																																													Dcaf17	95.2085	1.19441	0.45971	2.59818
																																													Dync1i2	163.144	1.12515	0.366387	3.07093
																																													Dlx2	3.17614	4.38313	1.93767	2.26206
																																													Itga6	154.934	1.06116	0.377865	2.80831
																																													Pdk1	63.677	1.06796	0.497682	2.14588
																																													6430710C18Rik	20.4946	2.45207	0.767675	3.19416
																																													Chrna1	120.296	1.37735	0.439408	3.13455
																																													Chn1	71.9879	1.59645	0.441315	3.61749
																																													Hnrnpa3	77.8882	1.23941	0.515956	2.40216
																																													Agps	164.081	1.17417	0.368517	3.18619
																																													Sestd1	77.9964	1.02897	0.442663	2.32449
																																													Gm13752	50.0226	2.0154	0.646858	3.11568
																																													Nckap1	277.448	1.33793	0.372368	3.59302
																																													Zswim2	6.72149	2.86594	1.12475	2.54807
																																													A330069E16Rik	102.984	1.42761	0.47907	2.97997
																																													Mdk	4.01925	3.59957	1.63431	2.2025
																																													Prr5l	26.1475	2.53514	0.756389	3.35163
																																													Trim44	99.0108	1.25686	0.46868	2.6817
																																													Apip	41.4684	1.54257	0.53816	2.86638
																																													4930500J02Rik	46.8878	1.14674	0.563656	2.03446
																																													Qser1	73.864	1.86868	0.458725	4.07364
																																													Immp1l	284.349	2.88115	0.46815	6.15433
																																													Olfr1300-ps1	17.0739	1.77481	0.840989	2.11038
																																													Zfp770	24.9648	1.77577	0.722194	2.45885
																																													Meis2	441.545	1.64908	0.340793	4.83894
																																													Spred1	43.9543	1.56176	0.597241	2.61496
																																													Eif2ak4	26.2442	2.19769	0.707316	3.10708
																																													Knstrn	398.658	1.50947	0.362775	4.16089
																																													Ehd4	46.1606	1.32983	0.561432	2.36864
																																													Vps39	22.3353	1.85296	0.743569	2.49199
																																													Ccndbp1	623.602	1.47767	0.393266	3.75742
																																													Lcmt2	279.389	1.14968	0.405955	2.83203
																																													Wdr76	20.2605	2.48709	0.745516	3.33607
																																													Casc4	1806.05	1.36741	0.318352	4.29529
																																													Duoxa2	7.70297	5.09104	1.36955	3.71732
																																													Slc30a4	5.93966	3.45019	1.25155	2.75673
																																													Secisbp2l	70.6392	1.07923	0.460609	2.34304
																																													Fgf7	19.23	1.93614	0.82597	2.34408
																																													Itpripl1	7.73023	3.97407	1.202	3.30622
																																													Gm14005	61.3492	1.38554	0.523954	2.64439
																																													Slc20a1	42.9467	2.14325	0.5618	3.81496
																																													Gfra4	11.729	2.00566	0.96907	2.06967
																																													Plcb1	18.113	2.50465	0.816119	3.06897
																																													Pak7	113.973	1.57507	0.551232	2.85736
																																													Jag1	60.8401	2.0425	0.475364	4.2967
																																													Macrod2	35.1749	1.77366	0.568111	3.12203
																																													Flrt3	12.0282	2.41213	0.986318	2.44559
																																													Gzf1	47.6581	1.15824	0.531927	2.17744
																																													Sdcbp2	6.07313	3.60348	1.31075	2.74917
																																													Snph	9.81824	2.81541	1.09236	2.57736
																																													Psmf1	36.431	1.5786	0.657593	2.40057
																																													Gm14164	11.1439	2.52008	0.976287	2.58129
																																													Zcchc3	26.6137	1.41927	0.626166	2.26661
																																													Tm9sf4	62.9578	1.02173	0.463921	2.20238
																																													2500004C02Rik	71.3847	1.76898	0.539795	3.27713
																																													Nol4l	71.7927	1.1901	0.527582	2.25577
																																													Trp53inp2	115.101	1.54568	0.55675	2.77624
																																													Ncoa6	204.125	1.28249	0.36778	3.48711
																																													Edem2	123.813	1.14259	0.509106	2.24431
																																													Phf20	230.679	1.1791	0.378351	3.11642
																																													Dlgap4	108.002	1.35068	0.501267	2.69454
																																													Tgif2	40.7098	1.48844	0.576022	2.58401
																																													Blcap	88.7232	1.63307	0.513922	3.17766
																																													Lbp	10.7466	1.92185	0.958896	2.00423
																																													Snhg11	22.9844	2.20406	0.72264	3.05001
																																													9430021M05Rik	12.9073	4.00751	1.04027	3.85237
																																													Ada	6.75373	2.915	1.31454	2.21751
																																													Sdc4	4.33613	4.96406	1.65563	2.99828
																																													Ncoa3	514.936	1.22418	0.306985	3.98775
																																													Sulf2	39.3449	1.21917	0.585988	2.08053
																																													Pard6b	37.8251	1.87775	0.66368	2.8293
																																													A630075F10Rik	18.8214	1.87875	0.729944	2.57383
																																													Zfp217	110.442	1.02462	0.501623	2.0426
																																													Rab22a	41.9373	1.22663	0.564039	2.17472
																																													Gnas	68.3779	2.09461	0.562378	3.72457
																																													Gm14436	296.133	1.17848	0.425896	2.76707
																																													Gm14420	229.994	1.11657	0.380195	2.93684
																																													Gm14403	108.393	1.09353	0.481238	2.27232
																																													Ss18l1	37.1387	2.99488	0.630578	4.74942
																																													Tcfl5	11.1747	2.00114	0.920378	2.17425
																																													Uckl1	4.72855	2.98072	1.44597	2.06139
																																													Il7	145.709	1.5048	0.408502	3.68369
																																													Hey1	11.0355	2.24671	1.06804	2.10359
																																													Tpd52	518.04	1.89109	0.371072	5.09631
																																													Lrrcc1	11.82	2.23409	1.02225	2.18545
																																													E2f5	427.203	2.06168	0.407769	5.05599
																																													Dnajc5b	10.8945	1.90384	0.93175	2.0433
																																													Gyg	280.17	2.02265	0.367008	5.51118
																																													Cpb1	11.7701	2.01732	0.994732	2.028
																																													Tbl1xr1	76.4774	1.6563	0.520697	3.18094
																																													Tnfsf10	88.4584	1.98475	0.555829	3.57079
																																													Fndc3b	44.8662	1.90802	0.681332	2.80043
																																													Pld1	387.951	1.84222	0.359266	5.12774
																																													Slc7a14	510.03	1.42149	0.323687	4.39155
																																													Pik3ca	67.3439	1.62497	0.48032	3.3831
																																													Gnb4	46.2377	1.98125	0.731833	2.70724
																																													Gm3143	148.684	1.91087	0.461531	4.14029
																																													Bbs7	5.30041	2.92128	1.49007	1.9605
																																													4932438A13Rik	73.3479	1.34246	0.471464	2.84744
																																													Intu	2830.36	1.10313	0.367489	3.00179
																																													Hspa4l	33.048	1.44437	0.643724	2.24378
																																													Plk4	218.51	1.1267	0.426683	2.64059
																																													Sclt1	19.0239	1.45286	0.722913	2.00973
																																													1700018B24Rik	48.0848	2.20551	0.568185	3.88169
																																													Rab33b	889.762	1.36432	0.35745	3.81683
																																													Foxo1	152.527	2.01689	0.50301	4.00963
																																													Pfn2	24.144	2.27384	0.741491	3.06658
																																													Siah2	494.317	1.43652	0.360165	3.98849
																																													Aadac	10.0741	3.90796	1.13978	3.42869
																																													Mbnl1	7.79768	2.84782	1.14564	2.48578
																																													Rap2b	28.1274	2.06656	0.686123	3.01194
																																													Arhgef26	25.5919	2.24422	0.65796	3.41088
																																													Tiparp	923.073	1.77168	0.295897	5.98749
																																													Rapgef2	26.599	1.83777	0.711392	2.58335
																																													4930579G24Rik	16.6771	2.36468	0.852311	2.77443
																																													Fam160a1	89.8411	1.45831	0.573945	2.54084
																																													Crabp2	24.558	2.29329	0.778223	2.94683
																																													Mef2d	6.55278	2.90661	1.16291	2.49944
																																													Paqr6	5.9326	5.36326	1.60371	3.34428
																																													Creb3l4	33.7482	1.54251	0.705532	2.18631
																																													Slc39a1	131.703	1.25713	0.41425	3.03471
																																													Snapin	28.0424	1.40632	0.660967	2.12767
																																													Gm4858	32.4874	1.23374	0.601631	2.05065
																																													Tdpoz3	6.07717	4.72103	1.59638	2.95733
																																													Gm10696	116.344	1.21439	0.500897	2.42443
																																													Cgn	66.354	1.51894	0.440503	3.44819
																																													Rfx5	17.4475	2.91333	0.877572	3.31976
																																													Ciart	48.3548	1.28565	0.563394	2.28197
																																													Pdzk1	4.58477	3.1636	1.46871	2.154
																																													Pde4dip	22.0602	2.50109	0.744862	3.35778
																																													Fam46c	58.5903	2.56294	0.572561	4.47628
																																													Man1a2	53.7528	1.0088	0.488475	2.0652
																																													Igsf3	142.051	1.71832	0.418368	4.10719
																																													Phtf1	31.3089	1.941	0.739072	2.62627
																																													Slc16a1	78.8192	1.05607	0.424544	2.48753
																																													Cttnbp2nl	199.701	1.28377	0.413309	3.10607
																																													Ovgp1	11.0323	4.51606	1.26732	3.56346
																																													Cept1	25.6975	1.81937	0.659434	2.75899
																																													Dram2	34.9874	1.3228	0.622615	2.12459
																																													Lamtor5	17.8088	2.203	0.835015	2.63828
																																													Gstm5	108.781	2.00096	0.575141	3.47908
																																													Gstm1	6.15975	4.48559	1.57947	2.83994
																																													Psrc1	9.37216	2.47502	1.00477	2.46326
																																													Rtca	19.6928	1.52421	0.714409	2.13353
																																													Agl	121.873	1.86693	0.481967	3.87357
																																													Ptbp2	117.877	1.75439	0.426404	4.1144
																																													Usp53	81.1274	1.22088	0.455758	2.67878
																																													Sec24d	9.71764	2.43916	1.06078	2.29941
																																													Snhg8	28.4812	1.62232	0.731357	2.21823
																																													Lef1	60.8109	2.06892	0.534327	3.87201
																																													Papss1	88.3971	1.02833	0.497636	2.06642
																																													Tbck	23.327	1.51711	0.680906	2.22808
																																													Gm29811	38.8018	1.54942	0.639893	2.42138
																																													Ppa2	26.5475	2.13703	0.623787	3.4259
																																													Tet2	5.15301	3.66082	1.3872	2.639
																																													Tacr3	11.4573	2.69162	1.14908	2.34241
																																													Ube2d3	1180.01	1.05448	0.282137	3.73746
																																													1700030L20Rik	163.839	1.82413	0.485809	3.75482
																																													Ddit4l	112.545	3.34243	0.611814	5.46316
																																													Dapp1	5.27813	3.16332	1.37236	2.30502
																																													Adh5	133.473	1.28177	0.554376	2.3121
																																													Rap1gds1	38.5872	1.47909	0.6216	2.37949
																																													Unc5c	60.4295	1.92939	0.538738	3.58132
																																													Gbp7	5.04076	3.32071	1.39211	2.38538
																																													Gtf2b	88.4997	1.50254	0.477355	3.14763
																																													Ssx2ip	89.5752	1.46827	0.452092	3.24772
																																													Nexn	399.612	1.32666	0.421419	3.14807
																																													Ak5	5.78573	3.05848	1.43637	2.12931
																																													Fpgt	74.0294	1.90488	0.460891	4.13305
																																													Lrrc40	149.996	1.34073	0.389952	3.43821
																																													Wls	5.49218	2.82036	1.34767	2.09277
																																													Lyn	23.2671	2.05883	0.893318	2.3047
																																													Plag1	154.159	1.10572	0.372824	2.96579
																																													Chchd7	13.4737	3.01429	0.915632	3.29203
																																													Car8	22.6419	1.82091	0.699179	2.60435
																																													Rab2a	96.8038	1.60165	0.471152	3.39943
																																													Triqk	62.0143	3.24819	0.532474	6.10019
																																													Runx1t1	93.8545	2.6147	0.477331	5.47775
																																													Wwp1	67.2577	1.34722	0.483948	2.78381
																																													Ttpa	4.31222	4.92622	1.66175	2.96447
																																													Klhl32	3.9573	4.80166	1.69437	2.83389
																																													Ndufaf4	139.502	1.28005	0.494144	2.59044
																																													Manea	3.51939	3.39759	1.58066	2.14947
																																													Bach2	14.2042	1.95492	0.843151	2.31859
																																													Ankrd6	99.3157	1.24805	0.487759	2.55873
																																													4933421O10Rik	38.1901	1.8597	0.604693	3.07545
																																													Pnrc1	148.008	1.59932	0.47518	3.36571
																																													3110043O21Rik	28.1775	1.41628	0.660088	2.14559
																																													Lingo2	31.1537	1.65438	0.622853	2.65613
																																													Ddx58	10.1607	2.3393	0.974719	2.39997
																																													Topors	174.584	1.29307	0.383563	3.37121
																																													Gm3893	9.7992	2.49213	1.01552	2.45404
																																													Car9	16.9283	1.82991	0.834853	2.1919
																																													Rnf38	515.092	1.66123	0.338483	4.90788
																																													Zbtb5	73.105	1.17995	0.507409	2.32544
																																													AI427809	6.05115	2.83319	1.29707	2.1843
																																													Rad23b	93.8292	1.3755	0.431883	3.18489
																																													Klf4	39.4722	1.46739	0.570457	2.5723
																																													Ctnnal1	221.113	1.74665	0.425933	4.10077
																																													Epb4.1l4b	64.0078	1.84911	0.537424	3.44069
																																													Txn1	18.7177	1.75614	0.750549	2.33981
																																													Musk	148.749	1.61585	0.442658	3.65033
																																													Ptbp3	116.159	1.56455	0.468986	3.33602
																																													Hsdl2	96.1759	1.49972	0.434138	3.45448
																																													Tle1	10.3696	2.20411	1.01443	2.17276
																																													Gm11487	44.5464	2.43312	0.79119	3.07526
																																													LOC100502896	139.322	2.28826	1.15257	1.98536
																																													Rasef	9.26681	2.98079	1.05745	2.81885
																																													Mpdz	71.3594	1.24155	0.444943	2.79036
																																													Bnc2	53.3113	1.42161	0.612528	2.32089
																																													Mllt3	276.934	1.88606	0.339703	5.55209
																																													Focad	14.2821	2.1246	0.930965	2.28215
																																													C87499	73.9775	1.17851	0.490997	2.40023
																																													Klhl9	113.726	1.19824	0.384806	3.11388
																																													Zfp352	278.934	2.37348	0.498458	4.76164
																																													Tm2d1	25.3219	1.61935	0.765305	2.11596
																																													Inadl	39.5739	1.42256	0.566244	2.51228
																																													Dock7	114.913	1.05028	0.529249	1.98447
																																													Jak1	96.9558	1.35919	0.406978	3.33971
																																													Ak4	26.6203	2.00495	0.682052	2.93959
																																													Lepr	164.368	1.65098	0.416866	3.96046
																																													Gm12794	33.8383	2.91217	0.740638	3.93197
																																													C8b	14.7181	1.90193	0.872276	2.18042
																																													1700024P16Rik	7.96212	2.61008	1.22695	2.12729
																																													Prkaa2	6.59342	2.66858	1.26529	2.10906
																																													Usp24	48.1143	1.25595	0.593235	2.11713
																																													Ssbp3	31.8247	1.60028	0.600682	2.66411
																																													Tceanc2	35.4376	1.09061	0.541924	2.01247
																																													Glis1	9.49421	2.01768	0.991054	2.03589
																																													Calr4	80.7356	1.80151	0.444363	4.05414
																																													Eps15	105.788	2.20024	0.473613	4.64564
																																													4930522H14Rik	13.4345	1.8505	0.847664	2.18306
																																													Skint6	9.26646	3.10766	1.14265	2.71969
																																													Trabd2b	6.15758	3.41399	1.44582	2.36128
																																													Efcab14	186.52	1.72608	0.342501	5.03963
																																													Nsun4	173.423	1.06848	0.405717	2.63357
																																													Tmem69	296.973	1.78743	0.423326	4.22234
																																													Prdx1	319.241	1.13778	0.377444	3.01443
																																													Rnf220	138.837	1.61695	0.406742	3.97536
																																													Slc6a9	31.9982	2.30282	0.71323	3.22872
																																													Elovl1	16.723	1.58251	0.79771	1.98382
																																													Slc2a1	15.5302	2.34961	0.892751	2.63187
																																													Rimkla	109.145	1.76527	0.479299	3.68302
																																													Scmh1	40.7465	1.59617	0.653814	2.44132
																																													Zfp69	4.97159	3.60739	1.42481	2.53183
																																													Rragc	369.388	1.71308	0.335188	5.11081
																																													Fhl3	32.1596	1.59366	0.625355	2.5484
																																													Zc3h12a	39.2915	1.13976	0.548902	2.07644
																																													Lsm10	85.2864	1.23443	0.498819	2.47471
																																													Tfap2e	37.8264	2.09653	0.55867	3.75272
																																													Zmym4	23.695	2.02304	0.691674	2.92485
																																													Gm12942	15.041	1.6764	0.835918	2.00546
																																													Phc2	225.539	1.19732	0.393779	3.04058
																																													Fabp3	6.3846	4.31865	1.38476	3.11871
																																													Gmeb1	519.13	1.03105	0.381371	2.70355
																																													Snhg3	90.5891	1.61447	0.520373	3.10252
																																													Phactr4	43.0501	1.62261	0.545575	2.97412
																																													Stx12	120.059	1.35085	0.390072	3.46307
																																													Wasf2	151.642	1.29601	0.423248	3.06205
																																													Map3k6	23.7352	2.60939	0.686161	3.80288
																																													Sh3bgrl3	48.7598	1.43677	0.57905	2.48126
																																													Stmn1	80.7756	1.78283	0.481947	3.69921
																																													Mtfr1l	118.521	1.11087	0.393141	2.82562
																																													Tmem57	54.6581	1.84464	0.556806	3.3129
																																													Ifnlr1	2.33865	3.98198	1.99694	1.99404
																																													E2f2	25.8192	1.79551	0.700084	2.56471
																																													Luzp1	212.843	1.21659	0.424672	2.86477
																																													Ece1	16.0175	2.39329	0.797848	2.99967
																																													Kif17	92.8236	1.36425	0.580839	2.34876
																																													Iffo2	28.5836	1.29014	0.632071	2.04113
																																													Pramef8	68.9227	1.01008	0.472406	2.13816
																																													Oog4	33.6938	2.2179	0.621199	3.57035
																																													BC080695	9.48436	2.5467	1.13626	2.24131
																																													Gm13023	282.261	1.57945	0.336861	4.68872
																																													Gm13084	136.081	1.03165	0.394389	2.61582
																																													Gm13103	87.5725	2.26832	0.462156	4.90813
																																													Pramef25	34.5542	2.60061	0.73263	3.54969
																																													Oog2	94.9049	1.23756	0.40477	3.05743
																																													C87977	61.7224	1.62715	0.498011	3.2673
																																													Gm13238	3.833	3.17794	1.51988	2.09092
																																													Gm13251	13.9947	1.82455	0.828635	2.20188
																																													2610305D13Rik	384.512	1.24662	0.371592	3.35482
																																													Rbp7	9.62206	2.46699	1.02205	2.41376
																																													Slc25a33	55.4898	1.15481	0.529516	2.18089
																																													Tnfrsf9	6.24502	3.95338	1.32075	2.99328
																																													Per3	177.86	2.63855	0.363775	7.25325
																																													Camta1	20.2072	2.47254	0.754335	3.27777
																																													Ski	52.0675	1.61564	0.596641	2.70789
																																													Gnb1	562.72	1.80327	0.300977	5.99137
																																													Fam133b	35.4133	2.40226	0.657709	3.65246
																																													Cyp51	16.6672	1.66698	0.800619	2.08211
																																													Steap2	17.7665	2.02228	0.78598	2.57295
																																													Rundc3b	62.8486	2.47341	0.478154	5.17284
																																													Abcb4	7.72373	3.72799	1.14079	3.26791
																																													Tmem243	11.4086	2.61753	0.980056	2.6708
																																													Cacna2d1	7.64376	2.12011	1.06875	1.98373
																																													Gnai1	82.6661	1.60367	0.421325	3.80626
																																													Tmem60	107.354	2.04291	0.407038	5.01897
																																													Lrrc17	67.6748	1.31873	0.444024	2.96996
																																													Reln	12.4237	2.13025	1.00839	2.11252
																																													Orc5	166.727	1.79737	0.370853	4.84658
																																													Srpk2	169.49	1.43699	0.403851	3.55822
																																													Speer4a	13.3955	2.14966	1.05057	2.04618
																																													Paxip1	29.9384	1.75268	0.683792	2.56317
																																													Insig1	310.545	1.50969	0.351273	4.29776
																																													Lmbr1	38.1024	2.09142	0.575233	3.63578
																																													Ube3c	77.7489	1.10837	0.433812	2.55497
																																													Dnajc5g	8.92699	2.83727	1.32246	2.14545
																																													Mpv17	73.6677	1.20217	0.51795	2.32101
																																													Ppp1cb	96.2506	1.60167	0.416989	3.84104
																																													Yes1	28.0336	1.31518	0.657488	2.00032
																																													Whsc1	57.2244	1.18603	0.498422	2.37956
																																													Sh3bp2	8.89604	2.07058	1.00423	2.06185
																																													Tbc1d14	66.9123	1.88846	0.597335	3.16147
																																													Stk32b	17.3084	2.18521	0.79975	2.73236
																																													Cpeb2	13.7937	1.77821	0.867655	2.04944
																																													Fbxl5	134.768	1.08171	0.43256	2.50072
																																													Cd38	54.4675	1.77668	0.516143	3.44223
																																													Prom1	8.99965	4.19997	1.1622	3.61382
																																													Gpr125	32.7409	1.76983	0.645703	2.74094
																																													Arap2	332.088	1.33895	0.332012	4.03284
																																													Rell1	40.2027	1.15415	0.54888	2.10273
																																													Smim14	243.124	1.327	0.385685	3.44063
																																													N4bp2	111.141	1.05295	0.446721	2.35707
																																													Apbb2	33.7005	1.41979	0.576846	2.4613
																																													Uchl1	189.108	1.20291	0.450315	2.67127
																																													Limch1	25.9957	1.91986	0.747484	2.56844
																																													Fryl	64.1479	1.73546	0.460927	3.76516
																																													Dcun1d4	25.1269	3.84494	0.764606	5.02866
																																													Usp46	101.842	1.09054	0.53513	2.0379
																																													Gm19583	17.1074	1.99334	0.800215	2.491
																																													Kit	132.367	1.46068	0.489924	2.98145
																																													Srd5a3	13.9339	2.01016	0.855892	2.34861
																																													Clock	226.576	1.26947	0.393177	3.22876
																																													Srp72	72.9772	1.02703	0.516683	1.98774
																																													Tmprss11a	172.756	1.71421	0.398262	4.30421
																																													Adamts3	10.4317	2.77708	1.12213	2.47482
																																													Uso1	76.7139	2.03736	0.468277	4.35075
																																													Stbd1	35.9766	1.68341	0.610674	2.75664
																																													2024-09-11	61.1279	1.72472	0.542269	3.18055
																																													Ccni	35.1154	1.568	0.6646	2.35931
																																													C87414	439.381	2.13757	0.334886	6.38297
																																													A430089I19Rik	20.017	2.72485	0.805521	3.38271
																																													AA792892	165.618	2.5296	0.431699	5.85964
																																													Gm6367	186.741	2.28304	0.394467	5.78766
																																													Gm3259	115.224	2.14601	0.48583	4.41721
																																													Cnot6l	267.613	2.28406	0.352714	6.47566
																																													Bmp2k	85.3024	1.70163	0.4348	3.91358
																																													Antxr2	87.7134	1.35677	0.600083	2.26097
																																													Rasgef1b	10.2553	5.49849	1.29442	4.24783
																																													Lin54	136.917	1.02683	0.438647	2.34089
																																													Plac8	60.4672	1.35071	0.613047	2.20327
																																													Cds1	16.099	2.29908	0.833007	2.75998
																																													Wdfy3	41.099	1.26487	0.568124	2.22639
																																													Slc10a6	27.313	2.6568	0.671082	3.95898
																																													Klhl8	431.638	1.37917	0.337568	4.08561
																																													Hsd17b13	50.8865	1.53711	0.555907	2.76505
																																													Lrrc8b	32.9569	1.46594	0.625025	2.34541
																																													Lrrc8d	34.7395	1.47713	0.611858	2.41417
																																													Tgfbr3	20.4356	2.32407	0.736911	3.1538
																																													Brdt	598.134	1.71307	0.392635	4.36301
																																													Rpap2	50.6079	1.56322	0.544413	2.87138
																																													Evi5	619.855	1.16308	0.291029	3.99646
																																													Zfp605	13.5747	2.07109	0.849435	2.4382
																																													Golga3	35.1818	2.11833	0.692319	3.05976
																																													Gm29766	166.094	1.17467	0.428551	2.74104
																																													Hscb	23.4481	1.42549	0.66643	2.139
																																													Sgsm1	10.8531	2.0341	0.987829	2.05916
																																													Ssh1	10.3205	2.01399	0.935279	2.15336
																																													Fam222a	17.6069	1.56029	0.787481	1.98136
																																													Gltp	38.6107	1.6936	0.588582	2.87743
																																													Ankrd13a	58.6381	1.87596	0.582265	3.22183
																																													Rab35	56.7644	1.0579	0.514321	2.05689
																																													Ccdc60	32.3863	3.93426	0.832817	4.72404
																																													Oas1e	52.2923	1.17283	0.543335	2.15858
																																													Oas1c	48.2116	1.48069	0.518201	2.85737
																																													Oas1f	15.1634	1.68312	0.820485	2.05137
																																													Rph3a	64.7154	1.29528	0.483784	2.67739
																																													Vps29	81.9229	1.1383	0.447279	2.54493
																																													Atp2a2	321.62	1.62211	0.401755	4.03757
																																													Rnf34	142.399	1.33928	0.436268	3.06987
																																													Mlxip	85.6421	1.25193	0.52884	2.36731
																																													Abcb9	13.7	2.40854	0.973162	2.47497
																																													Tctn2	10.6484	2.90713	1.02395	2.83914
																																													Tmem132c	35.5497	3.28078	0.714524	4.59155
																																													Piwil1	3.27962	3.78789	1.83481	2.06445
																																													Gbas	192.047	1.8203	0.379088	4.80178
																																													Tmem248	67.5743	1.48111	0.485966	3.04776
																																													Auts2	58.3242	1.11882	0.534039	2.09501
																																													Rhbdd2	29.0401	1.65484	0.683776	2.42014
																																													Rasa4	50.1202	1.65284	0.598087	2.76354
																																													Mepce	48.8877	1.77174	0.575469	3.07878
																																													Pilra	9.90479	2.14608	1.04739	2.04899
																																													Zfp113	140.908	1.29495	0.403341	3.21057
																																													Amz1	2.34948	4.0068	2.01244	1.99101
																																													4933411G11Rik	27.304	2.05516	0.71625	2.86933
																																													Zfp12	59.7339	1.45302	0.539526	2.69315
																																													Zfp316	18.9759	1.63934	0.815424	2.01042
																																													Kdelr2	73.4026	2.83437	0.530957	5.33823
																																													Daglb	9.08612	2.09662	0.965892	2.17066
																																													Bri3	142.107	1.32424	0.470752	2.81303
																																													Kpna7	41.5209	1.54189	0.685084	2.25065
																																													Pan3	567.209	1.79824	0.339227	5.301
																																													Mtus2	69.5723	1.73286	0.561842	3.08426
																																													Ubl3	87.0907	2.20829	0.454697	4.85662
																																													Medag	6.18788	3.01323	1.29271	2.33095
																																													Fry	51.3068	1.95872	0.51961	3.76959
																																													Ccdc132	30.2576	1.71814	0.643421	2.67033
																																													AA545190	296.871	3.58766	0.487494	7.35939
																																													Phf14	93.2383	1.70607	0.472485	3.61085
																																													Vwde	19.8178	2.1311	0.747407	2.85133
																																													B630005N14Rik	27.6007	3.08786	0.737792	4.18528
																																													Foxp2	4.55913	3.17898	1.53483	2.07122
																																													Ing3	73.8298	1.413	0.434748	3.25015
																																													Wasl	401.268	1.28108	0.380149	3.36994
																																													Spam1	24.0128	1.39889	0.653615	2.14023
																																													Zfp800	11.0733	2.86718	0.939425	3.05206
																																													Lrrc4	12.6929	2.49417	0.938802	2.65676
																																													Ccdc136	3.68617	2.96283	1.45961	2.02988
																																													Cpa1	210.696	1.37874	0.437164	3.15383
																																													Cep41	23.2155	1.79121	0.772705	2.31811
																																													Mest	59.6524	1.09116	0.524398	2.08079
																																													Copg2	9.41026	2.54307	1.08202	2.3503
																																													Plxna4	34.5906	2.51565	0.778438	3.23167
																																													Slc35b4	48.7075	1.21605	0.544536	2.23319
																																													Akr1b8	6.4007	3.67292	1.30307	2.81866
																																													Bpgm	168.261	1.08283	0.417962	2.59074
																																													Stra8	4.6542	4.0657	1.62068	2.50864
																																													Cnot4	85.3798	1.27674	0.480833	2.65527
																																													Luc7l2	988.269	1.13445	0.37164	3.05256
																																													Parp12	582.642	1.63784	0.355643	4.6053
																																													Wee2	600.397	2.1061	0.463736	4.54159
																																													Sva	16.8694	2.44169	0.868881	2.81015
																																													Cul1	903.492	1.38138	0.297042	4.65046
																																													Repin1	11.581	1.77247	0.87238	2.03177
																																													Gpnmb	5.76951	2.48887	1.18287	2.1041
																																													Igf2bp3	195.089	1.16783	0.420557	2.77687
																																													Hoxa1	2.36469	3.98043	2.00514	1.98511
																																													Jazf1	158.125	1.87699	0.413668	4.53743
																																													Fkbp14	11.4341	2.03615	0.925255	2.20064
																																													Plekha8	458.426	1.31504	0.319445	4.11664
																																													Znrf2	87.1654	1.02291	0.409562	2.49757
																																													Ccser1	13.4952	2.27928	0.909236	2.5068
																																													Gng12	229.076	1.66085	0.408011	4.07061
																																													Il23r	14.5977	2.9382	0.834814	3.51958
																																													Krcc1	80.3193	1.3429	0.470671	2.85316
																																													Chmp3	49.1801	1.42762	0.521296	2.73861
																																													Tmem150a	8.56018	3.64158	1.274	2.85838
																																													Tmsb10	332.9	1.20405	0.431098	2.79298
																																													Gm20362	39.8404	3.47494	0.619829	5.60628
																																													Hk2	15.9157	3.99205	0.874348	4.56574
																																													Mthfd2	104.494	1.34451	0.482128	2.78871
																																													Tet3	123.37	1.16597	0.502753	2.31916
																																													Vax2	7.22041	2.46955	1.24283	1.98703
																																													Paip2b	282.069	1.38488	0.366625	3.77738
																																													Cml2	48.5622	1.82787	0.556142	3.28669
																																													Dusp11	14.7583	1.96352	0.849335	2.31183
																																													Pcyox1	18.7851	1.76705	0.738441	2.39294
																																													Mxd1	80.6395	1.31061	0.573899	2.2837
																																													Nfu1	99.8465	1.16807	0.492783	2.37036
																																													D6Ertd527e	160.057	1.21664	0.44451	2.73704
																																													Gm1965	528.174	1.77653	0.774747	2.29304
																																													Gm839	112.703	1.48941	0.513851	2.89853
																																													Zxdc	6.88293	3.41514	1.21292	2.81563
																																													Iqsec1	28.9871	2.17126	0.637031	3.40841
																																													AY512915	157.358	1.62091	0.413084	3.92393
																																													Tmf1	285.005	1.33377	0.354968	3.75743
																																													Mitf	10.4796	3.19049	1.16208	2.7455
																																													Eif4e3	152.896	1.73914	0.511331	3.4012
																																													Cntn6	31.5944	2.09784	0.7085	2.96096
																																													Gm19757	116.151	2.31321	0.407242	5.68018
																																													0610040F04Rik	34.1242	3.16793	0.750687	4.22004
																																													Bhlhe40	13.2305	2.70181	0.900471	3.00044
																																													Gt(ROSA)26Sor	60.6131	1.81901	0.559128	3.2533
																																													Mtmr14	181.776	1.22076	0.43875	2.78236
																																													Cpne9	23.5614	2.42828	0.700459	3.4667
																																													Pparg	3.20256	4.42625	1.86382	2.37483
																																													Zfp9	8.3849	2.39159	1.04017	2.29923
																																													Ankrd26	23.7622	2.38298	0.88919	2.67994
																																													Fbxl14	10.8	2.59325	0.99459	2.60735
																																													Ninj2	9.91532	2.93608	0.991649	2.9608
																																													Phc1	19.0324	2.2187	0.750767	2.95524
																																													Nanog	83.573	1.43785	0.428433	3.35607
																																													Vmn2r25	15.9191	2.26664	0.816957	2.77449
																																													Leprel2	36.6194	1.87005	0.664268	2.81521
																																													Tapbpl	98.7717	1.16495	0.445841	2.61292
																																													Tspan9	19.6384	1.69833	0.76484	2.22051
																																													Tulp3	112.82	1.87548	0.475153	3.94711
																																													BC048546	4.3424	4.20807	1.56367	2.69116
																																													Ybx3	74.2124	2.2449	0.556178	4.03629
																																													Lrp6	134.616	1.38958	0.385912	3.60076
																																													Mansc1	29.6699	1.37018	0.689092	1.98839
																																													Gpr19	11.2706	1.83501	0.88524	2.07289
																																													Cdkn1b	13.4269	2.25923	0.850432	2.65657
																																													Gm19434	50.8231	1.25814	0.514737	2.44423
																																													Gm8994	45.5944	4.535	0.829899	5.46452
																																													Rerg	4.53287	5.03807	1.6787	3.00118
																																													Ptpro	11.3057	2.26265	0.91556	2.47133
																																													Eps8	100.972	1.19169	0.425727	2.7992
																																													Slc15a5	30.4098	1.68033	0.668085	2.51514
																																													Mgst1	3.39996	4.54772	1.88517	2.41237
																																													Pde3a	15.7423	1.93851	0.958776	2.02186
																																													Slco1b2	4.95964	3.2606	1.42667	2.28546
																																													Ldhb	257.995	1.12429	0.375908	2.99087
																																													D6Ertd474e	144.761	1.49752	0.474351	3.15699
																																													Kras	91.9749	1.12889	0.41721	2.70581
																																													Rassf8	6.75814	2.43631	1.14332	2.13091
																																													Itpr2	22.8965	1.62489	0.678319	2.39547
																																													Tm7sf3	45.9548	1.72752	0.520355	3.31988
																																													Arntl2	40.3392	1.86265	0.602627	3.09088
																																													Ppfibp1	52.0523	1.5598	0.552254	2.82443
																																													Ergic2	179.233	1.19252	0.351921	3.38861
																																													Tmtc1	205.486	1.48603	0.384203	3.86782
																																													Ipo8	283.289	1.81263	0.408118	4.44144
																																													Fam60a	117.711	1.12587	0.40546	2.77678
																																													2810474O19Rik	512.536	1.42695	0.338477	4.21579
																																													Cnot3	64.7107	1.03428	0.46784	2.21075
																																													Cox6b2	224.011	1.08726	0.455079	2.38918
																																													Zfp865	21.3928	1.53622	0.716915	2.14282
																																													Rfpl4	135.127	1.12971	0.373332	3.02602
																																													Zfp28	3.73677	4.70845	1.72415	2.73088
																																													Zim1	3.96097	3.35997	1.47371	2.27994
																																													Peg3	14.2552	2.19239	0.844464	2.59619
																																													Zfp954	20.2118	2.0196	0.852029	2.37034
																																													Zscan4a	103.655	2.32602	0.59676	3.89775
																																													Zscan4b	45.8028	2.53766	0.79639	3.18645
																																													Zscan4c	178.088	3.33769	1.00545	3.31959
																																													Zscan4d	85.0878	2.5089	0.652037	3.84779
																																													Zscan4f	70.5508	3.42191	0.701602	4.87729
																																													Pla2g4c	285.337	2.42299	0.396707	6.10776
																																													Gm4745	43.9495	1.20347	0.560656	2.14655
																																													Obox2	60.8628	1.26086	0.5339	2.3616
																																													Obox1	82.874	1.13154	0.428105	2.64313
																																													Obox5	331.138	1.52274	0.399468	3.81193
																																													Sepw1	132.255	1.4649	0.480894	3.0462
																																													Pglyrp1	59.219	1.36366	0.502108	2.71586
																																													Fbxo46	30.0741	2.34881	0.675376	3.47778
																																													Ceacam20	161.766	2.16005	0.531141	4.0668
																																													Nlrp9b	40.9719	1.29166	0.610312	2.11639
																																													Gm4541	10.7008	2.7992	0.989547	2.82877
																																													Gm4567	536.59	1.75465	0.4651	3.77263
																																													Gm6902	30.3004	1.56181	0.723533	2.15858
																																													Nlrp4e	48.3076	2.14538	0.56147	3.82102
																																													Nlrp5	115.032	1.49637	0.406157	3.68421
																																													Zfp111	5.07273	3.15206	1.40732	2.23977
																																													Zfp108	41.4069	1.74511	0.577597	3.02133
																																													Nlrp9c	256.23	1.59122	0.392878	4.05017
																																													Nlrp4a	63.5113	1.24034	0.514785	2.40944
																																													Nlrp9a	102.87	1.91382	0.442192	4.32803
																																													Zfp607	24.9143	1.84909	0.766616	2.41201
																																													Pak4	99.8314	1.04673	0.474151	2.20759
																																													Zfp74	14.0979	2.52915	0.871097	2.90341
																																													Zfp566	45.0978	1.60697	0.649087	2.47574
																																													Tmem147	4.6938	3.84805	1.44136	2.66974
																																													Dmkn	5.08117	3.61855	1.43145	2.5279
																																													Usf2	9.01805	2.16601	1.10498	1.96021
																																													Lsm14a	246.071	1.16599	0.352445	3.3083
																																													Rhpn2	292.642	1.00896	0.41222	2.44763
																																													Dpy19l3	5.23902	5.19383	1.60997	3.22604
																																													Uri1	56.5535	1.64971	0.48378	3.41004
																																													AI987944	249.722	1.29922	0.36985	3.51283
																																													Ldha	63.979	2.85972	0.654534	4.36909
																																													C86187	1122.39	1.45773	0.4105	3.5511
																																													Nav2	219.87	1.48173	0.374678	3.95469
																																													Gabra5	3.75263	4.68903	1.81145	2.58855
																																													Atp10a	7.78354	5.78765	1.53523	3.76989
																																													Tm2d3	171.47	1.31663	0.407397	3.2318
																																													Chsy1	244.933	1.93243	0.379992	5.08546
																																													Lrrc28	181.3	1.82288	0.403211	4.52091
																																													Arrdc4	12.0587	1.91069	0.913372	2.0919
																																													Mctp2	31.5665	2.09993	0.690755	3.04006
																																													Gm4971	58.3367	2.69603	0.625071	4.31316
																																													Slco3a1	147.314	1.92984	0.435053	4.43588
																																													Ttll13	7.01243	2.74485	1.29525	2.11917
																																													Homer2	36.6323	1.81934	0.570806	3.18731
																																													Bnc1	45.1902	1.51539	0.54748	2.76794
																																													Mex3b	8.9725	3.68828	1.38383	2.66527
																																													Stard5	6.18691	2.57905	1.24455	2.07228
																																													Abhd17c	54.5413	1.34102	0.515196	2.60294
																																													2610206C17Rik	26.9091	2.68381	0.886069	3.0289
																																													Tyr	120.601	1.59867	0.464841	3.43918
																																													Picalm	59.6075	2.08486	0.577009	3.61322
																																													Sytl2	17.0215	2.56074	0.784789	3.26296
																																													Ccdc90b	48.0543	1.70578	0.499015	3.4183
																																													Gab2	14.4225	1.86781	0.921369	2.02721
																																													Pak1	132.407	1.32161	0.453465	2.91446
																																													Gm16938	18.1666	2.131	0.839871	2.5373
																																													Prkrir	57.8914	1.24745	0.481447	2.59105
																																													Uvrag	64.5812	1.77169	0.557216	3.17953
																																													Neu3	46.927	1.58126	0.643045	2.45902
																																													Spcs2	95.0939	1.17214	0.498195	2.35276
																																													Rnf169	20.2039	2.10206	0.903934	2.32545
																																													Lipt2	3.59761	3.45559	1.58256	2.18354
																																													Pgm2l1	47.55	1.33217	0.509659	2.61385
																																													Mrpl48	34.9614	1.21133	0.54187	2.23546
																																													Fchsd2	140.664	1.2362	0.389987	3.16986
																																													Trim68	3.80436	3.96069	1.62503	2.43731
																																													Usp17ld	26.0878	2.30282	0.735437	3.13122
																																													Usp17lc	68.4741	2.43062	0.610548	3.98104
																																													Trim30a	14.4756	3.9193	0.899876	4.35538
																																													Usp17la	19.185	2.94174	0.806098	3.64936
																																													Tpp1	8.83294	6.02597	1.41002	4.27369
																																													Gm15645	442.172	1.52855	0.358043	4.26917
																																													Nlrp14	255.347	1.34806	0.330437	4.07962
																																													Ppfibp2	41.9114	2.17724	0.529145	4.11463
																																													Lmo1	146.597	2.35454	1.00847	2.33476
																																													Snora3	3.63093	4.64977	1.75545	2.64876
																																													Akip1	24.8424	1.57011	0.705696	2.22491
																																													Sbf2	100.538	1.18703	0.466848	2.54265
																																													Adm	10.5239	2.83643	1.17413	2.41577
																																													Usp47	98.2035	1.13817	0.438307	2.59673
																																													Rras2	96.3698	2.23659	0.48965	4.56772
																																													A730082K24Rik	106.997	2.37206	0.525566	4.51335
																																													Zp2	94.9635	1.11627	0.501222	2.22709
																																													Cdr2	160.751	1.3868	0.399836	3.46843
																																													Otoa	4.41286	3.10713	1.44291	2.15338
																																													Mapk3	55.6148	2.30519	0.682215	3.37897
																																													Hirip3	73.8264	1.35422	0.429403	3.15372
																																													Sephs2	401.912	1.56862	0.364801	4.29993
																																													Bag3	7.07808	2.13755	1.07577	1.98698
																																													Htra1	21.4328	3.01311	0.921554	3.2696
																																													Zranb1	77.3035	1.33327	0.467042	2.8547
																																													Ptpre	33.5049	1.18937	0.595976	1.99566
																																													Ppp2r2d	80.7608	1.4576	0.48764	2.98909
																																													Paox	7.80513	2.1212	1.03851	2.04254
																																													Cyp2e1	20.8439	1.76887	0.769195	2.29964
																																													Ifitm6	15.9901	1.61327	0.786147	2.05212
																																													Lsp1	43.7636	1.5815	0.614624	2.57311
																																													Ppfia1	308.081	1.0234	0.369889	2.76679
																																													Stxbp2	82.3226	1.62678	0.490926	3.3137
																																													Efnb2	95.5251	1.03958	0.445434	2.33386
																																													Fam155a	3.95523	3.1727	1.58685	1.99937
																																													Abhd13	50.2911	1.22734	0.489128	2.50924
																																													Tmco3	52.8409	1.19311	0.569735	2.09415
																																													Tmem255b	12.9251	1.84991	0.927495	1.99452
																																													Tdrp	35.8936	1.89608	0.642942	2.94907
																																													Myom2	15.3108	1.77568	0.787412	2.25508
																																													Slc25a15	107.109	1.53405	0.394473	3.88886
																																													Smim19	6.87939	2.99469	1.2624	2.37222
																																													Ikbkb	9.57522	2.85683	1.02639	2.78336
																																													Zmat4	29.1138	1.48633	0.630963	2.35566
																																													Htra4	21.624	1.67648	0.734698	2.28186
																																													Tacc1	92.0667	1.49632	0.419986	3.56277
																																													Bag4	54.9843	1.03509	0.513871	2.0143
																																													Rnf170	125.576	1.126	0.376082	2.99404
																																													Zfp703	22.1758	1.87129	0.728771	2.56774
																																													7420700N18Rik	9.51129	4.93408	1.19513	4.1285
																																													Wrn	43.1323	2.45157	0.575147	4.26252
																																													Tex15	96.7923	1.90416	0.45651	4.17112
																																													Dusp4	3.98179	4.09027	1.61552	2.53185
																																													Tusc3	55.4221	1.62472	0.560239	2.90006
																																													Cnot7	470.001	1.15372	0.318827	3.61863
																																													Mtmr7	31.5566	1.73405	0.66828	2.59479
																																													Mtus1	703.262	1.03896	0.321569	3.23092
																																													Sorbs2	91.4533	1.89948	0.472156	4.023
																																													Cfap97	89.6144	1.05709	0.413418	2.55695
																																													Acsl1	30.7795	2.06076	0.675218	3.05199
																																													Casp3	50.0934	1.03309	0.503295	2.05265
																																													Tenm3	6.78108	3.34392	1.24431	2.68737
																																													Neil3	21.0418	2.01935	0.717128	2.81588
																																													Fbxo8	278.041	1.59271	0.376255	4.23306
																																													2500002B13Rik	96.2879	1.31091	0.445576	2.94205
																																													2700029M09Rik	202.517	1.27424	0.420145	3.03286
																																													Nek1	107.375	1.14071	0.394523	2.89136
																																													Sh3rf1	75.0105	1.43857	0.43737	3.28913
																																													Tll1	11.1088	2.32153	0.916327	2.53352
																																													Msmo1	26.9732	2.03215	0.800785	2.5377
																																													Klhl2	21.5594	2.17408	0.721391	3.01373
																																													Trim75	150.48	1.29407	0.514577	2.51482
																																													Trim60	130.442	1.91667	0.494789	3.87372
																																													Trim61	881.006	1.27173	0.297092	4.28061
																																													Psd3	60.9396	1.27673	0.531267	2.40317
																																													Lpl	25.7256	2.71717	0.732433	3.70979
																																													Ifi30	26.333	2.4654	0.739091	3.33573
																																													Sin3b	67.9104	1.2268	0.513765	2.38786
																																													Rasd2	14.8368	1.93988	0.906264	2.14052
																																													Arhgap10	23.556	1.58575	0.688502	2.30319
																																													Smad1	9.95515	2.88247	1.16502	2.47417
																																													Prkaca	48.1875	1.60883	0.529013	3.04119
																																													Syce2	140.966	1.76581	0.454355	3.88641
																																													Junb	4.17783	4.88647	1.6826	2.90413
																																													4921524J17Rik	49.5065	1.04867	0.52073	2.01385
																																													Itfg1	9.16422	2.01319	1.00435	2.00447
																																													Tox3	32.7234	2.35813	0.778027	3.0309
																																													Rpgrip1l	15.4112	1.71291	0.837904	2.04428
																																													Mmp2	33.4783	2.52663	0.622463	4.05908
																																													Lpcat2	10.5282	2.74265	1.14331	2.39886
																																													Mt4	12.4414	2.45588	0.924986	2.65505
																																													Herpud1	3.70298	3.09278	1.56845	1.97186
																																													Dok4	17.3993	1.69202	0.770633	2.19562
																																													Gpr56	8.78968	2.46049	1.12077	2.19536
																																													Ndrg4	18.2873	1.91412	0.784891	2.43871
																																													Tk2	9.8553	2.94566	0.986533	2.98587
																																													Cmtm2a	5.66409	2.75877	1.24015	2.22455
																																													Ccdc79	21.2891	1.49132	0.707681	2.10733
																																													E2f4	124.986	1.58894	0.468982	3.38807
																																													Acd	76.1494	1.1923	0.507074	2.35134
																																													Cdh1	42.4139	1.31264	0.635369	2.06595
																																													Zfhx3	36.3192	1.76405	0.602231	2.92918
																																													Dhodh	21.0902	1.32618	0.668283	1.98446
																																													Vac14	52.2381	1.0318	0.51867	1.98932
																																													Ddx19a	60.4343	1.23803	0.460536	2.68823
																																													Ldhd	4.94881	3.24697	1.42571	2.27745
																																													Wwox	11.5807	2.88988	0.959374	3.01225
																																													Cenpn	292.546	1.73158	0.358265	4.83324
																																													Hsbp1	107.183	1.24633	0.403446	3.0892
																																													Slc38a8	9.01703	2.90386	1.20451	2.41083
																																													Dbndd1	22.9188	1.77806	0.776159	2.29084
																																													Rab4a	27.6989	1.40457	0.643827	2.1816
																																													Pgbd5	18.9985	1.99997	0.732615	2.72991
																																													Nrp1	32.9489	1.63128	0.725824	2.24749
																																													Msantd4	27.4695	1.34794	0.637777	2.1135
																																													Yap1	198.013	1.0895	0.403905	2.69741
																																													9230110C19Rik	55.2787	1.80612	0.582319	3.10161
																																													Arhgap42	82.6996	1.6464	0.482712	3.41073
																																													Mtmr2	493.384	1.93316	0.337128	5.73419
																																													Fam76b	45.7369	1.15179	0.549239	2.09707
																																													Ankrd49	99.5939	1.55622	0.404137	3.85072
																																													Zfp560	61.8593	3.0873	0.560989	5.50332
																																													Elavl3	28.8948	1.55003	0.593214	2.61294
																																													Cnn1	27.0438	1.86758	0.693715	2.69215
																																													Bbs9	55.5327	1.3694	0.525286	2.60697
																																													Dpy19l1	10.9952	3.44624	1.07879	3.19454
																																													Herpud2	147.952	2.00395	0.432061	4.63812
																																													Ddx25	2.9647	4.38665	1.86425	2.35304
																																													A630095E13Rik	7.99924	2.37198	1.05785	2.24227
																																													Olfr881	12.002	2.4063	1.11527	2.15759
																																													Ubash3b	21.3881	1.36028	0.691824	1.96622
																																													Sc5d	25.0987	3.61718	0.727449	4.97241
																																													Usp2	62.0257	1.22382	0.519309	2.35664
																																													Cep164	53.1888	1.93863	0.530124	3.65692
																																													Btg4	838.427	1.88593	0.420862	4.48112
																																													Arhgap20os	120.956	1.70703	0.438577	3.89221
																																													Fdx1	15.2682	1.72145	0.877051	1.96277
																																													Rdx	199.986	1.65961	0.362227	4.58169
																																													4930550C14Rik	12.595	2.07988	0.881915	2.35836
																																													Dmxl2	77.4159	1.48452	0.429484	3.45652
																																													Dnaja4	29.0359	1.55437	0.718154	2.16439
																																													Crabp1	6.44828	3.23301	1.17884	2.74253
																																													Ireb2	413.837	1.04171	0.298207	3.49326
																																													Nrg4	34.3866	1.82235	0.676184	2.69504
																																													Tspan3	2.72058	3.4758	1.76356	1.9709
																																													Peak1	355.335	1.04082	0.396585	2.62444
																																													Rpp25	129.275	1.37851	0.490757	2.80894
																																													Neo1	34.8308	3.1251	0.759982	4.11208
																																													Arih1	115.613	1.64295	0.405352	4.05315
																																													Senp8	17.3583	1.71977	0.804377	2.13802
																																													Gm10653	62.5264	1.47088	0.561035	2.62173
																																													Smad3	92.9068	1.63786	0.519862	3.15056
																																													Dennd4a	89.3449	1.06685	0.483738	2.20542
																																													Rbpms2	555.288	1.72495	0.454099	3.79862
																																													2810417H13Rik	5.46704	4.1098	1.45656	2.82157
																																													Snx22	10.4137	2.94751	1.12887	2.61103
																																													Usp3	48.9504	1.48457	0.584472	2.54001
																																													Aph1b	9.22575	2.35844	0.99884	2.36117
																																													Rab8b	93.9138	1.24514	0.453254	2.74712
																																													Gm19299	27.1737	1.8435	0.621662	2.96544
																																													Rora	30.0215	1.71802	0.635929	2.70159
																																													9530091C08Rik	265.181	1.31277	0.431041	3.04558
																																													Ice2	30.4674	1.35729	0.648699	2.09232
																																													Anxa2	12.649	2.42607	1.01407	2.39241
																																													Gtf2a2	131.942	1.18084	0.400429	2.94894
																																													Myo1e	12.573	2.3058	0.912939	2.52569
																																													Aqp9	123.885	1.36316	0.495422	2.75151
																																													Rfx7	45.8285	1.59176	0.507225	3.13817
																																													Unc13c	810.27	1.40435	0.380579	3.69003
																																													Bcl2l10	240.307	1.91089	0.445908	4.28539
																																													Tmod2	50.5898	2.10584	0.587409	3.58496
																																													Scg3	50.6582	2.41212	0.537514	4.48755
																																													Bmp5	257.456	2.66904	0.424484	6.28773
																																													Hmgcll1	67.7804	1.63468	0.478465	3.41651
																																													Lrrc1	5.55697	2.6803	1.33066	2.01426
																																													Omt2a	3481.46	1.64233	0.394577	4.16226
																																													Omt2b	2606.22	1.15604	0.371917	3.10834
																																													Ooep	44.2626	1.39712	0.560084	2.49448
																																													Mei4	6.39226	2.46935	1.14483	2.15697
																																													Hmgn3	25.2193	1.43812	0.68251	2.1071
																																													Elovl4	10.4481	2.0714	0.99893	2.07362
																																													Dopey1	41.4447	1.44454	0.545961	2.64587
																																													Me1	178.966	1.3117	0.368579	3.55881
																																													Cep162	22.2402	1.58074	0.691388	2.28633
																																													Mthfs	12.848	2.07247	0.847233	2.44616
																																													Plscr1	5.7624	5.35693	1.55024	3.45554
																																													Pls1	41.0382	2.26484	0.578549	3.9147
																																													Rasa2	387.019	1.86612	0.326666	5.71264
																																													7420426K07Rik	49.5082	1.63335	0.553386	2.95156
																																													Cep70	41.4294	1.40659	0.542995	2.59043
																																													Ryk	154.169	1.36624	0.397566	3.4365
																																													Tmem108	20.5083	2.1658	0.8815	2.45695
																																													Nphp3	4.41984	4.20002	1.55368	2.70327
																																													Dnajc13	66.8243	1.29313	0.448408	2.88383
																																													Atp2c1	313.916	1.80455	0.385786	4.67759
																																													Wdr82	144.669	1.08784	0.471058	2.30936
																																													Dusp7	403.573	1.89781	0.417818	4.54218
																																													Tmem115	3.16186	4.38957	1.92612	2.27897
																																													Gnai2	66.3456	1.37554	0.515988	2.66583
																																													Prkar2a	64.0023	1.46621	0.515057	2.84669
																																													Pfkfb4	4.05658	3.20637	1.58996	2.01664
																																													Fbxw21	42.169	1.6615	0.578816	2.87051
																																													Fbxw13	16.0272	1.81563	0.787717	2.30492
																																													Fbxw20	39.8646	1.66388	0.599377	2.77601
																																													Fbxw14	156.302	2.02359	0.455077	4.4467
																																													Fbxw28	134.072	1.8177	0.400854	4.53456
																																													Fbxw22	37.0822	2.16126	0.591432	3.65429
																																													Fbxw19	114.86	1.53821	0.448096	3.43277
																																													Fbxw15	95.077	1.20119	0.412445	2.91235
																																													Fbxw24	495.922	1.3097	0.341965	3.82993
																																													Fbxw27	49.3107	1.23796	0.543336	2.27843
																																													Lrrc2	103.227	1.75078	0.518648	3.37567
																																													Lrrfip2	36.4917	1.26421	0.588958	2.14652
																																													Dclk3	8.19978	2.1269	1.06634	1.99459
																																													2900079G21Rik	7.77076	3.71701	1.23069	3.02027
																																													Clasp2	146.491	1.13415	0.364448	3.11196
																																													Ubp1	151.503	1.23236	0.370273	3.32825
																																													Stt3b	603.706	1.53706	0.310075	4.95705
																																													Azi2	34.909	1.12265	0.557691	2.01303
																																													Golga4	77.4835	1.01203	0.438141	2.30982
																																													Itga9	72.1499	2.22453	0.51777	4.29636
																																													Ctdspl	30.3056	1.4908	0.641893	2.3225
																																													Trak1	67.8134	1.57614	0.498395	3.16243
																																													Higd1a	127.722	1.01893	0.424135	2.40237
																																													Abhd5	24.6695	1.41836	0.656125	2.16173
[truncated: 800 more rows]
[truncated: 3 more columns]
