# Supplementary material for: THAP1 is a maternal effect factor required for the first cell cycle via Rrm1 in early mouse embryos
Source: EMBO Rep. 2026 Feb 23;27(7):1813–29. doi: 10.1038/s44319-026-00712-9 (PMC13077089; doi:10.1038/s44319-026-00712-9)
Supplement: Supplementary file 19 — Appendix Source Data [file 44319_2026_712_MOESM19_ESM.zip › Appendix source data/Appendix Figure S7/S7B/MII vs. MI oocyte.xlsx]

## Sheet: Sheet1
Abundance of metabolites across developmental stages (log10)
Compound	MI_200	MII_200
Deoxyadenosine Triphosphate(dATP)	3.84	3.92
Thymidine Triphosphate(dTTP)-1	3.67	4.08
6-Phosphogluconic acid-1	4.54	4.55
Alpha-ketoglutarate-2	4.26	3.92
D-2-Hydroxyglutarate	7.18	6.49
Deoxyadenosine Diphosphate(dADP)	3.81	4.09
Deoxyadenosine Monophosphate(dAMP)	4.49	4.58
Deoxycytidine Diphosphate(dCDP)	4.37	4.1
D-Glucuronic Acid/Galacturonic acid	3.48	3.45
Fructose 1,6-Bisphosphate	5.14	4.05
Galactitol/L-Iditol/Mannitol/Sorbitol	6.17	5.14
Glyceric acid 1,3-biphosphate	6.11	5.46
L-Aspartic Acid	5.19	5.29
L-Phenylalanine	5.28	5.75
L-Tryptophan	3.71	4.01
Pantothenic Acid	3.85	4.53
Sedoheptulose 7-Phosphate	5.62	5.73
Thymidine diphosphate(dTDP)	4.17	4.76
Adenosine Triphosphate(ATP)	6.12	6.15
Cytidine Triphosphate(CTP)	4.93	5
Guanosine Triphosphate(GTP)	5.82	5.4
Uridine Triphosphate(UTP)	5.47	5.64
3-Phosphoglycerate/2-Phospho-D-Glyceric Acid	5.71	5.66
Acetyl-CoA	5.55	5.76
Adenosine Diphosphate(ADP)	6.26	6.28
Adenosine Monophosphate(AMP)-POS	8.31	8.21
Ascorbic Acid-Vc	6.76	7.04
Betaine	7.43	7.27
Cis-Aconitic Acid	5.83	5.67
Citicoline	5.94	5.88
Citric Acid	6.81	6.7
Coenzyme A	5.93	5.86
Creatine	7.11	6.96
Cyclic adenosine monophosphate(cAMP)	3.71	3.48
Cytidine Monophosphate N-Acetylneuraminic Acid	5.53	6.23
Cytidine Monophosphate(CMP)	5.59	5.7
D-Arabitol/D-Xylitol/Ribitol	5	4.49
D-Ribose-5-Phosphate	4.65	4.48
D-ribulose-5-phosphate/Xylulose 5-phosphate	5.05	5.11
FAD	4.1	4.25
Fructose 1-Phosphate	4.27	4.32
Fructose 6-Phosphate	5.29	4.89
GDP-Fucose	5.47	5.57
GDP-mannose	4.59	4.76
Glutathione(GSH)	6.09	6.42
Glycerol 3-Phosphate	6.96	7.12
Guanosine Diphosphate(GDP)	5.56	5.58
Guanosine Monophosphate(GMP)-POS	6.79	6.71
Hypoxanthine	5.18	4.97
Inosine	5.75	5.34
Isocitric Acid	5.31	5.19
L-Acetylcarnitine	6.73	6.69
L-Alanine/Sarcosine	5.76	5.46
L-Carnitine	6.29	6.18
L-Glutamic Acid	6.92	6.91
L-Glutamine	5.2	5.09
L-Tyrosine	5.09	5.54
Malic Acid	5.94	5.35
N-Acetyl-L-Aspartic acid	5.28	4.81
N-Acetylneuraminic Acid	4.74	5.06
N-Acetyl-serine	4.81	4.47
NADP	5.33	5.35
NADPH-POS	6.29	6
NAD-POS	6.78	6.68
Ophthalmic Acid	4.18	4.65
Oxidized Glutathione(GSSG)	5.87	6.49
Phosphocholine	7.23	7.09
Succinyl-CoA	3.2	3.71
Taurine	6.49	6.76
UDP-Xylose	5.37	5.73
Uridine Diphosphate Glucose	6.5	6.5
Uridine Diphosphate Glucuronic Acid	6.16	6.2
Uridine Diphosphate-N-Acetylglucosamine	6.42	6.76
Uridine Monophosphate(UMP)	5.92	5.98
