# Supplementary material for: THAP1 is a maternal effect factor required for the first cell cycle via Rrm1 in early mouse embryos
Source: EMBO Rep. 2026 Feb 23;27(7):1813–29. doi: 10.1038/s44319-026-00712-9 (PMC13077089; doi:10.1038/s44319-026-00712-9)
Supplement: Supplementary file 19 — Appendix Source Data [file 44319_2026_712_MOESM19_ESM.zip › Appendix source data/Appendix Figure S7/S7A/MI vs. D21 oocyte.xlsx]

## Sheet: Sheet1
Abundance of metabolites across developmental stages (log10)
Compound	D21_FGO_200	MI_200
Deoxyadenosine Triphosphate(dATP)	2.82	3.84
Thymidine Triphosphate(dTTP)-1	3.07	3.67
6-Phosphogluconic acid-1	4.33	4.54
Alpha-ketoglutarate-2	3.55	4.26
D-2-Hydroxyglutarate	6.14	7.18
Deoxyadenosine Diphosphate(dADP)	2.73	3.81
Deoxyadenosine Monophosphate(dAMP)	3.56	4.49
Deoxycytidine Diphosphate(dCDP)	3.39	4.37
D-Glucuronic Acid/Galacturonic acid	4.39	3.48
Fructose 1,6-Bisphosphate	4.36	5.14
Galactitol/L-Iditol/Mannitol/Sorbitol	5.14	6.17
Glyceric acid 1,3-biphosphate	4.75	6.11
L-Aspartic Acid	6.05	5.19
L-Phenylalanine	6.21	5.28
L-Tryptophan	4.39	3.71
Pantothenic Acid	4.74	3.85
Sedoheptulose 7-Phosphate	5.67	5.62
Thymidine diphosphate(dTDP)	3.47	4.17
Adenosine Triphosphate(ATP)	5.87	6.12
Cytidine Triphosphate(CTP)	4.5	4.93
Guanosine Triphosphate(GTP)	5.37	5.82
Uridine Triphosphate(UTP)	5.2	5.47
3-Phosphoglycerate/2-Phospho-D-Glyceric Acid	5.43	5.71
Acetyl-CoA	5.82	5.55
Adenosine Diphosphate(ADP)	6.04	6.26
Adenosine Monophosphate(AMP)-POS	8.33	8.31
Ascorbic Acid-Vc	6.85	6.76
Betaine	7.16	7.43
Cis-Aconitic Acid	5.17	5.83
Citicoline	6.19	5.94
Citric Acid	6.36	6.81
Coenzyme A	5.85	5.93
Creatine	6.96	7.11
Cyclic adenosine monophosphate(cAMP)	3.72	3.71
Cytidine Monophosphate N-Acetylneuraminic Acid	5.8	5.53
Cytidine Monophosphate(CMP)	5.53	5.59
D-Arabitol/D-Xylitol/Ribitol	5.01	5
D-Ribose-5-Phosphate	4.57	4.65
D-ribulose-5-phosphate/Xylulose 5-phosphate	5.26	5.05
FAD	4.24	4.1
Fructose 1-Phosphate	4.2	4.27
Fructose 6-Phosphate	5.18	5.29
GDP-Fucose	5.44	5.47
GDP-mannose	4.64	4.59
Glutathione(GSH)	6.26	6.09
Glycerol 3-Phosphate	6.96	6.96
Guanosine Diphosphate(GDP)	5.47	5.56
Guanosine Monophosphate(GMP)-POS	6.87	6.79
Hypoxanthine	4.95	5.18
Inosine	5.81	5.75
Isocitric Acid	4.75	5.31
L-Acetylcarnitine	6.63	6.73
L-Alanine/Sarcosine	5.63	5.76
L-Carnitine	6.23	6.29
L-Glutamic Acid	7.07	6.92
L-Glutamine	5.45	5.2
L-Tyrosine	5.89	5.09
Malic Acid	5.29	5.94
N-Acetyl-L-Aspartic acid	5.01	5.28
N-Acetylneuraminic Acid	4.89	4.74
N-Acetyl-serine	4.34	4.81
NADP	5.33	5.33
NADPH-POS	6.1	6.29
NAD-POS	6.82	6.78
Ophthalmic Acid	4.29	4.18
Oxidized Glutathione(GSSG)	6.09	5.87
Phosphocholine	7.5	7.23
Succinyl-CoA	3.56	3.2
Taurine	6.4	6.49
UDP-Xylose	5.11	5.37
Uridine Diphosphate Glucose	6.13	6.5
Uridine Diphosphate Glucuronic Acid	5.89	6.16
Uridine Diphosphate-N-Acetylglucosamine	6.72	6.42
Uridine Monophosphate(UMP)	5.96	5.92
