# Supplementary material for: THAP1 is a maternal effect factor required for the first cell cycle via Rrm1 in early mouse embryos
Source: EMBO Rep. 2026 Feb 23;27(7):1813–29. doi: 10.1038/s44319-026-00712-9 (PMC13077089; doi:10.1038/s44319-026-00712-9)
Supplement: Supplementary file 19 — Appendix Source Data [file 44319_2026_712_MOESM19_ESM.zip › Appendix source data/Appendix Figure S6/S6C/% of embryos .xlsx]

## Sheet: E2C
E2C
	Ctrl			mKO
	NT	OE RRM1	OE W684G	NT	OE RRM1	OE W684G
Rep1	0.8	1	0.852941	0.272727	0.807692	0.185185
Rep2	0.451613	0.810811	0.5	0.05	0.227273	0
Rep3	0.568182	0.595238	0.543478	0.126984	0.212121	0.131579

## Sheet: M2C
M2C
	Ctrl			mKO
	NT	OE RRM1	OE W684G	NT	OE RRM1	OE W684G
Rep1	0.844444	1	0.852941	0.545455	0.923077	0.259259
Rep2	0.935484	0.972973	0.96875	0.4	0.909091	0
Rep3	0.886364	0.952381	0.956522	0.634921	0.772727	0.513158

## Sheet: L2C
L2C
	Ctrl			mKO
	NT	OE RRM1	OE W684G	NT	OE RRM1	OE W684G
Rep1	0.844444	1	0.852941	0.681818	0.961538	0.407407
Rep2	0.935484	0.972973	0.96875	0.4	0.909091	0
Rep3	0.977273	0.952381	0.956522	0.666667	0.787879	0.578947

## Sheet: Blastocyst
Blastocyst
	Ctrl			mKO
	NT	OE RRM1	OE W684G	NT	OE RRM1	OE W684G
Rep1	0.622222	0.62069	0.617647	0	0.346154	0
Rep2	0.580645	0.594595	0.375	0	0.35	0
Rep3	0.545455	0.595238	0.521739	0.015873	0.363636	0.0131579
