# Supplementary material for: THAP1 is a maternal effect factor required for the first cell cycle via Rrm1 in early mouse embryos
Source: EMBO Rep. 2026 Feb 23;27(7):1813–29. doi: 10.1038/s44319-026-00712-9 (PMC13077089; doi:10.1038/s44319-026-00712-9)
Supplement: Supplementary file 19 — Appendix Source Data [file 44319_2026_712_MOESM19_ESM.zip › Appendix source data/Appendix Figure S6/S6B/% of embryos.xlsx]

## Sheet: Ctrl_NT
	Average
	hCG (h)
		1C	2C	4C	8C	Morula	Blastocyst	Degenerated
	36	0.393402	0.606598	0	0	0	0	0
	44	0.10366	0.888764	0	0	0	0	0.00757576
	52	0.0733572	0.919067	0	0	0	0	0.00757576
	66	0.0626045	0.169947	0.759873	0	0	0	0.00757576
	122	0.037037	0.0779244	0	0	0.0257359	0.582774	0.276529
	36 h
	Rep1	0.2	0.8	0	0	0	0	0
	Rep2	0.548387	0.451613	0	0	0	0	0
	Rep3	0.431818	0.568182	0	0	0	0	0
	average	0.393402	0.606598	0	0	0	0	0
	44h
	Rep1	0.155556	0.844444	0	0	0	0	0
	Rep2	0.0645161	0.935484	0	0	0	0	0
	Rep3	0.0909091	0.886364	0	0	0	0	0.0227273
	average	0.10366	0.888764	0	0	0	0	0.00757576
	52h
	Rep1	0.155556	0.844444	0	0	0	0	0
	Rep2	0.0645161	0.935484	0	0	0	0	0
	Rep3	0	0.977273	0	0	0	0	0.0227273
	average	0.0733572	0.919067	0	0	0	0	0.00757576
	66h
	Rep1	0.155556	0.244444	0.6	0	0	0	0
	Rep2	0.0322581	0.129032	0.83871	0	0	0	0
	Rep3	0	0.136364	0.840909	0	0	0	0.0227273
	average	0.0626045	0.169947	0.759873	0	0	0	0.00757576
	124h
	Rep1	0.111111	0.133333	0	0	0.0222222	0.622222	0.111111
	Rep2	0	0.0322581	0	0	0.0322581	0.580645	0.354839
	Rep3	0	0.0681818	0	0	0.0227273	0.545455	0.363636
	average	0.037037	0.0779244	0	0	0.0257359	0.582774	0.276529

## Sheet: Ctrl_OE RRM1
	Average
	rate
		1C	2C	4C	8C	Morula	Blastocyst	Degenerated
	36	0.0810811	0.905405	0	0	0	0	0.0135135
	44	0	0.986486	0	0	0	0	0.0135135
	52	0	0.986486	0	0	0	0	0.0135135
	66	0	0.0997204	0.886766	0	0	0	0.0135135
	122	0	0.0135135	0.0135135	0	0.0615098	0.607642	0.303821
	36 h
	Rep1	0	1	0	0	0	0	0
	Rep2	0.162162	0.810811	0	0	0	0	0.027027
	Rep3	0.404762	0.595238	0	0	0	0	0
	average	0.188975	0.802016	0	0	0	0	0.00900901
	44h
	Rep1	0	1	0	0	0	0	0
	Rep2	0	0.972973	0	0	0	0	0.027027
	Rep3	0	0.952381	0	0	0	0	0.047619
	average	0	0.975118	0	0	0	0	0.024882
	52h
	Rep1	0	1	0	0	0	0	0
	Rep2	0	0.972973	0	0	0	0	0.027027
	Rep3	0	0.952381	0	0	0	0	0.047619
	average	0	0.975118	0	0	0	0	0.024882
	66h
	Rep1	0	0.172414	0.827586	0	0	0	0
	Rep2	0	0.027027	0.945946	0	0	0	0.027027
	Rep3	0	0.0238095	0.928571	0	0	0	0.047619
	average	0	0.0744168	0.900701	0	0	0	0.024882
	124h
	Rep1	0	0	0	0	0.0689655	0.62069	0.310345
	Rep2	0	0.027027	0.027027	0	0.0540541	0.594595	0.297297
	Rep3	0	0	0	0	0.047619	0.595238	0.357143
	average	0	0.00900901	0.00900901	0	0.0568795	0.603507	0.321595

## Sheet: Ctrl_OE W684G
average
rate
	1C	2C	4C	8C	Morula	Blastocyst	Degenerated
36	0.341006	0.63214	0	0	0	0	0.0268542
44	0.0366581	0.926071	0	0	0	0	0.0372709
52	0.0268542	0.926071	0	0	0	0	0.0470748
66	0.0170503	0.0745418	0.861333	0	0	0	0.0470748
122	0	0.00724638	0	0.0104167	0.0653506	0.504795	0.412191
36 h
Rep1	0.0882353	0.852941	0	0	0	0	0.0588235
Rep2	0.5	0.5	0	0	0	0	0
Rep3	0.434783	0.543478	0	0	0	0	0.0217391
average	0.341006	0.63214	0	0	0	0	0.0268542
44h
Rep1	0.0882353	0.852941	0	0	0	0	0.0588235
Rep2	0	0.96875	0	0	0	0	0.03125
Rep3	0.0217391	0.956522	0	0	0	0	0.0217391
average	0.0366581	0.926071	0	0	0	0	0.0372709
52h	0.0588235	0.852941	0	0	0	0	0.0882353
	0	0.96875	0	0	0	0	0.03125
	0.0217391	0.956522	0	0	0	0	0.0217391
average	0.0268542	0.926071	0	0	0	0	0.0470748
66h	0.0294118	0.117647	0.764706	0	0	0	0.0882353
	0	0.0625	0.90625	0	0	0	0.03125
	0.0217391	0.0434783	0.913043	0	0	0	0.0217391
average	0.0170503	0.0745418	0.861333	0	0	0	0.0470748
124h	0	0	0	0	0.0588235	0.617647	0.323529
	0	0	0	0.03125	0.09375	0.375	0.5
	0	0.0217391	0	0	0.0434783	0.521739	0.413043
average	0	0.00724638	0	0.0104167	0.0653506	0.504795	0.412191

## Sheet: mKO_NT
average
rate
	1C	2C	4C	8C	Morula	Blastocyst	Degenerated
36	0.815909	0.161364	0	0	0	0	0.0227273
44	0.504545	0.472727	0	0	0	0	0.0227273
52	0.436364	0.540909	0	0	0	0	0.0227273
66	0.343182	0.611364	0.0227273	0	0	0	0.0227273
122	0.147727	0.45	0.0727273	0.025	0	0	0.304545
36 h
Rep1	0.681818	0.272727	0	0	0	0	0.0454545
Rep2	0.95	0.05	0	0	0	0	0
Rep3	0.857143	0.126984	0	0	0	0	0.015873
average	0.829654	0.149904	0	0	0	0	0.0204425
44h
Rep1	0.409091	0.545455	0	0	0	0	0.0454545
Rep2	0.6	0.4	0	0	0	0	0
Rep3	0.31746	0.634921	0	0	0	0	0.047619
average	0.442184	0.526792	0	0	0	0	0.0310245
52h
Rep1	0.272727	0.681818	0	0	0	0	0.0454545
Rep2	0.6	0.4	0	0	0	0	0
Rep3	0.285714	0.666667	0	0	0	0	0.047619
average	0.386147	0.582828	0	0	0	0	0.0310245
66h
Rep1	0.136364	0.772727	0.0454545	0	0	0	0.0454545
Rep2	0.55	0.45	0	0	0	0	0
Rep3	0.15873	0.730159	0.0634921	0	0	0	0.047619
average	0.281698	0.650962	0.0363155	0	0	0	0.0310245
124h
Rep1	0.0454545	0.5	0.0454545	0	0	0	0.409091
Rep2	0.25	0.4	0.1	0.05	0	0	0.2
Rep3	0.142857	0.507937	0.015873	0	0	0.015873	0.31746
average	0.146104	0.469312	0.0537759	0.0166667	0	0.00529101	0.30885

## Sheet: mKO_OE RRM1
average
rate
	1C	2C	4C	8C	Morula	Blastocyst	Degenerated
36	0.571484	0.415695	0	0	0	0	0.0128205
44	0.0683761	0.868298	0	0	0	0	0.0633256
52	0.0505051	0.886169	0	0	0	0	0.0633256
66	0.0434343	0.430575	0.462665	0	0	0	0.0633256
122	0.0217172	0.209169	0.075641	0	0.0461538	0.353263	0.294056
36 h
Rep1	0.153846	0.807692	0	0	0	0	0.0384615
Rep2	0.772727	0.227273	0	0	0	0	0
Rep3	0.787879	0.212121	0	0	0	0	0
average	0.571484	0.415695	0	0	0	0	0.0128205
44h
Rep1	0.0384615	0.923077	0	0	0	0	0.0384615
Rep2	0.0909091	0.909091	0	0	0	0	0
Rep3	0.0757576	0.772727	0	0	0	0	0.151515
average	0.0683761	0.868298	0	0	0	0	0.0633256
52h
Rep1	0	0.961538	0	0	0	0	0.0384615
Rep2	0.0909091	0.909091	0	0	0	0	0
Rep3	0.0606061	0.787879	0	0	0	0	0.151515
average	0.0505051	0.886169	0	0	0	0	0.0633256
66h
Rep1	0	0.653846	0.307692	0	0	0	0.0384615
Rep2	0.1	0.35	0.55	0	0	0	0
Rep3	0.030303	0.287879	0.530303	0	0	0	0.151515
average	0.0434343	0.430575	0.462665	0	0	0	0.0633256
124h
Rep1	0	0.115385	0.0769231	0	0.0384615	0.346154	0.423077
Rep2	0.05	0.3	0.15	0	0.1	0.35	0.05
Rep3	0.0151515	0.212121	0	0	0	0.363636	0.409091
average	0.0217172	0.209169	0.075641	0	0.0461538	0.353263	0.294056

## Sheet: mKO_OE W684G 
average
rate
	1C	2C	4C	8C	Morula	Blastocyst	Degenerated
36	0.894412	0.105588	0	0	0	0	0
44	0.72937	0.257472	0	0	0	0	0.0131579
52	0.658057	0.328785	0	0	0	0	0.0131579
66	0.540408	0.406961	0.0263158	0	0	0	0.0263158
122	0.397823	0.213613	0.0422352	0	0	0.00438596	0.341943
36 h
Rep1	0.814815	0.185185	0	0	0	0	0
Rep2	1	0	0	0	0	0	0
Rep3	0.868421	0.131579	0	0	0	0	0
average	0.894412	0.105588	0	0	0	0	0
44h
Rep1	0.740741	0.259259	0	0	0	0	0
Rep2	1	0	0	0	0	0	0
Rep3	0.447368	0.513158	0	0	0	0	0.0394737
average	0.72937	0.257472	0	0	0	0	0.0131579
52h
Rep1	0.592593	0.407407	0	0	0	0	0
Rep2	1	0	0	0	0	0	0
Rep3	0.381579	0.578947	0	0	0	0	0.0394737
average	0.658057	0.328785	0	0	0	0	0.0131579
66h
Rep1	0.407407	0.592593	0	0	0	0	0
Rep2	0.9375	0.0625	0	0	0	0	0
Rep3	0.276316	0.565789	0.0789474	0	0	0	0.0789474
average	0.540408	0.406961	0.0263158	0	0	0	0.0263158
124h
Rep1	0.259259	0.259259	0.0740741	0	0	0	0.407407
Rep2	0.75	0	0	0	0	0	0.25
Rep3	0.184211	0.381579	0.0526316	0	0	0.0131579	0.368421
average	0.397823	0.213613	0.0422352	0	0	0.00438596	0.341943
