# Supplementary material for: THAP1 is a maternal effect factor required for the first cell cycle via Rrm1 in early mouse embryos
Source: EMBO Rep. 2026 Feb 23;27(7):1813–29. doi: 10.1038/s44319-026-00712-9 (PMC13077089; doi:10.1038/s44319-026-00712-9)
Supplement: Supplementary file 19 — Appendix Source Data [file 44319_2026_712_MOESM19_ESM.zip › Appendix source data/Appendix Figure S3/S3C/% of embryos.xlsx]

## Sheet: Ctrl_NT
Average
	hCG (h)
		1C	2C	4C	8C	Morula	Blastocyst	Degenerated
	36	0.268276	0.731724	0	0	0	0	0
	44	0.0433333	0.956667	0	0	0	0	0
	52	0	1	0	0	0	0	0
	66	0	0.133161	0.866839	0	0	0	0
	122	0	0.0483333	0.0514943	0	0.0364943	0.570057	0.293621

## Sheet: Ctrl_OE THAP1
Average
	hCG (h)
		1C	2C	4C	8C	Morula	Blastocyst	Degenerated
	36	0.301506	0.698494	0	0	0	0	0
	44	0.00952381	0.990476	0	0	0	0	0
	52	0	1	0	0	0	0	0
	66	0	0.130403	0.869597	0	0	0	0
	122	0	0.0636549	0.025641	0	0.0412698	0.574522	0.294912

## Sheet: mKO_NT
Average
	hCG (h)
		1C	2C	4C	8C	Morula	Blastocyst	Degenerated
	36	0.81447	0.18553	0	0	0	0	0
	44	0.551295	0.448705	0	0	0	0	0
	52	0.308363	0.691637	0	0	0	0	0
	66	0.234379	0.693213	0.0724077	0	0	0	0
	122	0.176156	0.403155	0.0597091	0	0.035108	0.0070922	0.31878

## Sheet: mKO_OE THAP1
Average
	hCG (h)
		1C	2C	4C	8C	Morula	Blastocyst	Degenerated
	36	0.8522	0.1478	0	0	0	0	0
	44	0.62551	0.37449	0	0	0	0	0
	52	0.508766	0.491234	0	0	0	0	0
	66	0.36859	0.544289	0.0871212	0	0	0	0
	122	0.295625	0.278822	0.0293803	0.017094	0.0208333	0.00854701	0.349699
