# Supplementary material for: THAP1 is a maternal effect factor required for the first cell cycle via Rrm1 in early mouse embryos
Source: EMBO Rep. 2026 Feb 23;27(7):1813–29. doi: 10.1038/s44319-026-00712-9 (PMC13077089; doi:10.1038/s44319-026-00712-9)
Supplement: Supplementary file 19 — Appendix Source Data [file 44319_2026_712_MOESM19_ESM.zip › Appendix source data/Appendix Figure S3/S3D/% of embryos.xlsx]

## Sheet: Sheet1
	Ctrl		mKO
	NT	OE THAP1	NT	OE THAP1
Rep1	0.48	0.511111	0	0.025641
Rep2	0.655172	0.641026	0	0
Rep3	0.575	0.571429	0.0212766	0
