# Supplementary material for: THAP1 is a maternal effect factor required for the first cell cycle via Rrm1 in early mouse embryos
Source: EMBO Rep. 2026 Feb 23;27(7):1813–29. doi: 10.1038/s44319-026-00712-9 (PMC13077089; doi:10.1038/s44319-026-00712-9)
Supplement: Supplementary file 19 — Appendix Source Data [file 44319_2026_712_MOESM19_ESM.zip › Appendix source data/Appendix Figure S3/S3E/wt_cKO_nt_THAP1_100ng_OE_L2C_fc.txt]

Gene	wt_2cell_late_fc	l2c_nt_fc	l2c_oe_fc
0610005C13Rik	2.30427154623719	-1.16225217265642	-0.293500240167638
0610009L18Rik	1.33439203800113	1.54593872438207	0
0610010F05Rik	0.143419525600363	1.11813665449879	0.306731124034826
0610012G03Rik	3.54435269743467	-1.49919274888556	-1.48563433672485
0610030E20Rik	-0.287352912262422	-0.907882846819844	-0.378894795817012
0610031O16Rik	0	0	0
0610038B21Rik	-0.261233550162197	-0.28532406590094	-0.680942715098122
0610039K10Rik	0	0	-0.38681338944187
0610040B10Rik	1.58195856986387	0.349431806815468	0
0610040F04Rik	1.35352148933056	1.50315260248661	1.2321711402223
0610040J01Rik	2.26004540024126	-0.380927934464155	-0.279926970659127
0610043K17Rik	0.331133069033154	0.972269156263185	0
1110002L01Rik	1.18740037669236	0.0874189830053137	-0.611335575592091
1110004F10Rik	1.18309930003175	-0.780708113692583	-0.635796630912847
1110008P14Rik	3.18496917844594	0.0235912808597168	-0.896288874971885
1110015O18Rik	0	0	0
1110017D15Rik	0.285741915052808	-1.21356503058917	0
1110019D14Rik	-1.86931880686813	1.00752060229329	0.605077082070505
1110025L11Rik	0	0	0
1110028F11Rik	0.810526187524972	0.242407389761046	-0.750418703565983
1110028F18Rik	0.232161213665588	1.11507320624428	0.820996397151609
1110032A03Rik	1.3653188898229	-0.608836355826434	0.880627737690564
1110032F04Rik	0.0252970328474673	0.823581443656197	0
1110036E04Rik	0.329485301343678	0	0.767213236328948
1110038F14Rik	3.70263302925311	-1.90310482095557	-2.1143021242282
1110046J04Rik	0	-0.149644379703893	0
1110051M20Rik	-0.692056723657783	0.895287345016651	1.83805219656301
1110059E24Rik	1.33930474181731	-0.205086120395651	0.451318499292482
1110065P20Rik	0.858095043040578	-0.519029991104708	0.972930818840703
1190005I06Rik	-1.03944020491671	0.701417014227167	-0.197590998426426
1190007I07Rik	0.165464702435771	0.484137350246803	-0.930493866104277
1300017J02Rik	1.04368746293085	0	0.0291356401176896
1500004A13Rik	0.164858676668033	1.269407121368	0.236745028322735
1500009C09Rik	0.0425419471920269	0	0.712920597864893
1500009L16Rik	-0.0820545456167279	1.68320686537714	0
1500012K07Rik	0.33783552099332	0	0
1500015A07Rik	0.211169536057605	1.48075455320468	0.300223548016677
1500015L24Rik	0	0	0
1600014C10Rik	0.208699536023706	0.488227574859869	0.532587267875837
1600014C23Rik	0	0	0
1600019K03Rik	0	0	0
1600023N17Rik	1.74432473527924	2.02964687513299	1.65680368692578
1600029I14Rik	0	-0.740487239146772	1.16050073911843
1600029O15Rik	0	-0.244810968622588	-0.609204206068297
1700001C02Rik	0	0	0
1700001C19Rik	1.08996586617047	-0.0178207643042522	0
1700001D01Rik	0	0	0
1700001F09Rik	0.696009234968406	0	0
1700001G11Rik	-0.363246342846814	0.795336401959757	1.27607972757473
1700001G17Rik	1.94595055563679	-0.0359784083653891	-0.786300544711629
1700001J03Rik	0.512682003339547	0	0
1700001J11Rik	0.0265731754964289	0	0
1700001K19Rik	0.803526292275253	0	0
1700001K23Rik	0	2.2993413813646	1.19003324049398
1700001L05Rik	-0.601291974605049	0.387631409799956	0.341206986914861
1700001L19Rik	-0.0530087028843023	-0.36390443592875	0
1700001O22Rik	2.36570653300703	-1.21732572364557	0
1700001P01Rik	0.464424660970525	-0.636648663322003	0.613069641874758
1700003C15Rik	0.137470866010745	0	0
1700003D09Rik	0	0	0
1700003E16Rik	0.925166211441514	0.316509556852677	0
1700003F12Rik	0	0	0
1700003G18Rik	0	0	0
1700003H04Rik	0	0	0
1700003L19Rik	0	0	0
1700003M07Rik	0.916425432631971	-0.237486386543546	1.67439483093205
1700003P14Rik	0.0820147271141395	0	0
1700006A11Rik	0	0	0
1700006F04Rik	0	0	0
1700006H21Rik	0	0	0
1700007F19Rik	0	0	0
1700007J10Rik	-0.0193686852054358	0.71114894423671	-0.0789732954431088
1700007K13Rik	0.647186468998288	2.16576404506717	0.89153952272957
1700007L15Rik	1.01274158987457	-1.72520171094482	0.613412932936433
1700007P06Rik	0	0	0
1700008K24Rik	0	0	0.261938126145183
1700008O03Rik	0.0929353688054419	0	0
1700008P02Rik	0	0	0
1700009C05Rik	0	0	0
1700009J07Rik	0	0	0
1700009N14Rik	0	0	0
1700010B08Rik	-0.380941072576671	0	0
1700010D01Rik	4.45578264950974	0.867837491181396	-0.468810907359229
1700010I02Rik	0	0	2.00176982215643
1700010J16Rik	0	0	0
1700010K23Rik	0	0	0
1700011B04Rik	0	0	0.0461477462319902
1700011L22Rik	0	0	0
1700011M02Rik	0	0	1.37077806274087
1700012A03Rik	0	-0.607642316450989	0
1700012B07Rik	0	0	0
1700012B09Rik	0	0	0
1700012D01Rik	0	0.87297449883968	-0.471065142034455
1700012D14Rik	0.904979586980914	0	0
1700012I11Rik	-0.0358685422065573	0	0
1700012P22Rik	0.0846512950024455	0.758495127525073	0.620634264908335
1700013F07Rik	0	0	0.991816953315927
1700013G24Rik	0	0	0
1700015F17Rik	0.13714621575312	0	0
1700016C15Rik	0	0	0
1700016D06Rik	0.372070614947074	0.858227724628644	-0.794276945025741
1700016G22Rik	0	0	0.990238234641297
1700016H13Rik	0.346722061736938	1.82355222829248	1.96529191616853
1700016K19Rik	0.888226172261607	-1.16427783482077	-1.04826409050949
1700016L04Rik	0.0450578428343779	0	-0.624473396494517
1700016L21Rik	0	0	0
1700016P04Rik	0	0	0
1700017B05Rik	1.34212226081059	-3.0622601800403	-1.51333226268593
1700017D01Rik	0	0	0
1700017G19Rik	0	0	0
1700017J07Rik	0	0	0
1700017N19Rik	0	0	0
1700018A04Rik	0	0	0.831026773094911
1700018B24Rik	1.22673766435623	0.144271847519987	0.125718110557454
1700018F24Rik	0.199700609605185	0	0
1700018G05Rik	0	0	1.4385962647539
1700018L02Rik	0.0603870862461342	0	0
1700019A02Rik	0.170458379398962	0	0
1700019D03Rik	-1.36462094650761	-0.15760907646133	0.912770561690285
1700019E08Rik	0.166572774972789	2.23844754182777	-1.42472326737351
1700019G24Rik	0	0	0
1700019M22Rik	1.31892416403008	0.508175196996598	1.47041248602924
1700019N19Rik	0.0911799979704835	0	0
1700020A23Rik	0	0	0
1700020D05Rik	0.154299334020017	-0.0194872031573796	0.593424529432648
1700020G17Rik	0	0	0
1700020L24Rik	0	0	0.447161270179977
1700020M21Rik	0	0	0
1700020N01Rik	0	1.33111471986853	1.01816441389192
1700020N15Rik	0	0	0
1700020N18Rik	0	0	0
1700021F05Rik	4.31215990947636	-2.31154725635394	-2.10621917099323
1700021N21Rik	0.682442055567663	0	0
1700022A21Rik	0.19011291096618	0	0
1700022A22Rik	0	0	0
1700022E09Rik	-0.688036193803658	0	0
1700022H16Rik	0	0	0
1700022I11Rik	0.00816361757562415	0	-0.158753228598962
1700023C21Rik	0	0	-2.10802925558852
1700023F02Rik	-0.951864521044896	0	0
1700023F06Rik	0	-0.540831739337191	0
1700024B18Rik	0	0	0
1700024F13Rik	1.15104699123662	0.509419985862316	-2.51844953150097
1700024G13Rik	0.82315912025682	0	0
1700024P04Rik	0.299618619660114	0	0
1700025B11Rik	0	0	0
1700025C18Rik	-0.374862542614824	0	0
1700025F24Rik	0.185145969096912	0.691961103740376	0
1700025G04Rik	-0.935537459861562	0.0983705108211836	0.660584964906023
1700025K24Rik	0	0	0
1700025M24Rik	0.299627996768218	0	-0.969371186239977
1700025N23Rik	0.0942970198897285	0	0
1700026D11Rik	0	0	0
1700026F02Rik	0	0	0
1700027A15Rik	0	0	0
1700027F09Rik	0	0	0.777622967328582
1700027H10Rik	0	0	0
1700027I24Rik	0	0	0.851309695744678
1700027J07Rik	0	0	0
1700028B04Rik	0	0	0
1700028D13Rik	0	0	0
1700028E10Rik	0.303352029926127	-0.849119434279958	0
1700028J19Rik	-0.524736438334923	-1.2511737189701	-0.621080949007809
1700028M03Rik	0	0	0
1700028P14Rik	0.280866068355771	0	1.13617376776891
1700028P15Rik	0	0	0
1700029B22Rik	0	0	0
1700029F12Rik	1.3149713547129	1.3300035280415	0.790589944410585
1700029H14Rik	0	0	0
1700029I15Rik	0	-1.69604279266565	-1.50136780483231
1700029J03Rik	0.415289227600822	0	0
1700029J07Rik	0.594800732539972	0.467917986063398	0.367842808388965
1700029M20Rik	0.251886299223164	0.431300958104134	-0.413382544399914
1700029N11Rik	0	0	0
1700029P11Rik	-1.06201325585059	0.488156726295025	0.375897212392038
1700030A11Rik	0.391779796790165	0.696293007721493	0
1700030C10Rik	0.27147200089197	-0.82272351137699	-0.571239455656634
1700030F04Rik	0	0	0
1700030J22Rik	-0.584531251586608	-0.285260588965501	-0.317550182390655
1700030L20Rik	0	1.04149655370214	-0.287024556682254
1700030M09Rik	0	0	0
1700030N03Rik	0.838541987402143	0	0
1700031A10Rik	-0.41591439131553	0	0
1700031F05Rik	0	0	0
1700031M16Rik	-0.543423623133828	0	0
1700031P21Rik	0	0	0
1700034E13Rik	0	0	0
1700034G24Rik	0	0	0
1700034I23Rik	0	0	0
1700034J05Rik	0	0	0
1700034P13Rik	0.176795371958524	0.998423676134512	0.0921849190142025
1700036G14Rik	0	0	0
1700037C18Rik	0.0715777563827185	0	-0.521878917762164
1700037H04Rik	0.964145287305049	-0.372787950008896	-1.36639231230297
1700039E22Rik	-0.172831826652985	0.794383424842816	0
1700041C23Rik	0	0	0
1700041M19Rik	0	0	0
1700042G07Rik	0	0	0
1700042O10Rik	0.14358411091206	0	0.968445436270997
1700044C05Rik	0	0	0
1700044K03Rik	0	0	0
1700045H11Rik	0	0	0
1700046C09Rik	0	0	0
1700047E10Rik	-0.525351666086224	0.99491052553896	0.876565705230854
1700047G03Rik	0.380318299400668	0.733050583366492	0.712679412518059
1700047L14Rik	0	-0.0679673313500134	0
1700047M11Rik	-0.825272758952005	0	0
1700048M11Rik	0.530974641145066	0	-1.14547530071096
1700048O20Rik	0.920128672605568	0.365289147025837	-1.10238182603926
1700049E15Rik	0.888226172261607	0.43377063020593	1.10115250925353
1700049E22Rik	0	0	0
1700049L16Rik	0	0	0
1700051A21Rik	0	0	0.451291834544476
1700052I22Rik	0	0	0
1700052K11Rik	1.12609402434983	0.49844389487087	0.57026300327167
1700054A03Rik	0	0	0
1700054K19Rik	0	0	0
1700054M17Rik	0	0	1.29811280334208
1700055C04Rik	0	0	0
1700056E22Rik	0.444548561675173	1.08668867011452	0.623678671965149
1700057G04Rik	0	0	0
1700057H15Rik	0	0	0
1700060C16Rik	0	0	0
1700060C20Rik	0	0	0
1700061F12Rik	-1.06344197051341	-0.725220252837429	-0.64277272301264
1700061G19Rik	2.3781425790558	-0.758679056465008	-1.03767421909444
1700061I17Rik	0	0	0
1700063A18Rik	0	0	0
1700063D05Rik	0	1.39111880111489	0
1700063O14Rik	1.04435914450928	0	0
1700064J06Rik	0	0	1.48414844533846
1700064M15Rik	0.161953448428348	0	0
1700065D16Rik	0.642640582314983	1.46880224598361	0
1700065I16Rik	0	0	0
1700065J11Rik	0	0	0
1700065J18Rik	0	0	0
1700065O20Rik	1.1511509303975	-0.762294019674562	0.0758125554965838
1700066B17Rik	0	0	0
1700066B19Rik	0	-0.227915230042351	-0.436049874157362
1700066N21Rik	0	0	0
1700066O22Rik	0	0	0
1700067G17Rik	0	0	0
1700067P10Rik	1.10801586941324	-1.70908767352115	0.0576118416225314
1700069P05Rik	0	0	0
1700071K01Rik	0	0	0
1700071M16Rik	0	0	0
1700072B07Rik	0	0	0
1700072O05Rik	0.28991235090552	0.905330872708875	0
1700073E17Rik	0	0	0
1700074P13Rik	0.0840163556293752	0	0
1700080N15Rik	0	0	0
1700080O16Rik	1.68114337704263	1.65800767809884	-0.0962095200504023
1700081H04Rik	0	0	0
1700084F23Rik	0.770163569249688	0.599033035685059	-0.547323470572429
1700084J12Rik	1.2761690815902	0	-1.6401396409524
1700085C21Rik	0	0	0
1700086O06Rik	1.26812910762792	0.898406503852877	1.66964363526248
1700088E04Rik	0.765314644846717	-2.73780886599254	-1.24095911496939
1700091H14Rik	0.901229770171495	0.69924156190823	0.554156918678251
1700092C02Rik	0	0	0
1700092C10Rik	0	0	1.02959423293881
1700092E19Rik	0	0	0
1700092K14Rik	0	0	0
1700092M07Rik	1.16995725901564	-1.34779307549831	-1.4682515725736
1700093K21Rik	2.14548486505318	-1.90249893801454	0.641287693254271
1700094D03Rik	0.634578369792453	0.7434123677107	-0.0426561168955238
1700094J05Rik	0	0	0
1700094M24Rik	0	-0.953020826331449	-0.844616240798877
1700095A21Rik	0	0	0.567013830482665
1700095B10Rik	0	0	0
1700096J18Rik	0	0	0
1700100L14Rik	0	0	0
1700101I11Rik	0	-0.618253693380701	0.580442677939343
1700101O22Rik	0	0	0
1700102H20Rik	1.69403326608513	0.120478671022188	1.42848010613984
1700102P08Rik	0.333941393419896	0	0
1700105P06Rik	1.9625564260858	0.975790388260197	0.653787812659124
1700108F19Rik	-0.144862142915734	0	-0.653417779460794
1700108J01Rik	0	0	0
1700109G14Rik	0	0	0
1700109G15Rik	0	-0.111508230910115	0
1700109H08Rik	0	-1.72622088460951	0
1700109I08Rik	0	0	0
1700110C19Rik	0.00854134593254425	0	0.0428085519391675
1700110K17Rik	0	0	0
1700111N16Rik	0	0	0
1700112H15Rik	-0.358290748392219	0	0
1700113A16Rik	0.550483433752894	0.415646188161776	-0.57990517607261
1700113H08Rik	0.054894586945017	0	0
1700119H24Rik	0	0	0
1700120C14Rik	0.953903321092103	0	0
1700120E14Rik	0.0696275212109525	0	0
1700120G07Rik	0	0	0
1700120K04Rik	1.00946900425199	0	0
1700121L16Rik	0	0	0
1700121N20Rik	0.0782482959261049	0	0
1700122O11Rik	0	0	0
1700123K08Rik	0	0	0
1700123L14Rik	0	0	0
1700123M08Rik	0.00199954138545835	1.00378930719989	0.438818900726689
1700123O12Rik	0	1.0502857558972	1.03130343682361
1700123O21Rik	0	0	0
1700125G02Rik	0	0	0
1700125G22Rik	0.0879947157817602	0	0
1700125H03Rik	0	0	0
1700125H20Rik	1.35848628691945	1.68997002548213	0.0343493315226757
1700126H18Rik	-0.15362407403269	1.43242497680476	1.42183458958262
1700128A07Rik	0	0	0
1700128F08Rik	0	0	-0.515999004870943
1700129C05Rik	0	0	0
1810006J02Rik	0	0	0
1810007C17Rik	0	0	0
1810007D17Rik	0	0	0
1810008I18Rik	0	2.12079980973252	0
1810009A15Rik	2.93726947560283	-2.44848670225558	-0.753855418698851
1810009J06Rik	0	0	0
1810010H24Rik	0.0809624782438414	0.292133411832438	0.429726822215192
1810012K16Rik	0	0	0
1810013A23Rik	0	0	0
1810013L24Rik	1.59742278746457	-0.578563510318254	-0.114181163561074
1810014B01Rik	0.166581772596424	0.485714307037598	-0.012716250241205
1810018F18Rik	0	0	0
1810019D21Rik	1.77807080825509	1.17385880016096	0.750730489513998
1810020O05Rik	0.217740688580806	-0.0185567298980303	0.764163215363511
1810021B22Rik	0	0	0
1810024B03Rik	0.274401226863521	-0.513287591738269	-0.799784440216584
1810026B05Rik	0.316075137177331	0.932094210931626	0.475794652715804
1810030O07Rik	1.23139554183448	-1.33203164019004	-0.269311949715978
1810034E14Rik	0.343386217244789	0.64460296625028	0.621392217917266
1810037I17Rik	-0.72668814160043	0.958520578815006	0.27555733747113
1810044D09Rik	3.38555879896486	-0.349302948268634	-0.399823697301347
1810046K07Rik	0.130945440501325	1.37005265571591	0.969388918428472
1810053B23Rik	-0.36816673314345	0	1.23047357018541
1810055G02Rik	1.82978437958098	-0.134296930855873	0.131131487303462
1810058I24Rik	1.34293595680603	-0.479104908632658	0.655365960047483
1810062G17Rik	-0.609268229963621	1.8364015330715	1.87198978159146
1810062O18Rik	0	-0.84688943812373	-0.750662239377225
1810064F22Rik	0	-0.0104476678511934	0.499924835010979
1810065E05Rik	0	0	0
2010003K11Rik	0.0658802558611651	1.23959967481297	-0.491722799053803
2010009K17Rik	0	0	0
2010010A06Rik	1.80484657536269	0	0.0462953242257096
2010016I18Rik	0	0	0
2010106C02Rik	0	0	0
2010106E10Rik	-0.404961460815134	0	0
2010204K13Rik	1.31234570088097	2.12341458015092	0.051618948528299
2010300C02Rik	0.0281618641281712	-0.64438977283881	0.00940241346254743
2010308F09Rik	1.00856299532051	-2.46008724011683	-0.367832890080085
2010310C07Rik	0	0.72903846377877	0
2200002D01Rik	1.75335636454346	0	1.77903273811195
2200002J24Rik	0.612997851304649	0	0
2210010C04Rik	0	0	0
2210016F16Rik	3.97637634652594	-2.26430417505894	-2.30877644775424
2210039B01Rik	0.362487114931822	0.518043146573382	0
2210407C18Rik	0	1.81191486841701	0.682711717520858
2210408F21Rik	0	0	0
2210409D07Rik	0	0	0
2210414B05Rik	0	0	0
2210416O15Rik	0	0	0.409219296136731
2210417A02Rik	-1.06261712387577	-0.0602182302182028	0
2210420H20Rik	0	0.959477135975267	0.93948913561833
2300002M23Rik	-0.639722239626637	-0.0366340131757498	0.231560666780316
2300003K06Rik	0	0	0
2300009A05Rik	-0.296421298138994	1.00199675020108	1.97355617472031
2310001H17Rik	0	0	0
2310001K24Rik	-0.117007007100146	0	0
2310002D06Rik	0.669106610572805	0	1.95750930690546
2310002L09Rik	-0.126122049509656	0	0
2310005A03Rik	0.102894720668122	-0.467836623609485	0
2310005E17Rik	0	0	0
2310008N11Rik	0.20852475106281	0	0
2310009B15Rik	-0.0417612183950455	0	-0.975914075449434
2310010J17Rik	0	-1.63184465252603	0
2310011J03Rik	3.19726597101952	-2.24991910248164	-0.893413480737579
2310015A10Rik	-0.0314079892831417	0.378376225519592	0.131067491189037
2310015D24Rik	0	0	-0.320081144971048
2310016D03Rik	0	0	0
2310020H05Rik	0.134602628344812	0	0
2310022A10Rik	0.6842417854554	0.196015378496025	-0.341207029757555
2310022B05Rik	-0.115999446643482	0.531023565370788	0.151851262264498
2310030A07Rik	0	0	0
2310030G06Rik	0.0607034704248649	1.42429866628958	0.853929397418285
2310034C09Rik	0	0	0
2310034G01Rik	0.419386704001745	1.28013677280502	1.91084392930405
2310034O05Rik	0	0.567139450014512	0.944923646655509
2310039H08Rik	1.49127846868216	0.851012365546512	1.44998120971906
2310039L15Rik	1.17535213802667	1.35473954256436	0.018823420341191
2310043L19Rik	0.141145008004391	0	0
2310043O21Rik	0	0	0
2310050C09Rik	0	0	0
2310057J18Rik	0	0	0
2310057M21Rik	0.665997308282397	-0.27532601987801	-0.472053852071169
2310057N15Rik	0	0	0
2310061I04Rik	-0.0331204546052542	1.11125456450532	0.239273105602513
2310061N02Rik	0	0	0
2310065F04Rik	0.0237812279215663	0	0
2310068J16Rik	0.737932135192914	-1.69719859999637	-0.786517748449829
2310069B03Rik	0	0	0
2310069G16Rik	-0.327986386967992	0.275155382850113	0.687075895172723
2310079G19Rik	0	0	0
2410002F23Rik	2.52594146396331	-0.655540678195794	-0.646385175708652
2410003L11Rik	1.91133493808916	-1.03058327543635	-2.18046297857084
2410004B18Rik	2.31542186817942	-1.12405679860549	-0.467150673167934
2410004I01Rik	1.56740029408104	0.425221051215776	0.47279003146488
2410004P03Rik	0.782008677196503	0.366440283073951	0.634944490569536
2410006H16Rik	0.848290174912978	0.0115122584138717	0.228457380787142
2410012E07Rik	0.157244237822002	0.821511856338171	0.451609405558284
2410017I17Rik	0	0	0
2410018L13Rik	0.449176780750297	0	0.0409328981739547
2410021H03Rik	1.74939246375088	0.300607104692253	-0.128647955345466
2410124H12Rik	0.138784330543942	0.755756034416262	1.02465140387136
2410137M14Rik	0.0874391111770463	0.713425724088617	0
2500004C02Rik	1.15529521270201	1.0958281908564	0.112894056405933
2510009E07Rik	0.0584572597353148	0	-0.115071341314998
2510039O18Rik	2.24552233187547	-1.1358394839153	-0.793234857880044
2610001J05Rik	-1.53023988813599	0.138545699380945	-0.103646900223422
2610002M06Rik	0.384847936504645	-0.734506837350857	-0.52614111797076
2610005L07Rik	0.491557054648029	-0.693473648904553	0.0196822368449869
2610008E11Rik	0.319836393501012	0.105616517625044	-0.272924964937605
2610016A17Rik	0	1.36986985330671	0.0802266154838202
2610020C07Rik	1.87864169794572	-0.19465878190419	0.0568155420102475
2610028E06Rik	0.193322711050115	0.394300337559188	-0.234120728019945
2610028H24Rik	2.1444249457893	0.0890142376766925	-1.31389013104189
2610035D17Rik	-0.284503669424725	0.865813527615529	1.18736421933369
2610035F20Rik	0	0	0.529371205253929
2610037D02Rik	-0.19225943838389	0.968615482340971	0.329869611198985
2610044O15Rik8	0.265327898110652	-0.784021186006728	0
2610203C22Rik	0.153746415333262	1.74902677750806	1.80639603369216
2610301B20Rik	0.122649794532518	0.306766190727111	0
2610306M01Rik	1.9577568726957	-0.0478284847002768	1.32287050489533
2610307P16Rik	-0.0527722851704301	0.223332152854913	0
2610507B11Rik	0.541250001544987	-0.0248840172902824	-0.863329779678738
2610507I01Rik	-0.459894230469387	0.82065894733124	0.47654191130441
2610524H06Rik	0.938247811911393	0.725891166058583	-0.323234630083073
2610528A11Rik	1.33449390802567	-0.432517803441356	0.0586845672316041
2610528J11Rik	1.85541471210633	0.593329653554117	-1.05402185895309
2700046A07Rik	0	0	0
2700046G09Rik	0.311431037042013	0	0.567774688055588
2700054A10Rik	0.0931203874160099	-0.00305418863824681	-0.417220012522077
2700062C07Rik	0.516630394078312	-1.20723290321044	-0.291927042495757
2700069I18Rik	0.686153853587242	-0.424388343429953	1.25883848320317
2700070H01Rik	0.613970052441644	0.359665956442876	-0.141593911612384
2700081O15Rik	0.557651234020194	0.375837922565873	0.635688464527433
2700089I24Rik	0	0	0
2700097O09Rik	2.24955493840267	0.829937602129048	-0.296390917386715
2700099C18Rik	-0.603038109819229	-0.617759440767067	-0.729782333740494
2810001G20Rik	1.63274561993882	2.11200956204484	0.556323813203893
2810002D19Rik	-0.653423801431145	0.431050581609016	0.356039469603129
2810004N23Rik	3.00391633564451	-1.01230005988421	-1.01591126102781
2810021J22Rik	1.15530362878463	-0.962278770843246	0.114126522129467
2810025M15Rik	0.919203175547328	0.511356511558752	-0.743494735747316
2810029C07Rik	1.77758613011954	0.838124647592706	0.63131548719434
2810032G03Rik	0.124075693585136	0.317995145945559	1.2707202923487
2810047C21Rik1	0.486109884596271	-0.0917025418317067	0
2810049E08Rik	0	0	0
2810403D21Rik	-1.33213541209117	0	-0.199091529144922
2810404M03Rik	-0.173385879862877	0	0
2810405F15Rik	0	0	0
2810408A11Rik	0.0824029844367746	0.741777604303505	0.967285199146871
2810408I11Rik	-0.0822673362690045	0.124337599798945	-0.2971917201444
2810410L24Rik	0	0	0
2810429I04Rik	2.13432130020637	-1.07619649462671	-0.519666419247404
2810433D01Rik	-0.0818827857826947	0	0
2810442N19Rik	0	0	0.03592109922276
2810454H06Rik	0.67781529632131	0.767023863787995	1.22592667893621
2810459M11Rik	0.824132397968923	-0.337468494742538	1.1623785318188
2810468N07Rik	-0.508043039854239	1.88869065348743	-0.972787177968265
2810471M01Rik	0	0	0
2900005J15Rik	0	0	0
2900026A02Rik	0.142310807175905	0.220510744818251	0.0880983676930147
2900041M22Rik	0.0548426437042392	0.828192045135206	0.0266543937686145
2900052N01Rik	0.0743745877173598	0	0
2900057B20Rik	1.52804493894029	0.301562663304708	-0.152127333262005
2900060B14Rik	1.35744913134531	0.104786847242198	0.975161074428495
2900079G21Rik	1.02150815461887	1.18644199274168	0.325621075636655
2900092C05Rik	-0.284124387115693	0	0
2900092D14Rik	0	-0.436001886429882	-0.388318505847757
3000002C10Rik	1.59686373877088	0.906758732232881	1.15545284419448
3010001F23Rik	0.356223832496477	0	1.49085761398007
3100003L05Rik	0	-0.953020826331449	0
3110009F21Rik	0	0	0
3110015C05Rik	0	0	0
3110021A11Rik	-0.156211494455572	-0.774881075458405	0.725765582879871
3110039M20Rik	0	0	0
3110040N11Rik	0.0162835063722513	-0.879665649208767	-0.834678827872993
3110045C21Rik	1.83965267527539	-0.450772051393509	2.14481035666078
3110070M22Rik	0.274425660608011	0.557258129235546	0.0306780138498687
3110082J24Rik	0.335876519063952	0	0.776664108350099
3110099E03Rik	-1.22643675250126	0	0
3200001D21Rik	0.0290365379611695	0	0.44442642092835
3300002I08Rik	0.895249873735317	0.930935611728076	0.0461477462319902
3300005D01Rik	0	0	0
3425401B19Rik	-0.0166129859196944	0	0
3632454L22Rik	0	0	0
3830403N18Rik	0	0	0
3830406C13Rik	0.515238451856557	1.55402013218954	0.302484063493275
3830408C21Rik	0.771493483950779	1.04650502957729	0.561862656904088
3830417A13Rik	0	0.695966205718429	1.11857999754821
3930402G23Rik	0	0	0
4430402I18Rik	0.142231330397874	0.76456357065615	0.289676320611981
4632415L05Rik	0.408274910944429	1.03934113275973	0.651654641455397
4632428C04Rik	0	0	0
4732416N19Rik	0.410431456062438	0	0
4732471J01Rik	-0.083697731579787	0.26899603100166	-0.165408012230756
4732490B19Rik	0.12948745295678	0	0
4732491K20Rik	-0.241938767893994	0.207635516849389	-0.433748110981501
4831440E17Rik	1.18415898821581	-0.414223917083458	-0.424627376812748
4833412C05Rik	-0.612942539168871	0.578874967502545	1.27675272500731
4833417C18Rik	1.791443193578	-0.113173493654004	0.177580021180071
4833418N02Rik	0.410950552455942	1.90447953892778	1.28397626904448
4833419F23Rik	-0.0252864715157582	0	0.681244147401743
4833420G17Rik	-1.23581069387501	0.226791142855802	-0.385070972163303
4833422C13Rik	0	0	0
4833423E24Rik	0	0	0
4833427F10Rik	2.46107273413517	0	-0.324787602350915
4833427G06Rik	0	0	0.769084497363489
4833428L15Rik	0	0	0
4833439L19Rik	0.465818019154371	-0.277928550906844	0.410287720519914
4921504E06Rik	0.42574824453073	0.587515733890407	0.782450503127138
4921507P07Rik	1.04547467332875	0	-0.963912044921637
4921508D12Rik	0	0.58289700714703	1.28398101934735
4921509C19Rik	0	0	0
4921509O07Rik	0	0	0
4921511C10Rik	0	0	0
4921511C20Rik	0	0	-0.361229353201898
4921511I17Rik	0	0	0
4921513I03Rik	0	0	0
4921515E04Rik	0.0286630657583577	-0.00460004325178046	0
4921517D22Rik	0.132425241209018	-0.0887530179809443	-0.311397881030993
4921524L21Rik	0	0	0
4921525O09Rik	0	0	0
4921531P14Rik	0.921607534364853	0	0
4921533I20Rik	0	-0.643719531228201	0.604127321929041
4921536K21Rik	-1.19577992972997	0.709360404624228	0.655794496909528
4921539E11Rik	0	0	0
4922502D21Rik	-0.0863112934642884	0	0
4922502H24Rik	0	0	0
4922502N22Rik	0	0	0
4930401C15Rik	0	0	0
4930401O10Rik	0	0	0
4930401O12Rik	0	0	0
4930402F06Rik	0	0	0
4930402F11Rik	0	0	0
4930402H24Rik	-1.24223705548039	-0.510140415342269	-0.41272021146581
4930402K13Rik	0	0	0
4930404A05Rik	0	0	0
4930404H11Rik	0	0	0
4930404I05Rik	0	0	-0.58275156043955
4930404N11Rik	0.271598980332059	-0.435511253639293	0
4930405A10Rik	0	0	0
4930405D11Rik	0	0	0
4930405J17Rik	0	0.956681189292703	0
4930406D18Rik	0	0	0
4930407I10Rik	0.23494370479301	0.272004072478368	0.247215579290796
4930412B13Rik	-0.0532878390065573	0	0
4930412C18Rik	-0.245637428641346	0	0
4930412O13Rik	0.0154456154528486	0.164218612049125	0.151463179490476
4930413E15Rik	0	0	0
4930413F20Rik	0	0	0.952874755083104
4930413G21Rik	0.59808025920867	-0.562889303140959	0.945623680933785
4930413M19Rik	0	0	0
4930414N06Rik	4.48351573473239e-12	0	0
4930415L06Rik	0	0	0
4930415O20Rik	0.693636376726041	0	0
4930417O13Rik	0	0	0.555163359637804
4930417O22Rik	-0.0258129095883366	0.532115441786003	0
4930419G24Rik	0	0.591635379122362	0
4930423M02Rik	-0.664614914806242	0.523828892668771	0.505891945712023
4930425K10Rik	0	0	0
4930425O10Rik	0	0	0
4930426D05Rik	0	0.395938024964715	0.380802578656716
4930426L09Rik	0	0	0
4930428E07Rik	0	0	0
4930428G15Rik	0	0	0
4930428O21Rik	0.0193159487588943	0	0.355700789749456
4930429B21Rik	0.213388097669207	0	0.800352011707903
4930429D17Rik	-0.180588832348199	0	0
4930429F11Rik	0	0	0
4930429F24Rik	0	0.746243102568695	0.707901785055803
4930430A15Rik	0.210946133366485	0	0
4930430F08Rik	0.423815865867939	-0.433414585897936	0.258602575904307
4930430F21Rik	0	0	0
4930431F12Rik	0	0	0
4930431P03Rik	0	0	0
4930432J09Rik	0	0	0
4930432K21Rik	1.48960045112809	-1.83076544955955	-0.946291585970731
4930432M17Rik	0	0	0
4930433B08Rik	0	0	0
4930433I11Rik	0.0481044619535816	0	0
4930433N12Rik	-0.546293500787955	0.808971483268939	0.44378697708561
4930434J06Rik	0	0	0
4930438E09Rik	0	0	0
4930440C22Rik	0	0	0
4930441J16Rik	0	0	0
4930442J19Rik	0	0	0
4930442L01Rik	-0.0490693316420369	0	0
4930443O20Rik	0.0501439134729322	0	0
4930444F02Rik	0	0	0.343528349814239
4930444G20Rik	0	0	0
4930444M15Rik	0.184767195799563	0	0.668493141875
4930444P10Rik	1.74531479018678	0.973959470441653	1.04566924331604
4930447A16Rik	0	0	0
4930447C04Rik	1.45579545581102	0.870893412344698	-0.172434984395925
4930447J18Rik	0	0	0
4930447K03Rik	0	0	0
4930447N08Rik	0	-0.560141674965339	0
4930448C13Rik	0	0	0
4930448F12Rik	0	0	0
4930448H16Rik	0	0	0
4930448I06Rik	0	0	0
4930448I18Rik	0	0	0
4930448K20Rik	0	0	0
4930449E01Rik	0	0	0
4930449E18Rik	0	0	0
4930449I24Rik	0	0	0
4930451G09Rik	2.37558998386136	-0.205316889643706	0.302129034798891
4930452A19Rik	0.190990259712442	0	0
4930452B06Rik	-0.432381660532015	0.151512307522345	-0.43466900696478
4930452G13Rik	-0.655851282621857	0	0.0317437262017819
4930452N14Rik	0	0	0
4930453H23Rik	0.118172980884085	0	0
4930453L07Rik	0.145977374174091	0	0.755949789455495
4930453N24Rik	2.63401538524803	-0.602970714278681	-1.27441631503131
4930455B14Rik	0	0	-0.351073276459456
4930455C13Rik	0	0	0
4930455D15Rik	1.39325692957068	-1.89460580795546	-0.503855032543324
4930455F16Rik	0	0	0
4930455H04Rik	0	0	0
4930455J16Rik	0	0.394551457282724	0
4930456L15Rik	0	0	0
4930459L07Rik	0	0	0
4930461G14Rik	0	0	0
4930465K10Rik	0.660240229700574	0.0584096424060931	-1.35314988206503
4930465M20Rik	0	0	0
4930467D21Rik	0.0214011232634707	0	0
4930467E23Rik	0.0498847238903927	0	0
4930467K11Rik	0	1.36997451319976	0
4930470H14Rik	0.0489646045853172	0	0
4930470P17Rik	-1.40194840189803	0	0
4930471C04Rik	-0.145583554699907	0	0
4930471G03Rik	0	0	0
4930471M09Rik	0.201321452507508	0	0
4930473A02Rik	1.47067356456336	0.332826258621362	-1.2108439211839
4930473O22Rik	0.0492070968039497	0.77001202738531	0.419665088102488
4930474G06Rik	0	0	0
4930474H20Rik	-0.140820529316887	0	0
4930474M22Rik	0	0	0
4930474N05Rik	0	0	0
4930474N09Rik	0	0	0
4930478L05Rik	0.205695284512514	-0.288268348342813	0
4930478P22Rik	0	0	0
4930479D17Rik	0.0619944606949384	0	0
4930480E11Rik	0	0	0
4930480G23Rik	0	0	0
4930480K15Rik	0	0	0
4930480M12Rik	0	0	0
4930481A15Rik	0.609548961390607	-0.336875835715398	0.0278194112478025
4930483J18Rik	0.734456875846954	1.97393449115955	0.0479143845517986
4930483K19Rik	-8.46185431573518e-10	0	0
4930483O08Rik	0.688308393489323	0	1.03537116213027
4930486F22Rik	0	0	0
4930486I03Rik	0	0	0
4930486L24Rik	-1.57295382367745	0.512882303806725	0.0517258778715186
4930487D11Rik	0	0	0
4930487H11Rik	0	0	0
4930488B22Rik	0	0	0
4930488L21Rik	0	0	0
4930500F04Rik	0.20006234974709	0	0
4930502A04Rik	0.194153888712466	0	0
4930502E09Rik	0.780539400031676	0	0.788326558029689
4930502E18Rik	0.291871091862371	0.908552392278796	0
4930503B20Rik	0	0	0
4930503E14Rik	0.623479128363365	0.491695096541228	0.0922168630028429
4930503E24Rik	0	-0.852678861573455	-1.1718202452483
4930503H13Rik	0	0	0
4930503L19Rik	0.532740204684856	0.145480073976919	0.690682345694687
4930503O07Rik	0	0	0
4930505A04Rik	0.15248716406621	0	0
4930505G20Rik	0	0	0
4930506C21Rik	1.13960046458551	1.66126162737906	1.08418565564375
4930507D05Rik	0.728812677053312	-0.14947449099459	1.05330363318552
4930509E16Rik	0.0528796033813088	0.37182064816311	0
4930509J09Rik	0	0	0
4930509K18Rik	0.827958817025816	-0.455183671221801	-0.118463413521582
4930511A02Rik	0.167853728808556	0	0
4930511E03Rik	0	0	0
4930511M06Rik	-0.142972761805713	0	0.236529354975619
4930512B01Rik	0.0512136576048785	3.7544158624706e-13	3.100337352507e-09
4930513D17Rik	0	0	0
4930513N10Rik	0.658602748553204	0.31848685001383	1.26328842834427
4930513O06Rik	0	0	0
4930515B02Rik	0.189147716871233	0	-0.941220519783128
4930515G01Rik	1.61922240163802	-1.78660985092042	-0.470708207846128
4930515G16Rik	0	-1.33874957286828	0
4930515L03Rik	0	0	0
4930515L19Rik	0.120355922038773	0	0
4930517E11Rik	0.23227639619206	0	0
4930518P08Rik	0	0	0
4930519D14Rik	0	0	0
4930519F16Rik	0.419726520131497	0.220525797563795	1.01680564249279
4930519F24Rik	0.374533182539643	0	0
4930519G04Rik	0.311664387578822	0.578152320555061	-0.524904166954301
4930519H02Rik	0	0	0
4930520O04Rik	0.140278696596093	0.573421064245045	0
4930520P13Rik	0	0	0
4930521E06Rik	0.128263740029939	0	0
4930522H14Rik	-0.0271869295820434	1.19514598492834	0.40793826929009
4930522O17Rik	0	0	0
4930523C07Rik	0	0	0
4930523O13Rik	0.00153138488496978	0.488486216467263	0
4930524B15Rik	0.0156148772197497	0	0.577155672059338
4930524C18Rik	0	0	0
4930524N10Rik	0	0.674485961777554	0
4930524O05Rik	0	0	0
4930524O08Rik	0	0	0
4930525D18Rik	0.399947615403594	0	0
4930525G20Rik	0.143948445815575	0	0.958252487630081
4930526L06Rik	0	-0.350100026947125	-0.306817509193122
4930527F14Rik	0	0	0
4930527G23Rik	0	0	0
4930528A17Rik	1.19441814871406	0.989230581074062	0.0878693553598837
4930528D03Rik	-0.048384084794338	1.18466750052823	0.492635658317792
4930528P14Rik	0	0	0
4930529C04Rik	0.0737261127728334	0	0
4930529K09Rik	0	0	0
4930529L06Rik	0	0	0
4930533B01Rik	0	0	0
4930533P14Rik	0	0	0
4930539C22Rik	0	0	0
4930539E08Rik	-0.763807445312595	0.276382317477129	-0.822535822433151
4930539J05Rik	0.500407424544845	2.27125235103308	1.16970697771837
4930539M17Rik	0	0	0
4930539N22Rik	0	0	0
4930540M03Rik	0	0	0
4930542C21Rik	0.0869379442378196	0.651476541783207	0
4930542D17Rik	0	0	0
4930543E12Rik	0.0464951608943613	0	0
4930544D05Rik	0	0	0.90414185679094
4930544G11Rik	-0.30856056169835	0	0
4930544M13Rik	0	0	0
4930545E07Rik	0	0	0
4930545H06Rik	0	0	0
4930545L23Rik	0.0518643091508285	0	0
4930546C10Rik	0	0	0
4930546K05Rik	0.0528149799380377	0	0.0619560135656438
4930547E14Rik	0	-1.14385704427072	1.06493802051245
4930548G14Rik	0.185607788227947	0.91998605159052	0
4930548H24Rik	3.87388122698125	-0.0349048215869957	-0.332104575610155
4930548J01Rik	0	0	0
4930548K13Rik	0	0	0
4930549G23Rik	0.168014000114284	0.532676979345671	-1.63195171864768
4930550C14Rik	-0.607231204672134	-0.0387068059651521	0.0854051812257979
4930550L24Rik	0.58624142058695	-0.0180124207129435	0.585173648160534
4930552N02Rik	0	0	0
4930552P12Rik	0	0	0
4930553E22Rik	0	0	0
4930554C24Rik	0	0	0
4930555B11Rik	0.478457259879656	0.494473944569433	-0.734215487473482
4930555G01Rik	0.069091687566799	0	-0.043981082225595
4930556C24Rik	0.0935357028711252	0	0
4930556G01Rik	1.46801671205176	-0.394079171188728	-0.209244711255577
4930556J02Rik	0.195493120282878	0	0.873851774682082
4930556M19Rik	-0.958493618670917	-0.329815923765889	0.257898115029896
4930556N09Rik	-0.116572761285625	0	0
4930557J02Rik	0	0	0.968445436270997
4930558C23Rik	2.05415293721025	1.35383139171279	-1.11954880349097
4930558G05Rik	0	0	0
4930558J18Rik	-0.0131620743286329	0	-0.28470008441384
4930558K02Rik	0	0	0
4930562F07Rik	0	0	0
4930563E18Rik	0.0901622614021944	0	0.396814911320904
4930563E22Rik	1.25414048420073	0.775760687802221	0.291545048018935
4930563F08Rik	0	0	0
4930563M20Rik	0	0	0
4930564C03Rik	0	0	0
4930564D02Rik	-0.219766301824545	0	0
4930565D16Rik	0.0314824081950609	0	0
4930565N06Rik	0	0	0
4930567H12Rik	-0.126668299198827	0	0
4930567H17Rik	0	0	0
4930567J20Rik	0	0	0
4930567K20Rik	0	0	0
4930568D16Rik	0.259567285169052	0.893755937052247	0
4930568E12Rik	-0.569884805796361	0	2.16607589050427
4930568G15Rik	0	0	0
4930570G19Rik	0	0	0
4930571K23Rik	0	0	0
4930572K03Rik	0	0	0
4930572O03Rik	0.964238746352498	-0.0602662968976322	0.877244028958178
4930572O13Rik	0	0	0
4930573O16Rik	0	0	0
4930577N17Rik	0	-0.435479803588941	0.375018294840651
4930578E11Rik	0	0	0
4930578I06Rik	0	0	0
4930578M01Rik	0	0	0
4930578N18Rik	-0.615735088824217	0	0
4930579F01Rik	0	0	0
4930579G18Rik	2.17518923731218	0.268171482444678	-1.47741334770849
4930579K19Rik	0.816272836110823	0.546384319145661	0.519411353290751
4930581F22Rik	0.054294208976496	0.271835596640557	0.992024417289691
4930583K01Rik	0.0471021104755881	0	0
4930583P06Rik	0	0	0
4930584F24Rik	0	0	-0.844764857998862
4930590J08Rik	0.528364276026452	0	-0.283494375847006
4930590L20Rik	0	0	0
4930591A17Rik	0	0.829175739005673	-0.455547754842466
4930592A05Rik	-0.352094463431441	0	0
4930592I03Rik	0	0	0
4930593A02Rik	0	0	0
4930593C16Rik	0	0	0
4930594C11Rik	0.589149212847896	0.200951193167469	0.8918064459874
4930595M18Rik	0.199458183310077	0	0
4930596D02Rik	0	0	0
4930597G03Rik	0	0	0
4930598F16Rik	0	0	0
4930599N23Rik	1.12143985529203	0.84924916474565	0.708120926735164
4931402G19Rik	0.143196169400444	-0.293268061582154	0
4931403E22Rik	0.199295548643048	0	0
4931403G20Rik	0.0806812646880679	-0.385353723234518	-0.341038436460627
4931406B18Rik	-0.0236773454215202	0	0
4931406C07Rik	-0.41957728486698	0.603227513046684	0.0153028289053302
4931406H21Rik	0.226120059616645	-0.92256932308978	0.144808798959035
4931406P16Rik	-0.112148578156208	1.34447941786217	0.705592293364853
4931408C20Rik	0	0	0
4931408D14Rik	0	0.215375427972539	0.358607030640865
4931414P19Rik	0.274058170765672	-0.00859098159252768	-0.300584719191407
4931417E11Rik	0	0	0.554198841565822
4931419H13Rik	0.0845277581868023	0	0
4931420L22Rik	0	0	0
4931423N10Rik	-0.0555589899030726	0	0
4931428F04Rik	-0.348515659105589	1.05473676455309	0.0506582623673527
4931428L18Rik	-1.04918147852741	0.892797916542438	0.0360381039798642
4931429L15Rik	-0.198772744531722	0.678968802241135	0.123503048148026
4931429P17Rik	-0.365227108072993	0	0
4931430N09Rik	0	0	0
4931431B13Rik	0	0	0
4931431C16Rik	-0.162187961145992	0	0
4931440F15Rik	0.0574400129826874	0.201475783313791	0.514307115332963
4931440J10Rik	0	0	1.13157631498422
4931440P22Rik	0.735278488794559	0.772067675148679	-0.659019453445813
4932411N23Rik	0.754847319875344	0.193994989093294	0.496975625560216
4932413F04Rik	0	0	0.227060840636532
4932414J04Rik	0.0414853738921317	0	0
4932414N04Rik	0.017268308167624	0.18160001184569	0
4932415M13Rik	0.285269632794955	0	-0.192453006380031
4932429P05Rik	0	0	0
4932435O22Rik	-0.0453320942148314	0.365165076127366	-0.173607185757168
4932438A13Rik	-0.469307969475997	0.291036233595475	0.356689741332171
4932438H23Rik	-0.535571254304346	1.20085585062156	1.93138322874363
4932441J04Rik	0	0	0
4932702P03Rik	0.114000509007346	0.608641785729646	0
4933400A11Rik	-0.0906794837742581	0	0
4933400B14Rik	0	0	0
4933400C23Rik	0	0	0
4933400F21Rik	-0.00878041607108465	0	0.174930474836108
4933400L20Rik	0	0	0
4933401B06Rik	0	0	0
4933401D09Rik	0.706206061614289	0.713094320938094	-1.71422023170298
4933401H06Rik	0	0	0.642602693588607
4933402C06Rik	0	0	0
4933402D24Rik	0	0	0
4933402E13Rik	-0.0680873702931314	0	0
4933402J07Rik	0	0	0
4933402J10Rik	0	0	0
4933402J15Rik	0	0	0
4933402N03Rik	0	0	0
4933402N22Rik	-0.134472737357007	-0.819018211292004	0
4933403O08Rik	0	0	0
4933404G15Rik	0	0	0
4933404K08Rik	0	0	0
4933405D12Rik	-0.468229832969355	0.588057430239174	0.672999368936971
4933405E24Rik	0.0730211496391281	0	0
4933405L10Rik	0.09672790389879	0.917936562586916	-0.483186850832666
4933405O20Rik	-0.368039694896397	0	0
4933406C10Rik	1.14532529681882	0	1.13655890508696
4933406D12Rik	0	0	0
4933406F09Rik	0.014623380798765	0	0
4933406G16Rik	0.0376311981303289	0	0.76651290138621
4933406I18Rik	0	0	0
4933406J10Rik	0	0	0
4933406K04Rik	0	0	0
4933406M09Rik	-0.0582111905970693	0	0
4933407E24Rik	0	0	0
4933407G14Rik	0.187669119231976	0.898228074206984	0.294754460105701
4933407I05Rik	0	0	0
4933407K13Rik	0	0	0
4933407L21Rik	0	0	0
4933408B17Rik	1.43336010024935	-0.253497321546059	-0.335236333803074
4933408J17Rik	-0.0861704380188715	-0.877467068847797	-1.76188457709822e-14
4933408N05Rik	0.945683109002336	-0.0411890868108963	0.165557274063414
4933409G03Rik	0	0	0
4933411E08Rik	0.057240366658437	0.000268302749710118	0.398431582969694
4933411G06Rik	0	0	0.592320684930781
4933411K16Rik	0	0	0.438021322533784
4933412E12Rik	-0.183820881600614	0	0
4933412E24Rik	0	0	0
4933412O06Rik	0	0	0.933601340808777
4933413J09Rik	0.110540600312354	0	0.0118865704278583
4933413L06Rik	0	0	0
4933415F23Rik	0	0	0
4933416E03Rik	0	0	0
4933416I08Rik	-4.63257809453965e-05	0	0.00552393561384324
4933416M06Rik	0	0	0
4933416M07Rik	0.0663590364200477	-0.133909517261889	0.812378655156358
4933417A18Rik	-0.112248940637153	0	0
4933417D19Rik	0.687172694476425	-0.429008904122526	-0.678380370807836
4933417G07Rik	0	0	0
4933417O13Rik	-0.199048494631389	0	0
4933421I07Rik	0	0	0
4933421O10Rik	0.240504844099047	1.27442568872854	0.56161344526343
4933422A05Rik	0.054226821028053	0	0
4933424G05Rik	0	0	0
4933424G06Rik	0.156757119717735	0	0.539209444161588
4933425B07Rik	1.80493777735002	1.74849558247704	1.03391106110312
4933425L06Rik	0	0	0.289025857343511
4933427D14Rik	-0.04583927330052	0.361286364767942	0.266854071568268
4933427E11Rik	-0.0922035133116201	0	0
4933427E13Rik	0	0	0
4933427I22Rik	0	0	0
4933428C19Rik	0	0	0
4933429K18Rik	0.475438354127083	-0.0196261844283924	-0.562338661747003
4933429O19Rik	0	0	0
4933430H16Rik	0.0502744703210519	0	0
4933430I17Rik	1.42549980104174	0.366962803476991	-0.475294420096692
4933430N04Rik	0	0	0
4933431E20Rik	-0.285294358079841	0.188346991219093	0.535903415251086
4933431G14Rik	-0.148370830006271	0	-0.454609689535639
4933432G23Rik	0.463801344130679	0	0.7150964842016
4933432I03Rik	0	0	0
4933432I09Rik	0	0	0
4933433F19Rik	0	0	0
4933433G15Rik	0.192182800463643	-0.0156005101989298	0.970436166618171
4933433G19Rik	-0.21194419120557	0	-4.0954499650734e-07
4933433H22Rik	0.0514082950643951	0	0
4933434E20Rik	2.63732239707555	-0.293324442438379	0.774156951467319
4933436E23Rik	0	0	0
4933436H12Rik	0	0	0
4933436I01Rik	0	0.447036397800882	1.03107754253624
4933438B17Rik	0	0	0
4933438K21Rik	0.0304062959425524	0	0
4933439C10Rik	0.239809832202183	0.225921352020136	0.101631694485289
4933439K11Rik	-0.0406130865617713	0	0
4933440J02Rik	0	0	0
4933440M02Rik	-0.0620790108191972	0	0
5031410I06Rik	0.143298262120507	0.0583577759020197	0.0939677779540447
5031425E22Rik	0.238078787186776	0.257004581812471	0.408926705398502
5031425F14Rik	0	0	0
5031426D15Rik	0.00489681441955346	-0.0570886606304773	0.0432536423282374
5031434C07Rik	0	0.307891279195863	0
5031434O11Rik	0	0	0.281749281288213
5031439G07Rik	1.43270330397294	-0.0499400908291319	-0.0364030462210717
5033403H07Rik	0	0	0
5033404E19Rik	0	0	0
5033406O09Rik	0.0793010970545323	0.372390507309033	0.644395310728558
5330411J11Rik	-0.540082068494634	-0.013402001974653	0
5330413P13Rik	0.068106278034158	1.04587320155121	1.01818548745623
5330417C22Rik	0.194147881640402	0.101183816306047	0.11084014263055
5330434G04Rik	0.0183279427917406	0	0
5330439B14Rik	0	0	0
5430401F13Rik	0	0	0
5430402E10Rik	0	0	0
5430402O13Rik	0.0429852043360462	0	0.640600569142274
5430403N17Rik	-0.0756466731575068	0	0
5430405H02Rik	0.963962002470645	0.627581701849094	0.541332142993685
5430419D17Rik	0	0	0
5430421F17Rik	0	0.101013563322136	0.35255289527541
5430427M07Rik	0	0	0
5430427O19Rik	0	0	0
5430428K19Rik	0	0	0
5430434I15Rik	0	0	0
5430437J10Rik	-0.430930727908768	0	0
5430440P10Rik	0.0795374516346408	0	0
5530400C23Rik	0	0	0
5530401A14Rik	-0.0557000233422656	0	0
5530601H04Rik	-0.279856522587549	-0.161615308332583	-0.110299784205019
5730403I07Rik	-0.258305430025249	0.31934393484548	-0.527229513761837
5730405O15Rik	-0.222208983405883	-0.722087376632577	0.676878483177296
5730409E04Rik	0.648532629174497	0.195320178031422	0.183722984492523
5730412P04Rik	0	0	0
5730416F02Rik	-0.43401058861079	0	0
5730420D15Rik	-0.123138311669289	0	0
5730435O14Rik	0	0	0
5730455P16Rik	2.06443647366581	-0.755424740985003	-0.363452145097512
5730460C07Rik	0	0	0
5730480H06Rik	7.7032506071814e-05	-0.00755507485795789	-0.606935834397094
5730488B01Rik	0	0	0.270330389960393
5730507C01Rik	-0.251863269346717	1.05421995109666	-0.142692639024368
5730522E02Rik	-0.213880426647121	-0.00953708869843495	0.721006853269803
5830411N06Rik	0.0214325370077694	0	0
5830416I19Rik	0	0	0
5830417I10Rik	-0.819207948898425	-0.244678698061336	0.128297504276881
5830418P13Rik	0.147121473361594	0.298655969717013	0
5830428M24Rik	0	0	0
5830432E09Rik	-0.0712497419092348	0	0
5830454E08Rik	1.50782000604235	-0.048155347817095	0.55371120152588
5930403L14Rik	-0.0322481386913013	0.117657811349584	0.646809650666492
5930438M14Rik	0.0637419059852809	0.860838083247431	0.0160006403147605
6030407O03Rik	-0.341952660189265	-0.19823687863513	0.643523289930469
6030440G07Rik	0.198482969932476	0.288376173675042	0.533557672653185
6030458C11Rik	-1.56597804688179	-0.560564196649544	0.019911908783165
6030466F02Rik	0	0	0
6030498E09Rik	0	0	0
6230400D17Rik	2.24974264822876	0.974059803079193	-0.656459719538972
6330403K07Rik	0.169261850532283	2.95149641128848	1.46245970113986
6330407A03Rik	0	0	0.336513058060057
6330409D20Rik	-0.0327765907455715	0	0
6330410L21Rik	0.331885254936159	0.324320983107047	0.626709193276981
6330415B21Rik	0.0299986919706938	0	0
6330418K02Rik	1.1005740402132	0	0
6330549D23Rik	-0.388314300167775	-0.299524545668032	-0.0919753996183321
6430411K18Rik	0	0	0
6430531B16Rik	0.509409047707365	1.57876002515261	0
6430548M08Rik	1.12379270584518	0.935777316971029	0.98528743590763
6430550D23Rik	0.937306509547873	0.722343608789307	-0.205151009985491
6430562O15Rik	0.118677203529296	6.5365035034269e-07	0.359482937940187
6430571L13Rik	0.0754399397396882	0.256422554868732	0
6430584L05Rik	0	0.209106453244845	0.199877722882561
6430706D22Rik	-1.27049734877626	-1.61608386958378	-0.908578004533432
6530402F18Rik	0.19995936352571	0	0.147657071550288
6530411M01Rik	-0.0561251757242943	0	0
6720483E21Rik	0.0696000265289834	0	0
6720489N17Rik	0.874371120350413	0.190020540127061	-0.697526860179392
6820408C15Rik	-0.463413336467447	0.394924557476103	0.0227675252718405
7420426K07Rik	-1.02291089106824	0.577109419672907	-0.722837894960154
7420701I03Rik	-1.30456996320145	0	0.807542872368148
7530416G11Rik	0	0	0
7630403G23Rik	0	0	0
8030423F21Rik	0	0	0.0262259826375242
8030423J24Rik	0	0	0
8030442B05Rik	0	0	0
8030443G20Rik	0.319747664481426	0	1.45843410651464e-06
8030462N17Rik	0.235393624617002	-0.723424301039314	-0.238841454522837
8430422H06Rik	0	0	0
8430423G03Rik	0.13575036579131	0	0
8430429K09Rik	-1.13033945473597	1.09458174157385	0.337877309663913
8430431K14Rik	0	0	0
8430436N08Rik	0	0	0
8430437L04Rik	0	0	0
9030025P20Rik	-0.037240898822156	0.312062779209076	-0.124705304123665
9030204H09Rik	0	0	0
9030404E10Rik	0	0	0
9030619P08Rik	0.449297241503584	0	0
9030624G23Rik	1.18448548358516	0.0909997196311091	-0.0435269899676764
9130008F23Rik	0.768659577174449	1.27040789028212	0.196467659524396
9130015L21Rik	0	0	0
9130019O22Rik	0.395942772626347	0	0
9130019P16Rik	0	0	0
9130023H24Rik	1.3059618535413	0.0258500452432879	0.150759623650845
9130024F11Rik	-0.0468221340136425	0.50916578530499	1.94260723943624
9130204L05Rik	0	0	0
9130209A04Rik	1.06269508305276	-0.901512386748363	-2.0398332475155
9130221F21Rik	0	0.0445977960330138	-0.154256682545394
9130221H12Rik	0.357094501320183	0	-0.375742321888008
9130227L01Rik	0.730752600556803	-0.476834408743666	0.227176332144752
9130230L23Rik	0.609219761081738	-0.449212708694197	0.749220165740516
9130401M01Rik	2.61396415067716	-1.78286887557566	-0.507541269538298
9230009I02Rik	0	0	0.528932322511189
9230102K24Rik	-0.463950019022826	-0.499257593936264	0.823137919298532
9230102O04Rik	0	0	0.806507192756137
9230105E05Rik	0	0	0
9230112D13Rik	0.22734677566493	0	0
9230112J17Rik	0	0	0.267813823405875
9230114K14Rik	0.217275892940658	0.793729895764361	0.876027025485712
9230116N13Rik	-0.0158184769375301	-0.315141879941374	0.297030553705296
9330020H09Rik	0.928428066387971	0.697567041863153	-0.0606334431382837
9330111N05Rik	0.0517564443455331	0	0
9330117O12Rik	0	0	0
9330133O14Rik	0.515463136058525	1.55105220873842	1.20760980872505
9330151L19Rik	1.14577526171348	-0.0116614901792967	-1.29566789961819
9330158H04Rik	0	0	-0.0596786708895773
9330159F19Rik	-0.0163136002341305	0.0175107703886566	0
9330159M07Rik	1.83289657279534	-0.974528622709243	0.685088580891764
9330162B11Rik	0.0301077719168528	0.294247253883934	0
9330175E14Rik	0	0	0
9330175M20Rik	0	0	0
9330178D15Rik	0	0	0
9330179D12Rik	0	0.564261089660762	0.545646197119458
9330182O14Rik	0	0	0
9430007A20Rik	0	0	0
9430014N10Rik	0	0	0
9430015G10Rik	-0.425502870154809	-1.30312886264455	-0.26245977125597
9430018G01Rik	0	0	0
9430019J16Rik	0	0	0
9430021M05Rik	0.258156257017597	1.07115393476479	-0.265703530100246
9430037G07Rik	1.40249113689116	-0.268710291666424	0.236873588402634
9430038I01Rik	0.609097615670948	-1.68725646900358	-2.33946576359958
9430041J12Rik	0.189320136478805	0	0
9430060I03Rik	0.949682056604027	-0.0464526069548791	1.19675140671226
9430069I07Rik	0.380588717930023	1.04356848671944	-0.974280398585164
9430083A17Rik	1.05138513318688	0.786497355013386	0.556778612070102
9430091E24Rik	0.543037687723868	0.162239156705164	0.0150323879035663
9530002B09Rik	0	0	0
9530003J23Rik	0	0	0
9530026F06Rik	0	0	-0.636552701490749
9530026P05Rik	0.0818987338781208	0	0
9530027J09Rik	1.00859209676056	0.347954163948355	0.835169447961975
9530036O11Rik	0	0	0.214870834003905
9530051G07Rik	-0.650266837469752	1.14412470387231	-1.03826486825459
9530052E02Rik	0	0.715561314848128	0.631738509571239
9530053A07Rik	-0.0388752186510341	-0.165972378152723	0.157048885723887
9530059O14Rik	0.015700942518923	0.4514427158688	0.765118001903702
9530077C05Rik	1.73277910577046	0.626962903479217	-0.798512557533929
9530080O11Rik	-0.0114635741625453	-0.441887006710552	0.800332864847572
9530082P21Rik	1.75612661895056	-1.3000786123141e-11	0.0629161147565801
9530091C08Rik	-0.0212509553293658	0.0938594809699671	-0.011533256754514
9630013A20Rik	0	0	0.771593207759292
9630028B13Rik	-0.0279241799403772	0	0
9630028H03Rik	0	0	0
9830107B12Rik	0.251035524913048	-0.0392167395979135	-0.164880224003285
9830132P13Rik	0.0295598868546051	1.43275345752973	1.35603673122903
9830166K06Rik	0	0	0.754481353061626
9930012K11Rik	2.75446079518327	-0.0170452814080022	-0.116543037149023
9930014A18Rik	0.0476466004339539	0.262246719798433	0.116375951416043
9930021J03Rik	0.883345577166601	-0.0489211604733124	-0.224207191326034
9930111J21Rik1	0.326731765232484	0	0
a	0	0	0
A130010J15Rik	0.15842600435018	0.968805733992894	1.90893306734572
A130077B15Rik	0	0	0
A1cf	0	0	0
A230001M10Rik	0	0	0
A230020J21Rik	0.62796163211505	0.0364902619418062	0
A230028O05Rik	-0.256613369654695	0	0
A230056J06Rik	-0.117787849069967	0.208912994644884	-0.125922954673794
A230056P14Rik	1.34046518894152	0.453343734195508	0.0409481440629398
A230057D06Rik	0	0	0
A230070E04Rik	0	0	0
A230072C01Rik	0.876820938382547	0.617220932031394	0.0714514533353873
A230072E10Rik	0.0192985438532869	0.493697462527737	0.366521110218832
A230077H06Rik	0	0.293169163874046	0
A230108P19Rik	0.0519107929157806	0	0
A2m	0.0521637830775248	0.142463106247793	0
A330009N23Rik	-0.354573361802005	0.650009933365663	-0.772344702472339
A330023F24Rik	0.0173380440127619	0	0
A330032B11Rik	0.169426063291228	0.0361920929197396	0.114037750157979
A330035P11Rik	0.309853044378364	-0.000138952809462129	0.626077707171814
A330040F15Rik	-0.434892393568493	-0.584430529083283	0.427846692564029
A330041J22Rik	0	0	0
A330048O09Rik	0	0	0
A330049N07Rik	0	0	0
A330069E16Rik	2.48617889352701	0.652853154891251	-0.34848645288067
A330070K13Rik	0	0	0
A330076C08Rik	0	0	0
A330076H08Rik	0	0	-0.988233132083442
A330102I10Rik	0	0	0
A3galt2	0	0	0
A430005L14Rik	1.80950853928955	-1.50393093218713	-1.25293002530567
A430035B10Rik	0.845322728636534	1.35297139667509	0.273737163417143
A430088P11Rik	0.500769426369287	0.416303629774758	0
A430090L17Rik	0.0338907905901993	0	0
A430093F15Rik	-0.0266176794085712	0	-0.168955086553602
A4galt	0.872089101446403	0.734229914162008	1.25750953341382
A4gnt	-1.08042543614834	0.442218450635592	0
A530006G24Rik	0	0	0
A530013C23Rik	0	0	0
A530016L24Rik	-0.108211161398112	0	0
A530032D15Rik	3.3314480516205	-2.30760167514618	-0.859766002121893
A530046M15Rik	-0.576715932124361	-0.425517312186069	0
A530053G22Rik	0	0	0
A530058N18Rik	0	0	0
A530064D06Rik	0.597648444296425	0	0
A530065N20Rik	0	0.607212407453909	0.458071171741929
A530072M11Rik	0.108370293440266	0	0
A530088E08Rik	0	0	0
A630010A05Rik	-1.45610728825502	-0.0197036050084156	-0.209974655836457
A630012P03Rik	0	0	0
A630019I02Rik	-1.43225198985636e-12	3.64333831505934e-07	9.80002100428105e-06
A630023A22Rik	0	-0.488086147051762	0.459056993907839
A630072M18Rik	2.44093355233081	0.618618319583899	0.800838242757244
A630073D07Rik	0	0	0
A630075F10Rik	0.0368692975559384	0.601295174107081	1.14849251017081
A630076J17Rik	0	0	0
A630077J23Rik	0	0	0
A630089N07Rik	0.0152215084582074	0.304971229011614	-0.0495149292984664
A630095N17Rik	0.160614325058785	-0.0446387100787741	1.46462644914982
A730017L22Rik	0.0921874651209777	0.27480911047017	-0.0507049316105234
A730018C14Rik	0	-0.919117319995961	0.87387460508124
A730020E08Rik	0	0	-0.126194225009147
A730020M07Rik	0	0	0
A730036I17Rik	0	0	0
A730043L09Rik	-1.2575633666604	0.907299878220639	-0.241241734201776
A730046J19Rik	0.0131111535506603	0	0
A730056A06Rik	0.00661124235205591	0	0
A730082K24Rik	0.440941806797907	1.53343071808204	0.955521447178586
A730085K08Rik	0	0	0
A730090N16Rik	0.335010969816717	0	0.782207244596667
A830009L08Rik	0.067922272193285	0	0
A830010M20Rik	-1.39335194612721	0.138626449678224	-0.0790586180560279
A830018L16Rik	-0.473188175726426	-0.291435879592242	0.382862236586692
A830019L24Rik	0	0	0
A830052D11Rik	0	0	0
A830082K12Rik	0	0	0
A830082N09Rik	0	0.0078771667009674	-0.00276235389051861
A930001A20Rik	0.105518916790691	0	0
A930001C03Rik	0.445920532613936	0	0
A930003A15Rik	-0.115955846425968	0	-0.88508622529017
A930003O13Rik	0	0	0.579255467588834
A930004D18Rik	0.0998426106214409	0.204447507322333	0.871699371791273
A930005H10Rik	1.34463737237331	0.344618604136376	1.27023930336337
A930006I01Rik	0	0	0.279971620505368
A930007I19Rik	0	0	0.269650798984794
A930009A15Rik	0	0	0
A930011G23Rik	-0.00926872759897511	0.196804677260237	-0.176048251449529
A930012L18Rik	-0.288374026698329	-0.515167440775812	0.30202789456683
A930013F10Rik	0.0537154037085402	0.418667102602435	0.0277525594926648
A930016O22Rik	0.0871644950150954	-0.28216492388291	-8.32113803276509e-06
A930017M01Rik	-1.96074761143327	0.370361835309293	0
A930018P22Rik	-0.503182863310704	0	0
A930019D19Rik	0	0	0
A930024E05Rik	0.139322795029791	0.26959977054985	1.01536910843914
A930041C12Rik	0.230311242182781	0	0
AA387883	0	0	0
AA388235	0.181308357496474	0.289628738529661	0.0190530914333357
AA536875	-0.153923565826331	0.915010586748386	0.514423399142534
AA543186	1.26950303490133	-0.778544710521847	0.0531584755743662
AA545190	0.160463708923499	1.85469176421596	0.437213161662884
AA792892	-0.0936275652089692	0.991042201967583	0.438637984744451
AA986860	0.318483446720873	-0.00310397962585278	1.43011428991414
Aadacl2	0	0	0
Aadacl3	0	0	0
Aadat	-0.0604184322814771	-0.00722450953081802	0
Aak1	0.547966193155538	-0.100095086889921	-0.0668575225402454
Aamdc	2.77430677549512	-0.635521420654371	-0.669205889343017
Aamp	-0.628895557369575	-0.950817609816512	-0.659763182919147
Aanat	0.233822218538831	0.823518673675731	0.648371692368881
Aar2	1.83381422933354	-1.32990003098904	-0.539198710690622
Aard	0.345030687330322	0.471403913449528	-0.75749951334869
Aars	2.60386945878703	-0.384339194049899	-0.912921344349467
Aars2	-0.0333688696051555	-0.374789110733077	-0.333372207982195
Aasdh	0.622385265553516	-0.529714199350935	-0.462459092246264
Aasdhppt	-0.901250025574953	-0.299112846924848	0.255128485971225
Aatk	0	0	0.122736586894644
AB124611	2.01674946463551	0.89981677174353	0.695108039735871
Abat	0.553272114945871	0.290682955340193	0.138432565358545
Abca1	0.0308912224811852	0.0656234563975271	0.063983006380421
Abca12	-1.22864327159911	0.0807075940542272	0.00508121987847352
Abca13	-0.551529936605345	0.485405487336068	0.298763233062674
Abca14	0.16110743172767	0.534603507609834	0.328823829106178
Abca15	-0.272127770063602	-0.242270792740734	0.11920250274145
Abca16	-0.173509880947293	0.129548279443574	-0.128509855024383
Abca17	0.982968392888373	-0.656341262725352	0.2784109585836
Abca2	-0.870657185177701	0.234605548908002	0.291347763440364
Abca3	0.971529115974597	0.166072898674402	0.136527675759289
Abca4	0.2327609278375	0.245785318262331	0.234703063896103
Abca5	-0.335230098967778	0.158125002639195	0.146158235205938
Abca6	-0.144400145563675	0.872102395033322	1.0843060447229
Abca7	0.0979885445051968	0.0998461850493306	0.0117773030708034
Abca8a	0	0	0
Abca8b	0.0462159456172745	0.0928160566343372	-0.082547821674343
Abca9	-0.691104817549204	-0.101062959363502	0.190766585228529
Abcb10	1.56700934138893	1.04779531226396	0.767698943584161
Abcb11	-0.314360587536303	0.260335244975855	0.248712126150517
Abcb1a	-0.707886401268542	-0.130014632282789	0.847614541703534
Abcb5	1.13379378704951	-1.13168115800321	-0.824431457664896
Abcb7	-1.15684508862146	1.62734218681573	-0.706371662561279
Abcc1	-1.09637294608368	-0.191852857263339	0.631474538800169
Abcc10	0.40307846950463	0.109152227839083	0.353755188503472
Abcc12	0.0137195672027615	-0.283885037921044	0
Abcc2	0.353601636164798	0.218577517613323	0.22712000425768
Abcc3	-0.910427982462453	0.371151073637351	0.576558808752463
Abcc5	1.56592585165933	1.19689272975842	-0.221010705720322
Abcc6	0.337802427866633	-0.00129684524271379	0.00833388088696052
Abcc8	-0.0610438881643795	0	0
Abcc9	-0.164169687056212	0.00933541851109007	0
Abcd1	0.990921197131574	0.11436155356793	0.916711119366909
Abcd2	0	0	0.126107243832674
Abcd4	0.0504565948308359	0.0184559525536155	0.597395931585298
Abce1	1.62881559207266	-3.0236400837736	-2.39838188087869
Abcf1	1.04164422505787	-2.33182395192695	-2.47504912095952
Abcf2	0.803000196811432	-1.86273852700132	-0.75836716693662
Abcg2	0	0	0
Abcg3	-0.390376035803199	0.21692166715128	0.207401877067268
Abcg4	0.859256727378736	0.43757267271439	-0.0943112441351283
Abcg5	0	0	0
Abcg8	0.273939875441648	0	0.207590541008641
Abhd1	0.239759967234663	1.03055502648679	0.488048051239028
Abhd12	0.243845146548763	-0.431744590807415	-0.355610859455374
Abhd12b	0.396738804365581	0.873625025588606	0
Abhd13	-1.47259343220468	-0.203123275487214	0.13468260350666
Abhd15	0.56464518099254	1.28459048454741	0.385533237281856
Abhd16b	0	0	0.629703524666951
Abhd2	-0.366330506995899	-1.38215197131295	-0.317660944778398
Abhd5	0.279803216018659	0.361320215991306	0.153596670911068
Abhd6	1.61948079840305	-2.74510193863953	-2.21952666443703
Abhd8	0.98667596629846	-0.503271419912895	1.13191320913572
Abi1	-0.984190625874792	-0.408916147370275	0.074311998724771
Abi2	0.89280506062015	-0.0604516630296375	0.606039386986666
Abi3	0.357370677946771	-0.341556574105492	0.171381067806644
Abi3bp	-0.49125714434468	0.491991343479512	1.36515553301909
Abl1	-0.523366270659645	0.324567997478427	0.669861167587731
Abl2	0.409606322986805	0.361590499335091	0.820311572930278
Ablim3	-0.210349250982373	0.274957778268476	0.018066040546105
Abo	1.26542489354459	-0.395233937979815	-0.349798926857154
Abr	-0.0556070366904181	0.827047294992777	1.0305604453931
Abra	0	0	0
Abracl	1.13815914522947	1.24258240713986	0.0975646447285603
Abt1	4.42216326009691	-2.46760848506306	-1.4766252262048
Abtb2	1.14220732371952	0.659253578688988	0.00100871282197397
Acaa1a	1.10988872648142	-0.0226132014706844	1.18823947032125
Acaa1b	0.641745933102774	0.383038570764197	1.08448591246961
Acaa2	0.360576255995969	-1.26487247041843	-0.745969354285867
Acaca	0.238339640404517	0.13774859454535	0.290848953520987
Acacb	-0.846810833836502	0.131368423716326	-0.285885301529897
Acad10	0.13467480018571	0	-0.163281023480409
Acad11	-0.231971550288661	0.0911402471968157	-0.563225163524666
Acad12	-0.674448239634125	-0.00438283097467932	0.263255602115448
Acad8	2.46474144533072	-0.562641603989745	-0.0752712562676248
Acad9	-0.748746606024963	-1.00949041556025	-0.105441862161961
Acadl	-0.3764289453253	0.491072470286818	0.902671414699357
Acadm	0.389275219682755	0.398294924757918	0.0608224277278432
Acads	1.34869788892106	0.857568623905274	-0.311625175557898
Acadsb	-0.375240532186642	-0.149239253843288	-0.831814171138267
Acan	0	0.249707459967731	0.0838553310858091
Acap1	1.3348797457228	0.486037782187292	0
Acap3	0.626032100860399	0.299332997673975	-0.162649922017559
Acat1	-1.45094908713873	-1.92814606007081	-1.59729649734746
Acat3	1.26918378766514	0.218357000496812	0.00264700923918228
Acbd3	-1.38563435276232	-0.218168076347612	-0.315211870563883
Acbd4	0.777098485009205	-0.00552652346236263	0.22510813035818
Acbd5	-0.0592995639009981	-1.14621935661306	0.028154449259128
Acbd6	0.303584214691354	2.83188023214324	0.358247921992061
Acbd7	1.34547902755614	0.443986253667697	-0.906607053973161
Accs	0.22868508060563	-0.418529533414747	-0.285427077393403
Acd	0.148958112146791	1.47303545774847	0.724688540013474
Ace	0.137037326781576	0.392043696953904	0.919002110853516
Ace2	-0.0334753660393169	0.363560229822241	0.175422065755424
Ace3	0	0	0
Acer1	1.23441222881898	0.121737740203705	0.630799053001994
Acer3	-0.0755067635587972	-1.2234453475326	-0.963807825515194
Ache	0	0.294440189362855	0
Acin1	0.349049626481366	-0.106719251644067	-1.08978770516603
Acly	0.522527316221641	-0.110646338832625	0.0646239721206483
Acmsd	0.717260318600971	-0.00783543225259675	-0.00884765666127638
Acnat1	0.145232677932482	0.0223603104188486	-0.127175085536336
Acnat2	0.0629151141658493	0	0
Acot1	1.58201157796708	0.730678209922194	-0.517020037837235
Acot10	-0.578879846078387	-0.018626846647636	-0.521960781843095
Acot11	0.284149397833719	0.098558770354083	-0.344606174837784
Acot12	0	0	-0.193320101278389
Acot13	4.68757363529414	-0.125145340582381	0.131965835844116
Acot2	0.559972802573087	-0.00500758089350396	-0.48879837297291
Acot3	0.639945278887743	1.0945710235231	0.275801677745821
Acot4	-1.08776444354926	0.515225988884133	0.224348720161975
Acot5	-0.47483285938792	0	0
Acot6	0.266431002908602	0	-0.994175640613537
Acot8	2.51014512193945	-0.0981748418653674	-1.06241995962478
Acox1	1.21751857158256	-0.0454130388188599	-0.12182109256447
Acox2	0	0	-0.239636332375754
Acp2	0.577415977047242	0.718627113570687	0.69883010460563
Acr	0	0	-0.418866735698257
Acrbp	1.14304644360116	-0.273340520628689	1.46825682758488
Acrv1	0.0721585333850892	0	-0.520056090695733
Acsbg1	0.456504735449233	-0.548847455755665	0.489928735836426
Acsbg2	0.990161976905828	0	-0.591715794985089
Acsf2	0.0210027835652897	-0.217361018275326	0
Acsf3	-1.00435164980219	0	0
Acsl4	1.45536344644706	-2.81484026814694	-1.56318331100126
Acsl5	0.212821148482438	0.341947557837144	0.91961009764533
Acsl6	-0.251204645331942	0	0.244469408465671
Acsm1	0	0	0
Acsm2	0.0902079484125869	0.198264058434941	-0.0911255526106468
Acsm3	0.297009313040039	0.598223215799546	0.618532014755341
Acsm4	-0.12723705262516	0	0
Acsm5	-0.434861802892196	0	0.251336140675669
Acss1	0.488815239264181	0	0.17574047024
Acss2	1.67962183334149	-0.526320309305268	-0.324357149799244
Acss3	0.179158136004892	0	0
Acta1	0.692440589380041	1.52133525787629	0.0950186630635232
Acta2	0	0	0
Actb	1.63136113904677	-0.139966512594806	-0.379281878174942
Actbl2	0	0	0
Actc1	0	0	0
Actg2	-0.389065886876677	1.13198450875653	0.465397793492758
Actl10	0	0	0
Actl11	0	0	0
Actl6a	1.0695704818412	-1.88867815444412	-1.14771378399315
Actl6b	0	0	0
Actl7a	0	0	0.409219296136731
Actl7b	0.0511171624666345	0.44852146715975	0.764190716825165
Actl9	0	0	0
Actn1	-1.13701833975243	0.94668072254656	1.30393754556159
Actn2	2.46775104605415	-0.799169630377696	-0.265107756743943
Actr1a	-0.611764490833628	0.346209700288298	0.0290780167384551
Actr2	-0.0648989361710215	-0.956716692498667	-0.651721182874329
Actr3	1.02176170340978	0.0661598294835399	0.0278047142039946
Actr3b	-0.348737761792986	-0.374015690791441	-1.25070280430985
Actr5	1.60548918267164	-2.04734513558871	-1.92054772562073
Actr6	1.73665630404755	-2.12510107573713	-2.07711274214028
Actrt1	0.553068493937029	0	0
Actrt2	0	0	0
Actrt3	0	0.849483719038782	0.595227698395123
Acvr1	-0.0721492597440431	-0.284056556802187	0.761651320304452
Acvr1b	-0.778260027370311	0	-0.226890148566534
Acvr1c	0.0206688897613555	0.212869363319551	0
Acvr2a	0.128616554963423	-0.758226196820145	-0.969890373083286
Acvr2b	-0.868226142549713	0.203552740922453	0.116684362347378
Acvrl1	0.658492109636688	-0.353007049372746	0.0113186499400414
Acy1	-0.0792354627846522	2.35660404880133	1.84571028712053
Acy3	-0.0596040585656691	1.93601785909543	1.86554671352795
Acyp1	4.60628204156902	-0.796655775927832	-1.27252625645807
Acyp2	0.527554823479534	-0.943482545553424	0.588143947318735
Adad1	0	0	-0.541381020935492
Adad2	-0.368334077424108	0	0
Adal	0.181331097997232	0.601552944431941	-0.59960472957036
Adam10	-0.325921499189304	-0.558995525122743	-0.0458300801224897
Adam11	0.0266258633159354	0	0
Adam12	0.352002525181161	0.169886529061588	0.307520621572419
Adam15	0.441671244638953	0.427753116391666	0.410299853150329
Adam17	-0.544717077985569	-1.70389302043577	-0.94430813585074
Adam18	0	0	0
Adam19	0.251607610760717	0.127326748748144	-0.113460207762487
Adam1a	-0.0338436775631243	0	0
Adam1b	-0.0322645763254466	0.371379316057079	0.355750396769777
Adam2	0.220977748715198	-0.577244775648558	-0.145955972154037
Adam20	0	0	0
Adam21	-0.188307231843495	0	-0.201690313349367
Adam22	0.0629864927572679	0.238693937253054	-0.141432994998202
Adam23	0	0	0
Adam24	0	0	0
Adam25	0	0	0
Adam26a	0	0	0
Adam26b	0	0	0
Adam28	0.0599342974990734	-0.0250838249214697	0.00124157611517502
Adam29	0	0	0
Adam3	-0.0359059466351281	0	0
Adam30	0.0822209294293252	0.186946735264161	0.170300992225457
Adam33	0.1947174628936	-0.190896238846358	0.542205542142109
Adam34	0	0	0
Adam39	0	0	0
Adam4	0.136572685220854	-0.00647890735362556	-0.421735508118661
Adam5	-0.0362990196271505	-0.258002658073767	-0.18170935087464
Adam6a	0	0	0
Adam6b	0	0	0
Adam7	0.841870395475015	1.35211442186415	0.786542274949223
Adam8	-1.34567472878974	0.211417212989355	0.530997739653467
Adam9	-0.738579384395899	-0.090905612046374	0.654103324779312
Adamdec1	-0.0805393779667035	0	0
Adamts1	0	0.760538623812989	1.58512051546375
Adamts10	0.0521940101852917	0	0
Adamts12	-0.0278823674086099	0	-0.0612175115984977
Adamts13	0.0350768736332699	0	0.174171444497241
Adamts14	-0.0178235876516706	-0.130451472873928	0
Adamts15	0.137563853372034	0.0287387761102964	0.526130990681576
Adamts16	0.0607878462647047	0	0
Adamts17	-0.744250870328714	0.102027598306168	0.0229797031817784
Adamts18	-0.257109789346249	0	0.303763216586541
Adamts19	-0.995650808872037	0	0
Adamts2	-0.0420314353184566	0.0214613970294231	0
Adamts20	0	0	0
Adamts3	-1.16986659910691	-0.00228816564766771	0.680043010587073
Adamts4	-0.943546223603003	0.243020135193772	0.0896570295455194
Adamts5	0	0.161220825856823	0
Adamts6	0.0245362777327833	0.0985952685606319	0.265207630950757
Adamts7	0.300037013794308	0.456124847120635	0.122211380184413
Adamts8	0	0	0
Adamts9	0.0644724192116692	0.15287491024687	0.149521548181189
Adamtsl2	0	0	0
Adamtsl3	-0.0995131960020202	0	0
Adamtsl4	0.713791440320473	-0.293120834947863	-0.366320040909635
Adamtsl5	0.511395168938231	0.404590359033451	-0.310454786522984
Adap1	0.62075999258296	0	0.260696548912244
Adap2	0.583342888112601	-0.00874023120723599	0.38630329332814
Adarb1	0.416746198087376	0.0768011394820874	-0.180348574987129
Adarb2	0.092842459581717	1.24687941738787	1.22012248992727
Adat1	0.573115296407206	-0.410968462747499	-0.703373218607457
Adat2	0.0187552692073886	-0.811055014035294	0.457912579406815
Adck5	2.27342935524307	-0.688720524400346	0.0583277106145202
Adcy1	-0.389478865409012	0.0994247102554512	0.102248543469708
Adcy10	-0.0282754984212817	0	0
Adcy2	-0.022232575115526	0	0
Adcy3	0.19624685495195	-0.0088908464756354	0.178223301290905
Adcy4	0	0	0.181143270127382
Adcy5	-0.252520288796475	0.751504854741301	0.819718946090805
Adcy6	0.00242037023134908	0.113871425734105	0
Adcy7	0.238341756190619	0.21684842895406	0.52300399970863
Adcy8	-1.11889449915092	0.263088505883458	0.00852153439874607
Adcy9	-0.692545526458603	0.117431373300186	0.0346563561950767
Adcyap1	-0.172164793718291	0	-0.188926251012472
Adcyap1r1	-1.57685318997981	0.108484713118658	0
Add1	-1.22085651251899	-0.399481221018933	0.093007167693796
Adgb	0.015407899152872	0	0.120045185746361
Adh1	0.304206116142039	0.454871799348964	0.438321598721596
Adh4	0.214025305712069	1.37452761837902	0.466415169896396
Adh5	-0.062046431323212	1.15155438461126	0.40254658186491
Adh6-ps1	0	0	0
Adh6a	0.054998884435819	0	0.456764102860662
Adh7	-0.194507249938476	0.31227947405554	0
Adhfe1	-0.611973575675688	-0.168768867641874	0.750958025137541
Adig	0.180306884797805	0.952519203555136	0
Adipoq	0.520437335454523	0	0.789142105015961
Adipor1	0.934669484804669	-1.46874334990498	-0.84314483960629
Adipor2	0.677389002056654	0.472670089404645	1.00343623023755
Adm	2.22226051175961	0.12927505869545	1.60155748551441
Adnp2	-1.03354105067969	-0.517677222872023	0.123818869170208
Ado	0.430590641150979	-1.06303617020538	-0.834766752489617
Adora1	0.0182987964083012	0	0
Adora2a	-0.218973874740249	0.274215136387727	0.677330530078358
Adora2b	2.54701883149777	0.426754996385057	0.328688869117091
Adora3	0	0	3.09544212554509e-05
Adprhl1	0.0537737811550933	0	1.294176661286
Adprhl2	3.9599675047438	-0.590607808981562	-0.779804202384941
Adprm	1.14563756952609	0.0701126109985997	-0.00481147380985934
Adra1a	0	0	0.165783336431569
Adra1b	0	0	0
Adra1d	0.027506541378093	0	0
Adra2a	0	0.478565981893145	0.010890269150145
Adra2b	0.754614983130954	-0.127740081414783	1.15897669947466
Adra2c	0	0	0.197006059004952
Adrb1	0	0.21692166715128	0.601135918857364
Adrb2	0.796699079675363	2.34315821054642	1.66392077761269
Adrb3	0.477850942444148	1.11556883712285	0.196102304554636
Adrm1	1.50272118735028	-1.57412982946022	-1.12676210695785
Adsl	3.31409770718661	-0.54837698617804	-0.944740660566107
Adssl1	3.028949337394e-05	1.34121950989959	0.85831287630687
Aebp1	-0.00777577663756645	0	0
Aebp2	-0.301100727455567	-0.877640489324246	-0.33878598763161
Aen	0.594358841085789	-1.84323117085962	-0.736489193496787
AF366264	0	0	0
Afap1	-0.516181613253566	-0.00513536102202433	0.0854762220088996
Afap1l1	-0.116035993401855	0	0.0118348229146456
Aff1	1.11542749193693	-1.39562548460892	-1.14982812777338
Aff2	0.0194154942872056	0	0
Aff3	-0.110975448298078	0.301782040452628	0.0302260697246932
Afg3l1	1.36648525803613	0.208004409932977	-0.636253768753612
Afg3l2	0.615525753447383	0.128414935549314	-0.18859650035702
Afm	0.0979822090786603	0	-0.288812120283414
Afmid	0.311134527485456	-2.35077388753544	-0.700583490390366
Afp	0.153931522083482	2.03194636740126	0.242086863722839
Aftph	0.267870265553859	0.534131498420114	0.556123112103999
Aga	1.5863468235917	-0.00384265640902429	0.314887020268233
Agap1	-0.913502272297545	0.621344688465128	0.611463004594436
Agap2	0.0326352115566218	0	0
Agap3	0.409467321956287	0.21990187407284	0.635656406155419
Agbl1	-0.174920204057874	0	0
Agbl2	-0.0140122844293746	0.586604787621728	0
Agbl3	0.0632232398357039	0.887381582508472	0.589636449329218
Agbl4	0.060365389259646	0	0.01991615789134
Agbl5	-1.18276979009843	0.492039832302431	0.616800633396221
Ager	0	0	0
Agfg1	2.12771489111535	0.480777452493297	0.402063115640259
Agfg2	0.876859464793866	0.404724159220262	-0.909498962258454
Agl	0.317298809609906	0.688705223843075	0.607652960061223
Agmo	0	0	0
Agpat1	-0.370997793740461	0.52474293714137	1.39145550400607
Agpat2	2.40772977744419	-0.40184239305622	-1.52215178992911
Agpat3	0.134904728246778	0.361555026870624	0.791265059125662
Agpat4	0.483899897087072	0.267697477749196	0.407307112403777
Agps	0.32481555107088	0.422854780693478	0.132801593708937
Agr2	0.529729010824557	0.857751266107473	0.546167088423474
Agrn	0.0879926214737075	-0.0220322153569425	-0.590333653770594
Agt	-0.821559227669835	0	0
Agtpbp1	0.289727841213462	0.50366170375327	0.553759869564709
Agtr1a	-0.327141747693918	0.285331192127255	0
Agtr1b	0.185682237547936	0	0
Agtr2	0	0	0
Agtrap	1.33515026717638	0.271322211528126	0.374139520252542
Agxt2	0	0	0.3397018073384
Ahctf1	0.696773102303401	-1.54258817375794	-1.05570365467488
Ahcyl1	0.973551718848222	0.16081714424133	0.514449470099959
Ahcyl2	0.564805536511616	-0.180737516335557	0.0692726423316044
Ahdc1	0.252954414150123	0.22276417471105	0.265350844760131
Ahi1	-0.255366157515235	-0.58080250892036	0.36334604060185
Ahnak	0.342191331707928	2.28357529553728	-0.117271893148502
Ahr	-1.11990449637561	0.218554173025515	-0.050271751402989
Ahrr	-0.0841863972861541	0.39865026211945	0.646348043045965
Ahsa1	-1.09959378156085	-0.29901695851836	-0.32484799039686
Ahsa2	0.839729842100535	0.445966714631004	1.31251578183366
Ahsg	0.162932441044991	0.969574535787092	1.25586324970299
AI115009	0	0	0
AI182371	0	0	-0.610372182587649
AI197445	0	0	0
AI413582	2.08649574966778	1.14968527723982	-0.236495232473896
AI427809	1.5906045548783	0.215555167181494	0.838092821343191
AI429214	-0.101667420599706	0	0
AI450353	1.99903667951622	0.308492680307947	1.27054669617702
AI467606	0.201164595341164	0	-0.768748374439126
AI504432	0	0	0.114771189494458
AI506816	1.45847125108871	-0.785898030522695	-1.32667539847649
AI507597	0	0	0
AI593442	0	0	-0.0216448816651039
AI597479	-0.671808060360682	-1.28876068411729	-0.350138982942181
AI606473	0.0907189081067956	0	0.288119914494711
AI646519	0	0	0
AI661453	1.13590319488908	-0.00912706175673904	-0.065691337699416
AI662270	1.21022675477156	0.160812907279105	-0.765172278404736
AI837181	0.443527650725574	0.4175636094799	1.69783222392916
AI847159	0	1.05238111323428	0
AI854703	0.974105764265487	0.8052142530218	0.231760212445285
Aicda	1.50855542157028	-1.53742032487834	-1.91539851983895
Aif1	0.510503221204297	0	0
Aif1l	2.26015214977228	0.211969805203876	0.959262503129768
Aifm1	1.06675788932586	-1.24753663064573	-0.709614157868078
Aifm2	-0.0512426045464813	0.467326439027995	0.673015424991235
Aifm3	0.0574146419420727	-0.289758935607297	0.273184046600295
Aim2	0	0	0.246902988131586
Aimp2	3.94407885585343	-1.27118475054727	-1.24921183900621
Aip	2.96495757285752	-0.318242855318999	-0.0123069262598513
Aipl1	0	0	0
Airn	-0.0803396932497755	0.183977824052106	-0.368071414211994
Ajap1	0	0	0
Ak1	0	0.319794792222512	0
Ak3	0	0.374317940708944	-0.477070876094702
Ak5	-0.379397094368795	0.546389341964172	0.409289042589084
Ak7	0.578647543681028	1.05571583714552	-0.709001365776811
Ak8	0.355469759406326	1.20655570949821	-0.270307348649087
Akap1	-1.08057765419602	-0.657568335674561	-0.87155938396229
Akap10	-1.04443008053342	0.101259598861572	-0.590713172108533
Akap11	0.499571675293271	-0.00631125433799595	0.0483158728670257
Akap12	-1.1217490746713	0.406015332243716	0.579956584276829
Akap14	0.112583378137422	0.359911308769947	0.345746077257212
Akap17b	-0.00970707721394833	0.146128621677787	-0.0962167171382868
Akap2	-1.22649044887961	-0.0559489397890917	-0.66485858535384
Akap3	0.079237598324371	0	0
Akap4	0.0448189261271087	0	0
Akap5	0.11129787662189	0.385799010557689	0.237689531537663
Akap6	-0.344872742696562	0.0539757263994127	0.11810144243669
Akap7	-0.645764000114251	0.178522598573889	0.0933263738534713
Akap8l	1.46760471788343	0.375226490009576	-0.0282709765090883
Akap9	-0.592636830816325	0.530525658636918	0.25294092697997
Akip1	-0.703662131305459	0.488238979015672	-0.796324904545113
Akirin2	-0.53772148891298	-1.13264352094325	-0.794397681227476
Akna	-1.24906549705529	0.115498176562527	-0.174721322414004
Akp3	-0.995589749105446	0.663590551149	0.801243104063493
Akr1a1	0.229905095383433	0.469918906553525	-0.0311603604579623
Akr1b7	2.08583592208573	0	1.14478384869183
Akr1c12	0	0	0
Akr1c13	0.0613462622420354	0	-0.466707506779294
Akr1c14	0.418397361244571	0.359419507369753	0.828975155640321
Akr1c18	0	0	0
Akr1c20	0	0	0
Akr1c6	0.205108450529642	0	0
Akr1cl	-0.0397367454271077	0.152596313057195	-0.38319031933211
Akr1d1	-0.0747485477165038	0.242928047285795	0
Akt1	-0.262352154195732	0.480677756443222	0.737019688721995
Akt1s1	0.631524036653949	-2.34108627234751	-0.389935945969972
Akt2	1.22116716310958	0.270827044640697	0.574083242380675
Akt3	0.131224814640895	0.314306688355023	0.8872931991462
Aktip	0.398110411482418	0.436150562633751	-0.023862494574306
Alad	0.476454498634326	-0.676334014286579	-0.654997153507996
Alas1	0.579571215035364	-0.78093513328473	-0.727622167669718
Alas2	0	0	0.583662527878641
Alb	0	0.252727367023775	0
Alcam	0.0247020774628806	0.132961334637321	-0.118522127990292
Aldh16a1	1.03177171697394	-0.829527300618798	-0.228374195011878
Aldh18a1	-0.911701461957062	0.569954506386818	-0.405110310601616
Aldh1a1	0.0149663193152001	0.316942770434478	0
Aldh1a3	0	0.365362196674328	-0.246345707301782
Aldh1a7	0	0	0
Aldh1b1	0.138400338958065	0	0.696727441803905
Aldh1l2	0.0497617891506196	-0.312449101599619	-0.0987177414192564
Aldh3a1	-0.28273599308275	0	0
Aldh3b1	-0.101978356069148	1.04818735085493	0.594671794392139
Aldh3b2	0	0	0
Aldh5a1	-0.46089983045693	0.246120864081119	-0.0338018310568212
Aldh6a1	2.11621235782813	-0.102511798105979	-0.348597047445251
Aldh8a1	0.0551093188692097	0.290340647265716	0.278277421099682
Aldh9a1	-1.56828738250633	0.0555133244614863	0.611888280528787
Aldoa	0.249643292081797	-0.119058700516407	0.229636605953606
Aldoart1	0	0	-0.28470008441384
Aldob	0	-0.00580542228408297	0
Aldoc	1.55896979835938	0.484468501337048	0.550426069054487
Alg11	-0.230824332754779	0.523945654762431	-0.0706723591056764
Alg12	-0.785598526272267	-0.0605142775311762	-0.155788401038824
Alg13	0.242708754839034	0.0771429945678576	0.248010656452269
Alg14	0.598852448581783	-1.21039516589779	-1.01150520554347
Alg3	1.05625797502992	-1.19840152989316	-0.459254325422396
Alg5	2.43692112389022	-0.221280175889874	-0.340803308244718
Alg6	0.691868224039106	-0.189304236625629	-0.154528249907913
Alg8	-0.576923165184192	0.687701379440149	-0.654227620039586
Alk	-0.0205900933002818	0.112947221065522	0
Alkbh1	1.31622919529969	-0.798618258058386	-1.65840091457158
Alkbh2	0.492893011009527	-0.557978780994801	-1.8694648591157
Alkbh3	1.94747808790179	-0.988975031001791	-1.77424572278392
Alkbh5	0.17350104109364	0.338239697041223	0.478868427216393
Alkbh6	0.78128094288086	-1.34577270730762	1.35981400890576
Alkbh8	1.40112656939983	0.248614695254848	0.77885674814536
Allc	0.394855024601917	0	0
Alms1	-0.796756924160122	-0.775973781302282	-0.00303835237499155
Alox12b	0	0.711446448903618	0.685419025080502
Alox12e	0.605709560501648	0.145864719394575	0.611518396264579
Alox15	0.0802468289898024	0.747586024754324	1.58799887432781
Alox5ap	0.102289936824972	0	0
Alox8	0	-0.382829707612487	0.192591877581875
Aloxe3	1.70524713776771	0.264023161373522	1.17105996631042
Alpi	-0.083409050814552	0	0
Alpk1	0.0507474135444152	0.589908228528745	-0.0763982739298577
Alpk2	-0.106190098138409	0	0
Alpk3	0.269528725847658	0	0.193677137341307
Alpl	0.899309339691733	-0.149425551119554	-0.24217958724702
Als2cl	-0.360429335468386	0.232364485182129	0.123502244994141
Alx1	0.411616210569633	0.731403489150807	0.190790279940915
Alx3	0.0679533772970889	0	0.792625502116335
Alx4	-0.0353226717089259	0	0
Ambn	0	0	0
Ambp	0	0	0
Ambra1	-0.929783053662062	-0.993470156170627	-0.579493176061701
Amd1	1.90842042051501	-1.14699735280675	-1.57768550906657
Amdhd1	-0.0802082091840783	0	0
Amelx	0	0	0
Amer1	-0.286991235247707	0.98087842793309	-0.0616056487326521
Amer2	0.0559186256870281	0	0.123824692195534
Amer3	0.0142422298216056	0	0
Amh	0	0	0
Amigo1	0.0846436774924319	0	0.220640750975481
Amigo2	0.151934130973879	-0.00323266660738014	0.412941906182111
Amigo3	1.25301504260223	-0.0117610533945673	0.180690819787822
Ammecr1	0.336972356590374	-0.123922799881805	0.114903985172588
Ammecr1l	-0.265890427876589	-1.58581567882201	-0.813280407308653
Amn	1.68518217015014	1.16220580207143	-0.685530528851954
Amot	-1.2894905295244	0.360804503027329	0.770454551205845
Amotl1	-0.677918540490334	0.0751182803121659	0.0728405578176428
Amotl2	0.711024075173269	0.60228743429835	0.386499516607482
Ampd1	2.48533665591231	0.193187942422258	0.858165648275257
Ampd3	-1.52509121579857	0.190046659857797	0.416509182205407
Amph	-0.0652013565369256	0	0.36745829573477
Amt	0.646604697415393	0.180792058555006	0.245252436654571
Amtn	0	0	0
Amy1	0.251679482014939	-0.267862797074728	0
Amy2a3	0	0.0373556522711848	-0.0237965542145929
Amy2b	0	0	0
Amz1	1.35285455088044	-0.643351966316582	0.629982271493251
Anapc1	0.0988218607302162	0.0820486687346632	0.514321686239648
Anapc10	-0.597240470931012	-1.40321409362193	-1.41338912056111
Anapc11	1.57465382078512	-0.422619319005545	-0.638942476726523
Anapc13	3.70833639994653	-0.766880833329164	0.720952021727441
Anapc15	2.40473648602241	-0.531365032931843	-0.964093946467889
Anapc16	0.978482531019986	-0.982770244610423	-0.749545331877205
Anapc5	0.779438248096734	-0.0614490177502055	0.25909768686242
Anapc7	1.14194972081853	-2.42059025640925	-1.92189953565305
Ang	0.406490956020547	3.46797949137456	0.936567597207073
Ang2	0	1.33099429768421	0
Ang3	0	0	0
Ang4	-0.396649391476425	0.87297449883968	0
Ang5	0	0	0
Ang6	0	0	0
Angel2	-0.431652408660862	1.05215618146334	0.46784321913767
Angpt1	-0.18994681666809	0	0.142811209466955
Angpt2	-0.171654206801964	-0.503248989840108	0
Angpt4	0	0	0
Angptl1	0.0137300530048443	0.297084568052824	-0.267202576435541
Angptl2	-0.574786225870066	1.71464665459666	1.22900408750592
Angptl3	0.0440117282692651	0	0
Angptl4	0.892082440761851	0.911429693399439	-0.310958391566817
Angptl6	0.684631152566223	0	0.393546899316921
Angptl7	0.0645825577048119	0.572971135957946	0
Ank	-0.109457620963642	0.0709739197100865	0.845311349311342
Ank1	-0.142539200567971	0.304104459929144	0.0930519659517744
Ank2	0	0.234639881302596	-0.199352600334032
Ank3	-1.09804024123227	-0.000820135726370804	0.235195469177797
Ankar	0.190604747087237	0.564743092641572	-0.0791773759134079
Ankdd1b	0.885962638314863	0.172395682572696	0.380918409523452
Ankef1	0.144499445766005	-0.453212019475044	-0.403786890040595
Ankfn1	0	0	0
Ankfy1	-0.500857211456241	-0.128706587610247	0.221494947335149
Ankhd1	-0.13589018275157	-0.588723809200064	0.379782923191433
Ankib1	-0.0936169336545466	-1.2791955985942	-0.806981326909113
Ankk1	0	0	0.233564153500744
Ankle1	0.943758580623849	-0.836865315632472	-0.571884523689293
Ankle2	-0.911162712028707	-0.710267887806388	-0.413341694720026
Ankmy1	-0.875638488858543	0	0
Ankmy2	2.44240803150904	-2.75683009742346	-1.82971225928082
Ankra2	-0.128038929882268	0.139368897726045	0.0144093945412407
Ankrd1	0	0	0.539002783285227
Ankrd11	0.463458348736155	-0.740225190984019	-0.348179085671446
Ankrd12	-0.586183206484725	0.35533064233653	0.084193777122567
Ankrd13a	0.39772522220008	0.577466297268096	1.0205220194968
Ankrd13b	-0.100784635684253	0.197836461694947	-0.176981410450617
Ankrd13c	0.46811644277698	-0.46722985395895	0.26853293020876
Ankrd13d	0.214831757617519	-0.259485331555016	0
Ankrd16	0.175378214738725	-0.0851273237561921	0.321651806997369
Ankrd17	-0.68886827881318	-0.283621558879416	-0.229268832793994
Ankrd2	0.0713134558723945	0	0
Ankrd23	1.22748848969548	-0.244106232469085	-1.10799578991743
Ankrd24	0.053835263138323	0.486160354138557	0
Ankrd26	-1.06583318862026	-0.0452942671853103	0.602853882014583
Ankrd28	0.00621467037401029	0.305807533735533	-0.146824612339018
Ankrd29	0	0	0.0130941033796609
Ankrd33	0	0	0
Ankrd33b	-0.0623977770374175	0.660045977411214	0.26069389395773
Ankrd34a	-0.0377750876434671	0.468472797381209	0
Ankrd34b	0.550301797307505	0.133021006402842	0.836332091651027
Ankrd34c	0.0989286981480725	0.680488198084685	0
Ankrd35	2.54678336037686	-0.629372603869041	-1.07690643780018
Ankrd36	0.198208166135791	0.139537600686906	0.133068032073396
Ankrd37	4.75197380663003	0.583452323877093	-0.635585986469931
Ankrd39	1.88268768625981	-1.08835194628544	0.461642203808344
Ankrd40	0.531777251764147	-0.374765888221386	0.486712147763452
Ankrd42	0.923180049176757	-1.37919771809138	-0.567444028698183
Ankrd44	-0.365346662469117	0.511609686802341	0.503925714419231
Ankrd45	0.371820893566091	0.340374264925784	0.164799754968955
Ankrd46	1.42660307496761	0.0486622309795594	-0.612149470663984
Ankrd49	-0.646062152927581	1.07357776117212	0.270409716565197
Ankrd50	-0.263090498123602	0.464079234091165	0.0598895066254982
Ankrd52	0.383258829357632	-0.259650633677247	-0.0248140645148337
Ankrd53	0	0	0
Ankrd55	0.176195094863408	0	0
Ankrd6	-1.25885324038712	0.16696606124358	-0.17993784315007
Ankrd60	0	0.623556944038442	0
Ankrd61	0.0479448267133556	0	0
Ankrd63	0	0.137006888876429	0.361031667121518
Ankrd66	-1.39568668020129	-0.492708457050689	0
Ankrd7	0	0	0.889402671560326
Ankrd9	2.37185434090089	1.00191895189792	-0.284536975923651
Anks1	0.463794701018215	-0.342358853095343	-0.160752181884401
Anks1b	-0.248708967088975	-0.0786557609520238	0.0922419221857689
Anks3	2.24500454098459	-0.601383604941257	-0.514082368955098
Anks6	0.00802335512080303	0	0
Ankzf1	0.852986268187614	-0.0965208252143904	0.645083929815865
Anln	-0.825626419207402	-0.703188933635162	-1.21323414316389
Ano1	-0.136166055171322	0.396767792230776	0.379864902160505
Ano2	-1.17560698475847	0.34597765131751	-0.163854209762708
Ano3	-0.173373616625963	0	0
Ano5	0	0	0
Ano6	-1.54457281695018	-0.202340528416716	-0.539233350760029
Ano7	0.272773449579011	-0.155480490473669	0
Ano8	0.0939643466182134	0	0
Ano9	1.42920351539177	-0.00684937719465806	-0.537036323561946
Anp32a	-0.972370227177158	-0.00546761864497371	-0.504604794386165
Anp32b	1.70119755469181	-0.194324514948312	0.362324054456846
Anpep	0.361132949386548	-0.943699994185427	0.451079729917823
Antxr2	0.3701881555741	0.940764380063043	0.37518843465802
Antxrl	0	0	0
Anxa1	0	0	0
Anxa10	0.0373216310535002	0	0
Anxa11	1.25840672273585	0	-0.244857839687572
Anxa13	0	0	0
Anxa3	0.329466903098496	-0.238632515408998	0.50274327490608
Anxa4	0.276669048911567	-0.0125569087129231	-0.0728354079693858
Anxa8	0.357407868664844	0.644857649544513	0
Anxa9	0.364715792613823	0	-0.314122233240574
Aoah	-0.0385543401399502	0	0
Aoc2	0.58962831786183	-0.480573092996734	-0.148444447809568
Aoc3	1.00852274434657	0.260223109862226	-0.201872457148055
Aox1	0.0420455647608802	0	0
Aox3	0.0619135419497072	0	0
Aox4	-0.0990461118485005	0.528301584919149	0.224837377111672
Ap1ar	1.06551146963923	-0.0957457831908006	0.520280111997157
Ap1b1	-0.984322842984066	-0.75267177834116	-0.260100841299622
Ap1g1	-0.439236100332969	-0.818315165402117	-0.437506795685216
Ap1g2	0	0	2.1850176926961e-06
Ap1m1	-0.316050042335536	-2.53417361835611	-0.430868303091459
Ap1m2	-1.33002613480359	-0.836246588008336	-1.20595424619882
Ap1s1	3.42476276556344	-0.763424379001495	-1.11744133109181
Ap1s2	0.0978737015464513	0.823023276192306	0.238788858949844
Ap1s3	0.967361183494182	-0.803588933770238	-0.25979955544403
Ap2a1	-0.143312664857935	-0.527127464247907	0.356905373248971
Ap2a2	2.00937141897772	-0.780732076323119	-0.759340453707382
Ap2b1	-0.95435060181399	-0.627239682789239	0.257594531198852
Ap2m1	1.08199025079174	-0.480226338187474	-0.838673550340979
Ap3b2	-0.886125541696874	0.174017727013405	0.0193099618127061
Ap3d1	-1.55380810120871	0.0202165798480934	0.215805795476736
Ap3m1	-1.4923352447627	0.986912440106535	0.12978435103206
Ap3s1	0.463679552912004	0.638652866645645	0.504328460502357
Ap3s2	0.732810892727841	-0.557364879373728	-0.0985591283213087
Ap4m1	2.04312701678706	-2.11974280428661	-1.09521745074467
Ap5b1	1.68117486853597	0.438043685680389	-0.211176707427355
Ap5s1	2.44331377455732	-0.492369494785315	-0.228603630843681
Ap5z1	0.622362618383695	-0.473091757317236	-0.155027704760485
Apba1	-1.52300632845675	0.30604325360889	0.399144963326156
Apba3	0.969720025345288	-1.12474344191873	-0.214400218262078
Apbb1ip	0	0.25758999442246	0
Apbb2	-0.994219915848291	0.0596164343717495	0.30185801042451
Apbb3	0.497781979287508	-0.487503854729082	1.31008333944313
Apc	1.02273113012398	0.221078951047591	0.901322734864764
Apc2	1.58898754752624	0.19930240080895	-0.262723209453685
Apcdd1	-0.122854506129807	-0.174585483302795	-0.281903330134198
Apcs	0	0	0
Apex1	2.53514261442015	-1.39971508658825	-1.39869270153394
Apex2	-0.945303367485742	-1.12499271910914	-0.871812343854651
Api5	-1.28711931367809	-0.883424893180888	-0.562875903221496
Apip	-0.124069390018633	-0.333074345823457	-0.673330578335941
Apln	-0.198177970370342	-0.00271791500722002	0.37562223193908
Aplnr	0	0	0
Aplp1	0.325051872453114	0	0
Aplp2	1.00727915142434	0.14346659361546	0.199926707822844
Apoa1	-0.120909002424434	0	0
Apoa2	0.800428223282154	2.70032651762765	0.0635038813409615
Apoa4	0.58743508356849	-0.393885123709285	2.07887621685689
Apoa5	2.1279699793212	0.767169938721891	0.0587297539540383
Apob	0.0543399850060386	-0.0488204006980607	0.0461419213730472
Apobec1	1.41608848038515	0	-0.488657934601087
Apobec2	0.136898643973431	0.491116282441439	1.94060972459316
Apobec3	2.5286663285872	-0.810652634923511	-0.889210019567991
Apobec4	0.968906911385148	0.727485729555054	0
Apobr	0.181708132867141	0.509380671555229	0.185188846236156
Apoc3	0	0	0
Apoc4	0.644964676931724	0	0
Apod	-0.165106722951636	0.997219572186556	-0.223263294783985
Apoe	2.75722774754813	2.40961400751686	1.93195775879532
Apof	0.455544224775742	0.511581550963605	0.622960719031251
Apoh	0.936788301209807	2.04243071868756	1.64990511854901
Apol10a	0	0	0
Apol10b	-0.0509191392360997	0	0.570184080188924
Apol11a	0	0	0
Apol11b	0	0	0
Apol6	-0.266955076959227	-0.039829458312512	-0.0313785388393684
Apol7a	0.391727033622755	-0.245348628149855	0.272447273092757
Apol7c	-0.024841338299357	0	0
Apol7d	0	0	0
Apol8	0	0	0
Apol9a	0	0	0.416834338550497
Apol9b	0	0.755919034287262	0
Apold1	0.0193371208649927	0	0
Apon	1.50862620689988	0	-0.358632565503761
Apoo	0.676252262401884	0.653284772933193	0.824666299310374
Apoo-ps	0	0	0
Apopt1	2.19662683108396	-0.31589819209239	-0.78157099957285
App	0.140453617247724	-0.352810165280281	-0.261885984219225
Appbp2	1.04696182848761	-1.48698652143475	-1.17398067888673
Appl1	-0.799439726056139	-0.0305523380957216	-0.122037022207134
Appl2	-0.0178342775501291	1.00306967239532	-0.200012113484336
Aptx	1.39401717897759	-0.213550497855463	0.00120987657429553
Aqp1	0.023435065772923	0	0
Aqp12	-0.106624100519966	0	0
Aqp2	0.195244274977538	0	0
Aqp3	0.469078216060467	1.35261792607889	1.59805079722971
Aqp4	0	0	0
Aqp5	0	-0.422072572688123	0
Aqp6	0	0	0
Aqp7	0.387408865162381	-0.0259225415088143	0.248140105469531
Aqp8	0.423992230916945	0.430365569168495	0
Aqp9	-0.239603731451562	-0.333528190888991	0.154854718120603
Aqr	1.33945732407132	-0.91837721916434	0.0269067121138118
Ar	0	0.0668948764272163	0
Araf	1.07241158767765	-0.982640337564894	-1.1038315490282
Arap1	0.180498387511602	0	0.172033001384128
Arap2	0.307276878747837	0.444276747996796	0.753105797535517
Arap3	0.0577462325909019	0	0.121644875630726
Arc	0.0819310384542595	0.568371694189992	0.546054335358075
Areg	0.0635672754065938	0.519782417570602	0
Arf1	-1.18779662113863	-1.10241262556638	-0.717877751700492
Arf3	1.13022250399431	0.951071717092772	0.479048006602718
Arf5	0.40935426507903	0.876186108289413	0.412732330219395
Arf6	1.43463579288899	-0.820096078998969	-1.01012083357366
Arfgap1	0.270778161511475	-0.448754794050263	0.380356748688044
Arfgap2	2.26194095683736	-0.909550194764663	-0.587163347477836
Arfgap3	-1.21942657598666	-0.632001310099206	0.166836865910412
Arfgef1	0.819955454875901	0.428558416893412	0.555012494863315
Arfgef2	0.712062236871419	-0.232184859267462	0.4992049658085
Arfip2	1.01623908127707	-0.00996796015911646	-0.938156346352096
Arfrp1	3.10672373589235	-1.43668949101478	-1.02510746793499
Arhgap1	-0.45229358678549	-0.83713284445635	-0.170371469989338
Arhgap10	-0.363705382036558	0.0523436872676158	0.213865569620468
Arhgap11a	1.52215691438852	-1.51153078720924	-0.997609530016961
Arhgap12	-1.57732081129998	0.748813730023395	0.216414968405918
Arhgap15	-0.324862147774122	-0.357137074900803	0.624326584895602
Arhgap18	-0.492684550137105	0.219115545232125	0.0605910288379359
Arhgap19	-0.417959772329781	-0.712226883623034	-0.536708604614001
Arhgap20	0.183839524157458	0.761746791675967	-0.130486736338414
Arhgap21	0.110149827719121	0.394451476314905	0.7368450776137
Arhgap22	0.189385596606698	0.180213482772044	-0.118817262932332
Arhgap23	0.169881399333308	0	0.115602628932619
Arhgap24	-0.103612312196685	0	0
Arhgap25	0	0	0
Arhgap27	0.231808394103166	0.353156143424953	0.276693637243249
Arhgap29	1.25029571994285	-0.960149340227575	-0.737210701190756
Arhgap30	0.16983394848203	-0.00151978661035305	-0.468672977652283
Arhgap31	0.0494355017438425	0.320034036219357	0.22850106720893
Arhgap32	-0.60333786584304	0.35087538125405	-0.0570211175370958
Arhgap33	-0.581466593843806	-0.154727069591575	0.00944886219121132
Arhgap36	-0.0105551866847426	0	0
Arhgap39	-0.0389729031343221	0.64823455916341	-0.127977035550409
Arhgap4	0.62305198923355	-0.48536161812084	0.0139305543183047
Arhgap40	0	0	0
Arhgap42	0.340816279303883	0.800906076946674	0.870015916818214
Arhgap44	0.601753157558796	0.374145216826021	1.05638051689586
Arhgap5	1.53708692988014	-0.785056156908792	-0.855977486848926
Arhgap6	0	0	-0.107830859750386
Arhgap9	-0.844137208748596	0.534483948305687	1.82449496758311
Arhgdia	1.80027903810802	-1.62371598857526	-0.877062612538383
Arhgdib	0	0	0
Arhgef10	-0.676937360523246	0.123281470622439	0.117500897371234
Arhgef10l	-0.908336718156242	0	-0.135185087089516
Arhgef11	-0.79907173987543	0.467651074529436	0.481496073608786
Arhgef12	1.51913325932373	-0.24233807680662	-0.0229815218606075
Arhgef15	0.0150563295514072	0	0.272963364680804
Arhgef17	-0.164911322472054	0.128512626481069	0
Arhgef18	0.303151358921778	-0.175810295867193	-0.268107306871747
Arhgef19	1.44838825412592	0.119323409919434	0.0212215494126273
Arhgef2	1.25564300061711	0.870907385032421	0.484103273757164
Arhgef25	0.327456284552668	0	0
Arhgef26	1.30790903438944	1.25890993362641	0.560652432149661
Arhgef28	-1.61067230019367	0.386947761541181	0.00668048723170337
Arhgef3	1.68548445876693	0.259189400724307	-0.149627663234824
Arhgef33	5.51526424991392e-08	0.379610981809529	0.193284284338132
Arhgef37	0.109536054071404	0	0
Arhgef38	0	0	0
Arhgef4	0.811263356076553	0.532286059240931	0.189408370268711
Arhgef40	0.316945086735	0.121704280884455	0
Arhgef5	0.021794480795763	0	0.226402481660267
Arhgef6	-0.103241567128907	-0.00147454521269948	0.48835561474212
Arhgef9	-0.00665709792476041	0	0
Arid1a	-0.532159629929702	-0.756030814198839	-0.135005435046252
Arid1b	-0.91290396682105	0.34990807598031	0.934009413598948
Arid2	0.11157627666098	0.375814543920699	0.88475351776059
Arid3a	0.0674145359843127	0.219482636742222	-0.117737875563958
Arid3b	-1.457784700086	-0.192724149607037	1.1860474542375
Arid3c	1.17791944792116	1.4947543783728	1.06405502619645
Arid4a	-0.486780662245347	-0.465244030477425	-0.243292324780038
Arid4b	0.883539266711306	-0.965235505560673	-0.116688147299039
[truncated: 18,816 more rows]
