# Supplementary material for: THAP1 is a maternal effect factor required for the first cell cycle via Rrm1 in early mouse embryos
Source: EMBO Rep. 2026 Feb 23;27(7):1813–29. doi: 10.1038/s44319-026-00712-9 (PMC13077089; doi:10.1038/s44319-026-00712-9)
Supplement: Supplementary file 19 — Appendix Source Data [file 44319_2026_712_MOESM19_ESM.zip › Appendix source data/Appendix Figure S3/S3I/% of embryos.xlsx]

## Sheet: Ctrl_NT
PA(h)	1C	2C	4C	8C	Morula	Blastocyst	Degenerated
20	0.148214	0.820536	0	0	0	0	0.03125
35	0.0428571	0.925893	0	0	0	0	0.03125
50	0.0428571	0.0767857	0.833482	0	0	0	0.046875
106	0.0285714	0	0	0	0.03125	0.537054	0.403125

## Sheet: Ctrl_OE THAP1
PA(h)	1C	2C	4C	8C	Morula	Blastocyst	Degenerated
20	0.138838	0.809437	0	0	0	0	0.0517241
35	0.0263158	0.908802	0	0	0	0	0.064882
50	0.0263158	0.0303993	0.861162	0	0	0	0.0821234
106	0	0.0131579	0.0263158	0	0.0821234	0.508621	0.369782

## Sheet: mKO_NT
PA(h)	1C	2C	4C	8C	Morula	Blastocyst	Degenerated
20	0.464286	0.267857	0	0	0	0	0.267857
35	0.214286	0.482143	0	0	0	0	0.303571
50	0.196429	0.482143	0.0178571	0	0	0	0.303571
106	0.142857	0.232143	0.0714286	0	0.0535714	0	0.5

## Sheet: mKO_OE THAP1
PA(h)	1C	2C	4C	8C	Morula	Blastocyst	Degenerated
20	0.464286	0.267857	0	0	0	0	0.267857
35	0.214286	0.482143	0	0	0	0	0.303571
50	0.196429	0.482143	0.0178571	0	0	0	0.303571
106	0.142857	0.232143	0.0714286	0	0.0535714	0	0.5
