# Supplementary material for: THAP1 is a maternal effect factor required for the first cell cycle via Rrm1 in early mouse embryos
Source: EMBO Rep. 2026 Feb 23;27(7):1813–29. doi: 10.1038/s44319-026-00712-9 (PMC13077089; doi:10.1038/s44319-026-00712-9)
Supplement: Supplementary file 19 — Appendix Source Data [file 44319_2026_712_MOESM19_ESM.zip › Appendix source data/Appendix Figure S3/S3H/% of embryos.xlsx]

## Sheet: Ctrl_NT
PA(h)	1C	2C	4C	8C	Morula	Blastocyst	Degenerated
20	0.145833	0.838542	0	0	0	0	0.015625
35	0	0.951042	0	0	0	0	0.0489583
50	0	0.290625	0.644792	0	0	0	0.0645833
106	0	0.128125	0.0333333	0	0	0.3375	0.501042

## Sheet: Ctrl_OE THAP1
PA(h)	1C	2C	4C	8C	Morula	Blastocyst	Degenerated
20	0.143182	0.834091	0	0	0	0	0.0227273
35	0	0.904545	0	0	0	0	0.0954545
50	0	0.352273	0.552273	0	0	0	0.0954545
106	0	0.190909	0	0	0.025	0.311364	0.472727

## Sheet: mKO_NT
PA(h)	1C	2C	4C	8C	Morula	Blastocyst	Degenerated
20	0.945906	0.0540936	0	0	0	0	0
35	0.836257	0.109649	0	0	0	0	0.0540936
50	0.673977	0.27193	0	0	0	0	0.0540936
106	0.568713	0.162281	0	0	0	0	0.269006

## Sheet: mKO_OE THAP1
PA(h)	1C	2C	4C	8C	Morula	Blastocyst	Degenerated
20	0.894689	0.105311	0	0	0	0	0
35	0.856227	0.143773	0	0	0	0	0
50	0.578182	0.379091	0.0227273	0	0	0	0.02
106	0.447273	0.188182	0	0	0	0	0.364545
