# Supplementary material for: THAP1 is a maternal effect factor required for the first cell cycle via Rrm1 in early mouse embryos
Source: EMBO Rep. 2026 Feb 23;27(7):1813–29. doi: 10.1038/s44319-026-00712-9 (PMC13077089; doi:10.1038/s44319-026-00712-9)
Supplement: Supplementary file 19 — Appendix Source Data [file 44319_2026_712_MOESM19_ESM.zip › Appendix source data/Appendix Figure S2/S2B/% of embryos.xlsx]

## Sheet: Sheet1
Average
		Ctrl	mKO
	Pre-S	0.392208	0.391388
	Early-S	0.526623	0.539381
	Late-S	0.0811688	0.0692308
Rep1		Ctrl	mKO
	Pre-S	0.142857	0.153846
	Early-S	0.714286	0.769231
	Late-S	0.142857	0.0769231
Rep2		Ctrl	mKO
	Pre-S	0.4	0.434783
	Early-S	0.6	0.565217
	Late-S	0	0
Rep3		Ctrl	mKO
	Pre-S	0.454545	0.4
	Early-S	0.363636	0.4
	Late-S	0.181818	0.2
Rep4		Ctrl	mKO
	Pre-S	0.571429	0.576923
	Early-S	0.428571	0.423077
	Late-S	0	0
