# Supplementary material for: THAP1 is a maternal effect factor required for the first cell cycle via Rrm1 in early mouse embryos
Source: EMBO Rep. 2026 Feb 23;27(7):1813–29. doi: 10.1038/s44319-026-00712-9 (PMC13077089; doi:10.1038/s44319-026-00712-9)
Supplement: Supplementary file 19 — Appendix Source Data [file 44319_2026_712_MOESM19_ESM.zip › Appendix source data/Appendix Figure S2/S2B/The relative intensity of EdU and ╬│H2AX .xlsx]

## Sheet: EdU
hCG21h
Ctrl	mKO
1.73669	0.356238
1.13281	0.647711
0.429312	0.708136
0.694676	0.165768
0.743883	0.332214
0.485477	0.332214
0.98289	0.273824
0.857636	0.165616
1.52951	0.199078
0.701444	0.277035
0.855828	1.82876
1.05559	1.02009
1.80304	1.17739
0.934191	1.45019
0.651907	1.85341
0.603565	1.62753
0.422728	1.03266
0.614961	1.34291
0.515539	1.21075
0.699993	1.58316
0.521421	1.6775
1.14777	0.754359
0.852782	0.874998
	1.48921
	0.907949
	1.45653
	0.935585
	1.66834
	1.40029
	1.08298
	1.96907
	0.503943
	1.00995
	0.832438
	0.50348
	0.605207
	0.842199
	1.87835

## Sheet: γH2AX
hCG21h
Ctrl	mKO
1.08893	2.94334
1.13747	0.959637
0.511428	0.547054
0.88634	1.45462
0.808903	2.53533
1.50174	1.84493
0.800398	0.570084
1.19683	2.5528
1.06836	1.37584
1.32918	1.51913
0.627963	0.526564
1.0464	2.34537
1.38873	2.85898
1.82689	2.42999
1.16633	2.9445
0.360807	2.4429
0.318934	1.34761
0.968498	0.659629
0.985949	1.36022
0.980227	2.56014
