# Supplementary material for: THAP1 is a maternal effect factor required for the first cell cycle via Rrm1 in early mouse embryos
Source: EMBO Rep. 2026 Feb 23;27(7):1813–29. doi: 10.1038/s44319-026-00712-9 (PMC13077089; doi:10.1038/s44319-026-00712-9)
Supplement: Supplementary file 19 — Appendix Source Data [file 44319_2026_712_MOESM19_ESM.zip › Appendix source data/Appendix Figure S2/S2C/% of embryos.xlsx]

## Sheet: Sheet1
Average
		Ctrl	mKO
	Pre-S	0.123988	0.114672
	Early-S	0.229438	0.672009
	Late-S	0.490392	0.213319
	Post-S	0.156181	0
Rep1		Ctrl	mKO
	Pre-S	0	0.111111
	Early-S	0.333333	0.666667
	Late-S	0.666667	0.222222
	Post-S	0	0
Rep2		Ctrl	mKO
	Pre-S	0.173913	0.181818
	Early-S	0.26087	0.818182
	Late-S	0.521739	0
	Post-S	0.0434783	0
Rep3		Ctrl	mKO
	Pre-S	0.173913	0.181818
	Early-S	0.26087	0.818182
	Late-S	0.521739	0
	Post-S	0.0434783	0
Rep4		Ctrl	mKO
	Pre-S	0	0.0769231
	Early-S	0.08	0.615385
	Late-S	0.44	0.307692
	Post-S	0.48	0
Rep5		Ctrl	mKO
	Pre-S	0.181818	0.136364
	Early-S	0.227273	0.363636
	Late-S	0.363636	0.5
	Post-S	0.227273	0
Rep6		Ctrl	mKO
	Pre-S	0.214286	0
	Early-S	0.214286	0.75
	Late-S	0.428571	0.25
	Post-S	0.142857	0
