# Supplementary material for: THAP1 is a maternal effect factor required for the first cell cycle via Rrm1 in early mouse embryos
Source: EMBO Rep. 2026 Feb 23;27(7):1813–29. doi: 10.1038/s44319-026-00712-9 (PMC13077089; doi:10.1038/s44319-026-00712-9)
Supplement: Supplementary file 19 — Appendix Source Data [file 44319_2026_712_MOESM19_ESM.zip › Appendix source data/Appendix Figure S2/S2D/% of embryos.xlsx]

## Sheet: Sheet1
Average
		Ctrl	mKO
	Pre-S	0	0.0104167
	Early-S	0.122424	0.21875
	Late-S	0.176848	0.585417
	Post-S	0.55974	0.185417
	E2C	0.140989	0
Rep1		Ctrl	mKO
	Pre-S	0	0
	Early-S	0.0869565	0
	Late-S	0.217391	0.4
	Post-S	0.652174	0.6
	E2C	0.0434783	0
Rep2		Ctrl	mKO
	Pre-S	0	0.0416667
	Early-S	0.12	0.208333
	Late-S	0.24	0.708333
	Post-S	0.56	0.0416667
	E2C	0.08	0
Rep3		Ctrl	mKO
	Pre-S	0	0
	Early-S	0.1875	0.2
	Late-S	0.25	0.7
	Post-S	0.3125	0.1
	E2C	0.25	0
Rep4		Ctrl	mKO
	Pre-S	0	0
	Early-S	0.0952381	0.466667
	Late-S	0	0.533333
	Post-S	0.714286	0
	E2C	0.190476	0
