# Supplementary material for: THAP1 is a maternal effect factor required for the first cell cycle via Rrm1 in early mouse embryos
Source: EMBO Rep. 2026 Feb 23;27(7):1813–29. doi: 10.1038/s44319-026-00712-9 (PMC13077089; doi:10.1038/s44319-026-00712-9)
Supplement: Supplementary file 19 — Appendix Source Data [file 44319_2026_712_MOESM19_ESM.zip › Appendix source data/Appendix Figure S5/S5A/Rrm1 expression in different cell types.xlsx]

## Sheet: Sheet1
Gene	D7 oocyte	D10 oocyte	D14 oocyte	D60 oocyte	MII oocyte	PN5 one-cell embryo	early two-cell embryo	late two-cell embryo	4-cell	8-cell	ICM	mESC	Adrenal gland	Brain	Forestomach	Heart	Kidney	Liver	Large intestine	Lung	Muscle	Ovary	Small intestine	Spleen	Stomach	Thymus	Uterus	Vesicular gland
Rrm1	15.4296	18.7649	18.0593	15.6278	23.3695	17.9371	12.6965	22.7493	42.5326	54.9604	46.3416	40.1287	9.54257	3.03478	8.0134	6.60444	4.5068	5.40208	15.5391	8.50675	15.3835	16.6928	17.9371	27.2879	12.3307	91.105	26.425	4.02174
