# Supplementary material for: THAP1 is a maternal effect factor required for the first cell cycle via Rrm1 in early mouse embryos
Source: EMBO Rep. 2026 Feb 23;27(7):1813–29. doi: 10.1038/s44319-026-00712-9 (PMC13077089; doi:10.1038/s44319-026-00712-9)
Supplement: Supplementary file 19 — Appendix Source Data [file 44319_2026_712_MOESM19_ESM.zip › Appendix source data/Appendix Figure S5/S5D/thap1_rrm1_rescue_pca.txt]

Gene	PN5_zygote	2cell_early	2cell_late	4cell	control_NT_L2C_rep1	control_OE_Rrm1_L2C_rep1	mKO_NT_L2C_rep1	mKO_OE_Rrm1_L2C_rep1	control_NT_L2C_rep2	control_OE_Rrm1_L2C_rep2	mKO_NT_L2C_rep2	mKO_OE_Rrm1_L2C_rep2
1110006O24Rik	0.290608	1.06015	10.8118	4.62349	3.2542231	1.65044273	6.49326852	1.34134173	3.02971	1.09649	2.99319	1.67852
1110038B12Rik	2.14366	6.57091	18.5797	48.4187	44.0864636	53.8406318	21.6288318	15.7548227	15.7916	24.5177	14.4886	14.4745
1600002K03Rik	0.387936	0.235747	50.5507	97.0295	21.5238182	43.0781046	10.2296186	32.70885	24.2109	28.6934	1.4904	21.5703
1600010M07Rik	0	0.0872715	15.5789	24.1655	38.5345591	44.0534591	52.9686546	42.0798318	26.1504	19.1699	13.6666	11.2546
1600012H06Rik	0.215266	0.882969	23.5663	37.0853	13.8178783	13.6977586	4.82905242	9.67041409	11.1106	10.0631	4.16798	5.03764
1600020E01Rik	0.481419	1.266	16.6336	17.4771	74.0282046	70.8468273	20.4499364	23.7449364	30.0491	15.9333	8.68265	25.9179
1600025M17Rik	0	0.111379	154.189	206.689	226.000557	414.989182	26.5322318	79.5750773	11.6366	10.4775	14.2659	42.5514
1700008J07Rik	0.953815	1.32746	6.03062	3.35636	1.39052573	1.601641	0.08119779	0.53122094	1.59155	3.75517	1.17069	0.822239
1700013H16Rik	0.0734463	0.774064	37.092	13.2338	75.9195818	64.6287591	12.2938641	21.4398455	26.5975	17.6474	11.177	42.7995
1700025F22Rik	0	3.1664	7.55694	6.33816	0	0	0	0	1.47864	0	0	0
1700034H15Rik	0.0500409	0.0540927	5.99984	9.54156	2.25102227	2.35060682	0.33818917	2.25951455	2.72958	2.45451	1.01911	1.24105
1700042G15Rik	0.0805699	0.564046	5.84355	11.8107	0.04050943	0	0.64588405	0	1.18407	0.524936	0.393122	0.35904
1700069L16Rik	0.505278	0.341299	10.933	7.31466	24.2060955	22.6342	12.4200102	14.1424742	19.0417	25.2027	9.39199	10.0276
1700084E18Rik	0	0.395936	10.6596	0.321179	9.02533955	19.2008955	11.4376014	13.2151268	12.4797	6.21045	8.09739	7.51455
1700086L19Rik	0	4.45814	5.80058	0	6.04827091	10.476075	37.6335773	21.6676909	7.11438	6.03994	16.1945	30.2499
1700096K18Rik	0	1.22054	5.20698	1.81513	15.1400409	8.90641546	28.657	7.33796364	11.4997	11.9786	9.48372	4.44011
1700123O20Rik	0.59672	1.21082	22.73	21.7529	17.7040318	17.4690818	10.0361292	13.4970809	14.4916	10.0374	3.6578	11.6286
2010320M18Rik	0.76423	1.92052	22.667	26.6839	16.8214273	22.4719227	9.03233818	8.79178364	10.0904	8.55619	0	3.49168
2210016L21Rik	0.0665207	0.0808933	28.73	78.6386	13.1432541	16.7853	3.52475455	11.8405568	5.93274	5.10505	2.17229	7.84422
2210409E12Rik	4.82845	8.96828	404.951	511.162	93.2976364	158.789546	228.230091	164.536796	78.953	43.8304	76.4035	97.2694
2510002D24Rik	0	0	8.77467	21.6583	7.20672864	9.36856	4.35219046	2.93119932	7.10634	3.37983	0	6.92211
2610206C17Rik	0.0478584	1.88178	7.20887	0.0299731	12.5906873	4.40260364	13.7815557	4.66968773	9.95614	3.36846	11.294	6.26063
2610318N02Rik	0	0.427121	8.7777	9.0961	18.7754864	14.2197	10.6926718	10.0210368	19.1295	16.9833	3.293	13.3741
2700038G22Rik	0.193661	1.36072	19.9572	40.6683	21.3072046	31.2939318	39.61785	41.9208227	24.5954	30.4188	16.5816	24.7061
2810006K23Rik	1.12202	2.62399	6.52988	0.853224	1.87895273	2.77861246	3.22264568	7.49616364	3.55846	8.19124	2.16429	2.46539
2810013P06Rik	1.56942	1.46321	18.3713	22.0598	21.9411864	28.0212955	6.53124273	15.5218932	20.9878	15.9402	10.167	12.2205
2900076A07Rik	0.245339	0.59668	7.42107	2.41103	20.529479	25.3525723	41.0559546	19.4247455	34.7914	27.5321	4.32131	9.23068
2900097C17Rik	1.30602	1.54363	12.3252	34.5802	4.51974682	10.789375	1.38848759	11.5234827	5.10608	4.24188	1.34979	4.63977
3110056K07Rik	0.160277	0.422295	10.9545	17.1821	33.1325864	32.4135903	46.7383773	29.5926082	14.8582	27.7357	8.04089	13.6826
4632427E13Rik	0.36894	0.523229	10.7093	5.90415	19.1098546	24.0323591	6.28609818	16.1568636	15.3039	18.432	14.3638	6.70724
4921531C22Rik	0.844916	1.60972	10.182	3.99151	17.8111818	17.7729864	19.5397464	18.1060227	12.7898	19.3261	6.16378	5.77401
4930430J02Rik	0	0	6.50266	18.4771	25.8194955	10.1424914	3.20293409	9.42268909	11.8576	10.6301	2.56761	9.53874
4930500L23Rik	0.76423	1.17709	10.4158	17.2861	4.65438727	5.83039864	4.61518182	5.96965727	10.0904	5.13372	6.22737	8.14726
4930547E08Rik	0	0.228195	9.36366	0.365003	9.09620455	0.79012364	0.44956555	3.60719909	5.91386	3.54912	1.93276	0.900631
4930579G24Rik	0.284368	2.99705	11.7478	2.21087	24.2845955	13.6234277	9.51417591	16.7694136	26.2552	26.4162	17.4358	19.675
4933404O12Rik	0.0184629	0.202073	6.0041	2.18651	1.996565	1.69549591	3.94244682	1.56122814	3.37887	3.76185	1.9676	2.02002
4933430M04Rik	0	0.435631	7.79004	0	0	0.75009923	4.63850864	5.99052136	9.49341	0.572425	18.1228	9.92771
5430416N02Rik	1.67118	2.11505	9.43533	8.31579	49.0875136	27.9480773	36.1982568	21.5650955	60.7186	77.1464	22.0145	33.7594
5730408K05Rik	0	2.90148	28.1216	63.5081	40.3743864	53.2221091	50.8966	62.5184	54.4004	27.3167	44.4535	45.6688
6030468B19Rik	0	0	6.82763	11.7162	0.30844016	0.96837482	0.10934505	0.17197771	0.396502	1.07922	0.786775	1.84055
9930104L06Rik	0.461736	0.447129	7.83608	6.9313	9.59351455	13.4926155	4.01827091	5.178675	8.26308	8.08334	3.21286	5.64762
A630001G21Rik	0	0.201598	7.25066	2.7744	3.31832955	4.85831273	1.01307473	1.73223537	5.06608	2.02759	2.42214	4.53804
A630066F11Rik	0.855964	1.66938	6.60938	2.01467	1.24019368	4.49213682	8.47164227	3.57957909	4.64474	5.42275	4.61431	4.01089
A930015D03Rik	1.83927	0.635083	17.265	10.7497	0.64073832	1.18e-09	4.13584409	0.01413065	1.38201	0	0	2.17948
AA414768	0	0.0803235	5.75211	2.54479	6.00894727	2.77433291	3.28606939	2.38200773	2.15107	2.82489	1.42734	2.89646
AA465934	0.716038	0.555457	12.4307	2.72014	204.965409	207.721136	356.594409	171.646546	43.4352	35.2123	20.9662	33.4503
AA467197	0	0.730112	14.4683	10.0194	13.3549838	14.5334364	91.4455455	58.6104409	51.9023	44.7566	51.865	91.8587
AU015228	1.99626	4.53772	118.074	48.1783	79.6672046	96.1668636	35.10275	66.1451927	95.4779	64.1605	48.5109	63.5072
Aacs	0.495351	0.478087	12.3648	30.0843	6.591825	7.36081136	1.97026046	5.03659409	6.41415	6.05717	2.01475	3.55445
Abhd14b	0	0.0936068	21.7057	4.16469	7.529925	9.64548955	5.61270773	2.53428227	16.7655	11.489	4.64711	6.14334
Acat2	4.29455	4.08775	14.2959	19.7501	10.5592602	10.9378432	3.41739864	7.17615409	8.32009	10.4152	6.35763	4.55477
Acer2	0.231915	0.924644	18.1106	25.5232	12.7331573	22.9516955	14.4642636	17.4368727	14.6267	14.5064	6.82777	12.2622
Adat3	0.0610627	0.272273	7.42431	19.6226	3.11967682	4.646525	0.07098679	3.63048364	3.18061	2.10167	1.4375	1.07677
Adi1	1.13441	1.49949	48.5463	66.7228	21.4194818	37.8877046	11.4216584	19.4441	25.4711	15.5829	7.58205	13.093
Adnp	0.029438	0.149164	5.07795	11.2776	0.35498051	0.47252191	0.3011552	0.74949736	4.02e-06	0.176744	6.3e-06	0.665788
Aff4	0.535576	0.495442	6.20971	7.13385	6.63842	8.04033318	2.80339909	5.800055	4.98666	4.28618	2.27838	3.60726
Aggf1	1.14705	1.23682	8.70345	12.7068	26.1762182	26.4530546	25.9807864	28.2510188	15.3917	13.7003	9.12254	12.3382
Agmat	0	0.0249093	9.04662	8.63996	12.1543568	12.4342423	2.56252727	8.54198114	13.3768	9.51145	6.93928	4.87299
Agpat5	3.20656	2.08983	24.6586	32.2097	24.7381227	35.3341591	21.1972	20.71755	28.8556	24.064	23.257	29.097
Agrp	0	0.288908	5.98652	2.17627	3.19394318	2.60800864	18.1230773	2.52164023	5.78252	2.16012	5.89759	6.6143
Ajuba	0.0846257	0.600322	12.7973	11.3126	13.0750146	15.1324864	13.7917968	13.6977586	10.1833	6.62993	4.1667	4.70656
Akap8	4.8501	2.76299	30.5486	45.0377	50.0516136	64.4399591	45.4322909	47.9574	17.6903	16.276	7.39829	16.7932
Akirin1	0.785928	3.92699	24.6528	37.4632	18.2439682	11.8055277	16.6633455	15.0064636	15.759	10.4979	8.74566	11.2298
Alkbh4	1.39183	1.70229	18.6307	7.27422	5.33601443	2.66067455	3.59242455	2.90217539	7.73097	6.39107	4.89738	13.6563
Alox12	3.02215	3.52717	14.3134	6.47447	29.4233205	27.6558682	5.64171273	20.2339455	13.6633	15.9794	5.75236	11.4857
Alox5	0.0536406	0.500108	5.01348	0.669593	0	0.04905723	0	0.09177461	0.134403	0.367094	0.53624	0.125634
Alppl2	4.71424	4.81532	406.56	1194.29	71.4010818	126.711432	29.7621046	80.1778318	124.5	82.4423	36.1526	94.735
Als2	3.84425	4.11854	45.4237	78.4056	8.70180091	10.9473027	11.3652268	10.1397482	18.2284	11.7595	11.2886	17.3656
Alyref	0.815866	0.661425	10.5206	10.7896	39.7149546	48.2364318	21.5101636	32.3526182	29.9188	20.0252	10.0229	20.8445
Alyref2	2.92909	5.93659	30.9464	21.3033	11.9793218	9.16922682	7.99629	6.14973682	6.51381	3.25346	9.7079	12.42
Amhr2	0.0411672	0.100125	33.5237	65.5065	5.37938591	10.9696709	2.16889227	5.84534136	10.68	9.36302	2.46864	5.63737
Ankrd10	1.39359	1.85694	103.466	256.036	99.5623068	94.7028409	39.0145409	80.4833955	76.3681	53.706	28.6491	57.0347
Ankrd22	2.19203	2.76019	20.2267	0.700886	37.6335773	24.7916546	9.32282182	10.9696709	73.0275	52.6313	32.8636	26.5653
Ankrd54	0.429695	2.19468	13.8477	7.62328	7.99824864	10.06031	4.48400318	6.57704182	10.6881	8.19619	4.38301	7.625
Anp32e	2.78167	4.6913	18.3466	28.075	22.1531727	21.5730455	31.5995773	30.0441591	14.2959	11.8856	9.69995	13.6105
Antxr1	0.532279	0.918393	5.04036	0.731025	7.82803091	7.57149364	5.42446355	10.2859677	8.18569	5.03633	4.19258	7.86109
Ap4b1	1.89479	1.87358	16.0362	28.8641	9.62192364	12.4200102	10.413425	10.2678723	9.0911	7.84373	3.8141	9.51257
Ap4e1	2.38368	1.27952	7.38498	4.4992	2.12663682	3.55296591	1.14068968	2.80683	2.69113	3.52565	1.28826	2.57323
Ap4s1	2.67193	2.0646	18.6458	37.5647	14.5824818	21.2639227	5.93071318	12.8910332	15.1401	14.9559	7.93688	12.156
Apaf1	1.04142	1.39611	8.56802	15.299	2.55769227	2.78652046	1.24232723	3.93979227	3.80685	3.55825	2.11744	2.35097
Apmap	1.75758	2.36999	18.2306	27.4725	9.06707864	5.80512227	7.22913136	8.65034455	8.60632	10.6773	5.78565	9.05863
Apoc1	0	0.200608	8.40104	13.1947	14.1501046	10.5906436	12.5549191	8.46088818	6.72725	4.71511	2.71892	6.30735
Apoc2	0	0.258291	24.0202	42.3212	16.1745409	25.9252727	1.11361696	17.0716046	28.0117	29.5692	11.4346	16.8223
Apol7b	0	0.292338	25.9436	17.3605	3.63048364	3.69433818	0.40117714	1.75584364	5.62018	4.42871	4.50416	4.38243
Apol7e	0	0.149734	12.9899	11.0433	0.75135573	1.53459468	0.28780706	0.25176581	1.21674	0.94901	0.51971	0.162312
Apom	0	0.598011	28.5673	30.5536	54.3055636	64.2035409	9.49366909	35.2515727	23.1838	22.631	9.64311	32.6706
Aprt	2.64132	4.81789	163.03	480.966	111.2324	120.127914	33.3811971	61.4829182	100.732	63.0245	31.3466	79.7672
Aqp11	0.663903	1.48014	56.1526	51.7773	36.2755409	47.2384852	37.1423773	37.8429318	43.0149	50.6782	34.6961	31.0323
Arf2	1.00562	2.42253	36.8499	28.7913	39.5244864	44.7807591	18.5324318	23.1703636	36.2967	30.0688	20.3861	30.2561
Arf4	7.12231	9.59998	55.4487	52.6463	59.0334046	62.2690475	60.9750864	40.0184813	62.2611	49.5323	41.0812	51.4491
Arg1	0	0.210257	27.0428	50.2339	47.5058727	45.4900046	37.6044182	70.3786955	32.3815	24.6884	21.0163	24.2801
Arglu1	2.97774	3.97158	21.2175	24.1544	189.185136	211.164082	83.7433909	211.9689	27.4107	25.7681	14.7993	32.2711
Arhgap8	0.945942	2.92096	17.9285	15.5102	29.7918773	11.4037559	4.73808136	7.7515	25.5168	14.2526	8.72536	5.94224
Arhgdig	0	0.112803	10.6421	52.7691	5.54480091	21.2035546	7.10363727	11.5861389	10.8664	5.30712	2.90132	4.65355
Arih2	1.08475	1.34189	17.0022	38.4823	3.47521591	5.85521341	3.95406546	5.67421864	5.22986	3.92104	3.07101	6.41902
Arl16	0.157397	0.526371	5.18565	3.92528	3.41426455	9.42596546	4.72678273	3.22515182	11.3912	8.43081	4.80871	5.79211
Arl2bp	0.415205	1.24805	6.42704	1.70033	7.32962273	3.77246682	5.04933073	6.99941455	7.74485	5.91678	4.64774	4.33632
Arrdc3	3.57655	4.08119	8.08281	5.34417	13.4727705	11.5906012	9.82490308	19.3735227	8.50858	8.39581	5.86032	11.9571
Arsk	2.58372	5.40446	24.8376	3.10222	6.80291912	5.28939591	5.64641046	6.59950818	9.41241	7.73433	10.5178	9.66716
Arv1	1.80474	1.94021	13.0194	11.9029	0.72596023	1.05110859	0.03238459	0.54175259	1.16252	0.674456	0.429813	1.1812
Asl	0.386335	0.178975	11.5513	6.21766	0.720519	2.00231	1.72536046	0.34068991	2.38104	3.1497	1.50881	2.42283
Atad2b	4.18004	4.69095	18.3132	23.8339	22.3314955	28.8168203	25.2800432	32.0892182	22.3839	18.8431	14.4466	20.424
Atg4d	0	0.0137126	5.41478	6.43676	1.031708	1.30929859	3.12e-08	0.41312433	1.13841	1.05214	0.138156	0.603773
Atp6v1c2	0.898243	0.973729	11.4007	20.8363	7.90772773	4.76545227	3.30367227	6.30470046	10.7771	10.4957	7.14859	4.06448
B230219D22Rik	0.653869	1.62819	12.4899	20.5526	11.8353746	12.5855673	5.87432864	11.5652017	8.59033	6.81203	4.84498	3.3506
B4galnt2	1.00223	0.754495	7.12724	4.85763	7.11977818	10.4991555	0.49879873	7.36286682	5.75558	3.56727	2.81843	2.89763
B4galt3	1.71696	3.22905	39.8694	51.2446	21.7098818	11.9520846	22.1408364	17.3038894	29.9464	26.3517	25.153	37.2638
BC003965	0.149331	0.282487	16.9056	36.0277	14.4685	22.0930733	13.0405805	13.8425082	5.88128	8.43152	3.9948	8.54086
BC005537	1.08402	1.70885	7.87692	7.67209	15.8713046	25.7853121	17.62775	11.7725177	13.505	6.82936	7.93013	9.53419
BC028528	0	0.182244	73.342	141.21	76.0946818	110.910746	41.3978	102.424132	35.0812	25.4633	14.2298	21.7065
Bach1	2.18184	1.77382	5.03284	15.1074	4.95846227	6.20976136	3.04782546	9.39200546	7.26654	5.7086	4.1299	6.92256
Bag1	0.258713	0.655441	12.217	22.0559	68.18745	85.5938955	85.7102546	58.7323864	47.1969	43.9793	23.3055	41.6554
Bag3	0.0886788	1.2222	11.9146	14.2125	3.92736968	3.71705546	9.58946909	3.24517136	8.55169	12.4818	5.44001	10.0577
Bag5	5.39988	6.29682	47.412	56.8238	21.6779136	30.2107318	26.7812632	35.4998222	23.3204	19.8358	21.2412	22.6222
Bambi	0.128641	1.81353	10.77	6.56603	6.77318546	6.21839909	11.3251263	7.54532091	13.2471	11.0034	8.18641	13.2935
Bcl10	5.27849	8.35969	16.9585	16.485	20.3934818	12.8594009	17.7498318	8.63007864	24.2299	22.4047	16.7553	14.3883
Bcl2l14	0	0.100187	20.1322	88.7162	6.08403435	10.6641541	1.48112346	5.81088409	5.14129	2.25831	2.65018	6.95242
Bend3	0.17676	0.444242	7.77557	12.0804	3.00089591	6.02969455	1.08941005	3.22152364	4.79197	4.39541	2.48763	4.55387
Bex1	0.12006	0.121664	29.3343	53.0966	73.0716682	62.0033636	122.738477	71.4010818	43.6159	31.9826	15.4164	53.8188
Bhmt2	0.113625	0.122824	5.92581	12.9304	3.53815318	3.10310182	3.38142068	0.87655102	2.23554	1.35594	1.48498	1.39124
Bid	0.42618	1.26112	25.0036	38.8736	12.4289991	12.9753232	14.5984318	12.1119732	24.6914	24.7228	13.0192	18.9712
Bri3bp	0.020258	0.106755	7.40916	18.9126	4.45080909	4.70600091	2.72905409	1.67548773	5.24393	4.41708	2.57078	5.10867
Bspry	2.67871	2.60982	22.2701	12.2274	23.3138273	37.1035864	23.8596818	21.4906136	26.6436	16.2518	11.1006	14.8023
Btbd19	0.0594827	0.361679	5.03921	1.33717	3.13205591	3.88355727	3.50400727	4.59149909	4.30081	6.61478	1.62671	2.63298
Bzw1	38.5297	39.0262	206.347	368.056	149.794523	140.874759	91.3838182	113.092155	78.7073	64.8574	48.2162	85.9802
C1d	1.4284	9.41077	118.761	96.9307	152.632041	133.639255	79.8597818	125.972546	83.0795	57.7219	70.1604	67.9987
C1qbp	3.84489	35.8569	188.953	233.012	172.893568	163.723418	57.9488023	129.749655	86.2372	61.6792	31.5794	75.848
C1qtnf4	0.12741	0.154938	16.7476	22.3605	10.7155518	11.4469282	0.41817475	7.26964364	5.10647	6.00327	1.79162	5.5914
Cacybp	2.01704	3.90645	42.0884	56.5506	91.3107318	53.6512409	40.7237727	58.3456818	39.7195	36.6401	23.2705	27.6385
Calcoco2	0	0.73118	68.0534	264.387	31.5369932	36.7132864	11.0539655	22.2518682	20.9765	15.4064	7.47733	19.0394
Calml4	0.162371	1.37732	23.4387	23.6566	134.691909	117.490705	164.738696	116.563086	49.6358	46.9718	23.3659	54.7736
Capn11	0	0.205312	5.36102	11.7519	2.1601485	3.43629546	0.22688305	2.94919318	1.63407	2.29875	1.18504	2.22094
Casc3	0.511851	0.599638	8.7887	9.31161	5.78999182	6.02721591	2.16267227	2.59634318	4.59388	3.82047	1.19619	3.644
Casp3	1.47027	2.30054	26.3268	20.2179	15.5938136	14.9222864	18.4826455	17.7133091	33.2477	28.0038	27.0176	30.6528
Casp6	0.880989	0.547575	8.99458	30.4372	10.2778009	10.7155518	9.60843409	6.88186	8.795	5.74452	4.10039	7.67917
Cbl	7.84026	7.57361	15.2358	22.8261	10.3694118	13.2206164	3.34374136	7.61378409	16.3109	17.385	7.82489	11.0715
Cbwd1	0.567453	1.88948	19.8534	49.8862	30.3101773	31.3359182	20.2428955	18.5838091	13.8881	12.0396	7.10984	10.8203
Cbx3	0.857213	1.28018	47.4889	98.8939	47.2588534	90.0166091	27.6843182	81.7534182	10.963	8.21878	5.76388	9.87313
Cbx8	0.37242	1.30834	7.14044	8.78639	2.79818364	2.38411364	4.31261455	4.86688682	4.40161	10.1306	4.37618	4.91688
Ccdc125	0	0.212705	6.56142	7.99274	4.58982636	6.98839455	3.67510682	0.86166382	5.07702	2.85576	0.702608	1.86748
Ccdc126	0.447115	0.850445	41.9561	50.6519	13.6591112	18.6919818	6.23661744	15.8016682	8.09631	8.78768	3.75234	7.99868
Ccdc134	0.271969	0.67722	8.7144	10.8852	5.214675	5.28236636	3.37611546	2.60554227	9.47821	9.32974	3.48875	3.73928
Ccdc137	0.0826877	0.312838	22.7509	67.3841	7.69243364	11.1231532	5.37938591	6.70044114	7.44922	5.40022	6.0538	7.34938
Ccdc166	0.440405	1.07721	9.23469	4.17557	3.71827409	3.52907	1.36084021	2.5235	4.45954	3.18895	1.83928	5.33119
Ccdc32	0.302321	0.175069	5.34638	3.43256	1.08584442	0.73878655	2.78652046	0.32711262	2.31619	2.68113	1.88729	4.51798
Ccdc36	1.58474	1.69164	12.6501	4.48368	6.34370227	6.30362	0.5427665	4.88452818	7.8146	8.68251	2.64236	7.8004
Ccdc51	0	0.379995	5.48771	6.9668	1.58629679	1.14246759	0.86343	0.2248936	3.04921	3.35937	1.91988	3.7478
Cchcr1	0	0.0465872	6.80066	5.22011	0.67774164	0.52362505	0.49855491	0.09874914	1.57867	1.56774	0.286245	0.670603
Ccnb1ip1	2.91989	1.38845	38.9566	82.3203	54.1706727	68.6931955	20.4609273	49.06135	30.2849	27.0365	7.99793	25.9637
Ccne1	0.450376	5.49351	61.3987	46.3859	203.6015	221.351682	132.801891	155.832905	169.705	156.739	83.0252	135.176
Ccnjl	0.168811	0.148263	7.74337	1.84424	18.5533227	27.1387046	19.9451364	26.2364409	31.5116	28.1745	13.7494	18.9328
Cct6a	1.52181	3.37448	78.5869	219.434	56.4777091	65.6470227	31.4224227	69.6188591	44.1418	33.9853	22.2618	34.3729
Cct6b	0.0450854	0.237589	5.34508	3.38692	5.90863818	6.53881046	3.41242227	3.93184136	4.38246	2.7898	2.40008	2.04372
Cd24a	0.134187	2.71063	16.6931	20.2153	41.9208227	36.1880591	80.9962909	64.0527955	73.5208	54.993	82.9558	73.6473
Cd59b	3.70088	2.05572	19.0286	5.48807	23.8859409	13.8425082	83.6466318	49.6599591	45.48	16.7116	35.6091	58.7283
Cd63	0	0.490313	99.805	209.378	81.1634455	66.7811455	50.4561091	52.6252	64.8933	59.5329	27.0344	65.3063
Cda	0	0.433085	10.0084	2.79938	3.39341227	8.04546364	14.4499818	1.78267136	13.0266	8.7161	7.83994	12.0407
Cdc25c	1.69197	3.67184	75.1939	98.0598	35.7522182	48.2008727	18.3776318	22.9987727	36.9364	40.2075	16.6868	26.9323
Cdc42ep4	0.333148	0.352982	7.63178	7.38989	5.42446355	3.41572318	2.61071636	3.42996023	4.76232	4.56757	4.10872	4.09128
Cdc5l	1.46071	0.918799	12.2879	29.3865	16.4784727	19.9664636	12.0144136	15.0180227	12.1496	9.44926	5.42899	11.8326
Cdk2ap1	0.500025	2.95344	321.446	705.532	105.187559	104.91805	14.1611818	82.4144364	53.5645	36.2527	12.5595	42.3862
Cdk9	0.811695	1.32501	11.6806	16.7028	13.1764027	15.2039909	7.51820864	13.1208361	9.75537	10.4997	4.09318	8.39873
Cdkn1a	0.828888	4.67758	18.8008	18.9728	44.2756546	43.7162889	58.2730364	41.1494818	30.8002	36.2329	33.9494	36.9755
Cdkn3	0.287524	1.92298	29.7152	22.1804	65.8354136	64.1257773	4.37493818	17.1035864	30.8504	19.6042	11.2981	10.5598
Cenpi	4.28316	4.60101	17.7454	28.0388	10.4367336	12.4682632	8.41041046	10.8068146	11.75	11.0026	4.2267	12.1642
Cep97	0.757249	1.6746	25.7307	22.6083	56.3794318	70.0740818	55.9270818	48.9241182	42.2353	55.5616	23.757	28.8944
Cggbp1	0.471931	1.72856	38.3428	26.6403	89.3471046	72.5755273	44.3693891	69.82095	35.9652	26.2426	15.8954	35.1605
Chac1	4.65001	4.61479	17.2551	1.84276	1.05110859	2.71830591	0.50813209	0.85959486	6.40572	9.78192	6.11859	5.96878
Chchd4	0.143622	0.669502	18.3127	63.3915	16.1151091	13.9639473	8.21165364	11.1840124	16.7131	9.4091	5.977	11.8115
Chd1	1.0804	0.852481	12.5264	19.8031	16.4603682	15.6394773	12.5450514	15.0302392	9.51445	10.0969	5.37369	9.08659
Chek2	0.835627	2.03238	45.4813	127.22	23.2553621	26.5466273	9.53517818	18.8176696	27.006	25.4975	5.55187	20.65
Chit1	1.09014	2.86664	15.9309	4.87507	12.1594741	15.9132046	1.74047386	9.50595636	23.0708	12.8658	13.437	12.5864
Chka	0.268378	1.32832	16.4082	32.8136	60.2283455	57.8422136	27.7597409	66.4123	42.3378	31.9338	11.8892	29.4098
Chrac1	0.12334	1.29987	22.4599	38.3223	12.8910332	25.9807864	6.8085298	7.80782818	7.4321	4.80791	7.35367	9.82275
Chst12	2.6011	5.49385	26.1589	16.313	17.8365364	15.6931818	13.7104777	14.9686955	15.954	28.412	11.0313	23.5588
Churc1	0.803439	3.03696	38.7114	77.1302	26.2364409	38.3647591	24.6255591	47.7722182	44.8097	29.9465	31.2247	32.73
Cited1	1.12483	5.39586	113.528	349.873	190.574273	120.939486	180.437864	149.794523	62.4634	75.0091	46.4242	88.3097
Cldn6	0.168595	0.911212	77.8497	25.7988	13.6051764	15.4400318	21.0951409	19.3220318	27.3575	25.838	16.8082	29.7307
Cldn7	0.939605	0.625713	9.92083	10.3025	6.56283432	0.67801218	10.8226136	1.26162927	7.2409	7.43249	3.90098	6.73494
Cmtm7	0.0920047	0.328732	5.69163	7.04732	5.67646636	2.68783591	1.39669805	2.12220636	7.47017	12.1552	2.21574	3.45612
Cndp2	0.334512	0.195863	23.2226	90.768	5.88046955	8.99847182	2.28911773	6.40541046	8.64455	9.15923	2.00614	8.23793
Cnep1r1	2.5229	3.10391	41.3387	50.6708	57.7276773	69.67005	52.6816091	75.9195818	33.173	29.5816	16.7314	30.7423
Coil	2.86456	1.6197	15.2596	19.5192	12.0028827	12.802288	5.90686091	7.08055909	8.35574	7.73954	5.84725	6.98621
Commd5	3.30795	1.73524	41.64	77.4611	25.4104632	15.1466182	4.88919864	16.8921136	18.284	9.07965	7.33675	12.5164
Commd7	0.395488	0.5281	22.4328	18.5489	16.9849091	20.71755	4.10156546	11.9623159	9.06403	9.63071	3.71756	7.72171
Coq4	2.29083	2.32967	31.5655	33.523	14.4814864	12.7135093	2.74029409	8.0878303	13.4934	13.6394	5.71572	9.416
Coro1a	0	0.0202286	5.14091	6.62809	1.91402465	1.22936618	0.16168926	0.08110411	3.63754	1.75011	0.957926	3.36451
Cox11	0.696153	2.37313	8.1962	5.29742	13.6727936	8.415975	9.67730864	6.91493355	10.5364	7.83188	6.50082	7.03355
Cox7a1	0	0	18.4176	29.854	0.87079686	16.0177379	6.93344173	20.4401227	1.84683	3.2925	14.279	1.64756
Cpn1	0.36384	0.589942	18.0528	21.5158	3.20837773	2.77792746	0.26767759	3.07829455	3.53432	2.61144	2.19943	3.09026
Cpne8	0.0448191	0.106287	5.8916	1.42011	8.36280898	7.24726955	22.5362	10.6485232	1.94518	0.879824	10.5899	5.87487
Creld1	0.0781989	0.206041	7.87431	4.35257	2.68208364	5.49569106	0.39725017	2.62572136	3.10862	2.67158	0.516002	3.38678
Crem	0.969955	0.717479	7.88694	8.16149	5.98162864	6.65220273	4.468	4.15364909	4.64067	3.2541	3.55157	3.65274
Crip1	0	0.182244	13.9032	2.6562	44.5810091	48.4451636	107.496941	26.1526455	50.2446	74.6732	85.0277	45.4652
Cst7	0	0.0401291	46.3417	50.7273	34.1457364	33.1828455	3.96054273	35.1923136	24.7421	13.621	5.2554	16.7979
Cstf2t	1.92369	1.20152	20.0676	37.6301	31.2375227	35.4370313	17.7569409	40.3996455	19.0212	14.5135	9.54275	18.5418
Ctrb1	0.115751	0.140757	7.62222	2.49236	11.4084236	7.59563727	3.43138159	2.55769227	14.1061	4.1079	4.48872	9.32833
Ctsa	1.06214	1.06488	29.3326	101.944	15.1146008	19.71615	3.13607136	10.1367155	20.8589	18.6358	6.59738	24.1884
Ctsc	0.124831	0.784326	130.89	474.784	52.3897136	92.6521636	35.5414858	55.8933682	40.1579	34.0689	17.1262	40.7194
Ctsz	0.18621	0.377406	23.9124	96.4295	30.4041091	43.4807227	37.1807046	41.0559546	51.6948	63.1432	37.0809	56.2899
Cuedc2	0.229231	0.154989	8.20036	17.313	7.72728773	4.80527091	1.83817364	2.63723273	7.44464	6.12633	2.02608	4.13858
Cul3	3.91969	1.91782	177.751	314.991	103.517578	99.8265	20.9689875	60.2283455	63.1986	42.6275	19.4138	49.4485
Cxadr	0.466017	0.589853	22.3689	52.2104	25.1653955	32.5578955	28.0212955	24.0573268	24.2176	18.5754	9.51614	16.2275
Cxcl16	0	0.127919	14.1824	3.90968	3.64629273	2.31873318	3.46654364	3.02258409	12.0993	10.3039	2.09242	3.02977
Cypt3	0	3.08977	7.27347	1.90526	26.9503864	52.8871909	62.5184	33.6622818	31.8698	16.3578	16.3787	25.3351
Cystm1	3.69452	4.85954	33.2534	17.9799	161.539073	131.634614	87.2155182	190.041727	95.9358	88.2984	50.8603	71.8278
D030056L22Rik	0.611461	5.39096	128.95	149.809	107.666923	127.900368	75.7251	145.40295	112.825	73.136	46.1337	72.4685
D16Ertd472e	1.23536	1.21943	15.1816	23.9629	5.09609859	6.92283233	2.17102182	6.17125636	6.3153	5.44309	3.32737	5.96067
D1Pas1	0.442168	2.36783	19.0829	25.2447	18.7423318	13.5784673	11.7590805	17.2823682	12.3197	8.76132	5.61944	9.21687
D430020J02Rik	1.17663	1.54747	5.62556	2.56192	2.13200546	4.97601409	1.97850818	3.75928727	10.2321	10.2715	7.85125	7.60321
D5Ertd605e	0	0	7.45141	6.62927	24.4126546	29.6679636	4.00269636	16.5090682	20.9926	13.5508	2.80332	9.7429
Dancr	0.0922562	1.36495	28.6918	102.054	95.4126364	96.4272273	82.1939136	115.610727	102.09	69.9298	51.6252	61.003
Dbr1	1.12805	5.51004	22.0404	18.9844	17.0155555	9.78889136	22.0569273	23.4197227	27.0651	25.1078	16.2247	21.8055
Dcdc2c	0.0997035	1.02357	6.93688	1.92347	1.5053385	3.46770682	3.896015	2.05331	5.15932	2.28675	5.40638	7.5197
Dck	0.934089	3.25833	15.5645	29.7814	11.084163	12.5961405	4.972475	7.91920455	14.3439	16.5514	8.14212	10.4057
Dclre1b	1.56308	2.07728	13.6243	16.9261	4.88919864	3.41242227	0.78629432	1.65585909	6.66755	5.21289	2.13216	3.18799
Dcun1d3	0.78984	0.83658	5.15818	7.33077	6.64286	3.66974773	1.79259318	3.49223955	4.18609	2.86081	2.09065	2.45004
Ddhd2	4.15043	3.02215	15.0991	23.2473	39.4742091	68.4917864	23.3877636	31.6537046	21.13	19.309	7.65608	12.5008
Ddx20	3.82478	4.17245	55.8583	124.943	36.3083068	33.9512091	6.64694091	24.8684	23.6244	23.8109	8.8354	15.6397
Ddx43	0.0710231	1.09402	5.79789	1.47602	13.8111809	10.7518896	11.7086741	4.65197818	11.0479	9.57414	4.01969	4.74865
Ddx54	1.43692	0.9191	24.6832	70.9804	10.4833927	11.3207385	2.96266204	4.86799318	5.02618	4.23285	0.85201	3.54953
Deaf1	0.0785614	0.909597	8.64754	5.7196	5.23540831	8.71816773	2.98386136	5.05360346	6.07378	12.2843	4.78259	4.29323
Decr2	0.425914	0.549335	27.6772	70.6064	12.3478823	20.3850546	4.012645	9.64548955	14.1304	15.0526	9.73187	16.7751
Dedd2	0.266264	0.125921	40.4922	30.4439	8.33152227	4.07224	7.23648091	5.21266727	13.6037	11.9791	8.17089	12.0849
Def8	2.52693	3.00766	19.2394	32.5819	1.4536255	3.54674364	1.25214611	1.661585	2.79355	2.33619	1.67392	2.76892
Defb42	0	0.0878254	22.5386	55.2679	38.8036955	84.0227318	5.39285409	84.1260091	14.7772	5.92521	8.07551	11.3051
Dennd5a	1.7611	1.97646	7.89036	6.24655	8.89415364	7.92857727	8.73446818	5.9375075	5.4379	5.97294	4.0373	6.69514
Denr	6.09275	10.4113	70.2911	112.178	115.443659	122.306546	53.5318046	75.3029727	40.6688	41.574	25.8721	43.9565
Dgke	1.67028	1.96966	17.9234	26.6223	14.8553636	17.7569409	7.986945	14.0400727	15.8904	9.90304	4.38026	8.74413
Dhx9	0.486984	0.439386	5.34534	11.4657	9.15438364	6.94823364	7.22712136	9.78889136	10.351	9.72303	4.16643	9.61427
Dido1	2.8644	2.21169	11.0657	16.6153	11.1806899	7.02047318	8.19479955	10.2810568	10.4113	10.0173	6.55643	7.78632
Dio1	0.0994412	0.181391	5.44763	1.83778	0.530201	2.86681896	1.92293864	0.21820024	1.65086	2.35868	1.4085	1.31921
Dis3	0.455503	1.56371	18.274	25.8463	21.5730455	16.10205	4.32106227	20.6440818	11.2692	8.83682	2.79096	6.31904
Dkkl1	0	1.64412	38.9193	38.5113	43.9867273	58.0376364	53.2221091	79.0173591	38.9173	29.9076	30.2438	51.0956
Dnaaf2	0.115911	0.619624	15.709	39.065	8.40459364	9.23861046	8.42240591	8.91240636	6.03985	7.71865	4.21801	9.51294
Dnajb14	0.743214	1.32912	78.4767	115.563	72.2260182	59.8647773	15.0064636	34.4307	62.1838	49.7763	15.6935	39.1353
Dnajb9	10.3985	21.7605	343.077	792.073	462.794636	611.701818	381.006818	567.777591	312.98	232.989	200.434	306.554
Dnajc12	0	0.556228	37.5671	52.305	62.0926136	75.4717046	32.3375046	88.0857909	28.2485	22.4469	21.194	39.7128
Dnajc4	2.01378	2.49983	24.4885	12.4285	19.3915909	15.6802546	25.60139	13.2206164	13.3443	6.87117	8.7046	14.7101
Dnpep	0.100998	0.481049	18.6307	22.1895	7.47594409	12.6227077	7.14275591	3.71949955	18.0011	4.86531	11.3787	12.2472
Dnph1	0.0842247	0.0682811	11.1565	20.4295	9.83870773	14.81525	0.39185419	6.18818591	5.38298	10.816	0.763142	2.92804
Dolpp1	0.0413934	0.251573	9.14387	11.5056	3.31204227	3.178145	0.23348739	2.75545409	2.22824	2.65852	3.22585	2.9225
Dpagt1	1.39411	1.33573	7.13994	11.4987	10.9230646	13.4319921	7.74862182	10.3665091	18.6113	18.8368	12.5048	11.9937
Dppa4	2.19867	2.13195	75.7788	217.592	195.84925	233.805273	101.3488	175.276289	62.733	42.0114	19.1926	56.0332
Dr1	3.48602	4.348	54.1796	71.4989	44.5440546	43.1786136	27.4737864	47.0579773	38.3967	32.6172	19.3375	38.5408
Dusp22	1.1004	2.61503	12.9706	6.66451	4.09598273	5.5105244	5.16378864	6.68441061	10.5051	5.61072	3.85845	5.75349
Dusp6	0.651427	1.93096	19.4244	1.71114	17.5544546	9.90882091	29.6516	22.7109727	18.0806	23.8867	18.5763	25.1599
Duxbl3	2.42594	9.22073	17.7977	14.621	0.66194809	1.40061905	0.57658036	0.55871236	2.42296	1.1386	1.07138	2.1908
Dync1li1	3.98584	2.93043	27.4221	41.0688	19.2483636	18.1546773	9.62950841	15.7327727	11.7011	10.3403	4.96882	11.8165
Dyrk3	0.612161	6.06405	43.4516	14.1393	5.39161273	3.72316015	8.39914818	6.20248955	14.6693	10.095	7.49532	10.5331
E130309D02Rik	0.0663604	0.645597	18.1133	28.6292	6.91848309	4.61239409	2.68918227	7.99824864	10.5276	9.2814	6.23096	8.60387
E530001F21Rik	0	0.166157	15.1481	27.0549	4.66647046	7.01030227	0.89665282	2.52530636	3.38008	2.38586	0	3.13976
EU599041	3.84901	2.68163	34.0137	22.1477	15.6021364	26.8628864	7.21932523	21.9283864	7.30121	9.53638	7.37369	10.8875
Ebp	1.12945	2.55621	36.4636	50.6874	20.1880455	17.2823682	3.096855	13.3549838	15.0271	16.5628	11.3336	18.2588
Echdc2	2.22358	1.82498	17.8917	38.9667	7.02531546	11.7129668	8.27462418	4.96615364	10.2738	5.49418	5.64998	6.75883
Eci1	2.6606	2.01779	84.7326	173.78	107.194891	87.4451091	24.6421546	53.3207364	45.3697	44.3282	18.615	25.7662
Ei24	1.79789	3.81877	39.6131	125.512	26.6974318	31.16595	19.2202682	24.4126546	18.2653	15.153	10.1717	24.0758
Eid2	0	0.334073	8.23264	6.56026	26.5624182	30.6558046	8.63346636	23.7652727	9.6383	9.3369	3.83088	6.57483
Eif1a	0.735815	2.41813	36.5323	50.3061	47.86245	40.3083171	40.9095227	43.3474	34.6182	35.348	34.1637	46.5037
Eif2ak3	0.339095	0.713466	5.07751	5.71459	9.43332227	13.924788	13.0644564	12.4411459	8.43268	7.69551	6.10693	12.109
Eif2b5	0.570851	2.59413	16.8173	28.8938	9.48108046	15.1112228	3.95921136	9.16236318	9.13414	9.67732	2.83691	9.23437
Eif3f	0.280991	2.11857	12.974	7.98282	22.9020546	26.1630636	7.01703546	11.8082786	19.0429	18.7691	7.20354	15.4899
Eif4ebp1	1.09701	2.34463	12.1335	34.9287	136.856068	108.782805	80.0924046	99.4374114	77.8025	68.9315	39.6597	56.0641
Ell2	3.98601	4.27321	27.7418	45.4842	34.9840409	43.3474	20.1253864	35.6979864	27.4821	20.1743	15.5572	23.3122
Elovl6	0.0239853	0.0777822	8.72146	48.9922	6.05962091	10.6070086	2.91375917	7.34937136	4.62407	5.50623	2.89465	7.39094
Elp6	1.88326	0.841293	45.7264	47.8872	15.2256955	15.2899818	5.51995318	17.89275	19.8311	12.5434	7.33887	14.985
Enpp3	0.525493	0.251248	5.43791	18.1657	3.09024318	7.10363727	9.33789773	2.90098902	4.32049	3.93348	1.61603	4.03856
Epcam	0.346494	0.639849	62.1086	65.9774	40.1516438	133.343277	56.0883682	74.8194046	62.9932	47.893	45.611	57.3866
Epm2a	0.522907	0.600554	6.64528	3.43335	4.41642182	2.255435	0.63850391	1.88825	41.5864	28.0286	6.6802	30.1518
Ero1l	0.19744	0.506889	10.7141	8.66812	5.35574705	5.91338091	5.22275455	5.20045114	4.28059	3.44099	5.11211	4.0066
Esf1	1.16157	1.99003	28.79	55.3151	46.8659318	43.5907798	22.22755	42.2728818	21.8183	16.4409	9.28397	18.6464
Etf1	24.9156	28.3393	114.99	212.267	88.5545955	96.2664318	78.7716409	92.6521636	59.5402	54.4151	41.7009	60.5196
Etv5	1.00044	1.15423	9.38444	7.96355	6.25973864	7.50881273	5.96073909	5.75087091	8.59328	5.98149	4.58232	6.21559
Eva1a	0.0923871	0.468123	10.9628	13.7961	10.6390864	4.60498303	2.03192546	5.6599372	9.41206	4.89078	2.23117	6.0606
F11r	0.40384	2.36737	44.2051	100.627	14.4169318	15.8907182	8.34708182	14.7160546	33.2295	26.3062	19.1081	34.7995
F2r	0.316667	0.449278	6.31658	2.13031	5.31197	3.94698727	3.88514046	8.31306046	8.11062	6.66817	3.4847	4.95183
Fabp4	0	1.86037	71.5857	197.885	0.65159314	0.21066044	3.66974773	1.66036182	0	0.642668	2.10369	3.27482
Faf2	0.539081	0.23901	16.358	32.196	5.93367682	5.5008694	1.68131724	4.61239409	5.58213	5.16365	1.97212	4.66193
Fahd1	0.122567	0.621042	12.6015	1.30783	9.00177182	11.4939689	18.6412773	8.20881409	8.41259	10.0154	8.65299	9.18218
Fam136a	0.311592	1.24201	8.90755	29.8935	38.21645	30.1838409	24.1470541	30.1528	19.0383	24.2733	12.1002	11.8239
Fam169b	0.24215	0.109065	5.19736	6.95241	2.40302864	2.83070227	0.13346556	5.39011046	3.05366	3.08318	0.349742	1.31419
Fam20b	0.189264	0.411501	5.56918	5.30213	4.40260364	4.82024227	1.99032956	3.036155	4.2952	3.99276	3.1506	3.52766
Fam57b	0	0.017243	8.68303	14.8971	1.88936273	2.45495727	0.69007612	1.37043818	2.445	1.51067	1.44743	1.5496
Fam76a	0.254879	0.700298	16.7282	29.3637	10.6163632	15.3602864	12.7273868	18.348375	10.0295	10.3801	4.9805	8.01588
Fbl	0.632132	0.400368	8.25341	14.6732	0.27497658	0.21693514	0.30271428	0.14673181	0	1.32034	0	1.01372
Fblim1	0.074309	0.180735	9.2725	13.1986	1.74637682	6.06993546	3.6525	4.80050682	6.9755	9.52734	3.1067	5.35742
Fbxl15	0	0.306008	5.57391	10.2768	0	0.3302472	1.07450218	0	0.947835	0.601973	0.565822	0.686425
Fbxo15	24.5245	28.0651	513.237	1590.06	259.220409	334.903682	83.1323136	177.058361	234.303	146.438	111.958	193.454
Fbxo45	0.217058	0.300623	7.44522	10.9242	10.8565518	12.8784214	6.89574591	15.5651318	6.16479	5.61577	3.39868	6.0273
Fbxo47	4.02683	2.5878	15.1416	16.3986	12.5371227	15.1179788	6.03705955	17.0512828	8.06124	8.1915	2.83195	7.73617
Fbxo6	0	0.182384	38.999	31.1145	10.99063	9.86967727	2.0976003	6.76625386	12.8509	15.5524	4.48374	7.18313
Fbxw2	3.01496	3.24236	16.0843	21.9317	8.95369773	7.24247409	4.03533364	6.63842	9.22769	8.10487	4.78379	4.84811
Fcgr3	0.837619	2.82073	172.343	197.413	232.6565	299.500273	67.614789	139.071596	132.143	124.202	44.8172	95.8634
Fcgrt	0	0.0764643	9.4333	25.2937	7.01703546	10.1506414	4.72049682	5.05900727	3.88276	3.09171	2.27363	4.47247
Fem1c	8.50478	11.5898	48.5674	52.7574	58.9105182	52.7184546	37.3035864	63.4781	42.3843	32.9212	22.3279	37.2686
Fgf4	0	0.0201259	9.55965	7.66714	6.59023682	8.60822818	8.755795	7.45754046	5.48849	2.27161	0.497778	6.06475
Fhl3	0.0489656	0.20841	8.44049	5.26027	28.4358	24.85925	29.9194046	30.55305	9.22213	7.09481	4.9428	7.27482
Ficd	0.378994	5.46346	69.0817	72.3691	31.7387182	30.3162068	11.6724586	21.1347	34.2502	31.9493	15.3601	23.4353
Fkbp1b	0.898877	0.809684	7.94178	16.4654	16.6928	4.93148864	8.12445409	9.81353399	12.464	6.86137	8.8242	12.3824
Flt3l	0	0.0797914	6.2108	8.27254	1.12700786	4.39319818	0.13372761	0.20110172	4.26264	3.24847	3.48641	2.58542
Flywch1	0.368215	0.261205	5.99302	3.11411	0.55440759	0.90274888	0.459298	0.71229064	1.46972	1.11307	0.193167	0.930583
Flywch2	0	0	7.27732	14.802	12.3445073	36.4493046	22.1198869	43.1579182	14.3145	14.2866	9.64721	20.788
Fmr1	1.10533	1.6302	9.24878	12.016	30.99025	25.430195	20.9541955	19.6876682	17.3057	16.4662	7.95755	12.589
Folr1	0.134757	0.901335	123.534	307.957	117.642241	129.5605	49.8583091	70.8468273	86.1716	76.6368	37.3	83.4347
Foxred1	0.137211	0.500631	5.5487	7.16593	6.33724046	3.68985727	6.18818591	3.29278138	9.4836	8.03493	3.88234	5.35694
Frrs1	0.122792	0.134568	9.69562	46.668	2.86211909	4.17109955	0.23748131	2.56252727	3.82062	2.78204	2.74277	6.46387
Fscn1	1.03085	1.90361	16.5794	17.1088	2.25447773	0.91438509	3.69952682	0.86130273	3.43329	5.20903	3.85191	6.95191
Fundc1	6.86241	22.129	152.436	12.1852	88.3980091	47.7722182	132.949168	58.2730364	89.5541	48.1478	104.023	129.718
Fv1	0.125637	0.585667	7.45165	10.0963	3.813355	3.37387864	1.40894618	1.5858052	5.93245	6.46741	2.06423	6.07418
Fyttd1	2.26567	1.31394	19.8934	28.4693	21.1972	18.4350273	5.54719	10.6257032	10.5439	8.14577	4.04265	9.33319
Fzd7	0.465806	0.432461	11.5904	18.8053	8.72136955	8.45577773	7.96991864	9.40054636	6.91576	6.44115	5.14129	6.76206
G2e3	0.705889	0.831352	23.1596	11.5134	19.7095364	27.6059455	17.5860091	19.98385	14.5308	13.0349	13.0973	19.2133
Gabarap	6.93684	8.21799	71.0311	98.7578	106.589023	125.000582	33.1325864	106.934536	72.1904	83.349	36.0127	54.064
Gabarapl2	12.2181	12.8133	115.494	407.502	64.3715909	67.2126273	20.8759091	53.7514636	36.5017	21.7949	23.3841	47.0531
Gabpa	0.130124	1.81686	77.6626	104.685	56.5588318	70.1237136	20.4401227	48.1620136	35.4513	27.0418	15.2261	41.0901
Gadd45a	3.08475	2.67945	14.5793	3.83388	51.0741046	42.6763091	41.4679636	44.0534591	29.3254	23.8341	9.82217	17.0586
Gadd45b	2.73962	5.32477	22.7089	23.226	59.0697	30.1396909	34.2955068	11.7527936	97.682	101.803	35.8238	55.1805
Gadd45g	1.21855	4.7277	6.70599	0.658345	14.52815	4.96906955	11.5680435	7.29818364	20.1766	26.5618	16.4858	20.5688
Gal3st1	0.0513799	0.187445	5.5381	5.02016	1.48015659	0.04387792	0	0.41611896	1.23571	1.79737	0.983775	0.230315
Gal3st2	0.627313	2.24135	26.8827	4.22256	3.24911864	5.44690955	1.71719046	5.98398818	11.1982	3.46474	8.35245	11.9284
Gart	1.27608	0.480974	13.5809	34.2092	3.14576864	4.40693773	1.08126146	4.39038046	4.41072	3.7078	1.12802	5.18369
Gas5	0.436037	1.36526	5.5035	18.7148	625.828	625.828	512.997182	447.314993	338.075	263.706	124.095	193.877
Gata1	0	0.291666	51.2449	68.3811	9.39200546	10.8265868	0	4.49868682	9.50576	8.83402	6.99775	18.5089
Gata4	2.91394	6.23017	16.831	11.8738	9.30088409	9.78014068	3.90641727	8.76218773	7.05633	6.32301	4.18106	13.5159
Gba	0.268275	0.155354	5.16157	14.4504	2.980075	3.33155	3.44929864	3.33833909	12.5051	12.276	7.90775	14.2077
Gemin2	1.09492	1.63875	19.5469	62.4912	11.1840124	14.9631091	8.33152227	16.3128257	10.0964	6.65384	2.51161	11.2904
Gemin5	1.07692	0.353027	11.9196	38.1434	7.05926546	6.93551955	3.413795	9.70749136	9.3399	5.26616	2.2977	4.25299
Gfod2	0.546761	0.506594	12.9189	22.4011	0.36879313	1.47372877	0.30825164	0.74371132	0.906229	0.322527	0.0904237	0.976732
Gfpt1	2.23805	2.33386	12.6187	33.3407	8.73446818	11.7182505	3.13705773	6.53124273	6.79942	4.38037	2.45937	5.43513
Ggt6	0	0.0361195	5.60862	5.99586	1.68786864	1.53011836	0.2608417	0.6864737	2.16722	1.37967	2.80548	1.81933
Gip	0	0.158065	6.10598	4.62684	2.15342046	8.58635623	0.31227779	4.18762682	0	0	0.748327	0
Gja1	0	1.0871	7.23596	50.6758	9.78889136	48.3363682	26.6865409	22.6083955	5.95958	6.9772	3.39767	10.5766
Gla	0.520934	0.915056	21.206	34.1569	44.3062636	54.0121046	39.1805409	18.5986773	27.3177	33.0519	14.2696	25.2115
Glb1	3.80121	5.70711	18.1273	40.6179	3.38446136	10.9624477	6.62659318	5.32737182	8.02791	12.1833	6.93224	13.8835
Gldc	0.174992	0.331031	6.94719	19.9271	6.68104682	15.0365483	2.91033727	10.0249782	5.42715	4.13447	2.26539	5.90874
Glod5	0	0	12.4379	13.9353	17.8658273	24.8433591	0.83034798	12.7273868	5.0702	7.85174	2.14162	10.0007
Glrx2	0.164124	0.274438	5.69474	8.93519	0.94257936	3.71397818	1.22707636	1.67721909	1.47793	1.89419	1.63089	3.05733
Glul	2.08165	6.504	86.1709	123.347	90.3553182	103.517578	52.7948	66.2824064	98.5907	81.0048	47.5475	83.6747
Gm11517	0.1777	1.87228	858.52	2512.88	1151.52146	1389.27255	398.738909	860.128955	366.989	238.771	139.696	474.301
Gm12789	0.124245	2.31245	103.547	38.5029	69.2430606	51.2523	16.698637	38.4965682	80.108	57.0717	47.0261	53.3571
Gm128	0.0579784	0.117509	11.2968	8.80183	0.32845777	0.499198	0	1.18572868	1.10364	2.50727	0.823241	0.256958
Gm13083	2.24483	10.7059	21.1762	1.57919	6.56723227	8.29600818	31.9504227	8.52357409	23.7951	9.92473	25.8848	36.2578
Gm13102	0.064404	0.445339	17.97	92.2356	3.64163296	4.72860773	0.45060283	2.17677273	1.95163	1.87053	2.23625	2.04786
Gm13128	2.59678	1.29042	26.7261	35.242	5.82795046	9.42268909	1.61253771	7.03690409	12.734	6.40989	3.84851	8.48166
Gm14743	0	0.300281	18.7193	0.849005	0	0	0	0	0	0	0	0
Gm1527	0	0.699616	9.26973	1.42063	2.97863273	1.06412918	0.09956157	1.33880053	7.8908	5.6767	3.10854	5.13944
Gm15455	0.174668	3.5756	40.4381	32.1793	24.8843364	30.9747727	30.5797	31.2676182	26.9701	20.7881	16.1437	26.3893
Gm16973	0.653245	0.206282	5.52366	1.13273	14.0899773	11.9459091	1.0903405	8.77729273	9.88664	5.60114	3.23609	1.43363
Gm1995	0.653914	3.74954	35.7898	37.2394	3.09827591	4.43727909	0.72424405	4.58125636	4.01787	1.947	1.79242	6.0809
Gm20337	2.41846	2.65505	7.94716	4.26381	18.2232818	18.6740709	6.12692318	17.8365364	11.4729	7.3897	3.67382	12.034
Gm2a	0.188402	1.10391	37.1536	62.4012	63.5457591	122.738477	40.6490455	86.3277727	36.3043	32.3577	18.9945	35.9379
Gm3139	1.94235	1.61405	79.0652	94.9372	202.777134	222.689591	35.9505455	111.975859	129.272	74.3613	28.7826	78.0266
Gm4827	0	0.4348	7.87797	0.340692	9.13690046	7.10083682	1.05175118	4.73663273	7.95458	5.65772	11.7971	16.2799
Gm4858	0	1.27122	13.575	5.01267	21.0556318	15.1590773	7.76358465	14.9631091	36.5414	43.4797	35.4622	28.4181
Gm5150	0.110826	0.381843	5.17283	0.140258	0	0.11205238	0	0.23001259	0	0	0	0
Gm5538	0	0	8.99612	0.637587	0	0	0	0	0	0	0	0
Gm6402	0	3.00803	19.7641	4.98274	3.07948864	2.301825	1.17219223	0.3080811	0.908045	0.824874	1.80526	1.97186
Gm6568	1.2251	3.06982	51.1527	79.8904	9.81036854	17.0977091	13.4511036	23.3292546	13.661	8.84245	6.28114	13.5565
Gm6880	0	1.60253	23.5782	50.1614	37.1222273	31.2187091	6.05073	32.7517318	15.9429	13.6686	5.49153	15.3783
Gm6890	0	0.289518	5.65647	2.99882	9.98812636	8.22268727	1.12796341	1.91657205	7.77131	6.49115	1.18137	2.2084
Gm7102	0.256124	3.7632	47.4615	11.0453	16.1679273	19.8694409	7.29231591	13.26812	32.6248	19.2142	13.744	19.4367
Gm8615	0.326502	0.428193	5.80443	11.2534	0.71861989	1.48860059	0.75371259	0.1559881	2.26521	2.23256	0.376153	1.05721
Gm8994	3.51649	57.5033	127.185	34.083	5.71385833	9.07476364	31.25075	9.94757046	73.5818	29.9584	57.1978	52.6134
Gm9	0.0497571	1.05889	26.5175	31.8266	158.532782	173.888636	56.7509136	151.504432	39.5959	57.5984	18.6302	55.9254
Gmeb2	0.0722753	0.139164	5.41429	3.22082	1.75523818	1.01122818	0.37624249	1.70325818	3.12517	2.42819	1.00938	2.06437
Gna11	0	0.630649	8.71387	5.00901	4.82395705	3.65535636	2.89367773	2.62011046	5.10417	2.62738	3.43263	5.50059
Gnl1	0.665564	1.16911	9.24759	9.20097	0.72994168	1.23873341	1.176207	1.187949	0.832535	1.38952	1.2455	2.98283
Gnl3l	0.48849	0.181321	8.28354	16.6532	16.8921136	21.7862	8.4485325	19.0096318	4.27073	5.1146	2.20855	3.78399
Gnpda1	0.864303	0.748796	8.01244	17.3777	4.50369068	1.37739746	0.17855996	1.83640273	5.20277	1.83277	1.84018	2.35117
Gorasp1	2.30521e-10	1.77682e-10	9.80613	26.1093	3.03247	3.26974091	0.7152675	0.60935982	1.28669	2.87537	0.109823	2.19466
Gpatch3	0.159248	1.2265	15.7523	8.61579	0.30572611	3.05474939	0	0.44369591	5.46535	4.61669	1.55561	2.91467
Gpkow	0.828147	0.520335	14.1568	38.005	14.7071636	12.1256782	14.2855455	11.0644823	5.8712	6.68427	3.13915	7.3559
Gpn3	1.29281	1.95893	133.165	328.773	64.8457455	92.3480773	22.3235409	34.4533182	42.8178	40.225	6.66097	34.7087
Gpr160	0.788041	1.03169	9.67286	11.3176	14.3677591	14.4047773	20.2768091	12.5491841	22.2216	22.6496	12.4808	13.6245
Gpr161	0	0.200738	12.0082	19.6472	8.20178727	11.2330805	2.47035773	5.82122386	7.04031	5.43693	1.55706	3.12121
Gpr50	2.84613	9.70574	80.8616	18.6798	26.730266	15.6229409	60.3277955	36.4357773	34.9208	38.1981	42.7009	70.119
Gpx1	8.20249	12.967	96.7322	216.114	276.485273	254.476046	284.115909	291.255136	191.005	192.309	120.037	155.865
Gpx7	0.297006	0.331079	17.3218	8.26659	2.191735	7.49906364	1.73686909	3.37387864	5.50871	3.75105	1.36781	5.44128
Grb2	0.46947	0.975313	8.73914	16.1776	7.60315091	13.3800638	2.56366046	4.53111546	8.00794	6.46587	4.82247	5.50747
Grhl2	1.25412	1.60788	11.681	16.596	10.2039314	13.861675	4.65897546	10.3934859	13.1353	15.7763	5.88808	9.85202
Gripap1	1.05734	1.0274	12.7467	13.7383	2.53428227	3.63335591	0.98388199	2.21584727	1.24527	2.3543	0.685837	2.36375
Grwd1	3.63995	3.80881	49.5447	125.732	22.1898636	24.7800273	4.65567636	11.2291977	25.6717	18.044	7.6153	19.4729
Gskip	0.436208	0.790172	11.554	23.2542	9.84778046	15.8599682	8.17669091	9.45436136	9.14674	6.09007	5.71889	8.54953
Gsr	0.685783	1.7606	5.46101	16.243	2.36133864	3.37486409	2.87470864	1.22526318	2.5698	4.54877	1.2814	3.469
Gss	0.9759	1.61136	14.7232	7.83752	2.59861273	7.02531546	0.22851444	4.76926455	4.19105	5.26468	2.8022	3.23222
Gsto1	1.57665	1.11842	18.0444	17.4175	66.0388273	39.8205283	66.0388273	80.8840273	43.2074	43.1114	45.0297	37.8317
Gt(ROSA)26Sor	0.0840153	2.58486	65.2648	74.2392	111.7349	106.816409	59.5536046	99.5623068	76.5197	64.8492	32.7026	58.4194
Gtf2i	0.0839124	0.318816	9.24125	10.7064	2.49295318	6.56566955	4.89742682	5.352295	4.39624	3.72243	1.87573	4.24635
Gtf3c4	0.198484	0.420898	7.4411	12.4111	8.39138091	10.0287568	6.32070682	8.54730296	6.34646	4.8341	2.64962	5.89408
Gtf3c5	0.514065	0.394827	25.0506	40.9664	16.2823046	16.0415682	8.12072864	13.7327973	14.3662	11.3518	7.02921	14.6953
Gtpbp3	0.325322	0.120884	12.2357	9.03047	7.42366939	6.35179046	0.80605046	7.87583227	5.77716	3.38115	1.91375	5.34999
Gtsf1l	0.585762	0.759793	14.8346	17.1424	11.5607668	26.4786727	10.8390477	18.2744796	5.08836	4.60974	7.55537	4.23924
H2-Bl	0	0.819975	6.93147	3.48605	1.02555341	1.29531405	3.12716364	0.91234841	5.02811	4.31196	6.01757	6.23402
H2-D1	0.0944486	1.2255	9.912	5.9693	2.57180636	2.90098902	5.56386727	2.03029182	7.1827	6.80711	6.65912	14.597
H2-Q10	0	0.123069	6.54701	11.2429	3.59363409	4.10768576	4.30115	3.97137091	3.32617	2.79331	2.2098	3.61049
H2-Q5	0	0.0208186	5.91279	5.18081	0.66365486	0.20845186	0.29356572	0.1400201	2.66743	1.93713	1.44205	1.65271
H2-Q7	0	0.277733	20.0688	43.197	2.41604227	6.75893682	3.57133818	7.0868	4.10519	3.72344	4.81575	6.98888
H2-Q8	0	2.50458e-05	23.2626	43.3159	0	0	2.48e-191	0.00235991	1.4e-70	7.02e-211	3.76e-78	9.91e-181
H2-T22	6.66467e-06	0.118659	6.33025	3.61459	6.74920273	8.37291682	0.00032977	6.88420909	9.9448	6.13742	7.29608	7.03769
H2afz	4.07593	8.67841	116.061	137.991	37.2034091	34.4801227	39.3539364	62.2037636	30.3989	24.5146	23.2485	37.9619
Hars2	0.0245368	0.0795701	10.1728	19.626	5.15590091	3.36322773	2.00329591	4.93907364	3.67575	2.96161	3.99044	2.94533
Haus2	0.546141	0.876914	19.4851	39.709	19.4615136	11.4127964	10.2139914	19.7453955	13.733	10.9627	3.59244	9.61984
Haus6	14.2509	16.4849	77.8475	124.748	24.5326546	33.1105636	22.4971909	28.0212955	18.8015	20.7131	14.681	23.0147
Hbegf	0.947372	1.57584	13.9187	3.06136	13.5201764	16.4784727	30.2645864	22.4719227	28.3664	30.5369	24.5615	26.4966
Hccs	0.488371	2.3624	22.6129	16.5974	41.5614773	33.2098318	19.5476413	25.2105682	16.5568	15.3104	10.946	15.4569
Hck	0.491824	0.920149	7.04824	2.74403	0	0.1405818	0.03689298	0.71118303	0.3722	1.18521	0.370859	1.21607
Hcrt	0	0.388179	15.7558	29.8147	1.95938091	4.93705364	3.80885046	6.92074355	8.81627	1.58948	6.06327	2.42398
Hdac1	0.162301	0.847049	15.4879	49.3293	19.3330909	26.6306682	11.2616632	14.0647636	17.6826	13.7356	5.54159	9.82656
Heatr3	2.89041	2.47889	23.6294	70.2967	19.1654909	19.2943591	14.8317273	14.4814864	20.8132	16.9806	7.20209	18.225
Herc4	1.5851	1.66174	12.8351	22.9045	20.752824	18.2591909	6.74379546	14.264	14.1213	11.5635	4.39339	8.23717
Hesx1	0.162196	0.690338	22.8025	6.00044	41.9011682	26.3345409	81.6822546	79.2734864	21.5777	8.10345	17.7259	24.8839
Hexb	0.126737	0.993233	142.64	353.416	41.9580909	67.9927273	24.9308182	29.8423864	55.0767	29.4582	18.2824	32.844
Hexim1	0.0437196	0.992448	6.05221	4.7851	10.2948323	10.1461246	5.86123409	9.38891455	5.41341	5.13132	5.07147	5.3734
Hic2	2.52403	2.91485	16.2285	12.9552	13.4689091	16.5229864	19.7822546	17.6876954	11.0879	8.05244	7.09614	11.413
Hipk1	0.283766	0.439296	47.2831	31.8281	21.8814046	26.730266	6.198615	18.9730682	24.8762	18.3923	11.7006	18.84
Hipk3	0.969618	0.813149	12.5284	14.3719	11.3509864	13.8024463	10.3694118	8.35400852	8.31459	5.62759	2.67168	5.32884
Hira	1.40854	0.778598	6.0628	9.41921	1.47777018	3.15536341	0.36879313	0.47047657	3.84061	2.23344	2.28464	1.60628
Hmgcl	0.243811	1.13655	33.3308	42.9866	18.8946818	18.1797046	14.3037182	17.8864455	15.269	10.0273	7.18117	11.8694
Hmmr	2.78425	2.78168	24.1684	28.9543	48.1061727	49.5842091	9.59351455	35.9808227	31.3559	28.8969	8.40033	16.4243
Hnrnpab	2.53499	2.99772	27.0177	37.4713	106.816409	124.407632	79.9667636	101.3488	81.4761	56.6844	46.8913	71.5309
Hormad1	0.178834	2.55541	49.2447	67.733	63.9379318	51.0741046	27.3886909	49.7460818	30.2364	27.2643	15.4293	22.136
Hpd	0.957375	1.6946	7.89506	3.38652	1.794305	2.99140897	0.86592382	0	2.04229	3.18085	2.61072	1.35802
Hpdl	0.260459	0.992439	36.702	68.7382	2.860455	5.15027455	4.99949455	4.31408818	9.76083	10.4655	10.4601	9.3297
Hsd17b14	0	0.0258231	41.5337	60.4415	27.3507409	34.7065221	4.78508621	22.6342	23.7301	18.2827	8.65949	19.0108
Hsd17b6	0.117059	0.158169	6.43187	23.6252	5.73894	5.47935909	2.42585648	4.27578424	6.38551	8.32543	2.76113	6.7223
Hspa1a	0.596902	1.2318	10.1652	8.71879	2.95022366	3.12376909	5.44411091	2.49488682	3.26142	1.73206	3.25299	2.54044
Hspa2	2.18262	6.0595	19.3144	4.80173	45.9087338	47.5851955	73.9351773	71.0869682	24.6285	16.8645	17.5708	23.7989
Hspb1	4.73212	8.63164	54.4174	15.0479	93.2080773	43.2052682	116.744414	71.8597273	63.5485	58.9224	42.4388	59.7636
Hspbp1	0.285493	0.277743	32.8351	68.19	8.70723773	7.61378409	3.20034864	4.10156546	9.11094	8.52501	0.532599	7.98882
Icam1	0	0.552219	14.1287	7.5433	7.06694955	4.19779227	12.1169173	3.272845	6.97609	12.9704	8.88037	14.008
Id1	2.03573	4.25617	26.8241	5.01408	15.6471318	16.5592955	9.90687773	4.80958409	45.3446	33.1155	14.9731	31.9489
Idh2	0	0.098108	5.303	29.591	3.26507409	4.69262136	0.44123964	1.60396705	3.04168	5.53119	2.56196	3.054
Ier2	0.222029	2.27252	11.8052	7.03102	3.20293409	3.94119909	8.15557773	5.72334076	11.1388	14.7033	10.2893	17.0473
Ier3	0.171869	3.34403	10.7772	0.541561	12.2147533	11.1443773	16.1745409	12.830245	23.476	15.9756	15.9176	25.0677
Ier3ip1	0.372079	3.0919	26.9276	23.0259	76.38885	56.7509136	38.3936864	36.2333727	29.0267	20.7774	16.9074	29.7501
Ifi35	0	0.233506	62.8635	100.621	29.2387818	35.0018727	11.8125627	17.0066191	25.0373	14.5235	5.69738	14.0373
Ikbip	0.780162	0.728648	7.33363	4.88239	1.58521902	4.36814091	3.22515182	6.28820318	3.31901	2.607	2.50717	2.68989
Ikzf5	1.62347	1.4505	8.60353	5.82187	3.65012455	7.25785023	4.13764364	3.70394682	3.37966	4.00267	2.27776	3.87504
Il6ra	0.200426	0.225681	5.5109	1.97227	0.81842218	3.04451727	1.05727727	1.39052573	8.35182	7.20035	5.88893	6.66711
Impdh1	0.47579	0.450022	24.2114	95.0265	3.26053636	4.151455	0.57472268	1.23799905	6.14791	2.2956	1.31871	5.007
Impdh2	0.204745	0.352727	9.44973	55.2006	0.65371318	0.50734026	0.62945255	0.07761848	2.32903	1.27059	1.39106	1.08574
Ing4	2.57488	2.49455	16.9754	31.7874	6.07648364	13.9504341	1.56836677	8.78590046	8.39717	4.27681	2.21718	5.77054
Inpp1	0.644073	0.205135	6.21666	0.288038	0.36605383	1.46703705	0	0.07320455	3.12554	0.406034	1.33368	0.208204
Ints7	0.39026	0.269865	12.706	26.6696	4.972475	6.43628227	0.56904114	1.67385955	2.61487	2.32003	1.23712	2.51291
Ipo11	2.04187	2.06925	12.3894	45.5149	10.7568109	11.8125627	2.58254909	3.68062409	9.69727	8.67792	2.22775	6.66644
Ipo7	2.6824	1.78461	16.5688	46.7543	11.2190536	12.7547268	8.72463818	11.2849818	17.9418	16.4183	4.61603	16.6492
Iqub	0.121329	0.180335	16.3092	27.6739	22.4381546	26.2471273	7.95175455	6.60973409	15.5779	10.2681	3.47789	7.86214
Irak2	0.197007	0.180263	8.23163	9.64797	4.83664727	3.02040455	5.85521341	5.66461091	8.02124	6.23824	3.53075	5.55694
Irgq	0	0.070729	6.6913	10.0161	1.67195227	2.25362227	0.16430552	2.06967727	2.33371	2.07225	0.777099	2.18572
Isca2	0.119636	1.30933	13.8984	21.8343	40.8473955	55.8933682	7.80576818	17.4265364	20.1913	28.1383	21.5207	14.3744
Isg20l2	0	0.497965	13.2973	35.6083	6.14476818	9.51417591	2.68208364	6.07419318	8.65472	7.16351	3.13934	8.35637
Itgae	0.114978	0.51301	6.71015	7.09911	8.42957606	9.27055818	2.72117818	7.01363591	3.88079	4.24193	1.16215	4.81128
Itgb5	0.550768	0.746173	5.84934	17.7096	1.73223537	3.91241136	0.14945518	3.34374136	4.58727	1.79205	1.50154	2.59823
Itpkc	0	0.11297	10.9845	15.4429	3.65535636	2.44842546	1.45770027	2.28487046	4.18797	5.61472	3.83058	4.89574
Kbtbd2	0.018991	0.13087	5.0424	11.1634	4.58409227	6.87478091	0.62115541	5.42572885	3.54903	2.47186	1.09797	2.3433
Kcnk5	0.309635	0.475162	6.21548	30.031	4.62808955	5.77295909	7.31352227	2.9946825	8.49127	5.29103	3.34481	5.225
Kctd6	0.201246	0.897343	7.60985	1.7022	23.7652727	13.7592568	28.0054227	22.5362	24.9333	20.9888	18.5393	23.4746
Kdm3a	1.52102	1.70666	13.2062	15.7954	17.6000636	21.9175636	16.8341091	16.698637	15.4235	11.2424	5.46834	9.09466
Kdm4c	0.154108	0.291526	20.6882	42.1434	7.38156318	8.5764335	3.17721546	4.71039727	5.75841	5.88186	3.04884	3.68734
Kdm5a	0.365789	0.316795	7.53493	19.2323	5.25067318	8.74863	4.41642182	3.57552227	4.5864	5.22905	1.7792	3.57339
Kdm5b	1.05005	2.25413	45.7081	68.9143	54.4750136	60.5922909	22.5511955	46.3574615	25.8623	21.9277	12.5408	22.6448
Khdrbs1	2.60469	8.4962	55.4448	44.3845	42.4289	57.21415	26.1368182	37.9695818	41.1554	29.4967	13.8769	24.4566
Kif3c	0.152422	0.300329	13.4528	24.8461	3.15843682	8.27758873	1.95127091	4.02731591	3.94594	3.941	1.3758	4.54151
Kifc2	0.0715116	0.096627	5.42507	2.76595	1.12153609	0.41817475	0.75740859	0.3011552	1.80051	0.8742	0.969996	1.5709
Klb	0.259056	0.665075	8.64462	4.05227	4.10474182	5.39161273	3.56810341	6.37515381	5.3486	2.38588	1.85185	3.87984
Klf5	0	0.752337	9.9448	11.0719	14.2146773	13.3148023	15.3446818	21.81985	11.9776	14.6609	7.56695	15.4636
Klhl11	1.39631	3.79482	65.0611	57.9912	48.0355455	58.4004636	39.943151	60.4451273	40.69	35.8404	21.4769	30.4125
Klhl7	0.476761	0.202045	19.8149	33.5972	12.2938641	14.5243227	3.43629546	3.85236636	4.5536	6.19874	4.72801	6.16217
Klrg2	0.136809	0.180236	7.66849	1.83807	5.75087091	7.34028818	6.18121136	1.36168591	6.77077	6.31551	2.86819	7.42985
Kpna1	0.109229	1.29142	72.8482	107.5	40.9722955	37.3204227	11.6461349	38.2873727	32.035	27.0733	10.9066	25.6457
Krt28	0.114101	0.416263	6.50935	17.3551	4.94829	4.49439523	3.26446977	3.08745273	1.08761	1.97678	3.56993	2.78577
Kti12	11.8805	12.8496	119.309	155.632	55.5634455	80.4833955	46.3574615	82.6434773	55.0928	36.6752	26.2486	55.1875
L1td1	0	0.135179	13.0576	5.34654	10.7635659	14.174	21.0073591	13.7104777	7.98589	7.03659	6.68151	7.94765
L2hgdh	0.401512	0.424978	32.6031	91.1687	15.8854318	22.2985068	11.0487859	21.5953864	11.1521	11.2846	4.6088	15.1716
LOC666331	0	0.157717	7.23321	0.509061	2.80054227	1.68629409	0.61734641	1.98586091	2.42616	3.26665	0	0
Lamp2	5.51198	7.03763	126.82	309.32	120.787332	136.147877	39.7496101	91.2016046	70.0117	71.6408	31.6679	70.1106
Larp1b	0.772283	1.01741	32.6993	63.7431	53.3207364	54.6457455	19.8443091	40.084854	18.9005	15.4832	7.06055	13.6179
Lctl	0.508835	0.465585	15.1432	23.8352	3.85359773	7.88733	0.10958863	4.90293682	6.35704	5.72131	1.56303	3.75414
Ldha	2.15315	4.6963	31.6143	6.31062	16.2226	6.59831	20.5737949	17.9569909	36.5796	32.1043	26.7878	24.5959
Lgals2	0.233284	1.32169	12.511	9.61	10.3633777	6.79009546	3.70783409	8.61665409	13.8336	5.457	5.94821	12.6844
Lgals3	2.76658	2.59972	16.2852	14.981	5.88853136	8.09151803	23.9804943	12.7437264	32.9525	23.4637	25.3814	34.8172
Lias	0.3966	0.643059	29.0867	61.8965	10.8390477	10.0210368	1.46627273	7.17212068	10.6571	8.62482	3.16045	6.14971
Lmx1a	0.446124	0.99463	6.38145	0.779081	21.6584318	22.2985068	12.6283727	20.8357318	26.8101	12.926	13.4892	16.7519
Lpcat3	0.749544	1.25425	6.93952	20.8737	1.22990705	5.83665273	0.55107473	3.01529682	9.04549	5.92627	1.98805	2.4829
Lrrc25	0	0.0848084	5.32411	4.47106	4.02477136	2.13773364	1.60396705	0	3.2569	2.95769	1.29439	3.02927
Lsm12	2.60735	2.48594	11.6556	26.2597	12.8487827	13.48558	5.23023773	4.71296455	8.52483	12.0745	3.72565	10.7791
Lst1	0	0	20.1155	40.4882	24.85925	48.1061727	7.07550046	10.8807723	11.8892	13.2973	0	8.03128
Lta	0	0.203145	5.8252	6.5678	0.06874497	2.57609636	0.64016946	3.11484591	2.95882	2.41925	0.882474	2.47874
Ly6g5c	0	0	15.2569	19.1173	1.0903405	3.58669136	0.81769382	0	1.43695	0.649086	0	1.32288
Lyrm2	0.329368	0.400533	9.58341	13.4477	14.2448546	11.8164814	7.96332455	15.1958773	10.7597	10.4027	5.45134	6.30804
Lysmd1	0.0967901	0.248488	13.8801	6.20772	2.13441546	1.22476123	0.58931579	3.41572318	2.40293	0.583188	0.479107	0.448929
Mad2l1bp	44.3307	69.9825	454.871	607.404	543.384318	576.938955	366.282409	491.2495	330.553	278.869	191.744	372.332
Mafk	0.375782	0.685474	7.99284	9.81735	8.39614136	7.66427591	5.03659409	8.85973591	3.90064	4.286	2.01242	2.89177
Mak16	0.348398	4.3249	132.827	213.629	172.187727	220.717546	67.9927273	148.817773	69.1081	55.9204	24.0028	57.9696
Malat1	1.58155	2.11646	5.28154	16.6662	21.1501864	24.6421546	49.06135	34.5206409	14.0115	15.7777	14.3714	10.7373
Man2a2	0.227475	0.18003	5.23082	2.09043	3.45231364	2.73655094	1.16714246	3.11113636	2.90166	3.91592	1.89543	2.66567
Map1lc3a	3.04649	4.10068	35.4156	67.9069	72.88665	81.5999773	35.4611085	28.5637046	70.8382	66.8399	35.4141	63.4157
Map1lc3b	29.2011	30.4877	190.099	570.306	264.183136	351.615636	108.578564	262.786	88.9819	63.9309	44.5936	92.3376
Map2k3	0.690284	1.06035	20.7567	16.2988	7.59869091	12.3870264	4.22013136	8.18057046	14.4845	15.4796	7.10936	8.881
Map3k3	0.023787	0.154277	7.14512	12.1682	8.81750727	7.54532091	3.19708727	6.31898273	9.46586	9.27434	2.51056	3.80958
Mapk14	1.90296	2.72356	14.8383	18.1213	30.8007818	21.6779136	29.3589136	30.6419636	14.9824	13.1993	8.48718	13.1141
Marcksl1	0.651648	2.51471	23.8918	22.7563	11.4830496	15.0064636	9.87614773	17.7810182	12.0218	14.1156	4.73527	5.60174
Mars2	0.839954	1.97907	16.4586	34.1226	6.18818591	6.99136727	1.98586091	8.06204	11.455	11.748	6.43553	8.73903
Mcf2	2.55228	1.38484	7.81873	6.18797	1.65277546	1.87484864	0.29494883	0.96439436	1.40633	1.28115	0.702034	1.35687
Mcl1	0.297584	1.57249	14.131	27.9148	23.0719182	29.4095046	22.6669546	36.7762636	16.4533	12.6343	9.55165	15.3907
Mcts2	0.824086	5.78995	55.5968	56.3912	84.5105331	92.7200455	40.2306489	60.0213364	40.5504	26.7401	9.16188	21.4108
Mdp1	0.77792	0.530715	12.9548	26.6704	36.8662136	54.8831318	14.7753409	24.9153136	13.5943	8.74008	2.734	10.2431
Med13	2.8127	3.56632	10.6681	7.34315	16.94053	16.5803591	13.0968788	22.8327212	11.2209	10.7557	9.70271	12.9596
Med29	0.236658	0.833866	58.5892	78.1046	80.8840273	86.3277727	19.8035227	47.4418909	40.2133	34.1393	13.4175	32.6846
Mef2a	0.064965	0.120843	5.93819	2.37534	4.50543864	5.12229727	1.81917864	2.56366046	4.19972	4.79829	2.19699	3.17612
Mettl2	0.409191	0.699024	23.4106	52.483	17.1428591	14.3859011	4.84605546	6.65662636	10.6485	8.09987	5.38217	7.63351
Mex3c	2.16897	2.44874	9.33711	5.90994	30.2948909	25.5591818	24.7916546	27.7158	11.4012	12.2969	8.28616	13.6568
Mfap5	0.183353	0.470714	40.5854	81.1576	39.3024636	50.0140455	21.8430636	35.3166136	39.0381	27.4028	14.3136	22.4244
Mfsd5	2.3984	2.03974	40.3997	69.5581	16.2385364	24.6890455	1.61702282	16.6218409	30.3013	19.2665	9.07263	22.7318
Mga	2.27711	1.9468	10.7415	17.7959	9.92079165	11.7412191	3.06230364	12.8487827	7.40005	5.66526	4.47305	8.84927
Mgarp	0	1.50626	14.2071	19.6293	5.78480273	8.32291682	0.27516931	5.02003864	12.6365	15.1571	4.37289	10.5094
Mgat2	0.321924	2.53873	44.0867	80.7686	34.4962773	37.8589773	30.1132409	53.3541455	31.1087	24.1965	19.0792	21.4274
Mid1ip1	1.69878	1.89372	7.37246	0.796752	1.81019682	2.34733391	0.10425338	2.9464	1.32665	2.58425	1.88976	2.12283
Mier3	19.4047	27.7584	134.217	311.813	108.782805	144.959564	70.1237136	89.0711	60.1823	49.0268	46.21	65.6298
Mixl1	0.170409	0.33157	7.45898	19.2314	6.83905803	7.99824864	4.19779227	7.48959318	4.04897	1.53526	0.504476	2.67851
Mknk2	0.774946	1.16928	8.51114	10.5916	16.2071455	16.050425	18.0138	15.1179788	11.4297	9.21983	6.19209	8.45112
Mkrn1	12.701	16.2358	79.1967	112.981	47.4045671	50.7703682	57.981125	49.5145773	36.4021	32.2036	23.1785	44.0483
Mmp19	3.47793e-10	0.0106539	9.46158	2.81319	0.78228805	5.68535016	0.11921653	1.99099318	4.24868	2.38596	1.1458	3.82128
Mns1	3.14976	1.945	13.6964	8.95918	22.0459205	27.6360818	23.4112955	18.0960614	12.599	11.773	9.9726	16.2548
Moap1	0.755776	0.714814	7.07483	1.65134	8.26194091	9.98210409	5.70160955	5.58112046	10.6083	8.3042	6.89988	6.63332
Mpdu1	0	0.117056	18.186	38.3928	2.17297727	2.29408	0	0	3.4668	6.36835	1.00084	4.68424
Mplkip	0.142872	0.440151	6.8114	11.0695	4.36331409	2.11505079	4.20432136	3.26386546	4.98283	5.18405	3.5495	4.78982
Mppe1	0.144191	0.257605	5.19082	5.31971	5.61949202	5.18091455	8.31025591	3.54674364	6.54865	6.42776	2.27556	3.4645
Mpv17	0.0490699	0.159133	9.42884	13.4484	4.25337473	9.50595636	5.13599455	6.87886864	10.5293	8.57272	4.46833	5.35892
Mrpl20	1.3055	4.3451	100.877	407.264	47.7722182	75.40395	38.6094727	74.1152909	36.7278	31.2913	22.3196	45.2575
Mrps26	11.1833	18.6869	91.3261	206.818	120.43255	66.0996018	47.9220455	88.8494455	73.3199	68.5344	33.3952	42.2148
Mrps30	0.420616	4.32643	13.2775	10.1827	67.1202455	50.2944682	32.3730364	60.9352546	32.3084	21.3382	23.3579	32.9303
Mrps34	0.113615	0.87501	13.4985	15.4642	7.38423318	10.9537682	3.28945227	12.0028827	3.39661	3.95752	0.961106	4.49449
Msantd2	1.15762	1.44916	8.13991	7.89329	16.0038834	19.0558	7.38889182	7.32009341	7.41608	6.44201	5.712	5.82419
Msh5	0.285382	0.446544	5.01584	3.31396	0.66498178	0.97449755	0.2135078	0.28008112	0.282657	1.5615	1.5506	1.1889
Msrb1	1.62328	3.52494	28.3898	56.3595	52.2385409	43.3730455	42.2728818	38.8634955	34.1634	26.3122	25.2551	22.66
Msto1	4.48493	3.28927	45.8305	41.9973	17.1816136	12.4289991	5.07941909	5.95065909	16.6126	17.2666	3.35522	10.6606
Msx1	0.873003	4.87071	7.71193	0.88431	1.43362836	3.08255727	14.5131273	10.8655154	6.90955	7.76172	9.20195	12.3255
Mta2	0.413381	0.808273	52.509	107.906	10.7368568	9.52128091	3.88610546	6.94823364	17.7447	11.4777	7.4478	14.0748
Mtch2	1.31093	1.56828	17.0777	21.1416	32.8995455	30.7431546	16.2537546	25.430195	21.6334	25.6425	12.2773	18.3921
Mthfr	0.723692	0.327155	6.24969	9.89498	2.89244955	3.05004575	0.57862405	1.33526696	3.52681	3.21607	1.61579	2.28628
Mvk	0	0.606866	16.4256	9.84834	10.0520455	6.64038636	3.21213682	1.17257196	10.9008	4.4822	4.7938	3.72058
Myc	0.258353	1.96524	7.14352	48.4969	2.56937818	1.47607768	2.43778046	4.35086273	2.08724	3.65167	1.91945	2.39644
Myo3a	0.354196	0.700662	5.72461	5.30805	4.19197727	5.75531318	2.12220636	1.88401727	5.22442	5.88434	2.82623	3.26099
Naa15	3.98987	2.73195	16.1285	27.185	15.5854864	14.9686955	6.08403435	8.80241818	5.59702	5.64918	3.8477	5.86207
Nabp1	3.09766	4.633	19.2684	73.426	21.6676909	28.2360142	14.9558227	18.3564636	20.7233	16.1129	5.38808	9.63401
Naif1	0.566115	1.17979	5.4326	3.53197	0.27009722	0.49195551	0.02823206	0.0355301	3.92238	4.28037	1.45448	4.46992
Nampt	4.13193	2.82928	17.8852	28.0217	5.82563818	10.224845	4.70277136	5.54102542	9.04129	7.19832	5.36797	6.78577
Nanos3	0	0.0641208	8.50432	6.75911	5.68030546	2.70945182	4.38200136	2.13011318	4.17598	2.51586	0	3.09759
Nanp	0.441779	0.869803	6.77175	7.33051	0	0	0	0	0	0	0.296117	0
Ncapd2	2.3796	1.80537	12.3077	19.69	7.45199636	10.2139914	4.08963727	4.97434727	8.94601	4.78554	2.29464	3.14978
Ncbp1	0.843806	2.24285	64.8291	133.512	47.0923818	49.7868196	17.6448136	36.2755409	35.3202	31.499	11.5042	23.4935
Ncmap	0.509169	0.144467	16.1838	16.9763	5.33201	13.0066705	2.77546382	4.62047636	4.20291	2.54399	2.51235	4.71735
Ndrg3	0.796385	0.972876	6.78129	15.9381	1.07348677	1.41596273	1.66546182	2.01523546	1.33356	2.56273	1.1513	1.88905
Ndufaf1	0.176811	0.215014	11.3089	44.1522	8.63346636	14.0647636	6.48342546	14.5131273	2.80776	2.26069	4.34077	7.25683
Neurl2	1.2166e-20	0.163449	13.8698	10.7173	7.77170455	4.18987091	1.28206855	5.09958905	9.84641	8.73142	4.74445	4.74494
Nfatc2ip	1.14113	1.46777	7.06017	7.00036	10.0655918	7.60927955	4.85107046	5.34482727	9.53663	12.2198	7.19297	9.95714
Nfatc3	0.225267	0.576728	8.07664	9.76276	6.80690889	5.84343591	3.19314364	9.83535046	6.87394	6.43088	2.13879	5.64028
Nfe2	0	0	16.685	8.0279	5.56621773	4.75803288	8.93862546	4.26461409	6.08218	4.23244	1.92098	4.0726
Nhp2	11.6718	14.2716	247.352	432.354	474.506409	584.09042	129.015318	312.445749	160.775	129.49	59.3061	153.85
Nicn1	5.11381	6.46267	48.5023	15.023	31.8561546	38.6094727	27.4434318	32.9144591	35.2333	31.8897	27.0582	35.8048
Nid2	0.0888133	0.559307	12.058	9.76798	4.01404091	4.69949455	1.78974136	5.50888531	5.80402	5.05538	2.5351	3.39357
Nipa2	2.16975	2.69096	25.4731	55.4297	8.30770136	14.3122955	6.68441061	7.38676818	7.33699	3.76671	5.06715	6.82061
Nipal1	0.399079	0.429048	7.01269	51.6615	3.81925455	10.1382318	1.82877682	2.05959227	4.86068	7.32635	2.73523	5.0453
Nmb	0.694415	2.81417	29.3957	20.5716	31.16595	38.0818864	37.9867136	35.0614364	38.3397	27.791	37.7504	53.3362
Nme2	0.30246	2.38314	252.117	604.276	154.352273	164.738696	63.0945909	124.824941	86.802	55.7715	47.2031	79.4837
Nmnat1	0.311573	1.68393	73.5165	54.6159	17.0380737	22.3141227	23.1002932	21.7098818	19.3653	13.9566	9.93713	15.6425
Nmrk1	0	1.50895	6.07355	1.11835	21.7206546	13.8051704	32.0584864	22.5580046	15.3422	10.8548	17.4514	15.0233
Noa1	1.59064	2.2636	18.104	32.99	16.8799136	15.3229046	8.76218773	7.81815682	13.4075	9.45598	5.67981	8.29578
Nob1	3.67548	2.48994	91.6912	185.999	39.4079136	38.0995091	40.0184813	28.50125	24.2595	21.8344	14.9694	33.4669
Nol11	0.544995	2.45764	66.9612	142.891	49.7868196	40.6256318	40.3996455	39.7149546	38.8927	29.3746	19.3631	30.4917
Nol7	4.53269	4.0482	87.3206	125.779	24.2696546	25.2800432	9.05014818	15.3165227	19.6581	13.0966	8.58467	18.1637
Nol9	2.5323	3.47656	15.1982	20.9868	25.5337548	26.9099591	10.830515	17.3293909	20.7071	12.735	6.13479	17.1923
Nop16	0.0472902	0.920134	61.1928	99.3915	145.977496	162.241146	51.8407126	117.967846	67.327	60.3869	28.4974	61.2844
Nop2	1.4297	2.1999	75.8719	135.026	13.8831136	18.8545682	4.16656409	16.5306227	13.6894	12.5939	7.26132	15.3782
Npepps	0.794031	0.765337	6.1727	5.70732	3.95299091	5.352295	5.52667773	6.48708252	5.45877	3.17932	2.50156	3.18243
Npl	0	0.723025	152.295	488.402	93.7213955	132.635859	18.6995614	58.4004636	53.2601	37.8124	10.128	41.725
Nr1d2	1.40502	2.6294	6.7675	16.9769	4.21260909	5.1122353	1.90726364	2.52808455	3.74845	3.19718	1.11495	3.65822
Nr1h3	0.225732	0.146404	21.2441	56.6939	1.79706727	3.02341409	1.62987555	1.33711312	1.53578	1.66579	0	1.70822
Nr2c2	0.148177	0.249264	11.0044	25.0356	7.43253258	13.6544026	5.60703909	7.66841318	12.0915	10.1944	4.20557	10.9526
Nr5a2	4.91709	4.10584	24.9998	48.9326	9.242375	17.9343955	2.71830591	8.90406818	12.9731	8.90889	5.75478	14.7247
Nt5c	0.674429	0.273374	7.03595	61.0993	5.23867786	1.51970514	0	0	0.570921	1.55039	0	3.69355
Ntmt1	3.99644	3.20994	103.183	240.363	64.6287591	56.3794318	30.1263046	57.5012682	47.1223	36.042	25.3424	42.6332
Nucb2	0.87884	0.969776	15.0588	17.3253	11.7983282	23.2702576	10.6965127	8.04546364	9.4335	13.9377	3.52124	5.05692
Nudt21	1.75779	2.00184	20.8913	37.5973	11.33998	6.50772418	4.61239409	8.66153682	6.88376	5.55259	2.65675	3.55177
Nudt4	2.95949	2.63364	22.9453	74.3733	40.1280449	44.7469318	29.1901932	36.0557318	32.5145	22.66	14.0566	29.3096
Nufip1	2.54511	2.38485	59.4789	94.5111	28.9239381	28.1206091	12.8152009	22.4190091	20.3456	18.0208	10.8572	25.5308
Nup62cl	0.0819817	0.73109	14.3161	1.23915	22.7380136	27.17395	36.6590864	21.6584318	22.1583	8.52093	23.4847	27.2113
Nupr1	0.208897	1.09982	10.8192	72.7631	96.0479409	119.4309	251.059136	117.349832	31.1582	42.5387	33.8079	42.5663
Obox6	0.0654915	4.30065	309.995	657.519	530.527751	653.547188	189.185136	428.023591	228.248	175.932	86.6134	222.064
Odc1	3.40867	1.84029	25.6636	43.9769	68.4917864	93.7213955	47.99995	67.2126273	59.9735	43.0976	35.0713	43.257
Olfr1141	0	0.822574	18.2092	0.607863	0	0	0	0	0	0	0	0
Olfr118	0	1.61217	10.3263	0.902132	0.62246932	3.82535727	2.02444909	1.32917853	12.2332	5.33996	15.7153	10.5005
Olfr376	0	1.02784	24.3847	0.140736	8.36581455	20.3220773	12.0624306	18.6412773	42.5129	17.5726	59.3864	41.1275
Olfr815	0	0.824712	5.14825	0.626551	0.91970577	1.17484773	3.10310182	0.95743984	7.39056	2.93104	4.11907	5.13729
Olfr881	0.314466	0.59485	13.0406	1.12649	5.22081364	2.68507636	10.9122564	6.15282136	12.0566	11.3494	19.7562	24.0667
Ormdl2	1.65307	4.32749	32.2071	17.9907	97.3442727	76.4535727	66.5363318	77.9723455	66.7318	67.2956	33.4975	30.1895
Osbpl6	0.270448	0.609628	13.888	13.9966	26.60725	11.0937632	7.10939955	8.74863	15.8634	13.6706	5.23864	7.83497
Osr2	0.937877	3.97722	10.1514	0.873576	6.20852682	4.25527091	31.2676182	10.8523146	12.8271	7.52895	10.8738	24.4337
Ostm1	1.7512	0.730152	11.7005	27.1923	7.69023636	18.6239864	3.379425	11.787915	12.3238	13.2823	5.14362	5.40847
Ovol1	1.59007	2.84237	12.8663	14.3479	1.94515	2.43688182	6.38360273	3.99742955	3.26986	3.33438	8.7415	7.82546
Ovol2	0.891997	0.662884	26.9542	23.7171	15.6086091	23.0089182	29.4732591	26.1762182	15.5	14.7095	8.89929	13.0983
P4ha2	0.342705	1.52716	16.3413	4.66843	9.94338455	11.4977817	14.3905648	17.8253318	17.9768	9.71735	22.6458	15.041
Pabpc1	0.242054	0.893976	26.1603	34.5132	41.3228682	39.5747	33.8789364	32.5761773	32.7466	23.8016	16.533	29.6021
Pabpn1	9.10652	13.1915	134.797	59.1856	386.259773	421.720136	317.748818	286.020091	204.957	138.034	131.803	203.089
Pak2	0.902716	1.28706	13.7666	17.6543	6.67099046	7.61663727	4.42546182	4.99191909	4.86102	3.55546	1.34167	3.23451
Pank3	2.13821	1.93173	18.5588	50.3686	41.1804455	40.5959546	20.5116449	39.9029737	25.2954	16.1073	9.64488	21.6108
Papolb	0	1.13313	9.02406	9.606	9.67565114	18.5324318	15.1958773	11.3549777	10.062	7.80602	2.79527	8.01145
Parp9	0.605983	0.86067	6.93553	11.5476	3.94612955	6.54116227	2.15674136	4.38871136	4.10262	4.78679	2.70372	3.63096
Pcgf5	1.40263	4.4348	110.5	139.322	27.0898773	29.9728682	14.6040909	19.9039914	24.4353	17.5817	9.30984	18.4199
Pcsk1n	0.322308	0.319378	9.07417	2.70855	2.15403173	3.07066909	2.62149773	1.96531182	4.41893	2.7342	1.76154	4.12607
Pcyt2	1.63447	1.45043	16.0823	45.253	2.93325546	4.66842682	0.53718468	2.25282909	1.69352	3.85059	2.10812	1.77726
Pdcd10	1.50396	1.71039	9.06167	7.54092	35.2308682	21.3666955	20.8170831	18.4555727	13.2701	11.5133	11.794	13.5247
Pde6g	0.438993	0.222876	6.22054	6.25112	0.842405	3.75643068	0	0.75770923	1.15855	0.436764	0.954657	0
Pdp2	1.16542	2.92041	63.812	126.299	51.3303	52.9686546	27.5753546	32.9300636	28.1181	22.7302	16.3081	38.3027
Pds5a	0.634233	1.34975	8.73187	14.482	8.35400852	8.78316182	8.53097546	7.76647647	4.84055	4.85373	3.34592	5.82108
Pdxk	0.0423971	0.876499	74.2271	283.18	35.2704273	40.0184813	8.18057046	19.6359546	39.3167	33.0014	14.6027	32.9479
Pdxp	1.95308	2.19737	9.93685	2.84209	11.5943621	12.472885	20.4309546	14.2916227	18.3681	17.2427	18.4931	20.0603
Pemt	8.84001	14.3452	211.388	572.673	173.661455	183.965455	57.7839	119.948241	227.902	145.982	84.538	164.35
Pgam2	0	0.0454433	5.43459	16.4619	0.14720328	0	1.76165682	1.02877191	2.94351	0.889093	0.485804	2.72608
Pgd	4.52763	3.4564	15.8535	38.5928	11.2517105	14.7115864	7.54765091	9.23290455	14.6798	8.42815	4.47695	9.79115
Pglyrp1	3.21546	5.42922	24.495	8.45504	99.6633318	81.1634455	55.1382409	59.5536046	26.3182	23.1361	34.3603	26.1986
Pgm3	0.129251	0.554259	19.7333	44.1066	10.9696709	14.4642636	4.14693455	7.56781864	13.233	8.69211	4.39105	6.43182
Pgp	0.649331	7.03136	63.4925	62.328	17.5259477	14.7261364	2.82134068	5.79793	12.3852	15.8372	7.93947	11.8488
Phf11a	0.042914	3.356	12.3729	4.52744	12.4200102	4.86986773	16.0289137	6.31311273	11.5215	11.8433	10.8499	10.1582
Phlda2	12.1412	32.0499	185.829	232.87	248.387091	200.076955	276.485273	305.226364	146.496	116.867	108	106.822
Pi4k2b	0.0953488	0.599088	11.5404	16.8176	16.7915909	16.1939046	18.494025	16.10205	13.6873	10.1677	4.67191	8.42047
Pias3	0.899181	0.818428	8.89852	1.22251	3.29278138	2.43538318	0.97624108	2.45823227	3.69122	2.66557	1.6727	1.8089
Pigh	1.6071	0.7203	12.4453	16.1248	5.394715	10.9432877	0.08587938	5.47286273	4.20626	2.79525	0.232737	1.58278
Pik3cb	1.67371	1.1549	8.89163	11.0101	7.31352227	7.67909318	5.68371016	8.82397818	5.78373	5.61645	6.23182	6.55458
Pim3	0.0639781	1.90616	28.2559	22.0409	9.75948886	8.46743	10.0947518	9.26612159	10.17	8.24373	5.22793	8.90667
Pin1	0.019316	0.422819	14.48	15.5935	120.939486	100.676341	10.3252418	73.7327273	48.2265	32.7872	8.7295	33.9512
Pip5k1a	0.723223	0.578183	18.781	14.1568	15.7120591	18.5877046	11.5567368	12.35228	18.2281	16.4969	7.72366	12.099
Pitpnb	0.253168	0.728723	47.2035	116.457	21.6461773	25.3949132	1.65585909	19.5329555	14.9551	9.91156	3.44799	13.1907
Piwil2	0.602171	0.488197	7.70068	9.74813	3.49050636	3.35240136	1.98368591	3.13607136	4.79256	4.23028	2.01847	3.08473
Pla2g1b	0.540594	0.873658	12.053	13.2585	30.5989046	5.48591546	15.7485091	23.9278443	16.247	25.7476	16.5815	14.2448
Plb1	0	0.066019	7.81317	13.5361	2.87779046	4.32356182	0	3.88514046	3.05316	2.68854	1.1962	2.56291
Plcd4	0	0.0338628	9.98679	17.802	15.2899818	20.7410636	5.27884	12.8531723	7.68219	7.00308	1.38928	4.16611
Pld6	0.414896	0.14929	6.95661	0.750104	4.62200568	8.98307318	1.98179636	4.59767636	5.14455	2.44058	0.890821	4.44053
Plekhf2	0.206941	0.744487	18.6175	21.5666	27.6950955	41.6037	13.6591112	35.5414858	25.7082	21.0426	16.8376	21.3634
Plekho2	0.0140357	0.295858	9.40471	6.66155	3.59453046	2.85215318	1.24894282	3.51762318	6.90251	4.45504	4.38035	4.10654
Plvap	1.56065	2.41838	8.7095	6.9191	2.41213106	2.40302864	2.68783591	1.44075014	5.03901	4.05513	2.12387	4.1603
Pmaip1	0.201551	0.758651	7.39425	1.63589	4.23698212	7.11977818	5.92634955	3.73435046	4.60179	1.96363	6.31009	4.56928
Pmpca	0.557203	0.683304	16.4267	25.2568	3.24768182	9.02533955	0.03150965	3.16011227	5.19848	7.38491	0.657981	2.60355
Pnrc2	2.91133	3.69433	10.119	8.84424	27.7158	22.9801	21.3461145	41.7912091	13.5992	20.9905	5.95145	10.5735
Poglut1	0.748596	1.1271	11.3668	17.2385	9.10633682	8.14751909	11.7646691	4.65303046	7.66163	6.01046	3.85843	5.49595
Polh	0.416196	0.289216	11.8472	7.26765	38.51255	44.1902455	24.3892773	38.6320227	18.6708	12.7326	7.34391	11.7745
Polq	0.511606	0.46845	6.04981	11.4778	4.39038046	4.86688682	2.80537182	4.63647136	3.21007	2.79768	1.46152	2.12615
Polr1c	3.37577	6.84191	154.265	355.608	160.650364	165.147946	49.7460818	85.2218918	68.1201	50.5794	34.2742	69.4719
Polr2f	139.831	271.069	1047.04	1720.46	949.388227	903.655864	501.516273	635.334238	400.023	381.055	344.038	428.282
Polr2h	6.00335	7.01725	75.2536	188.509	266.272318	303.784773	152.897841	284.884727	127.465	78.2552	44.1895	105.016
Polr2m	0.325927	1.63635	9.10179	14.4609	12.5961405	14.97465	4.90537136	14.7950591	13.7506	13.3171	4.09407	10.6043
Polr3e	1.30897	0.588208	14.8685	29.684	6.26467	4.36154227	7.23178818	4.35816955	6.58077	4.31643	2.19007	2.87418
Polr3g	1.22773	2.34404	16.8097	50.3875	20.5211063	14.8707591	7.60100091	12.9542573	13.4643	10.2354	8.13366	13.1092
Pomc	0.575485	0.738697	11.1748	4.8992	14.8826455	18.0205682	11.6317564	12.3709086	14.6222	7.80031	16.8761	12.7655
Ppat	0.191829	1.94557	75.1694	218.769	47.3672625	67.2883591	13.5356077	44.0864636	46.4918	31.7255	20.7559	42.696
Ppcs	0.119013	0.337699	24.3268	59.5313	41.3978	37.7256	18.7943	27.1579818	18.6584	16.5961	8.17127	13.3704
Ppil1	2.22511	2.82612	72.4119	105.706	31.6352727	24.7173091	7.67230591	14.2011364	24.7652	24.6706	17.7644	31.9769
Ppm1a	8.98593	11.6562	167.611	330.731	174.823227	179.472227	150.557182	203.6015	115.498	90.0048	71.5402	111.399
Ppp1cc	1.2879	2.88127	14.8418	17.8845	2.69979152	5.21113985	3.73435046	5.56386727	2.9018	3.91816	2.57661	2.71058
Ppp1r16a	0.145888	0.0709646	6.26171	8.58071	2.18337455	1.50715496	0.34028813	0.44201352	2.02176	2.12857	0.621761	0.873928
Ppp1r2	0.412939	0.982508	11.2234	23.6215	6.50772418	4.42158682	2.10255455	2.70327379	4.9329	2.7461	2.09753	3.163
Ppp1r2-ps3	0.674429	1.09349	9.46214	14.7392	2.86681896	0.13279177	0.19152841	0.6869382	1.61184	0.973121	1.59463	0.496991
Ppp1r2-ps7	0	0.266838	13.9546	1.85319	3.992435	8.53891886	0.11419874	3.17591136	5.23294	3.11232	6.01439	3.38054
Ppp1r8	2.3355	3.81912	40.9902	32.3037	57.6648227	83.4229091	59.3815046	60.3879318	59.2569	48.6916	36.063	47.0961
Ppp2cb	0.0882919	0.214739	12.3128	14.7408	44.3693891	60.7719636	19.7251182	45.2272409	21.1996	18.3707	7.41998	14.8742
Pprc1	4.4125	2.34416	25.2958	60.8486	9.70357091	8.82397818	2.18178905	6.27669636	7.58587	5.88651	2.03321	7.49748
Pqlc1	1.72946	4.10553	18.2965	20.7766	9.79931712	1.4596175	13.26812	2.28640189	18.5716	10.9595	16.2599	12.4297
Pramel4	0.129177	0.621157	22.0017	111.256	12.2986218	12.6608509	3.816265	7.029945	7.89985	5.78333	1.84556	5.39298
Pramel5	0	0.525713	21.2607	32.1572	14.97465	14.2096818	6.25113136	7.96332455	17.3625	9.05242	7.7512	12.9608
Pramel6	0	2.79381	73.3	138.541	68.2343046	109.5695	52.6252	43.8879955	32.1356	21.4123	15.2848	34.735
Pramel7	0	1.14525	118.641	450.586	65.7090455	81.0997864	34.9840409	49.6253682	27.3243	19.2647	9.91431	39.1243
Prcc	0.850855	0.611417	12.7241	23.1577	3.85236636	7.91703682	3.061465	4.10768576	4.1795	6.74052	2.83917	6.91568
Prdx4	1.71049	3.54829	134.668	143.65	186.35512	237.6145	112.220773	95.6433318	104.661	124.654	70.7714	104.45
Prelid2	1.12314	3.67426	44.0547	75.6716	40.7828955	57.5707546	11.0793882	13.6234277	24.8912	11.8455	9.05091	13.8933
Prkcd	3.80641	4.01839	74.2585	198.981	30.6738	33.3124864	7.97173046	28.10625	34.0849	26.3443	9.52219	29.2784
Prkcg	0.0281229	0.193802	14.4968	24.298	1.63296046	6.63842	0.38633495	1.33011649	1.40619	3.07235	1.54266	2.62849
Prmt6	0.347857	1.23207	20.2786	27.0508	23.1303591	20.5406177	9.37391046	15.9602657	11.3315	10.9579	6.64183	9.6142
Prnp	0.394349	2.19843	7.57053	1.28814	9.25070546	7.71704023	1.14782932	8.45577773	5.49278	7.45385	2.51509	3.81399
Prorsd1	0.815909	1.20268	16.5986	23.9518	14.9558227	21.2708227	29.9557364	14.8037575	9.8275	7.27809	11.4671	9.73617
Prpf4	1.98981	1.95809	15.7294	20.0653	7.61897955	10.413425	6.92283233	7.19218524	10.2692	11.216	5.05793	7.24441
Prps1l3	14.7548	11.5596	71.4334	102.263	129.015318	119.744123	44.23435	98.0989955	42.2102	35.0574	22.6469	47.9218
Prr11	0.365026	1.22268	23.248	34.4616	23.4917205	36.0314818	11.9958246	20.9220273	12.4472	12.9042	4.47823	11.4088
Prr13	43.5119	83.9782	270.666	440.819	241.939136	382.098046	150.356682	254.476046	128.17	100.082	60.3611	109.119
Prss8	0.912785	1.03954	28.0294	1.71377	8.30217	5.09773496	6.81169798	4.65438727	15.039	13.6779	15.1879	11.8558
Psat1	0.289713	3.08922	74.6387	309.088	68.3770546	91.8365273	39.4258764	37.2526636	59.8383	39.0066	26.1668	43.5931
Psme1	0.300957	0	25.9814	50.517	12.678403	13.5593048	4.01404091	3.61955659	7.14912	3.6461	3.98572	1.65714
Psmg2	0.536721	0.942758	12.5844	32.5182	6.03159818	8.95369773	6.09451481	4.27317697	16.843	8.67261	10.8825	14.1841
Pspc1	2.15609	1.54935	18.8658	19.2355	8.26711055	7.60100091	1.01392032	6.08208409	9.70793	9.76726	2.25814	7.10333
Ptcra	0.897383	0.76016	6.47715	3.98392	2.27866636	2.73312731	4.58125636	0.972846	2.24967	3.5831	1.37663	2.74578
Ptdss2	8.42583	9.40239	69.2661	237.672	39.1805409	59.11155	19.6488455	30.8698955	40.0113	31.8554	11.7483	34.3557
Pten	2.28168	3.13915	7.74394	6.52139	43.3192636	41.6971952	53.3810546	50.2512273	15.454	14.6113	12.3013	17.8821
Ptpmt1	0	0.40407	24.3694	15.4463	17.3785833	29.5384046	22.0658824	24.0724586	18.4066	13.8849	17.9833	16.8359
Ptpn1	1.67963	0.961628	17.0613	31.7011	4.36959773	8.69548273	4.46425364	4.45381955	7.67346	6.02623	4.13874	5.94332
Ptpn9	0.685518	0.957968	6.58425	4.04768	3.85123	5.35043091	2.78170773	3.80270771	3.12033	3.09325	2.19887	2.66236
Ptrh1	0	0.0898455	33.703	69.1788	56.0883682	65.7090455	4.44012591	39.96375	39.7965	36.976	6.25564	19.8024
Pus1	0.896197	0.363279	41.0116	85.6993	16.3335455	17.7169	9.45436136	19.2804636	13.9046	9.8579	5.63366	5.72866
Pwp1	1.42758	2.83316	57.0491	177.113	40.4256273	40.9095227	38.5345591	23.4448909	22.6905	25.7841	11.5349	18.2923
Qpctl	0.602629	0.396957	7.24832	13.9413	3.00548909	6.88186	1.38534691	0.70720141	6.67167	8.26194	5.17046	5.36309
Rab19	0	0.377132	5.5475	11.6265	3.57957909	4.99075591	7.07248455	9.63438	4.39074	3.72316	4.07441	4.63234
Rab20	0.322425	3.25026	240.643	359.107	89.2549864	110.062786	30.3369046	74.5034409	103.079	92.2184	46.9782	99.0156
Rab2b	2.62164	2.51695	14.9844	18.5183	13.9639473	14.0452091	8.66153682	10.99063	16.2969	10.813	5.23435	5.93797
Rab34	0.189157	0.714742	19.9915	46.0546	9.46218759	17.0066191	16.9089664	20.5211063	12.7975	18.6558	8.87612	13.2968
Rab39	0	0.431986	18.1706	19.9575	7.09629591	14.3188364	3.61610546	9.60135091	16.0607	6.96357	7.88382	15.2539
Rab40c	0.250355	0.215653	10.0943	11.2685	1.95599773	4.258955	3.02739227	1.10062205	3.42404	1.98321	0.775868	2.90807
Rab43	0.103947	0.114836	5.99227	7.4541	2.74314773	2.55671591	0.46753468	2.974185	3.44169	2.73168	0.884776	1.88118
Rab5a	0.886742	1.61393	12.38	42.0415	39.1563409	42.1782364	27.5044455	30.3852136	28.3465	21.6464	19.488	29.5207
Rabgef1	1.54824	1.4179	46.927	54.0681	33.4475909	39.2569682	17.4368727	20.2833182	24.492	19.0359	11.284	24.2272
Rad9a	0.782785	1.47581	15.4829	17.294	6.05360591	9.61919	5.51775227	2.75298136	17.6828	18.7871	8.65337	11.6546
Ranbp2	1.91933	0.924658	12.9015	33.8525	18.2374364	22.4190091	8.740645	15.5117932	11.0186	9.66085	4.0913	8.42551
Rarg	0.47612	0.397355	15.6868	21.5656	3.87358636	2.58666682	3.19488409	2.71094091	6.78736	7.69573	2.51447	5.248
Rasl10a	0	0.102168	9.83263	15.9849	3.98624909	5.19676591	7.59257546	6.26134909	12.7251	8.22236	3.0395	3.23804
Rasl11a	0.246542	2.43178	8.6597	81.7783	3.67657136	2.11151682	16.0106243	3.35123046	4.51632	16.7362	12.3273	11.187
Rassf7	0.0553712	0.224451	5.97054	5.10397	2.13851318	4.50869091	0.75009923	0.66677649	5.02774	5.05053	1.57946	2.21863
Rb1cc1	5.13141	13.0423	49.1706	114.579	45.8508818	50.7125409	49.1220796	55.4252818	22.223	19.9242	17.9596	22.6137
Rbbp6	0.539759	2.85511	67.3107	50.0987	78.22085	75.9924046	62.2037636	63.6629818	58.4271	54.2309	29.7429	41.6521
Rbm10	0.225567	0.290809	9.87933	15.6012	6.97876091	5.6599372	1.560691	3.72598136	6.35579	7.75749	2.8907	5.35796
Rbm34	2.01282	0.767669	13.5681	26.765	9.85728364	7.81291364	4.42950909	7.55803955	3.97596	5.12973	2.53495	4.75192
Rbm45	2.75975	2.40088	12.9873	28.7459	10.4796468	8.99050636	8.10304141	7.40954636	5.18123	4.5241	2.06413	3.48047
Rbm5	4.20675	2.24739	48.7664	55.0578	43.1786136	51.3932091	27.3507409	39.1805409	36.5475	30.9174	12.1491	23.0774
Rbmx	0.32122	2.97831	49.6786	67.7908	44.0171909	54.3055636	24.5326546	39.3024636	29.1665	25.8462	13.3344	30.4034
Rbmx2	4.88747	4.61004	29.5676	16.676	61.3105682	39.999204	30.5085682	33.8789364	37.7955	27.9497	32.6407	34.6068
Rbp7	0.926777	1.68783	37.2763	26.8401	21.2955455	26.5894682	41.5614773	7.62132546	18.9298	22.5002	21.1433	18.1483
Rdm1	1.53128	1.81039	56.8971	91.3417	52.0442096	53.4143864	12.8068344	23.8185932	32.1918	26.043	12.316	20.1691
Renbp	0	0.245969	30.7955	49.0765	36.4357773	51.4551682	3.31559955	13.7917968	20.5823	27.9516	4.00242	28.1065
Rgcc	0.995802	3.13945	21.2089	9.17159	40.8803864	59.5127955	52.3427636	68.4388409	48.0377	44.8519	36.0415	61.5745
Rgs11	0	0.0322195	13.2653	24.596	6.12692318	9.32017773	1.10785009	7.25785023	6.55021	7.36101	3.64673	5.2145
Rilpl2	0.141373	1.48996	44.5655	133.773	55.9619182	34.2281864	54.3581136	34.2955068	27.6876	42.8024	19.3207	34.0265
Rinl	0	0.0320322	7.54585	12.28	1.17583032	2.54185273	0.26885465	1.47830036	4.35941	3.12712	1.97653	1.72883
Rlf	1.0132	0.856383	10.7011	21.1343	15.8599682	17.5544546	6.85629182	13.2481964	8.62504	8.66246	4.39608	11.0459
Rmnd5b	4.11923	4.58351	59.5346	145.574	18.7050796	30.9584443	13.3015564	16.5592955	17.3286	14.2962	7.42612	12.2213
Rnf11	0.111017	0.48002	135.226	296.082	111.075559	160.896407	30.3101773	104.193018	66.8983	55.0629	16.5294	60.5836
Rnf125	6.49622	5.39953	68.9938	138.278	22.6960364	35.4826676	14.6361955	24.4479227	16.3209	12.4581	7.45254	14.0078
Rnf6	6.90302	4.23816	58.3766	95.4533	25.6435318	28.6675227	16.0774091	21.1226318	27.5608	25.9273	10.5417	23.5848
Rnf7	8.19945	6.64732	150.154	325.817	150.870127	181.143591	94.1336727	179.773227	79.5234	75.5853	37.6471	78.6603
Rpl10l	4.03853	4.7207	99.3971	143.067	94.7028409	68.2343046	41.7540409	63.9836273	80.6795	68.1936	28.0641	64.6628
Rpl37a	3.78445	5.26393	18.3393	27.2597	27.5513409	23.6605182	16.1679273	16.6729364	13.0955	11.0192	15.442	24.8097
Rpl3l	0	0.205233	7.75996	10.4507	6.13756136	9.49798046	2.64237591	1.58706479	6.2179	2.31175	4.1112	6.11863
Rpl9	0	0.25951	8.26936	34.6131	0.98388199	1.43739377	0.25324794	0.35154398	1.96148	2.06918	0	4.82373
Rpp25	0.129728	3.94395	54.101	26.7232	52.2042959	52.4217727	69.82095	52.5841273	70.2145	79.3104	39.4476	78.694
Rpp40	2.11455	0.699259	23.7436	27.9719	26.6865409	32.7517318	7.39377546	12.7547268	22.1777	14.0654	5.96932	11.3181
Rpph1	1.56323	3.35772	6.57347	4.60289	5.53288273	6.154885	27.5636455	17.655559	20.5474	22.3009	24.1411	44.3647
Rprd1a	5.4415	6.23254	33.0753	53.5143	19.85515	22.1117915	12.3920268	20.4820091	13.6513	11.2558	11.2144	15.5264
Rprd1b	0.0966698	0.46358	21.9917	37.01	14.4642636	14.3237136	7.14558455	9.41455864	8.58589	9.46565	3.86062	8.90905
Rps23	0.667813	1.36728	43.986	91.0139	12.3811077	2.16889227	0.56470625	1.628068	3.98685	4.14638	1.35048	3.99412
Rps27	0	0.10019	15.0782	16.2832	17.7133091	10.7568109	10.2390982	3.23912636	3.60633	4.87505	0.885435	4.12907
Rrp9	6.25099	9.20197	141.481	216.397	34.4533182	50.58075	27.6059455	18.5324318	46.9474	42.1933	22.1787	41.0504
Rrs1	0.0775719	0.943335	7.25717	8.53787	18.4271136	19.7539591	10.224845	15.3602864	16.9533	9.70456	4.17522	11.5569
Rsph1	0.235948	0.255045	12.7682	8.49023	4.35086273	6.08017273	4.43269318	4.43652152	4.84198	5.16339	4.36335	4.08197
Rtn2	0	0.106607	6.90407	27.9351	25.0589591	39.0145409	6.15934818	9.81036854	10.3208	15.3457	5.03035	8.68989
Rundc1	0.023248	0.426629	5.06315	13.821	2.62862182	3.51977396	0.44698655	0.42042055	3.51643	1.81458	0.935649	2.45034
Rusc1	0.884403	1.97534	15.0492	33.1159	9.49798046	9.14809409	10.9432877	11.5376518	12.3356	12.3474	6.96194	7.67571
Ruvbl1	0.800821	1.48107	13.8442	24.8928	22.6842546	17.9569909	16.4784727	12.9296855	19.1206	15.4282	10.9429	12.4771
Rwdd4a	1.99331	2.73481	35.7821	80.9813	25.9942682	25.91115	26.730266	16.8023932	18.9943	16.009	15.2353	23.5172
S100pbp	8.87316	8.42929	16.5541	6.9795	7.33548636	7.52291773	7.58407409	5.08308591	6.04097	5.68905	4.42759	5.10035
S1pr5	0	0.100142	7.32578	0.964336	0.55961632	0.10323306	0.68184946	0.67848186	1.2295	1.67863	0.766174	1.72306
Sac3d1	0.758041	2.63745	22.0853	9.67746	36.9314182	37.8290182	12.0657491	42.7548773	25.3397	21.9369	12.4473	27.7477
Samt2	0.229151	2.08992	17.4201	1.59602	0.70213614	0.55494227	0	2.01779796	1.49863	3.16828	2.96751	2.31268
Sapcd2	0.218105	0.427331	21.8155	53.9279	11.726785	5.36317591	3.13205591	6.716725	8.11548	3.86542	3.74858	3.88216
Sardh	0	0.0516017	5.21134	26.5975	1.61997064	1.85802455	0.02927309	0.5933086	1.78746	0.370116	0.162258	0.68448
Sat1	22.3248	31.06	200.55	316.621	874.195909	724.139136	348.138318	547.638136	215.152	231.936	139.472	244.552
Sat2	0	0.0473233	22.6579	28.2977	22.0221455	18.9272773	6.332985	21.7742818	19.606	21.1523	3.54591	12.2119
Sbno1	1.74004	1.28143	20.262	39.5674	19.5787504	21.1881818	8.74863	18.8420636	13.546	11.5016	8.29969	12.1915
Scd1	0.0522663	0.184628	10.2337	16.06	10.413425	12.9231096	5.38169273	8.15557773	8.7391	4.94102	4.42394	9.75448
Sdr39u1	0.146416	0.860579	5.50307	4.26635	7.77994182	10.4595255	1.25585873	1.90796864	3.83984	4.8743	0.936805	4.60036
Sec1	0.156255	0.0886745	10.4813	11.8638	4.16266818	2.77253655	1.23574691	2.14511636	3.17738	4.20923	1.29884	3.08963
Sec61a2	0.131051	0.332019	12.7675	14.751	21.0206273	20.7797445	9.23290455	13.0907909	20.0142	23.5978	3.24578	5.253
Senp2	0.613162	0.836104	6.80181	11.7203	5.10095496	10.4327082	2.85772409	5.8861	4.86309	2.38335	2.6898	2.96068
Serp1	12.4907	16.9861	79.9513	96.8749	130.990464	147.259873	95.8495955	116.273668	58.4882	52.6628	44.7113	53.3219
Serpinb3b	0	1.4654	19.9266	0.925231	0	0	0	0	0	0	0	0
Sertad1	1.91076	5.20484	74.0695	127.25	39.5954682	30.2200591	22.9653636	36.9578364	82.6453	83.3616	39.2805	60.7289
Sesn1	0.732912	1.1105	13.3518	23.7798	6.36298773	4.89968281	4.53465136	3.47659182	11.2662	10.8416	4.35297	7.39884
Sesn2	0.489273	1.97166	34.7912	39.1997	8.72463818	11.1358486	5.77817818	5.78726136	21.8496	15.9644	5.59078	14.1053
Set	2.64711	2.62795	50.7332	151.404	149.101636	214.177	75.3029727	166.569968	42.7338	40.587	20.2666	41.6376
Sfi1	0.909508	0.700494	43.4891	17.6826	26.1630636	35.1604136	29.7918773	18.5533227	21.0962	16.9689	11.738	14.8843
Sfn	6.56014	9.83066	17.1197	96.5134	22.6669546	16.9591573	27.6734546	28.6441409	43.9589	31.3819	26.939	48.8386
Sgk3	0.199412	1.31489	11.7781	12.6137	9.07764955	11.9793218	3.46902273	11.6411417	12.9679	9.8798	5.99338	12.643
Sgms2	0.703385	1.63073	6.27841	3.27337	2.36938455	5.23540831	3.178145	3.49657318	3.99433	3.63998	4.3699	3.91881
Sgpp1	0.291324	0.481451	6.56419	9.75583	7.986945	19.6359546	4.70600091	10.453076	13.2385	7.72827	3.95182	9.52435
Shmt1	0.921888	3.53454	88.2205	126.193	30.2200591	33.8472	18.5089773	15.4115377	33.9781	29.7103	14.67	27.8398
Siah3	0.336888	1.00141	5.04045	2.41659	0.40849082	0.32416887	0.46417273	0.23320593	0.982525	2.67094	1.94587	0.909932
Sigirr	0	0	6.26605	4.51695	0.56233214	1.14205064	0.05653854	0	1.23745	0.536526	0.78348	1.38396
Sike1	0.271319	0.263958	13.5384	30.6442	19.3735227	22.2750273	9.93849909	10.3539332	13.4534	11.0109	4.74395	8.7645
Sirt1	2.23114	2.4406	16.2182	20.3757	36.5064273	56.1331575	13.73789	70.5107227	12.6196	11.2937	5.70177	14.2048
Six1	1.09013	1.40114	5.53109	1.29438	7.06424636	1.18034532	7.21407	4.45248182	4.55964	6.31059	5.3183	7.10232
Slc12a2	1.23072	0.688736	10.6191	42.7485	19.5397464	31.4224227	6.62990182	21.14155	7.91017	5.77754	2.6342	7.51437
Slc13a2	0	0.0145321	5.47853	12.4996	1.51512764	0.89404146	0.09215274	0.24918711	3.45445	2.64714	0.344294	0.450078
Slc16a6	0.170437	3.37011	60.9133	80.6166	12.6957583	14.1937591	6.44895955	9.52516465	33.08	25.1128	14.8657	21.9972
Slc19a3	0.633621	2.46058	103.539	143.897	36.3392068	47.6065864	13.9551418	41.5614773	51.8229	34.7805	16.1318	41.0701
Slc1a1	1.45147	2.02706	17.9709	42.1258	14.4047773	17.1428591	5.90863818	9.15814773	12.4939	7.55634	6.58456	9.16442
Slc1a4	0.261619	0.196951	5.13918	1.92193	2.09487046	1.92669	2.11151682	1.30065459	3.13369	4.06549	1.6115	0.444283
Slc1a5	0	0.223547	11.0796	23.2537	5.253215	5.81953977	5.5386877	3.83770773	8.83213	11.0559	2.75279	5.80439
Slc22a20	0	0.309791	8.4645	12.314	5.54719	5.43994818	4.19497136	2.83330682	6.63197	5.65512	2.06413	4.44727
Slc25a25	0.801438	1.72745	16.6775	22.689	10.5055373	10.830515	2.56849864	8.85377091	7.90137	7.86462	2.33127	8.75162
Slc25a28	0.3298	0.445622	8.05512	9.82251	19.6095727	15.9602657	10.4833927	4.63283546	11.0647	10.6281	4.71246	10.8782
Slc25a33	0.214984	0.941172	9.10973	5.35451	12.9753232	11.2172462	8.48469318	9.33329	14.2591	15.2577	10.0242	16.0415
Slc25a36	1.64456	1.22881	23.7103	40.0115	12.2831646	13.6378511	3.93551273	13.1012706	8.3968	8.43288	3.94223	7.15847
Slc25a43	0	0.039268	6.61605	3.37131	2.12121364	1.67026296	0.13127038	2.53013773	2.3439	5.16917	0.664952	3.62063
Slc27a5	0.0334093	0.0677141	16.8811	19.7196	3.66746046	6.93344173	0.08705788	1.64860046	3.47687	2.71213	1.48534	3.09275
Slc29a2	1.37251	0.543717	16.1049	23.2239	2.90217539	3.36515182	0.9542045	3.28817894	4.96521	4.37801	2.16582	3.91395
Slc34a2	0.402274	2.54527	88.9976	112.089	53.9265591	62.9699909	27.0461909	40.3743864	81.3137	68.6391	51.1272	87.518
Slc35e2	0.72682	0.433644	5.25603	10.531	1.61290314	3.70119864	1.14543723	1.70753773	4.06262	3.61025	1.54996	3.29679
Slc35e3	0.0425789	1.22545	10.713	4.60007	8.811065	7.77735409	5.23692377	9.13059266	16.2628	8.92607	9.56609	16.8243
Slc39a1	0.198984	0.52429	14.8109	10.5882	67.7915527	107.496941	90.8966455	126.182041	18.2503	23.0432	23.4373	20.6295
Slc39a4	0.0351978	0.299623	50.3196	194.94	7.86942955	11.7839682	7.19720182	5.08470727	16.7216	13.1769	4.98261	16.42
Slc4a11	0	0.0189388	8.96696	47.0338	3.62609591	6.23468517	0.22504827	2.20286364	5.65237	6.43404	1.99745	3.96443
Slc5a6	1.1727	1.51824	29.1897	102.989	14.8317273	27.1904182	3.74699955	14.6791455	16.349	15.5327	6.78998	14.0671
Slco4c1	1.0197	1.98143	16.0729	15.6322	15.0573468	25.293425	5.11840955	15.6317364	21.052	21.3536	7.85009	14.7112
Sltm	1.12146	0.714499	20.1531	35.954	20.2240636	40.7828955	18.6740709	19.3641727	12.9438	10.6764	5.80401	12.2136
Smad7	0.0654478	0.132651	5.10135	2.44679	7.75780192	10.2115641	7.56781864	8.73720182	6.59491	5.24772	4.91785	9.29838
Smarca5-ps	1.17941	1.31093	5.23135	8.66832	10.3934859	10.6610364	7.06121409	13.5898255	7.17029	6.25894	3.08151	5.77685
Smcr8	1.26121	1.51231	7.85582	7.11806	3.02876318	2.79585227	3.80738091	6.05073	8.32888	10.2301	5.59014	8.58918
Smg5	0.490148	0.602687	5.00663	11.0556	3.540435	5.66898909	1.29241977	2.24247636	4.91839	5.3163	2.83003	3.12112
Smim4	6.95769	16.5817	142.332	118.552	216.813227	193.838455	108.1958	194.772	178.603	116.584	99.1833	90.234
Snai1	11.603	19.0272	109.096	96.5107	30.4412909	21.6217909	18.494025	21.2858682	34.8962	30.8231	13.7923	47.0551
Snapc2	2.06733	2.33282	130.891	105.239	52.9341	36.8269546	15.9752227	30.4600636	40.0203	39.5241	21.2323	35.2919
Snf8	0.104985	0.297886	7.20029	11.6477	22.4085318	25.3695223	2.83511182	6.61604561	11.8222	7.19586	4.44736	6.81434
Snhg10	3.27035	6.23671	26.3197	18.9559	59.3198364	89.6716182	61.7693727	90.2245818	46.8772	33.9279	18.9715	35.3504
Snhg12	0	1.80223	14.7512	33.9211	51.9756812	37.9388	34.2281864	13.0244832	75.2684	71.6635	18.9154	31.4654
Snhg3	1.46682	4.0766	160.861	331.495	290.124682	317.748818	192.503591	259.220409	211.172	183.051	121.48	128.864
Snhg4	0	1.39024	10.4741	33.4931	22.7185091	24.6544682	51.9031677	36.5792727	17.233	22.63	8.37197	7.4947
Snhg5	4.97347	10.2738	28.2672	47.6326	260.039	205.845727	102.210614	83.2370546	166.035	179.368	44.2395	80.3907
Snhg8	0.490668	2.30141	9.33396	15.9118	43.3730455	22.6083955	43.8557818	31.1274091	44.1663	41.5686	25.0254	24.4799
Snhg9	385.508	0	1990.19	1588.04	355.036227	146.842996	113.894757	39.6884091	52.1782	116.942	118.998	68.8079
Snrnp35	0.0857172	0.069491	7.11533	7.23829	5.99239727	8.22660409	1.29285323	5.49569106	6.24653	4.6051	1.93695	4.71264
Snx10	0.250572	0.29203	5.2424	14.1059	2.17762273	2.79703273	0	0.87044527	1.76849	3.10202	0.293086	1.02087
Socs2	0.0705423	0.814958	18.2381	16.0374	5.37448091	3.03310182	9.67041409	10.3815327	16.1408	15.9434	11.6413	14.7948
Socs3	0.699021	0.759394	21.9807	34.4909	2.29259682	2.55871864	1.18939082	1.08071332	2.79694	2.54624	2.51054	5.75101
Sorbs3	0	0.134696	6.69991	2.45244	0.79267091	0.61202941	1.38300043	2.36394455	4.6875	4.6358	1.01498	3.23277
Sord	0.207626	1.34661	43.7782	120.152	18.7687818	21.8522591	6.25973864	20.6554091	17.1143	13.082	7.33486	12.6261
Sp3	2.15074	3.50858	14.8148	17.6762	23.2335803	19.1414455	13.22965	22.1531727	11.5761	9.45888	4.4448	9.80372
Sp6	0	0.0446661	8.39288	5.53885	9.40725727	6.09707435	9.21827546	9.97355636	7.23276	4.8637	4.60152	7.00782
Sparc	0.434829	0.293411	5.45715	4.04143	0.60122518	2.41127909	2.75206227	2.84420318	5.9272	4.47711	6.92001	6.75492
Speer4e	0.228857	1.42799	6.33522	1.81318	0.64286039	0.03625422	0.08735881	1.88756409	2.01691	0.804292	0.00092805	0.199509
Spg7	0.120073	0.316373	10.11	10.6662	2.245245	4.012645	0.58975002	2.81267182	2.08347	4.01759	1.43795	2.92755
Spic	0.492237	2.59389	129.559	818.411	306.040273	526.438993	321.760546	207.721136	84.6483	64.3557	52.807	131.517
Spink2	2.16237	1.85652	27.073	45.5111	19.9541318	37.3784773	17.7169	30.2522	11.1468	25.6157	6.95099	14.7508
Spns1	0.987189	0.800336	30.7513	83.5154	17.9000909	11.8575146	5.85680205	14.3293091	18.0621	22.8499	8.22481	18.4766
Sppl3	0	0.163727	7.13807	14.2521	8.82397818	4.73005591	0.89797727	5.26047409	4.72196	5.03595	2.15307	4.16161
Sprr2e	0	0.556416	5.31485	0.628955	2.17017182	1.33306332	0.31458972	1.09226746	3.81533	0	5.26035	16.1379
Spry2	0.0379386	0.938105	21.0574	20.2824	160.896407	143.932894	183.965455	275.239136	24.6296	13.2411	21.566	41.8025
Spryd4	0	1.36601	11.1196	10.0259	6.99941455	2.87047364	2.72826	6.21839909	6.41034	11.6535	6.3781	5.73414
Spz1	0	3.27546	14.6549	4.90085	24.4958636	15.8304627	26.43965	24.0323591	10.2686	6.60246	11.2151	20.5397
Srsf1	2.78943	6.73674	37.5321	70.0815	35.1445818	29.3589136	19.4721824	33.2797364	24.9925	19.1745	13.013	18.0957
Stac2	0	0.11992	12.4381	15.8661	12.8250359	4.31486136	8.99467591	6.03887273	11.9039	8.46811	5.19577	7.99991
Stil	1.42829	1.23988	10.8176	11.3667	9.00649455	10.3140036	5.54867	7.43711621	19.5423	17.4025	7.50531	11.3284
Stk11	3.68525	6.29941	15.9632	15.8881	26.7969132	21.8608318	40.8473955	13.4225573	12.6588	9.95985	10.7619	7.71503
Stk16	0.141562	0.388817	5.74936	16.2256	6.94615727	4.39194182	1.656415	4.88196818	5.95412	3.7264	1.89398	2.89898
Stk17b	0	0.816358	8.13962	3.76132	16.4319864	14.4392727	23.1303591	23.7837318	28.5926	23.4241	20.7394	36.7285
Stk19	0.349054	0.778189	28.2357	52.8557	11.5030631	8.14039364	2.96136643	6.41443364	4.75803	5.03635	5.11404	8.83466
Stmn3	0	0.230388	81.6662	264.536	15.7859227	30.3590227	10.3140036	8.39341	22.3451	12.8438	14.0476	23.5258
Strn3	0.600305	0.387825	5.4353	8.30253	15.1653455	13.5898255	3.75928727	8.53891886	8.00658	6.42497	5.89921	7.1351
Sult2b1	0.162391	0.49369	51.5251	50.0644	37.9388	36.7312727	11.9323596	18.5735818	13.3401	13.7189	2.44292	13.7165
Surf2	2.35466	0.49369	17.7648	55.5519	30.6558046	36.0916273	2.29322318	28.2101551	9.84817	18.2762	2.55322	13.4689
Surf6	6.57486	2.41079	13.373	28.9454	6.80089616	8.45828273	2.54682455	5.79192273	9.3487	8.16716	3.65493	7.20511
Sva	0.193968	0.707241	19.3797	0	20.4309546	21.7514227	0.31107944	23.4917205	34.8032	25.2775	17.8848	19.4829
Syap1	1.41225	1.41754	58.9364	114.208	30.2355046	43.9867273	23.9399579	32.304425	10.9939	17.1296	8.63404	22.0917
Syce3	0	0.905643	7.81753	11.7315	3.91241136	1.13227736	3.202055	0.92025427	2.63492	4.72435	1.28362	2.38451
Sycp1	2.28979	3.86165	27.7472	54.9045	28.6841318	40.3743864	22.6217682	24.7064	17.4756	12.9314	8.39295	11.7488
Syncrip	0.19087	0.418218	10.114	19.9507	34.5206409	25.8048258	14.3313068	19.9541318	14.6143	16.2232	6.11226	12.8239
Syngr1	0.0348364	0.221848	17.5999	34.1403	2.81077409	4.25741773	0.03425672	2.99018955	3.39384	1.01195	1.28147	5.72459
Taf1d	11.0037	12.937	170.519	139.051	346.232409	248.387091	237.108636	236.389	163.666	129.233	79.1676	126.464
Taf4b	1.36926	1.57735	8.34572	14.0414	13.8300042	16.6566682	11.9459091	17.1249046	12.6864	12.0509	11.0352	9.15268
Tagln2	0.125404	0.406666	22.5937	6.08188	7.91534727	5.214675	12.7606241	9.09983818	36.7199	34.1666	40.333	33.6284
Tap1	0	0.560042	5.96567	2.53749	0	0.35305536	0.11267634	0.45477921	0.899031	0.723504	0.528427	0.247588
Tasp1	1.81145	2.09365	15.9287	37.8326	11.8125627	14.4814864	7.10083682	10.0819359	9.97775	5.99258	3.78585	8.23682
Tatdn3	0.736735	1.23154	11.0189	21.1594	6.76164682	3.83419273	0	6.04080546	7.53999	8.59367	1.8697	2.50273
Tbl2	0.671513	0.483167	9.71919	18.2022	4.32230227	5.51415168	1.74512955	2.42680955	6.9333	6.4141	3.6854	5.08904
Tbx3	1.27825	1.6593	9.97114	4.01832	4.30901242	2.64029091	7.167565	6.13168848	5.10691	4.14087	3.94073	7.76023
Tbxa2r	0	0.0183861	24.6371	19.8912	4.83856636	3.13068364	12.6436064	3.55462955	6.61039	6.61261	8.33718	8.22036
Tcf19	0.0515358	0.334252	12.8778	9.49976	1.98102773	1.39873064	3.17922682	0.41734746	2.87779	1.06605	0.954753	3.23367
Tcfl5	0.106647	0.158511	5.20432	2.17749	8.3563458	5.90863818	1.97621955	2.11051318	8.55803	5.57031	6.27882	7.18638
Tchh	0.159462	1.30275	9.88923	8.2948	2.68698818	3.76482	5.58390364	5.253215	2.26912	1.09136	2.89625	3.95495
Tcirg1	0.028381	0.138062	12.18	32.3925	0.42166536	2.44476227	1.6204875	0.72453818	3.82711	3.53651	1.83905	2.65141
Tcp11	0.0468645	0.227964	7.58787	10.4169	1.78036398	2.87127455	1.38653886	1.98916388	2.72253	3.3041	2.48703	2.9648
Tdh	0.300215	0.399854	14.9826	18.3977	4.72411136	2.39450773	0.12480279	3.94470227	5.23	5.32766	2.70852	3.12271
Tdpoz1	0.194697	3.23603	63.6329	29.23	58.8668727	45.0208227	32.9300636	38.5429	35.7353	20.6211	28.9973	26.8565
Tdpoz2	0	0.26049	15.2243	16.429	8.16157591	5.41356955	0.30876819	5.14222955	12.9591	11.4329	1.09874	10.2831
Tdpoz3	0	2.1035	9.55058	2.573	0.29891938	1.98434773	0.61621264	1.44963736	12.4598	9.50217	9.62185	7.5634
Tdpoz4	0	0.423074	10.6856	19.3916	17.9783682	15.1534909	3.67939409	15.9366955	45.4116	57.1388	13.6342	31.1892
Tead4	0.0512065	0.0518933	8.79756	22.9621	2.43778046	4.63465955	0.10730856	1.42930818	3.47141	3.132	1.28256	2.75671
Tef	0.0351887	0.125352	7.27288	5.12077	5.42335991	6.24375455	3.34801102	4.36814091	3.76372	4.08012	2.05688	2.63255
Terf2ip	0.9654	0.641127	20.9454	14.6834	3.14926318	2.69004227	4.91864091	4.41642182	3.75719	4.84482	1.77833	4.02884
Tescl	0.231898	0.140998	8.05187	5.50745	0.15488918	1.86550671	8.78833636	6.83905803	4.54054	0.457076	5.49392	1.86828
Tex101	0.0900481	1.71555	29.5064	37.1669	20.8086831	36.9314182	4.04025773	11.1555709	41.1478	8.86985	20.2057	32.5188
Tfrc	4.04542	4.16663	110.987	233.607	39.5747	99.0964364	32.8784955	54.6015046	54.85	39.4334	23.111	45.5126
Tgs1	0.403809	0.422864	12.8852	30.3526	15.65425	24.1377814	5.82795046	13.4381399	11.065	8.12686	2.82616	9.87461
Them4	6.40206	2.80658	30.506	104.894	69.3088318	68.1280636	17.3090939	29.2858046	35.3576	21.2942	8.68546	18.8393
Ticam1	0.0535769	0.0434361	7.64263	0.902873	0.17724076	0.13038409	0	0.26063374	0.939756	0.977811	0	0.250985
Timd2	0.103233	0.848432	109.016	421.185	110.910746	268.376818	29.0536409	139.416936	57.0807	36.2273	13.85	58.2986
Timm10	4.64971	2.18545	131.93	230.815	225.344909	318.955409	52.2956409	200.509909	80.6581	70.2048	36.8503	99.1928
Timm22	0	0.280681	12.3593	44.433	16.7347636	12.2706918	3.52362864	9.21522682	6.292	5.45186	2.06539	4.26823
Timm8a1	7.22522	19.1927	65.1809	192.31	14.9377227	18.1429932	1.72292023	19.0230364	7.704735	10.4256	6.689725	13.378545
Timm8a1	7.22522	19.1927	65.1809	192.31	14.9377227	18.1429932	1.72292023	19.0230364	7.704735	10.4256	6.689725	13.378545
Tktl1	1.65478	3.01219	39.7393	37.6471	32.62625	51.3574864	35.0614364	38.0570091	24.3818	19.5062	12.5417	19.1515
Tlk2	2.62727	2.56475	22.656	43.2978	34.2281864	30.2645864	17.1249046	25.8827864	11.8897	8.75428	7.50903	12.3373
Tmed4	2.20101	1.22417	36.3002	49.2507	13.7592568	17.0303964	5.22081364	14.8366124	18.7181	15.8968	3.18634	8.95249
Tmed5	4.78117	3.27927	56.4489	80.0856	85.7823046	113.761796	73.2726046	97.1122909	56.5132	59.0234	19.9723	78.6822
Tmed6	0.120702	0.293555	109.224	82.1639	88.8494455	105.317632	24.088695	79.4808591	31.2913	36.3738	14.9674	33.7828
Tmem129	0.592817	0.805726	11.1373	22.7089	8.76566636	5.03454409	3.96195727	8.67281227	16.5838	13.1008	4.97753	4.3893
Tmem132c	0.267454	1.69472	13.7658	0.394546	3.60836546	0.79144521	2.43024455	0.62270886	7.85947	4.66477	7.05724	8.37136
Tmem141	0.275814	0.473883	5.22791	5.9656	6.33949546	0.97484073	0.21393056	13.7210168	2.44164	4.67719	3.96094	4.79799
Tmem160	0	0.107005	8.70327	9.4712	14.9986455	20.1542409	21.7862	21.6779136	11.2203	11.1737	4.9928	5.70489
Tmem170	3.63155	3.06962	26.2878	14.303	11.7182505	11.8785677	2.179765	12.9753232	9.68823	7.71102	10.0523	8.28687
Tmem173	0	0	5.20638	7.42281	0.67081509	6.56723227	2.40932455	2.35295364	4.192	2.44155	1.39016	2.89428
Tmem177	0.045329	0.128623	6.59861	2.68593	4.04317955	3.52617455	0.43004082	2.68918227	9.55623	6.31979	3.29213	6.91599
Tmem185b	1.31264	1.52026	16.2406	24.2271	0.62270886	0.91076809	0.89066541	1.77496755	5.10153	5.86687	2.14254	5.64717
Tmem189	0.678164	1.27632	9.54649	10.513	8.38261182	12.678403	5.46255273	10.0449552	11.7065	8.5151	6.75868	9.60456
Tmem190	0	0	5.04139	6.23403	3.08745273	0.68289086	0	0.53367598	0	0.792811	0.864093	1.61212
Tmem223	0	0.123072	8.9778	21.7611	9.63438	7.18374727	2.44561046	1.40505727	5.01851	0.56742	0	2.89459
Tmem37	0.473537	1.30524	30.1109	110.038	29.3589136	19.4441	41.9580909	25.9807864	39.9912	34.3402	15.6084	16.5765
Tmem56	0.400386	0.250409	10.1049	10.053	6.11400364	8.93113227	2.63127455	11.0601459	10.2577	10.7363	6.20698	6.80763
Tmem79	0.599004	0.701458	35.4465	23.5991	11.3606455	13.0472491	10.3085382	13.5640761	25.0726	17.8638	9.37236	16.0229
Tmpo	3.32712	5.5044	21.4205	11.2386	26.0026136	28.7642985	39.0667227	38.5429	25.3578	21.1786	20.7454	21.2324
Tmppe	0.10333	0.0753955	5.71943	16.8803	13.9309171	18.9097682	8.03088955	17.6771272	6.65956	8.59455	2.55497	7.33627
Tmsb15a	0	0	9.75658	0	10.4047405	22.7028818	32.70885	5.31423273	0	7.08174	0	23.3721
Tmsb15b1	1.44709	7.37799	47.8922	28.7198	56.8395288	34.8808955	139.270136	26.9662636	64.9136	71.3947	77.7881	96.1544
Tmx1	0.8054	1.04745	10.0283	16.3343	5.51415168	10.7235996	0.02996132	4.35951818	2.82645	3.17743	1.98876	2.32928
Tnfaip8l2	0.0825815	1.00423	38.4081	70.5834	19.1654909	16.2759636	8.61665409	17.9176591	25.8662	26.9248	17.366	20.8445
Tnfrsf12a	0.714943	2.65436	80.4637	149.267	44.1602864	53.9265591	56.0151909	33.9944727	74.7476	85.0056	32.4979	66.753
Tnfrsf13b	0	0.0612616	19.0541	18.5327	2.87047364	3.20519318	3.14084182	3.70602091	7.76071	3.59472	3.34054	4.19974
Tnfrsf17	0.663851	0.59199	6.28769	12.0577	4.500335	4.54320227	7.29529227	4.69949455	5.07313	4.59263	5.57363	9.90007
Tnfsf12	0.972982	0.604167	16.9167	13.8388	6.75893682	7.48681955	1.03235168	2.57180636	6.58163	5.43937	1.63784	7.01266
Tnip2	0	0.486661	9.61781	2.71133	5.02207818	1.27443405	1.34378846	0.17187606	5.77788	4.71214	5.35859	3.53255
Tnnc2	0.347207	0.914607	6.47135	10.0973	5.17255242	6.90642091	61.1508932	14.5549955	13.2242	13.2087	5.49097	8.97609
Tnpo3	1.61506	1.28319	52.49	125.775	20.2644273	23.2983636	8.25419864	17.1925409	13.057	13.1774	5.1724	15.0155
Tob1	0.341506	1.37049	8.65204	2.15538	95.9508682	76.3246409	91.8365273	165.147946	33.1295	26.4567	28.8096	34.8865
Tomm20	0.289164	0.533336	20.5052	47.3579	3.29061136	1.94722727	0.10139052	2.301825	2.36835	1.75333	1.55218	2.84097
Tomm5	0.202658	4.10441	180.319	675.077	381.006818	580.835259	245.223286	555.602409	135.19	138.238	81.5891	157.283
Tomm70a	0.253275	1.94675	6.73552	24.4916	9.93849909	7.55116455	4.90995864	5.21868909	5.33884	4.68283	2.86191	4.81017
Tor1aip2	2.08777	4.87103	34.5734	27.2032	43.2052682	35.2704273	21.4105591	36.3392068	40.9778	40.582	29.1643	27.9849
Tor1b	0.150771	0.458377	45.052	125.808	39.3316409	79.1975136	20.5018177	53.3810546	20.964	19.5482	4.40956	23.733
Tor3a	0.296824	0.712673	14.0279	7.47689	3.133695	3.86669818	4.27317697	5.09079859	6.68171	4.82586	4.02335	6.89537
Tox4	2.24936	3.04593	36.9907	63.1455	13.9033203	22.8000818	10.2859677	18.0665705	18.4881	12.5228	6.49906	14.4552
Tppp3	3.47021	3.76372	14.2358	6.09578	5.30852568	5.55976227	8.68173364	11.7042005	23.2048	15.689	20.082	24.269
Tpst1	0.647418	1.04979	6.8873	7.91625	4.00564046	5.41169636	7.7515	7.98997364	7.16468	7.25544	6.28123	5.30057
Traf2	0.246978	0.390451	11.0793	12.0962	5.92634955	7.37526773	3.43337446	1.03448441	3.60225	5.05276	1.48691	2.20654
Trak2	2.04148	3.02354	10.7592	9.35264	8.17050318	5.3367558	4.457285	3.77443227	7.68879	6.09782	4.10436	5.27738
Trap1a	0.0776573	2.89603	22.5242	16.4703	60.9352546	46.6948455	90.2245818	64.2035409	38.8833	36.9158	29.7538	44.4246
Trib3	0.813108	0.863241	30.7986	7.60303	8.2195	4.84795409	3.98449909	3.920665	20.5395	15.2256	10.0424	7.6331
Trim43a	0.0441459	3.46633	187.468	426.743	135.463562	146.571627	70.8468273	73.6599318	56.7797	50.9244	20.9668	62.0468
Trim43b	0.103654	4.15454	228.149	517.912	187.517682	239.771273	96.6608409	159.386973	132.392	115.107	49.8402	116.491
Trim43c	0.863946	2.75329	109.719	220.298	37.8589773	52.5841273	14.7233614	24.8843364	24.6137	22.9908	7.83374	37.5998
Trim6	0.0768475	0.669749	8.35354	27.1442	4.34544636	5.28531046	1.51092359	5.02583364	3.80401	3.99805	1.84989	2.82916
Trim7	0	0.361183	28.8349	48.9946	17.2523546	14.7821182	2.48521864	9.07008773	13.6427	7.68757	3.55281	11.8368
Triml2	0	0.306311	5.57643	10.2286	19.7539591	12.9802386	15.5598273	16.4464864	14.6573	16.5864	7.15131	7.46905
Trmt61b	0	0.148056	25.6332	56.6701	40.063054	35.5644273	15.5854864	20.6021546	19.5658	22.3267	7.86845	13.1791
Trpv2	0.414789	0.62772	12.166	3.97881	1.42930818	0.49899786	1.835545	1.83817364	3.7362	4.40919	4.27841	2.8454
Trub2	1.0979	0.743617	16.8957	24.4418	14.8263364	11.4859759	1.32704558	3.21694455	9.23476	6.25863	1.98495	6.06736
Tsen15	0.326346	0.0992137	7.40338	20.5517	7.46829	18.6595436	7.13816864	4.83664727	4.48782	7.46703	1.85608	2.77927
Tsen34	0.412769	0.21896	10.5841	8.54005	2.27081046	4.03533364	1.73611182	2.82988909	4.91799	3.2745	5.3697	3.91631
Tsga8	0.52766	0.748605	15.706	8.70411	34.6837039	9.56879682	43.4647591	6.45440046	25.1479	23.5397	19.8008	10.7464
Tslp	1.05935	3.63025	6.60817	29.8648	25.8632636	54.9848455	61.4225818	55.4853364	19.0101	10.4944	26.2634	23.1881
Tspan4	0.115957	0.604793	17.8707	75.8552	11.5376518	9.96945046	2.82220296	7.76905546	12.8964	8.10247	1.45274	6.64001
Tsr1	3.7853	3.00383	15.7964	44.5236	24.0126898	23.7928409	10.1551516	13.4926155	8.99464	10.4802	3.22747	8.65284
Tssk6	0.0675828	0.301384	6.2047	1.27389	1.51153918	2.52631273	0	2.93407409	3.0819	2.55952	0.965935	0.860341
Tsx	0	1.23056	16.0219	30.048	72.8369909	53.1727546	49.5451091	28.4494818	28.4323	20.1893	24.2579	42.2645
Ttc14	0.13894	0.543237	5.57703	12.4223	7.62748318	9.07008773	0.98224664	5.29793546	3.50803	1.9473	1.44576	2.24773
Ttc30b	1.47984	5.31964	12.1422	5.37635	5.49781742	5.29272864	7.49906364	5.87817727	8.48136	5.32447	11.5199	6.14915
Ttf1	0.351711	0.389877	8.81451	13.4471	7.96332455	8.50270273	2.62784227	6.12941166	7.4495	6.8017	1.89733	5.59927
Ttyh2	0.493849	0.130557	9.74604	39.0002	20.0928818	33.93095	7.58989955	22.3956909	14.768	13.351	2.92594	7.4148
Txndc8	0.214169	1.64776	6.57902	1.92627	0.31051423	0	0	0	0	0	0	0.743659
Uap1l1	0.243946	0.177994	33.2235	48.5662	8.88593318	10.3105618	0.30144645	4.85529046	16.1908	15.6676	2.86998	9.4257
Ube2j2	0.542631	1.31831	6.0872	9.24325	6.71984091	9.96586046	1.170769	8.47164227	5.19744	5.80247	2.80745	5.98869
Ube2o	2.82522	1.4484	24.5249	34.2441	5.08614636	11.2415523	1.49661046	7.76046556	6.67103	4.7853	2.62252	5.44879
Ubr5	2.26795	2.33505	10.1609	18.1387	14.6240409	18.9832606	11.6146686	12.4847255	9.11255	6.71308	4.63147	8.2296
Ubtd1	3.42741	3.87666	21.3731	67.1724	4.80406409	4.20579818	8.46743	7.986945	10.569	10.8065	5.78279	10.3383
Ubtd2	0.644966	0.744112	9.37573	28.3166	20.7410636	20.8976091	7.25013864	13.8111809	11.9665	6.12905	6.96402	9.09078
Ucp2	0.0531548	0.495572	7.7093	2.89875	6.32070682	5.25931682	2.69687546	1.28744891	13.0021	20.6247	8.8784	3.80098
Ugcg	2.081	1.99241	13.4568	21.66	25.8827864	27.2302909	33.3416546	53.7917182	23.3198	18.1277	15.6513	21.5356
Uhmk1	3.53939	3.44333	15.1813	19.0656	42.5823182	46.8020864	54.1706727	54.1706727	30.5044	27.9429	25.3817	26.7729
Unc119b	0.344589	0.22185	24.0708	32.6312	19.9766409	17.4929591	3.06824318	9.78495273	10.9914	9.63682	4.81876	9.03347
Unkl	0.629287	0.431713	6.83079	7.00539	1.59014986	0.57035273	1.24668827	0.38035686	1.48429	1.28117	0.487533	0.87755
Upk1a	0.687491	1.10077	13.5711	7.94952	8.19479955	11.0427796	2.57713046	3.44801636	6.10978	9.05327	0.319527	2.69211
Upk3a	0	0.443827	7.39294	3.44913	7.93864773	11.77018	7.35633773	4.57446636	7.68997	6.62917	4.19728	5.35617
Urm1	0.110354	0.178932	9.50003	18.7075	1.12656032	2.81002136	0.20159917	0.26473048	2.53767	1.97909	1.44501	1.1846
Usp50	1.12398	0.949194	16.8816	5.21997	15.8304627	11.9266286	7.12297864	13.7459655	7.48959	8.87416	5.42283	8.88879
Uspl1	7.28214	7.40769	77.458	101.435	45.7018727	44.5440546	24.2524682	29.32165	34.9966	33.451	14.791	37.1948
Utf1	0	0.511874	10.6933	8.09801	1.5801415	1.63239318	0	1.69124082	2.17973	3.62723	0.360677	3.03809
Utp14b	3.09585	5.99025	50.5869	27.9126	44.1270364	60.9352546	30.4804318	52.7184546	27.076	28.3201	16.8352	28.2808
Utp23	0.0776918	0.671857	28.9357	74.1803	46.3925	57.6648227	22.4190091	32.5352455	26.9062	15.03	6.37194	15.3353
Vhl	0.0836753	0.836662	45.5518	122.621	19.1518818	24.0223273	6.48862625	20.2542455	18.9063	16.9608	8.25837	14.5755
Wdr34	0.316448	0.366499	6.05456	25.2014	3.22515182	1.18369946	3.36515182	1.73550227	0.820186	1.38323	0.6344	0.687896
Wdr4	0.113247	0.29074	6.18675	12.2026	4.44289273	2.7172875	1.37343768	1.97782455	2.1094	2.00878	1.33997	2.24292
Wdr44	1.58196	0.648473	19.4567	20.5364	25.6894955	40.0389403	15.9415409	15.5598273	21.3314	19.6614	10.4839	19.0694
Wdr45	1.24671	1.94414	35.499	61.9402	23.5212773	35.2515727	5.19202046	20.9155455	11.3504	14.736	4.73529	10.9423
Wdr45b	2.42097	1.94928	61.9061	163.495	36.2084546	24.3168636	9.23016818	18.6740709	21.5386	19.9009	10.3255	19.5034
Wdr77	0.0624931	1.55049	49.2088	127.49	36.3814955	34.0739091	11.9109159	30.0966318	36.4114	32.0845	14.3513	26.6239
Wdr81	0.246003	0.116341	6.08831	15.7235	1.20068023	1.65933849	0.16101602	2.46121325	3.0657	2.31238	1.109	2.27764
Wipi2	2.83347	5.17244	67.1153	148.3	42.3047955	35.0816409	13.8367174	23.2852121	32.2256	21.8855	15.799	22.214
Wrap53	0.169937	0.688855	20.6647	33.1017	14.3078273	12.2537759	5.70957803	3.69588727	16.0472	11.8295	4.10278	7.48335
Wsb1	18.1043	14.7009	184.869	443.717	114.017153	115.610727	55.2299818	102.077982	87.6225	75.5004	57.7353	92.8657
Wwtr1	0.274056	0.453627	9.11071	12.2672	5.76295	6.11077455	0.9929763	3.18834636	9.18461	8.65172	3.95447	5.46479
Xpa	0.414794	0.462373	8.83751	11.8303	16.8540046	12.4912436	9.00649455	8.60015259	7.35236	14.1634	3.18731	5.96289
Xpnpep1	0.335706	1.76288	60.4642	49.6249	16.5156136	19.9039914	7.79399273	12.5549191	22.341	13.4185	12.5776	18.7439
Xpo1	11.0469	9.12374	60.9696	152.213	49.19455	66.2824064	27.3617318	52.8423682	26.4917	24.7628	16.4595	27.2681
Yars	0	0.277505	10.1694	26.7907	3.84391818	7.74551909	1.43739377	2.71918227	6.57393	2.62594	2.71655	4.94266
Yeats2	0.595313	0.402021	6.52054	8.65128	4.79643227	4.74550636	0.18528636	0.96220646	4.78287	4.15185	0.427534	1.82335
Yme1l1	4.37045	4.92581	27.8661	87.4855	37.4029955	51.1210591	23.5843227	42.4586182	14.6624	13.6538	8.25068	13.8766
Yrdc	0.86542	1.03048	7.41039	9.39295	52.6816091	42.4069955	35.6304318	51.3303	34.9688	28.0172	14.6896	29.2024
Yy1	0.133968	0.529476	11.1072	15.9879	23.7751409	17.1925409	15.8172764	16.0604182	12.9135	9.65433	3.50662	9.98021
Yy2	4.51475	8.72779	44.1651	30.4672	53.3541455	46.1665909	28.3368318	37.1035864	18.5362	26.1584	12.8107	29.2097
Zbtb43	0.752598	0.904469	14.8219	14.0555	6.48862625	3.89666386	4.59907636	3.15339546	5.68077	4.91853	4.57359	6.44754
Zbtb5	0.153537	0.551121	15.5653	14.3529	12.5276809	12.0236123	5.03134864	9.28484409	27.4959	20.2578	11.3714	14.4236
Zbtb8a	0	0.38463	19.7	21.0636	11.9014586	11.5030631	8.30494091	12.2199438	14.776	12.8217	6.07662	8.9185
Zc3h12a	0	0.405797	5.49988	15.3593	1.36466727	1.11780177	0.86555082	2.56690773	3.9251	3.20811	1.0071	4.27348
Zc3hav1	0.408432	1.33717	7.39164	4.05748	16.1624636	16.4841909	14.44565	19.8203909	5.93324	5.45485	5.09554	6.50484
Zc3hc1	0.460232	2.93164	63.8888	102.033	45.0702318	52.9341	22.6342	21.7421955	48.5591	35.3876	16.4291	38.4068
Zdhhc7	1.35336	1.83943	14.9677	35.2328	7.50407682	9.74310046	4.47469046	6.89843	5.05573	5.81428	3.71586	8.83026
Zfp1	0.69058	0.577361	21.3856	22.4501	16.0106243	22.2518682	10.3446496	11.8353746	8.83839	5.64315	4.19162	9.22292
Zfp217	4.5922	3.19628	31.6276	13.5203	12.0517224	12.7387546	11.8882009	9.98812636	25.4617	26.4497	21.1617	29.9112
Zfp263	1.17476	0.644276	10.881	19.4832	2.78652046	9.00649455	4.05181591	5.75762409	5.80902	5.07839	3.94151	4.5634
Zfp281	3.00514	5.0053	22.8384	16.9127	24.1248768	19.6876682	17.6132818	22.22755	14.8807	13.2411	10.2567	11.0549
Zfp346	0.452164	0.60819	11.9473	13.9833	4.92833364	6.97561273	0.31059033	3.06824318	6.55869	6.54255	2.90933	3.79826
Zfp367	0.31864	1.39498	24.1427	11.0874	33.7269909	32.70885	49.1552477	49.8877046	29.8352	20.4042	16.9462	34.4059
Zfp386	0.317125	1.82422	11.213	6.86121	12.7387546	16.9688027	10.5500659	18.7589136	9.84064	6.36951	9.27459	8.31351
Zfp42	0.225883	1.06214	26.0015	14.3669	15.1890091	19.6619773	31.0495773	22.38265	24.368	20.7629	11.8039	14.128
Zfp54	0.151569	2.8754	36.0692	7.34523	23.73265	22.3314955	33.2300682	17.2575727	27.9372	18.5565	25.4472	24.2689
Zfp566	0.0487191	2.74506	29.5785	14.1291	33.0383182	20.5211063	18.6837909	31.8808273	38.3652	36.8082	22.96	34.2317
Zfp599	0	0.377547	13.8942	2.4004	19.4813642	16.8540046	12.0362943	10.8612727	14.3592	8.49607	8.05478	12.0601
Zfp617	1.40766	1.16197	16.7469	19.964	4.59304568	6.90015546	2.48330227	6.73517773	5.52659	4.79793	2.30783	2.52333
Zfp622	0	1.18543	31.7999	43.467	37.6044182	38.83635	28.9640472	24.1377814	23.7358	16.7937	16.234	24.2151
Zfp623	1.73643	1.30721	32.8902	28.8175	10.1116214	8.36280898	0.43922005	4.02166273	6.48008	4.63423	2.9228	4.75684
Zfp637	0.424822	3.23739	20.9543	25.3226	7.71704023	3.95406546	5.20833985	5.79615227	7.36916	13.2913	3.96244	10.1159
Zfp639	6.027	9.09992	126.969	170.952	69.1124606	72.3654636	20.6368773	42.8159909	36.2357	32.9889	23.6286	37.7815
Zfp644	3.29311	2.44563	14.5959	33.7077	13.0824805	22.3441682	6.440995	15.4237422	11.627	11.1149	6.5443	10.8481
Zfp647	0.141748	0.430945	5.4801	0.797366	3.042485	3.61855886	5.02906227	3.23321227	6.82564	4.78399	1.56979	3.29565
Zfp668	0.172046	0.217941	5.71127	10.729	0.45201705	1.24389605	0.1554415	0.18597106	0.887022	0.671513	0.532049	0.870408
Zfp677	1.84223	2.62421	14.087	7.80473	16.2002409	24.6255591	21.4520455	20.4927182	15.7566	16.5988	18.1858	25.5648
Zfp7	3.14854	2.05999	21.6865	20.2058	21.1689136	16.0774091	4.99075591	8.37291682	14.3378	13.9586	4.99707	15.0367
Zfp707	0.536749	3.37242	143.995	100.493	32.4696085	32.3526182	14.6240409	17.2165818	45.4085	35.9148	13.9589	39.6785
Zfp775	0.716445	1.02373	32.6326	44.3842	11.1150714	19.9959455	6.92689324	15.3229046	18.319	10.9591	5.73217	8.18781
Zfp809	2.92829	3.53929	46.1477	16.511	37.8877046	26.1206227	35.523054	18.66728	46.0071	23.5216	30.2829	39.6017
Zfp867	0.500835	0.865041	5.71185	1.30368	6.80471593	4.26305091	2.98228727	1.91579523	5.61344	2.70651	3.07554	2.47085
Zfp868	3.5102	3.82656	17.039	9.30066	10.160168	9.04055955	6.98339	11.4830496	10.2011	9.99882	8.13624	15.5413
Zfp874b	0.0878237	0.284804	5.80815	10.5789	5.50290804	4.17410591	5.18988909	3.62178636	5.74389	5.50248	2.76783	6.67133
Zfp935	0.963311	0.820026	7.6183	16.8294	9.04055955	3.94826636	0.64555555	6.00894727	6.43085	2.10512	1.47675	3.69577
Zfp948	0.265573	1.10045	29.0035	20.3048	43.0144955	39.5244864	30.0592182	40.6968727	25.7349	20.741	16.1664	25.3823
Zfp949	1.05981	1.21149	14.1352	6.46855	13.1156452	10.5176691	2.75963818	6.89119818	8.25793	8.88843	5.35157	9.12915
Zfp954	0.273223	2.84795	17.5558	10.1546	7.83698682	7.32618636	22.1117915	8.63346636	11.4969	12.8997	10.8815	14.3077
Zfx	0.303236	0.376958	9.58036	9.83879	138.204073	94.8367909	106.683473	162.789846	35.8693	49.8344	31.7432	51.773
Zgpat	0.110906	0.23356	12.6965	27.4297	4.60498303	5.73386546	1.07683785	0.72392286	4.62272	3.00669	1.69334	3.70021
Zmym5	0.919389	0.448562	5.15309	2.63831	5.19202046	4.17263273	11.2415523	5.73521046	4.53813	5.12733	3.0898	3.53976
Znhit3	9.34692	14.9938	410.991	982.236	731.029	1264.99523	232.6565	777.642591	178.621	164.024	74.7777	285.694
Zrsr1	0.0646512	0.609318	5.06797	4.24976	3.43492273	3.52790409	1.83057773	6.01130273	1.64982	1.95391	0.164738	1.93038
Zscan5b	2.43744	4.21563	288.553	291.244	89.6052136	95.0254773	54.2559591	93.9768682	133.492	99.8749	52.1094	116.194
Zyg11a	0.204491	0.138154	14.1477	31.0727	3.17721546	2.94763046	2.41604227	1.12586091	3.65976	2.02749	1.11044	1.93236
0610009B22Rik	116.059	70.7042	18.0381	13.4431	36.0916273	17.8767864	35.2308682	42.1782364	24.3302	17.3024	18.3238	12.8465
0610010K14Rik	55.6342	41.3896	39.7806	61.204	23.7928409	40.2045261	22.7780125	48.1061727	24.693	19.129	16.9114	23.0561
1110012L19Rik	89.4213	103.178	16.7971	8.05948	12.0787361	19.4894824	15.4400318	17.4797955	10.1502	12.1545	27.7892	22.6106
1110020A21Rik	9.09402	4.08471	8.73484	3.97348	21.9922409	9.93849909	10.0210368	17.5860091	13.116	17.5202	10.0633	12.2424
1110059G10Rik	13.7259	3.98451	9.28195	12.5116	18.7589136	11.7527936	12.4107323	12.1967436	8.38745	8.65694	6.02632	9.20465
1300002E11Rik	91.587	54.261	11.4538	6.24384	35.6979864	25.4805864	23.5418591	31.7387182	11.6085	4.47581	17.3229	15.9195
1500011B03Rik	59.3619	50.7715	17.0597	23.3847	29.6411591	17.5931636	31.2939318	28.657	20.4896	16.0552	12.6269	17.1171
1600002D24Rik	13.0165	7.92681	2.9937	0.0273086	0.67051936	1.79524227	0.71294732	0.49773986	1.14556	0.386672	1.27018	4.21394
1700010I14Rik	15.6839	11.4524	3.5802	0.0806696	1.90425409	3.82900046	4.25337473	2.01438046	1.88613	1.90619	3.75692	2.54228
1700015G11Rik	0	0.560274	0	0.457349	0	0	0	0	0	0	0	0
1700018B08Rik	7.09369	8.12647	3.84685	0.329172	4.62660682	3.68219636	2.91226508	4.28182773	9.42059	4.27338	10.9053	4.00861
1700021F07Rik	0.998388	1.29417	1.92338	1.28067	0.71898721	2.63613455	4.11802409	1.11202386	3.86492	2.09347	1.52219	2.84229
1700028I16Rik	5.11913	3.20357	1.07302	0.339803	1.81106364	0.09033953	0	1.16612814	0.812946	1.47495	0.403198	1.13181
1700028K03Rik	12.5891	6.86942	2.03529	0.861355	2.82546591	0.86592382	7.81291364	1.12924485	2.33683	3.16496	5.14517	2.22996
1700030K09Rik	10.6282	6.00701	4.67102	2.8069	2.32949409	1.1250815	2.39343046	0.84147625	3.00848	4.17927	2.52575	3.55003
1700030O20Rik	6.95083	3.5632	0.837669	0	0	0	0.37362704	0	0.860447	0	1.69146	1.57811
1700034K08Rik	7.08993	2.9579	0.776466	0	1.27056236	1.01527861	8.10877686	4.51780273	0.815337	2.20692	2.40634	2.99454
1700066M21Rik	15.8726	21.7381	9.25426	5.93613	11.9733827	7.92075091	16.2683909	10.5296005	11.4516	9.05209	10.9222	8.35374
1700067K01Rik	17.3621	12.9171	8.68841	1.2007	1.74705364	0.58915662	0.95658071	0.77235841	2.75707	4.28833	6.6435	8.04517
1700097N02Rik	7.73155	9.88199	3.58588	0.276817	0	0	0	0.26229312	0.535662	2.42553	3.17975	1.48654
2010109A12Rik	1.64786	1.55313	0.165487	0.177301	0.39185419	0	0	0.60474136	0	0.870809	0	0.884171
2210408I21Rik	4.68413	2.43314	1.34065	3.7105	0.36538776	0.19450887	1.04037905	0.36679238	0.44742	0.0679445	0.893645	1.45234
2310009A05Rik	4.24519	1.99019	3.18735	1.60158	8.77729273	3.36670046	16.9932909	20.5406177	12.2436	7.00241	6.53181	7.09317
2310033P09Rik	36.4911	10.5238	2.36611	7.52731	0.08152203	2.40620773	2.00435121	0.12573272	2.01314	0.609319	0.6666	0.623985
2410131K14Rik	1.9161	2.09828	1.96355	3.57989	1.48446373	1.13416941	0.72333391	1.77986602	3.00051	4.55241	0.854951	2.13648
2610316D01Rik	14.9264	13.4362	3.43073	0.345463	1.55868859	4.83320015	2.18642836	4.37733818	2.39995	9.57015	12.8362	6.66984
2700049A03Rik	94.1702	55.2195	12.7189	6.37623	7.40620955	9.35763455	15.6394773	9.90493455	10.363	8.85487	14.0598	12.4101
2900009J06Rik	1.64915	1.9784	3.94546	0.79909	2.85650318	3.79502136	8.59156532	0	7.47655	5.59031	3.64727	2.26009
3110009E18Rik	126.549	159.211	34.0304	11.9471	47.6447364	44.7150091	56.4229046	58.2078227	24.7781	12.8272	61.807	29.945
3110082I17Rik	17.0319	19.1133	8.3037	3.48235	3.94698727	3.13469273	1.82688318	4.28034091	3.3342	2.27235	5.80298	3.36378
4921524J17Rik	193.767	123.471	37.8905	36.9262	58.6104409	50.8966	81.1634455	91.5706909	34.9609	35.2097	40.0443	36.4273
4930405A21Rik	0.830566	0.435689	0.0584101	0	0.35426141	0	0	0	0	0.792428	0	0
4930451I11Rik	12.1978	14.432	2.32062	0.250338	2.75761136	6.29781755	1.62320623	0	1.20113	1.07831	5.86422	1.09069
4930562C15Rik	3.9458	3.68153	0.752761	0.21545	0.06796441	0.31670035	0.16947466	0.75404482	0.389941	0.621579	0.875786	0.638493
4933417E11Rik	7.83321	10.7054	2.81183	0.323687	6.32833591	4.50543864	10.4087668	10.7045855	3.50982	7.43089	8.51329	4.70752
4933427D06Rik	715.148	707.718	54.8619	3.95675	18.5089773	19.8443091	65.7648091	22.9516955	38.6175	47.472	99.2204	59.4733
6720468P15Rik	23.1506	14.0598	5.38034	0.163739	5.20434682	6.66457409	9.77619523	1.65118234	12.8749	8.64998	13.3942	9.73008
7420700N18Rik	11.8684	14.2064	2.49366	0.0291429	3.74699955	4.03392924	4.13343727	3.41044727	2.03095	3.48841	6.96467	3.36698
9130015A21Rik	17.9171	17.992	6.92275	0	0.8898855	2.860455	2.08187227	9.5570453	0.964518	0.868496	11.2953	7.84402
9130409I23Rik	43.3646	29.8073	14.368	0.371708	9.15086273	13.4225573	6.10834818	12.8963336	11.1849	8.85455	14.8531	11.2084
9330182L06Rik	1.97295	1.27581	0.818264	0.136576	0.94900182	0.97987446	0.82378655	0.39606043	0.990354	1.35365	0.463562	1.64477
9530068E07Rik	90.9149	54.5668	22.3925	24.8516	18.6128182	25.2690106	24.7173091	26.1630636	18.5128	22.9386	20.7842	19.4756
A1bg	17.2305	18.3366	4.9159	1.03116	1.40061905	4.55111182	3.15206455	7.33220318	6.93088	2.56068	8.84269	2.82835
A330093E20Rik	13.9115	16.4484	2.96607	0.568003	1.63041436	4.62047636	1.18161759	1.81019682	7.76204	5.57657	6.89033	4.55116
A430033K04Rik	419.802	227	8.43095	1.35371	5.62417641	7.167565	18.6500091	7.79995546	8.04699	9.51496	34.0325	11.568
A730008H23Rik	53.0198	20.7787	10.8992	16.8835	2.1e-05	9.09e-07	1.22e-07	0.00603179	19.1466	16.8401	13.8234	17.7086
AA619741	30.6086	30.2846	7.6308	1.42476	4.45248182	6.00357455	8.98307318	3.42029273	8.40973	9.47224	7.96041	4.66235
AI463170	7.37774	5.78544	3.24805	0.91634	1.57560474	2.39984682	8.90001227	1.52474646	0.988347	1.77936	5.81388	8.12728
AI987944	266.233	194.636	73.6879	7.04904	87.5409114	105.437909	153.402318	152.897841	82.3769	83.3634	137.014	106.27
AU022751	1907.2	1674.73	197.03	8.94075	37.3784773	105.740891	40.7541091	32.2834591	82.2631	64.6675	148.274	84.1424
AU023762	5.33971	4.91401	0.686726	0	0.77600193	0.27966114	0.69127327	0.52883796	1.06798	2.42939	1.77384	0.997163
AW146154	14.9682	5.30523	2.75439	0.688274	2.54876273	4.32106227	2.22983308	2.24408273	1.21112	2.5068	1.97775	2.16266
Aaas	49.8207	32.3885	19.6617	16.5894	21.1774318	10.5500659	9.46475818	9.99654636	21.3167	17.8035	11.9127	10.1443
Aadac	16.1786	10.7087	2.89036	0.686331	10.4396664	1.74241455	11.4564273	13.1156452	2.23681	2.61191	8.57331	5.35064
Aagab	22.2495	18.301	3.10095	1.3801	1.61172018	0.53122094	0.53664548	0.27149309	1.0475	1.39077	1.38501	1.62401
Aarsd1	1.11659	0.479241	2.50633	10.7265	1.31652226	0.718286	0.2384236	2.28751818	0.926177	0.841278	0.306847	1.1491
Aass	16.8126	6.63482	0.568111	0.248432	0.98450335	0.20553933	1.01687323	0.23974384	0.808242	0.736174	2.11766	1.60686
Aatf	7.88859	5.05768	17.8587	50.0632	11.8288136	13.2875532	8.69548273	10.0987241	9.66535	8.19041	3.28089	7.7854
Abcb1b	23.9786	15.3821	7.03489	1.5904	6.44649	6.21333455	11.850085	4.77367955	8.52658	9.08204	8.13012	8.55511
Abcb4	3.99368	3.29235	2.32227	0.268482	0.66216968	0.86736846	2.50942818	1.77264709	0.273979	1.4143	2.64403	1.11104
Abcb6	6.85965	3.86055	3.24308	3.14024	0.42298377	1.68210906	1.34573468	1.03647441	0.99442	1.35821	0.868074	1.27846
Abcb8	18.9113	8.78286	2.93186	0.736911	0.44547321	0.40059973	0.84475259	0.24647104	1.16008	2.11251	2.82884	1.08455
Abcb9	11.9831	9.02686	4.32628	2.45178	1.26423882	0.58653441	0.88245409	1.1157455	0.902323	1.84891	1.80083	1.89885
Abcc4	10.4994	3.33258	1.17093	0.45396	0.91076809	0.96013686	0.95373314	0.95958709	1.41456	1.99229	1.34874	1.14403
Abcd3	10.2665	3.56776	0.792499	1.97739	1.29192691	1.75717864	3.94698727	2.72603091	1.74927	1.56519	3.81965	2.51218
Abcf3	62.3125	42.3468	12.2561	16.5225	5.32534091	7.50134318	9.83535046	2.96399242	5.72302	4.58637	5.93915	6.85111
Abcg1	6.5316	2.0853	0.947545	0.244636	3.85892864	1.63296046	2.20660955	2.99851318	1.82953	1.78221	2.77278	4.84468
Abhd10	10.7052	8.19904	3.38865	5.36312	8.0107297	6.68441061	11.0644823	6.81860818	4.67431	8.23586	7.66145	3.93605
Abhd11	29.3578	27.1384	9.09231	15.6926	22.2518682	27.5636455	7.26269091	8.31025591	22.9913	23.1822	18.985	19.7642
Abhd14a	1.51476	0.814841	1.54441	2.79197	3.1745903	5.46599136	3.28817894	2.15931623	5.3769	5.57192	2.7713	3.32763
Abhd16a	30.9542	15.1039	6.37691	4.53834	2.22905217	2.16950364	2.85332682	3.404395	3.42736	3.66776	6.82786	5.26751
Abhd3	6.43019	5.89718	5.51769	4.66546	3.28492818	8.05942091	4.96615364	5.64869727	6.25392	5.68818	5.39807	3.88974
Abhd4	149.88	131.69	49.2151	1.36726	14.3386546	10.5577382	29.5384046	19.0011379	20.4851	28.5187	39.875	35.2124
Ablim1	8.38089	6.86022	1.70119	0.712681	0.99332184	0.36751223	1.13132985	1.14694141	1.5361	1.05628	2.95797	1.90024
Ablim2	16.301	10.8879	2.01712	0.0390347	1.70325818	0.71118303	0.08572344	1.34668532	1.80677	2.02062	1.89777	1.93515
Abtb1	5.83645	3.70535	1.74951	5.34426	1.61217227	0.09677756	0	0.34011583	0.216323	0.787121	1.9399	2.01902
Acadvl	1.68763	0.58221	0.982445	2.70455	0.88020414	0.43651523	0.09559841	0.66815186	1.06319	0.967409	1.41273	0.661808
Acap2	8.33724	5.57826	2.06816	1.94423	2.05331	3.07571318	4.179255	2.37028727	2.19728	2.61871	3.6586	3.21912
Accsl	1402.66	1352.38	399.124	51.797	435.240591	333.480091	547.638136	403.990091	366.58	369.275	579.424	465.113
Aco1	11.464	7.57204	2.77342	1.82794	1.22755464	1.16001023	0.28580965	1.72860364	1.63288	1.95734	2.16662	1.68916
Aco2	14.477	18.186	7.56587	6.59114	4.87151909	3.25535355	10.2173809	4.46731273	4.94887	5.25632	7.95232	6.42448
Acot7	29.4246	21.3187	19.1369	20.3312	17.7169	22.2402909	6.41727455	13.4727705	20.7737	14.0258	10.7517	9.77401
Acot9	36.0426	13.3617	7.83472	8.33117	9.66012182	16.1479409	5.74680223	8.29600818	10.1871	10.7043	6.98673	8.65517
Acox3	26.3634	16.8109	5.41056	0.843309	2.20769591	1.08685823	1.60107159	2.211725	2.56663	2.86791	6.03918	3.24214
Acoxl	5.94557	7.03722	1.44706	1.55255	1.18089518	1.51570123	0.76135605	1.00483114	0.796187	0.604075	2.51491	1.48855
Acp1	5.27125	4.35172	2.60873	2.80661	0.76294227	1.89670582	1.54915009	2.53989546	0.607705	0.553368	1.09136	0.795548
Acp5	3.12832	2.01401	1.53551	1.42453	2.09661455	0.93774602	0	0.10532091	1.21376	2.20521	1.50814	1.6944
Acp6	25.8723	12.6209	5.79483	0.787404	0.04842128	0.28484196	1.17023791	1.97621955	2.25804	2.46397	3.37213	2.31626
Acpp	13.3642	10.0044	2.0406	0.844988	2.81727985	2.10255455	4.51780273	3.75356182	4.07356	3.85058	4.50522	3.0772
Acsl1	23.4248	14.2669	7.02135	2.84165	7.73608546	5.44411091	8.95742591	8.70180091	6.41198	5.84066	7.54705	7.96979
Acsl3	56.221	42.8647	26.9358	25.2342	21.6288318	16.8684273	31.5046364	25.4709773	19.0808	20.0737	26.0444	17.6206
Actg1	49.0672	28.2613	28.897	27.6958	4.24806364	5.61270773	5.15182318	7.80576818	6.1778	5.99375	3.81486	3.12211
Actn3	11.3174	6.56821	2.46011	0.228895	0.23858744	0.41065768	1.98253773	0	0.131423	0.239312	0.655476	0.368575
Actn4	33.3106	17.9644	12.3651	15.9908	1.99232136	5.68030546	1.91514023	5.27516909	4.42867	4.27332	4.30389	5.47223
Actr10	10.416	4.77586	2.466	8.29472	4.45889591	2.98857091	6.64286	2.63127455	4.89999	2.82229	3.05819	3.00062
Actr1b	1.6024	1.26816	1.38452	4.93832	0.09593805	0.221639	0	0	0.937862	1.19456	0	0.525274
Actr8	38.8676	26.0174	8.72572	6.8548	4.58679546	2.356865	2.29679227	1.87795682	2.74977	3.83617	4.56669	3.0805
Ada	41.6489	32.9316	5.04243	1.51593	1.53253905	4.457285	21.1600046	5.214675	4.67951	4.68023	10.4807	9.15753
Adam32	6.2951	3.5827	0.579413	0	1.16751991	0.36937337	0.18701959	0.64404405	0.860668	0.626545	0.686245	0.16073
Adamtsl1	23.5536	13.8555	4.02373	0.81643	2.75545409	3.62932546	6.08830935	3.11848818	3.90077	5.12728	5.34212	5.13959
Adar	15.7745	12.9828	5.00377	2.72147	1.601641	1.94446818	1.90111818	2.4193875	4.09117	4.2932	9.10233	7.97229
Adck1	6.13343	4.19381	1.17477	1.65938	0.46776405	1.51299077	0.54424309	1.03195332	1.82232	2.37038	1.75309	0.994282
Adck2	2.94988	1.74701	1.20561	1.46108	0.90513168	0.35246273	0.12948927	1.29924627	1.48266	1.25392	0.422782	0.693483
Add2	4.61176	2.08551	1.009	0.371938	0.35727071	0.65176	1.29708896	0.86805768	0.963557	1.38757	1.09454	1.47225
Add3	20.349	11.9379	3.69422	1.555	1.8798	1.30683786	2.15474264	1.67136614	1.48175	1.353	2.05025	3.01734
Adk	155.758	122.68	31.1006	8.58473	48.8911085	44.4803455	48.2606682	50.7125409	28.9877	21.4981	50.9562	31.9363
Adm2	78.6295	81.7417	31.0168	5.01818	20.3220773	11.6317564	11.7839682	7.10363727	25.1762	33.285	20.901	19.5667
Adpgk	3.63738	14.5631	4.65028	6.58165	4.79008318	6.26134909	4.31638091	8.31944841	5.43725	6.36904	4.031	4.4977
Adprh	42.5822	25.3075	11.0833	10.1063	3.03392955	1.31123146	1.86830909	5.18091455	4.56606	2.53643	9.59152	5.90957
Adss	224.799	211.116	59.7188	28.2938	63.0328046	68.8857409	118.127955	90.5293727	49.9265	51.0406	69.8161	58.1377
Adtrp	20.9954	11.4123	4.11652	6.04738	2.09856917	2.04463477	3.64469318	3.96570546	3.19431	3.32289	4.55162	4.85545
Afap1l2	74.2354	38.7124	8.34462	1.15668	4.12337591	5.72526682	7.40954636	8.32291682	5.61909	3.73038	8.4614	4.27758
Agk	12.5545	11.8484	4.81745	0.671307	1.99376818	0.82624914	2.51604727	2.8205475	1.7399	3.95807	2.77449	6.49882
Agr3	27.8099	38.6398	11.1865	0.332614	16.0720273	16.4702818	9.23861046	30.5241546	9.47743	8.58046	19.8474	13.4009
Ahcy	3.38756	1.01763	0.449556	0.358882	0	0	0.02568589	0.04434231	0.301384	0.137165	0	0.1408
Aig1	20.516	18.9988	6.61674	1.64681	12.7606241	17.9403136	22.1531727	21.83025	4.91879	6.88142	9.04756	6.89973
Aimp1	5.86328	2.19258	3.402	18.075	7.029945	11.3747791	4.54781561	6.06993546	1.13389	1.07446	1.50049	1.46961
Aire	3.06577	2.30829	0.737621	0.0313712	0.54522155	0.33064968	1.28867323	0.2258809	0	0.217508	0.239714	0.899478
Ak2	83.7173	59.8017	21.4576	14.6655	20.1959455	24.5547091	53.4682273	29.0217977	26.2088	24.4177	32.6527	39.3526
Ak4	9.24731	3.64463	2.01334	3.65636	2.20660955	2.760705	3.71949955	2.91118189	3.69682	3.71246	3.99364	2.89622
Akap13	6.73302	1.96907	1.71686	1.07021	1.24232723	2.93235318	1.60805759	1.56517186	1.98492	1.57362	1.20773	1.42913
Aknad1	17.3987	13.5786	3.10564	0.0918858	1.81917864	1.40120027	4.54250409	4.70724	1.46834	1.3366	6.29615	3.29304
Akr1b3	30.6165	4.30299	4.61135e-05	3.96255e-05	0.00131852	2.83159909	0.00031095	0.00871886	0.00186037	0.0014856	0.00172711	0.00158881
Akr1b8	5.67696	6.93093	4.43309	0.721869	8.98307318	3.835405	25.9335705	15.8372818	3.71762	7.31638	12.9322	8.64802
Akr1c19	1.51284	1.19727	0.257845	0	0	0.79189639	0	0	0	0.608747	0	0.311701
Akr1c21	1.04525	0.665808	0.356376	0.610538	0	0	0	0	0.345969	0.314101	0.343604	0.321618
Akr1e1	2.54368	3.15167	0.771515	0.180353	1.07882041	0	0.813288	0.95608341	0.464285	0.63323	2.31089	1.08222
Akr7a5	3.52181	2.26375	8.89813	17.6156	0.54942455	1.89758091	0	1.92936682	2.42429	4.1876	2.41279	1.8078
Aldh1a2	32.8421	16.8387	3.305	0.366692	1.05521268	1.23460736	1.74637682	0.50060691	2.04879	2.01975	3.57357	1.59442
Aldh1l1	1.04674	0.276293	0.0578626	0.835304	0	0	0.10115654	0	0.123215	0	0.245912	0
Aldh2	19.2675	10.2312	6.08944	2.1997	0.40723241	0.3537907	1.22936618	0.27982585	2.2559	2.94805	5.31063	2.67927
Aldh3a2	14.1721	11.1051	2.40803	0.482215	2.06282727	1.15487588	2.52434818	2.96588318	1.7897	0.967636	3.2986	1.65622
Aldh4a1	16.3851	4.7971	3.72317	2.83605	0.82477265	0.4311065	0	0.20283373	2.12884	1.3265	1.00628	2.51509
Aldh7a1	13.2066	8.01961	2.85223	3.4665	4.48616773	4.82193591	5.47935909	4.23698212	4.47466	6.52072	3.24863	5.11482
Alg1	6.20971	1.50322	3.88822	7.14957	0.97359009	2.75026136	2.12438734	0.20442888	1.80186	1.26839	0.575114	2.88083
Alg10b	4.40933	4.85852	3.68814	1.09711	4.22694682	4.96317818	6.54343046	3.58265727	8.12345	6.12031	7.20742	5.53598
Alg2	11.8814	4.6268	4.09313	17.7806	2.83426046	2.61187091	2.57180636	1.53011836	0.742442	0.901385	0.886571	2.08259
Alg9	6.22523	5.4935	3.18014	0.729701	13.4628682	8.17669091	6.11864182	6.89249091	5.9131	10.2527	7.16089	7.89485
Alkbh7	27.0978	9.11035	10.0706	6.88065	16.4464864	12.8123236	13.2358877	24.4268864	5.66056	7.69608	5.95089	10.0533
Alms1-ps2	11.9046	9.42323	3.04974	1.46486	0.34852886	0.31333855	0.0958164	0.14346321	0.719228	0.914004	0.285645	0.334184
Amacr	5.28838	3.85262	0.867918	0.409302	0.12338309	0.41340418	0.76977459	1.02951991	0.297103	1.08176	1.03691	0.277617
Amd2	51.6609	0.0278947	0.180315	1.70646	0.00185746	4.678485	0.00032591	0.24752534	0.001611	0.0397639	0.179722	0.0013914
Amdhd2	1.51653	0.827525	1.18171	5.04977	0	0.37715623	0.06617548	0.09530521	0.277417	0.252091	0.275904	0.516703
Amfr	6.95071	6.10268	4.5044	1.61334	5.75401955	3.77017091	6.52849	6.80291912	3.55932	3.8903	3.6541	4.37651
Amn1	49.2225	23.284	13.2835	20.2143	4.46425364	4.43652152	14.6311546	15.0221546	10.0501	6.37815	16.4679	13.6876
Ampd2	5.40687	2.43191	0.742353	0.585891	0.938967	0.0661002	0.42432377	0.3508787	1.62203	1.29271	0.8822	0.20667
Amz2	9.99387	9.52725	3.76112	3.22126	6.63563591	5.06610136	7.94382318	8.72463818	4.50802	6.655	5.51933	6.33283
Anapc2	16.4377	8.67534	3.45384	3.83644	4.47123546	2.53013773	3.37003727	2.64747136	1.75558	2.74032	1.25101	1.99316
Anapc4	57.6126	24.5567	18.1803	30.1198	9.16922682	12.4059664	10.5211268	4.54047318	8.57977	9.37248	3.85037	5.47912
Angel1	22.8475	21.4323	9.62584	2.74852	3.10310182	2.17102182	6.88420909	2.30239546	8.23882	8.12262	13.2553	11.4273
Ankrd27	25.4669	17.5307	8.34244	2.65655	10.6485232	7.40290864	16.4932546	10.2603273	18.0568	21.7182	14.1575	12.558
Anks4b	14.03	9.15035	1.39898	0.980383	4.82905242	5.43476682	2.03815909	1.61172018	6.92426	7.69905	8.43142	7.00128
Ano10	23.7831	24.0849	4.07542	1.58264	1.87412091	2.85037273	1.65277546	0.99018564	2.73348	4.97661	5.25461	3.63589
Anxa2	7.26456	5.31331	4.80115	1.26917	20.9336182	21.1058091	21.7652409	18.5647182	24.1473	24.3743	19.2637	23.863
Anxa5	12.8672	7.344	2.38331	1.25352	13.1486973	4.62529864	28.9082492	18.4206864	14.7608	25.5848	10.7911	12.4728
Anxa6	19.8794	13.1445	2.28719	0.812776	2.14124273	2.04982227	4.23401894	2.92133546	5.16478	4.06146	6.45851	3.44721
Anxa7	571.444	555.443	141.362	50.4222	79.5750773	82.4144364	137.095736	110.910746	88.0116	84.103	161.026	115.68
Ap2s1	66.2791	93.5731	29.3884	50.3602	25.2199909	32.9300636	28.9965727	26.0444773	32.859	29.7417	30.2029	30.3642
Ap3b1	21.985	17.3452	5.04692	2.77007	2.21915864	2.77144609	2.98504636	3.14926318	2.59378	2.53153	3.2367	2.60058
Ap3m2	14.808	5.84188	6.06838	2.50437	4.55632796	3.97236818	5.12421591	7.34028818	4.19164	5.52516	3.63254	3.81747
Ap5m1	21.7986	13.0304	5.54494	5.81418	5.62259686	7.94382318	0.8380275	7.11586864	9.02754	5.22579	8.28515	7.28364
Apba2	12.6973	5.54093	2.57402	0.0996911	0.05033602	0.4982215	1.88756409	0.94148123	0.691141	0.944132	1.26441	1.69516
Apbb1	15.5788	10.4426	5.48773	2.52462	1.30750827	1.10909859	1.99232136	1.54747789	1.6742	2.04377	2.64639	1.82557
Apeh	16.679	8.98838	1.67708	0.769573	0	0.4561405	0.02839098	0.58607059	1.12644	0.878732	1.92507	1.05222
Aph1a	10.6483	9.51549	4.54299	2.89194	0.45859582	0.23328539	0.53180635	0.00420011	1.94061	2.53975	3.15209	2.94183
Aph1b	4.45275	1.96516	0.926041	0.0495698	1.30961646	0.35123124	3.60221682	1.0847565	1.70622	2.14667	1.86596	1.29291
Aph1c	1.99714	1.05975	0.448792	0.0604668	0.06529362	0.05265521	0.13183328	0.01968499	1.42135	0.777079	0.35489	0.798497
Aplf	25.0002	22.0715	4.26543	1.93234	1.42589532	1.93027636	1.28909827	1.39377655	1.4327	1.98685	5.81084	3.225
Apool	23.2063	19.6058	5.50805	2.86156	3.80885046	5.15791909	3.12195955	8.35900534	5.78303	3.95655	6.49399	5.21117
Arcn1	57.3335	18.9167	46.4954	80.0085	19.21265	26.5760818	13.9185785	18.6995614	18.0367	16.9216	6.83137	15.6517
Arfip1	230.73	181.932	67.841	14.9089	91.6336	73.4130682	113.524182	100.373418	74.9593	62.9799	102.369	70.4428
Arg2	287.945	135.089	94.8435	19.9022	175.276289	162.537109	114.129507	117.092759	161.005	121.841	126.8	155.959
Arhgap17	14.5463	7.29792	5.49531	2.14406	3.15089546	1.40505727	1.96224182	4.66100136	4.05175	3.98048	2.19467	3.35613
Arhgap26	11.1816	9.6832	2.61367	0.210815	0.76411346	1.40834841	1.19614732	2.61187091	2.05477	1.63801	3.48725	3.71277
Arhgap28	41.0414	19.1941	8.06105	2.52409	7.76358465	5.32737182	13.5415205	7.67909318	5.6108	5.8069	9.68565	7.78314
Arhgef1	8.80795	6.7035	1.95867	1.98362	0.01821875	0.92577123	1.11416886	0.28717333	0.922746	1.99636	1.49658	0.539143
Arhgef16	22.784	13.6178	3.10873	0.507667	0.49855491	0.83170555	3.26974091	2.16397546	1.6828	1.0213	1.95802	1.70383
Arhgef39	222.178	177.981	82.5225	17.36	25.5094409	17.1679727	29.30545	19.7539591	35.0356	37.453	58.1056	39.4488
Arhgef7	18.1964	11.9783	5.07995	5.13361	4.80753046	4.28845591	3.61737182	4.30467818	4.71495	4.72868	5.78014	6.58939
Arid5b	133.537	100.239	50.4588	7.89152	45.3298364	45.2596682	160.650364	68.6931955	48.7303	55.8896	115.181	96.9374
Arl13b	10.1204	6.53778	3.12173	0.629103	0.90400305	1.78482091	6.06781955	1.93105364	2.85857	2.98922	5.17754	4.2587
Arl2	17.7943	5.32489	5.14898	6.12987	1.70395091	1.92511182	0.50552241	7.05926546	0.516973	0.93659	2.04665	1.43537
Arl6	74.9218	74.4996	29.939	2.81018	38.9911727	20.8673773	71.4010818	48.3996727	33.8068	37.4167	46.271	36.1575
Arl6ip1	731.575	347.245	102.031	69.6612	41.2921591	55.9270818	63.6629818	49.1552477	56.4213	63.9208	82.8831	63.8894
Armc10	50.9814	43.4347	11.6263	4.2553	10.4087668	10.5730355	12.3333836	17.4108046	9.6681	5.90454	17.9212	9.6932
Armc8	38.8044	27.7975	12.7635	4.6418	4.48400318	4.35543818	5.8861	4.76363136	7.59596	8.48988	10.251	8.13031
Armc9	4.73106	2.29934	2.26724	5.99838	1.32704558	2.92133546	0.53972177	0.05371883	1.58454	2.56827	0.524706	2.31349
Arntl	117.564	119.89	46.6769	5.46107	22.8898046	20.9155455	49.3694591	36.9314182	24.5241	19.4775	40.6023	33.9034
Arpc1b	31.5824	9.46147	7.88042	4.58889	1.562654	1.78036398	0.72671969	1.82573682	4.15353	6.37072	3.8741	7.01415
Arpc3	51.1365	47.4294	23.7732	36.4923	14.9631091	18.5647182	6.2253	14.9986455	1.97597	0.895228	2.93487	7.77685
Arrdc1	87.605	67.8791	53.3216	85.9173	13.7763807	18.2302591	11.7223346	8.48982455	27.1825	21.5999	19.0537	21.5959
Arsb	17.2932	15.9435	6.08767	0.343454	1.17468636	1.68384364	3.01415227	4.78625758	3.64217	2.63719	6.05986	4.3695
Arxes1	7.47136	7.31367	1.42024	0.199283	1.86370399	0.11994867	0.05833544	0.63203707	0.254214	1.38646	2.02357	0.947546
Ascc1	21.6723	15.373	10.6993	19.8768	13.5549248	10.1645	12.7818891	11.0937632	6.04655	7.49258	6.52972	8.44681
Asgr2	15.7588	16.2904	5.92311	0.715259	1.92115046	7.03135636	11.3937381	2.58033909	3.05427	5.23824	3.70797	5.0565
Aspm	163.567	46.3885	5.87869	3.92748	8.06204	10.3334486	8.64637091	7.63067546	7.23355	6.15903	5.83496	4.67988
Aspscr1	33.9745	33.453	15.252	19.3784	3.28606939	2.67911546	5.81953977	1.42749482	5.43954	3.76023	2.95156	4.57599
Astl	53.6289	14.1664	4.98289	2.06397	1.96224182	4.64843955	2.09661455	0.79012364	3.7815	4.37958	4.96819	4.81546
Asz1	69.8153	46.7056	6.43429	1.99058	5.18242955	7.17615409	17.1925409	8.22973773	3.42183	6.01552	7.94869	6.38153
Atad1	221.045	169.614	67.6527	41.5374	78.6959409	82.1939136	99.3138455	78.0880182	58.6412	52.6502	77.3586	68.5811
Atf6	13.9966	5.53571	2.19588	1.49506	1.28649982	1.60699832	0.55941877	1.88190955	2.73479	1.82498	1.51267	1.87582
Atf7ip	96.8306	63.8838	30.0096	32.0479	10.6520241	11.8353746	14.4758909	11.5680435	11.1286	10.5116	10.7036	12.1786
Atg12	130.649	47.7329	25.2434	74.4816	25.4584768	40.3405864	29.6920682	24.9529546	32.1624	31.3751	37.2843	30.1925
Atg16l1	18.0539	8.83497	16.3242	42.0424	7.41551364	7.28929	4.34275818	7.99629	7.68722	5.25907	7.96899	4.48119
Atl1	105.714	78.5396	9.88692	0.671999	8.90641546	9.82490308	17.9373546	20.1959455	7.28254	10.1909	18.6978	9.45463
Atl2	123.807	114.638	29.8534	18.5648	28.1784046	28.8373364	38.2412364	27.6950955	29.5808	27.7377	30.7748	28.2179
Atp13a1	3.56234	3.41249	3.10156	6.12978	1.27443405	2.60672182	0.03860455	1.06412918	1.04792	1.73555	1.80686	1.69369
Atp2b1	11.659	4.63972	1.65135	2.11753	3.21386046	3.82755909	3.57438955	4.04025773	2.76349	2.33199	3.68149	3.25983
Atp2c1	148.229	96.4889	38.9869	11.2247	62.8477864	55.4252818	111.2324	123.337577	41.0044	32.3233	59.4629	43.3477
Atp2c2	4.04567	0.723651	0.234192	0.0433858	0.20159917	0	0	0	0.116906	0	0.466597	0.109329
Atp5e	179.879	86.709	149.339	293.053	300.232455	294.322864	236.389	226.000557	112.352	99.1736	112.06	105.207
Atp5g2	28.647	18.9976	13.7005	33.083	0	1.33306332	0	0	0	0	0	0
Atp5l	36.2538	16.6847	29.1188	119.787	0.44382368	1.42106836	0.05908422	2.79703273	2.668	0.959687	3.13408	0.324285
Atp6v0a2	14.6853	10.1299	7.62121	12.4836	4.29168955	4.61099909	6.14041046	5.71999258	5.51033	5.02113	7.0171	4.51471
Atp6v0c-ps2	128.669	3.30626	7.35896	36.1129	2.16e-07	6.14e-09	0	0	1.13e-12	2.10105	3.74e-06	2.15e-09
Atp6v0e2	6.10009	7.52568	1.88116	0.0276677	0.98895778	1.06191159	0.28889347	2.78766046	2.15149	3.32637	5.35624	3.61248
Atp6v1a	33.7711	17.7074	14.1572	26.3342	18.0764432	11.5567368	4.92833364	12.2986218	18.4694	14.5603	9.81775	13.3331
Atp6v1f	41.2631	49.0705	29.8629	3.91276	70.0740818	70.7328985	69.2430606	92.3480773	37.5916	57.26	56.2798	40.3047
Atp6v1g1	83.5114	72.3701	21.7023	11.1672	29.1487364	17.8555909	38.7249546	34.8384455	19.109	23.0004	29.0226	24.9861
Atp8a2	3.92358	2.36137	0.0713503	0.399378	0.13784751	0.18325567	0.10323306	0.09636017	0	0.597688	0.280716	0.350847
Atxn7l2	1.19693	0.66394	0.262198	0	0	0.14720328	0.24647104	0.11008542	0.469773	0.427569	0.780615	0.438869
Auh	88.9924	94.9751	34.4118	8.39988	40.6256318	43.3976091	45.9087338	61.8264	26.5822	20.5384	47.0739	39.5227
Aurkc	101.736	60.9468	22.0924	11.8887	10.5330491	16.8418136	6.01130273	14.3771511	10.1602	11.6744	18.5698	12.7738
Aven	144.877	176.844	35.5095	7.9514	59.8647773	77.9113636	117.490705	51.5828581	41.0059	38.3701	53.48	28.9453
Awat2	5.19662	3.9747	1.07204	0.0967401	0	0.11523915	0.05647105	0.41695514	0.742463	1.57339	1.23145	2.99895
Axin2	31.4216	18.4552	6.10017	1.88821	3.82241955	4.57645318	9.74001136	4.96043182	7.93767	6.99282	6.70579	7.75552
B3galnt1	6.13449	2.91975	1.10681	1.80911	0.43832759	0.19560717	0.79144521	1.3759735	1.36389	1.39628	0.679705	1.1145
B3galnt2	24.2736	17.015	9.99059	5.5053	11.6669959	10.3252418	24.7546864	15.8973636	12.1899	15.4227	15.0657	8.98435
B3gntl1	18.3621	17.6523	7.21858	1.45232	4.84795409	3.48232409	7.61897955	3.79076591	5.29653	5.54121	6.50389	4.96708
B4galt2	9.26358	11.967	3.44067	0.158879	3.69848773	1.72160409	1.87412091	4.46044546	2.776	6.65556	3.93765	5.16558
B4galt4	50.5039	77.3977	20.7684	1.15671	51.6677672	42.3047955	120.939486	80.6616909	25.6274	33.7267	61.7307	31.4904
BC004004	7.02334	4.36904	3.50017	9.75663	1.835545	0.60876936	1.65221871	0.68389307	2.70647	5.79046	3.37439	4.8067
BC005624	10.4173	7.33065	6.0604	18.5598	5.27516909	9.24834227	0.43670473	2.95708046	2.79064	2.53479	1.2327	1.44258
BC017158	10.935	12.8681	1.48267	0.203482	0.20395556	0.41045791	1.78909727	0.25250079	1.54219	2.53816	3.88502	1.17238
BC039966	0.306601	0.123615	1.10752	0	0	0	5.83214182	0.66923164	0	0	0	0.948451
BC048403	8.0111	7.86982	1.52964	1.24571	0.73585627	0.75305132	2.039545	0.58433486	0.894807	1.39669	1.27521	1.67316
BC048602	2.20965	1.98312	0.853169	0	0.58250402	0	0	0.34595242	0	0.584803	0.638377	0
BC051537	6.49432	2.25071	0.354236	0	0.39832646	0	1.05322123	0	2.15252	1.73956	0.714148	0.222954
BC052040	11.5633	13.0722	2.99303	2.30923	2.92704748	1.68574546	0.37687423	0.70083303	1.93634	2.77023	3.17287	2.06858
BC055324	10.8809	2.84234	14.7495	24.8657	6.02721591	3.83079727	3.60719909	2.15568364	5.56056	2.81755	1.92679	3.27042
Babam1	29.24	16.1227	9.39544	10.43	2.527295	2.95708046	0.9161895	4.87513	2.52052	3.6659	5.01613	4.46281
Bace2	2.69191	0.975287	0.187437	0	0	0.0293977	0	0.02580682	0	0	0.332583	0
Baiap2l1	113.249	83.8175	15.6599	8.8255	8.03669727	8.35075818	15.3051455	8.88235955	9.04435	9.60898	15.0411	10.5187
Bank1	9.49712	8.62237	0.628523	0	0.05982892	0.23644878	0.19437541	0.7732045	0.115239	0.120493	1.58423	0.742336
Banp	40.1082	19.8568	11.0958	9.93734	1.92293864	1.88264955	0.57201136	0.26683375	3.34944	3.41847	3.14516	2.82275
Bbs4	156.051	69.7704	18.3516	17.3697	10.830515	19.5329555	11.577288	13.7274518	10.2214	8.20875	14.1665	11.4
Bbs7	4.0261	2.38527	1.22743	0.4236	0.53049514	2.47204455	1.41024446	1.55868859	0.882827	2.54479	1.32052	1.37493
Bcar3	44.1162	65.7199	14.2045	2.28244	9.28811864	8.54198114	16.1624636	9.49076318	9.36754	9.66154	14.1905	12.9837
Bcl2l10	3789.21	4734.16	728.369	18.4417	403.990091	552.361273	462.794636	462.794636	668.85	511.987	1651.96	784.283
Bcl7b	35.7463	27.9738	13.6187	10.2795	9.09315727	6.10298182	26.4079455	5.34887727	15.8064	12.6287	15.9707	15.4044
Bdh1	35.5808	28.6398	11.8548	3.53623	1.54129173	0.81897291	3.86501273	0.90621736	7.07095	5.94946	12.8102	12.2325
Bdkrb1	11.3082	8.69069	1.24708	0.492654	0.67352786	1.21887868	8.94325546	1.79378591	2.58132	1.04239	1.71117	1.86926
Bend5	2.90613	2.38761	1.05794	0.0278134	0	0.26912575	0.72841349	0.50900556	0.432343	0.393195	0.861135	0.80659
Bin2	26.8295	9.28682	6.43127	6.14182	2.31994409	0.96101559	3.68481864	4.10027727	7.11277	4.49933	5.70775	3.50326
Bin3	67.5533	82.5992	22.3702	6.81531	10.6678818	16.8611546	22.6842546	9.439255	17.9008	17.0871	35.8785	25.8064
Birc3	409.949	363.218	65.1008	19.3909	19.3860955	19.7935773	47.4737682	37.1423773	22.9875	21.7901	62.5812	38.0452
Blcap	90.535	65.9567	33.0591	19.1958	32.2169682	32.62625	33.4248818	41.7540409	48.5045	38.5064	50.7543	42.4803
Bloc1s1	2.45208	0.770462	0.985038	2.81386	0.38950842	1.79170273	0	0	0	0	0	2.63873
Bloc1s5	5.21631	7.0919	1.51139	3.32382	0.37387168	0.10158853	0.59110368	0.54000096	0.677413	2.05331	1.12404	2.31626
Blvra	8.11358	2.41921	3.00318	3.36345	1.34573468	3.75078909	0.54915864	1.66315909	2.5173	2.28501	3.2135	3.00766
Blzf1	21.3179	18.756	4.77551	5.21936	7.70550864	4.54180591	5.99239727	4.56657727	3.34008	2.81111	6.82506	3.38606
Bmp15	1979.38	1661.03	311.443	14.6453	356.594409	315.805091	521.053273	508.290318	459.955	599.448	962.539	670.75
Bmpr1b	33.2127	23.0496	5.55596	1.54718	9.37858136	8.5451525	9.35763455	8.91943136	5.47328	6.01169	8.95176	5.9368
Bms1	93.7592	21.9274	9.36887	29.3481	7.88065546	11.5431432	10.5296005	10.8948482	5.36857	5.83742	3.97684	6.40232
Bnip1	20.9722	37.697	16.4162	14.8804	12.9034615	19.0273159	14.0526455	7.65008636	15.3438	12.1369	8.19767	11.6893
Bola3	22.9416	23.5274	9.62711	23.5277	0.72778035	1.13078785	0.93058141	3.46250425	0.846015	1.3442	1.01196	0.7901
Bpgm	1273.89	678.168	201.915	14.8909	348.138318	442.013182	314.903682	276.485273	383.889	386.616	534.023	278.598
Brd9	15.2814	9.23522	5.83461	35.84	15.8372818	21.0757046	8.57837532	13.1116801	12.9942	10.5284	4.10799	6.65336
Brip1	21.6108	9.82629	2.85227	3.01017	2.22077273	2.65526923	2.90336448	1.75358748	1.43962	0.836059	1.72045	1.34035
Btbd10	255.943	185.648	64.6863	23.4016	62.5835773	80.2385046	82.7247818	90.1097909	66.7371	67.2707	91.5572	84.5401
Btbd8	10.5808	5.54261	3.06108	0.307525	1.15888259	0.55056112	0.88609714	1.37739746	1.1196	3.38702	4.44532	4.16024
Btbd9	4.94704	2.58539	1.2729	0.716465	0.58997046	0.9974475	1.50225696	0.75556577	2.14162	2.08763	0.851543	1.24761
Btd	2.97308	2.19273	1.17944	2.17002	0.21054604	0.514538	0.23303023	0	0.201953	0.551099	0.40232	0.376888
Btrc	31.6355	15.8366	3.48213	13.5594	2.74415546	3.54926636	0.44853236	1.93855364	2.93952	2.08324	1.53027	2.48318
Bub1b	71.4227	8.6098	5.19752	13.7878	7.32618636	5.99619705	6.41920046	6.44649	5.60765	8.4507	5.3935	4.76932
Bub3	142.407	59.9836	32.854	62.4722	92.1917546	98.5212091	30.99025	50.7703682	60.0573	44.0158	21.7505	29.8753
C1galt1c1	5.45123	2.20969	7.13153	2.67856	17.7310546	5.86999546	22.0930733	19.9139596	12.3377	9.01894	8.53752	12.242
C1qb	28.3712	20.0712	5.2762	0.0562554	2.729965	8.09714667	0.60964591	6.20644591	1.92666	1.04897	2.29435	3.57844
C330013E15Rik	9.16961	4.19337	2.18196	0.521305	3.01917273	0.81056223	5.35043091	3.14799046	8.67504	5.08517	4.04097	4.25124
C330018D20Rik	18.1573	10.2926	2.785	2.60517	3.18438909	6.62659318	4.45381955	6.46620364	2.23068	2.17522	2.85924	2.53031
C87499	652.347	328.206	56.7571	3.66676	53.3810546	60.0213364	76.38885	93.87735	43.4918	39.9479	111.983	74.0037
C87977	572.952	454.472	51.1253	8.67855	48.5580773	47.66885	91.9497227	54.8039591	48.8982	81.4976	69.136	52.7013
C8g	3.01163	2.33055	0.926923	0	0.10638418	1.91468841	1.01949259	1.73892275	0.824251	1.86921	2.04381	1.14738
Cacfd1	7.44611	5.80966	3.82604	2.66328	3.32515485	5.16559318	1.07197391	2.02786455	2.98858	2.12182	1.60441	2.25975
Cacng4	5.26235	3.21974	0.771676	0.0627097	0.16306491	0.20926426	0.04275291	0.06475285	0.102545	0.466999	0.511749	0.19187
Cactin	7.53545	4.81139	9.75625	37.5746	6.91033046	5.88248273	1.45892609	4.42546182	6.43297	5.09248	1.53422	3.52903
Cage1	8.14722	3.14684	0.566905	0.512614	0	0.18690215	0.54502296	0.45663036	1.06277	0.846651	0.397535	0.993477
Calcoco1	41.6209	20.3656	2.90474	3.838	0.62372452	0.73108864	1.37394536	0.36086768	1.48011	3.06258	1.74475	1.25777
Caln1	38.2978	27.0377	6.54878	0.882115	7.29529227	5.12421591	11.344311	3.12969455	7.82986	7.59469	8.65796	11.9296
Calr4	88.4227	112.31	39.6549	4.78362	61.4225818	63.6629818	131.252591	83.51965	49.1517	37.2933	77.7084	54.7538
Calu	78.3529	25.5901	28.4853	41.9086	25.293425	26.0541773	32.4135903	28.36255	28.819	30.3876	14.2033	17.6766
Camk2g	160.804	66.3362	22.6034	12.0797	20.6368773	15.5716409	33.2430455	24.1589359	20.1148	17.5865	26.1856	25.1676
Camkmt	65.9537	51.9432	8.13386	1.79388	5.88248273	12.6744125	11.7314759	12.7818891	4.73965	10.1725	10.7559	5.30898
Camsap3	15.7669	3.52388	0.957379	0.264336	0.28682347	0.37874098	0.99212541	0.15208644	0.691774	0.560053	0.517847	0.161745
Camta1	7.66631	3.72979	1.82011	0.28983	2.55468591	2.36761682	2.569955	3.39083427	1.34133	1.94537	3.63612	2.742
Capn7	32.4686	21.5934	10.7956	4.86536	17.7413318	12.089337	28.5832455	17.1508864	16.9297	17.0085	14.03	11.5188
Car9	55.3572	75.8353	10.834	1.9942	4.03533364	3.76212046	15.7120591	2.53181682	8.64012	7.82376	10.56	6.02191
Cars	9.97947	4.64619	3.67906	6.60341	0.97580646	1.18161759	1.52474646	0.52913582	1.52848	2.20354	2.16013	2.14354
Casc1	20.7279	20.2709	2.36308	1.61059	1.68524409	3.95921136	2.23441409	0.54033268	2.2671	2.20115	3.16476	1.55339
Casp8	30.7311	21.8939	1.87027	0.020049	3.51762318	1.3759735	4.64843955	4.82544705	0.956407	1.30569	3.65507	1.48905
Cast	13.1904	9.8385	1.61451	0.241314	2.18178905	1.35016005	5.48591546	0.7832545	1.07993	0.91075	2.10667	1.33666
Cbr4	3.2484	0.945354	0.795707	2.88575	1.1859233	0	0	3.40176091	0.761586	3.11002	3.02338	1.76835
Cc2d1a	6.41836	5.91602	2.57384	2.56042	0.0788501	0.41674005	0.47558464	0.51159075	0	0.792135	0.108501	0.30509
Cc2d1b	5.07231	3.82706	0.95741	1.37308	0.25708645	0.10249511	2.75298136	0.28484196	0.57267	0.834422	0.457152	0.535587
Ccdc105	5.8346	3.3344	0.34168	0	0.13225008	0	0	0.07681363	0.694162	0.210392	0.230341	0.431487
Ccdc114	9.22465	5.20696	0.71135	0.235983	0.61222036	0.05607212	2.72008773	0.04283632	0.882827	1.07149	2.20087	1.07123
Ccdc130	9.70182	8.90689	14.9685	9.61259	4.70406955	5.24865377	2.24247636	0.58332359	5.48821	4.64898	3.44919	2.78282
Ccdc138	13.347	8.00666	2.46543	0.430023	0.74823118	1.68786864	2.86874273	2.77952227	1.40074	0.991606	3.10347	1.74484
Ccdc14	93.4759	60.3042	8.98005	1.9079	5.1122353	4.37163136	11.9014586	11.6146686	8.06181	8.58173	15.1021	9.91804
Ccdc155	7.02761	0.992732	2.31161	1.08702	2.38125636	1.65449546	0	0.6611688	0.876381	0	0	0.163666
Ccdc171	8.40045	6.54178	2.09513	1.62864	2.31339046	3.06020227	7.23938318	4.66647046	2.67122	3.1309	4.3001	3.708
Ccdc172	16.5404	6.19701	1.13485	0.816544	2.01223591	0.95818946	2.06282727	1.11849133	1.57199	2.8526	1.94969	1.09467
Ccdc174	39.8406	13.499	4.93191	32.5526	10.8948482	9.23562909	9.57949682	15.21715	2.48227	4.51442	3.14533	5.47135
Ccdc28b	12.0827	6.42814	2.63925	3.27347	0.77204809	0.13416284	0.53812327	0	0	2.4438	1.06787	0.499223
Ccdc3	16.2404	25.0746	0.956883	0.0358923	0.19581428	2.48111546	0.857685	0.62058164	1.57931	1.56838	4.29541	2.14679
Ccdc34	28.1628	23.3342	10.6329	2.097	15.1146008	8.20485364	10.4638827	10.9624477	15.1056	9.39337	13.4141	9.61992
Ccdc58	17.8617	17.6112	33.091	113.683	48.6736222	61.5980409	10.6113718	57.981125	22.1745	14.7043	14.0997	30.2782
Ccdc61	1.38771	0.032144	0.660527	0.371976	0.86467436	0.08393514	0	0	1.16666	1.23821	0.774841	0
Ccdc62	7.07542	6.77953	1.74555	0.350024	0.61791891	0.82745376	4.56857773	2.74233682	1.42669	1.90605	3.22816	1.33498
Ccdc68	3.2669	2.51385	0.890633	0.208325	0.17174835	0.9652888	4.39451864	0.89635264	0.793854	0.721505	1.57946	0.739543
Ccdc69	977.822	585.012	158.667	37.3633	178.120952	179.773227	235.798818	140.874759	166.046	184.017	212.24	164.759
Ccdc71	6.73353	2.19144	1.07563	2.98127	0.21263742	0.26174897	0	0.14530692	0.485998	0.110636	0.848548	1.0225
Ccdc84	45.1987	44.5182	13.6343	4.28269	13.0907909	8.20881409	18.2119136	10.0052305	14.363	12.2342	21.6273	16.2454
Ccl27a	0.843909	0.0946467	0.0698959	0.016433	0	2.16361568	0	0	0.866696	2.85998	3.26069	1.15645
Ccnb1	406.582	350.863	101.382	210.76	133.639255	139.737923	121.579482	139.737923	78.2896	68.5183	101.616	90.5837
Ccnb2	153.557	165.097	55.3822	92.5421	30.2810773	32.3252841	41.3228682	24.6719046	21.4434	25.6696	41.1057	26.5561
Ccnb3	21.3583	9.49073	2.38349	1.30988	8.45577773	5.03923409	2.77676791	2.00999955	1.54513	1.85227	1.70526	2.43593
Ccnh	6.27039	2.77134	4.43708	26.3049	12.4107323	15.3108318	11.4977817	9.68047364	5.06713	3.77544	5.64735	6.58942
Ccno	252.423	129.139	23.7362	11.012	12.7879655	15.2484546	16.7181773	12.0287282	20.1424	15.2667	15.881	14.0934
Ccnt2	46.2161	29.325	9.24617	16.6839	12.0362943	14.6791455	17.1816136	9.37858136	22.4068	23.3226	27.367	22.3574
Cct5	58.4642	32.9334	65.828	151.393	57.981125	48.5580773	44.6786409	37.6335773	32.1746	31.5168	20.6653	32.7157
Cd160	61.2852	40.0944	7.90555	0.961068	8.84617409	5.9375075	12.2494655	11.6619586	5.60991	4.99707	13.1017	9.93223
Cd164l2	341.96	131.597	63.9097	39.6086	20.0188091	22.9987727	24.7686773	27.6734546	30.044	32.0495	32.8463	28.2696
Cd177	25.4375	17.3251	3.31288	1.50738	2.01779796	0.50918147	3.600145	2.60086682	2.94838	1.78939	2.3804	2.62438
Cd1d1	9.47024	2.17326	0.261557	0	0.58899746	0.0365165	0.25578292	0	0	0.778448	0.639274	0
Cd36	24.7384	20.378	6.57933	1.60324	8.31944841	7.31552227	11.7042005	19.1694091	10.5946	7.77379	14.4845	10.8975
Cd55	165.141	97.8112	38.54	6.03776	39.1261091	26.8798909	39.1261091	53.6081182	35.7554	32.3294	46.4595	39.6822
Cd7	244.347	156.23	45.8317	23.0942	42.6763091	70.0277636	68.9445955	54.8443636	43.4747	50.7017	36.5475	33.8116
Cd99l2	3.18607	1.72719	0.323954	0.170011	0.45082929	0.25336805	0.54550736	0.25009064	0.212263	0.290008	0.207627	0.389225
Cdc25b	40.6136	29.1792	10.107	6.57026	3.87538636	7.08055909	3.67392864	3.79895634	6.33638	8.08196	9.04432	6.91648
Cdc42bpa	16.8046	12.1834	3.77909	0.464084	1.53786814	2.93595318	2.76971136	2.21742046	1.4929	2.88156	5.07311	3.71149
Cdc42ep3	14.2761	7.1389	2.85577	1.32304	0.63399946	0.96590955	4.05952273	0.49855491	1.53438	2.48227	3.39853	3.5027
Cdh1	25.6491	9.38886	8.18847	4.03397	9.28038455	6.17125636	14.3677591	13.9551418	13.1341	13.2614	9.3553	12.7633
Cdh2	11.1779	7.19375	2.49496	0.0291379	0.34068991	0.16430552	1.00620586	1.0649438	0.686532	1.73756	2.36148	2.28522
Cdh3	12.8832	4.62741	5.01333	1.70079	3.51055273	1.44293809	1.38909096	1.01729218	8.39438	6.97348	3.22246	5.61063
Cdk15	6.16673	4.77945	1.61398	0.14461	1.82464546	0.66770114	2.62247364	2.51713046	2.25013	2.27347	0.74637	2.09699
Cdk17	15.922	14.9667	2.36012	0.530795	4.25741773	2.57059091	8.96996955	10.6641541	3.38986	3.36821	6.66425	4.22843
Cdk20	125.226	132.862	19.5854	6.50417	11.9060809	18.0138	22.4291727	8.68624909	18.3654	20.4358	23.882	22.9752
Cdk5	28.6924	19.2126	2.82205	0.819955	0.8108265	0.7109166	0.1004455	0.41357084	2.28453	2.18513	2.20903	2.24206
Cdk5rap1	19.2239	3.36554	11.2897	10.616	8.62062227	11.3873599	7.27922909	14.0899773	3.97584	1.62749	3.36641	7.60591
Cdk5rap2	4.58211	3.14519	0.902583	0.350045	0.52270432	0.21298742	0.33107827	0.21809559	0.335518	0.333694	0.410667	0.829424
Cdpf1	8.44054	11.5639	6.35393	4.77575	4.87513	9.30800455	12.9149411	4.36331409	4.45763	4.78045	11.5454	4.91135
Cds1	4.1858	3.26068	1.59078	0.735458	3.50400727	2.60370682	6.22962318	4.79813409	2.75974	1.99375	3.51487	2.76043
Ceacam10	13.4163	8.30443	3.84517	1.14345	4.31408818	6.07207364	13.1252592	13.9682518	4.09751	2.97356	9.75416	1.14084
Cenpf	34.8869	18.122	10.3603	7.45552	16.4392546	19.1907636	17.2165818	17.0977091	10.7039	10.4102	14.6681	9.81073
Cenph	127.931	133.635	37.8528	34.5822	35.7980955	46.6666091	50.3394136	39.2030091	28.2529	25.3533	31.6998	34.6194
Cenpj	27.991	15.5275	6.3681	2.07826	9.86967727	11.850085	19.4348864	13.5055064	7.90844	8.36686	7.64148	6.8449
Cenpm	11.6403	6.95574	18.3792	70.2485	13.9504341	20.7889604	3.65792682	10.6202482	13.8693	12.594	6.90549	8.4067
Cenpo	45.916	42.3266	11.9913	3.05918	3.76637955	8.25419864	10.1942755	11.2106274	12.2936	18.0526	27.4793	16.7981
Cenpq	78.916	40.3926	28.1071	28.7749	12.7720586	12.1925159	12.8531723	12.6109859	7.25357	5.04688	11.0611	10.745
Cep104	14.8305	6.99905	5.49812	14.383	0.13127038	3.02994773	3.85013	0.28609325	2.98654	3.45198	2.06315	1.61142
Cep164	77.7449	61.8963	16.1652	1.25238	4.14294046	8.01614924	12.9433578	7.00201409	14.7398	15.4372	25.6478	18.7365
Cep44	2.40749	0.350319	3.16426	6.78104	1.99730273	2.37204409	2.58033909	1.82966046	2.91995	1.32644	0.870949	0.815474
Cep55	142.401	142.712	42.1109	9.79426	19.6619773	27.3785955	52.0773869	45.4900046	24.0875	26.7297	55.7181	41.8699
Cep57l1	102.914	64.6058	7.8479	4.22143	5.90686091	8.49372409	10.8345186	10.0706132	6.1404	8.21277	16.5504	7.41594
Cep78	22.9956	23.2814	7.73164	14.467	8.11208186	5.36865318	4.84477318	5.90686091	8.26005	5.46809	7.78705	5.75339
Cep95	43.5288	15.8506	5.70164	3.90505	3.02040455	3.17022636	2.30302	6.62469182	3.07305	2.41608	5.37573	3.91654
Cept1	123.837	76.1312	9.8386	2.89422	12.0144136	14.2974455	29.6411591	11.9958246	5.54044	6.76445	16.575	8.71082
Cers6	56.41	32.7896	4.63087	3.54874	4.27858773	4.99400955	4.84960636	3.85550273	9.12645	6.90024	6.26897	8.06372
Cetn2	59.4441	45.7541	26.125	15.7378	82.7247818	61.7020727	100.083446	86.7419318	32.2038	25.3793	22.8418	33.549
Cgnl1	5.71002	2.77204	1.00312	0.509648	0.38488881	0.85583609	1.02555341	1.10750864	0.683602	0.887299	0.906961	1.36794
Chac2	13.7757	11.6198	2.062	2.43885	3.93551273	2.95901546	9.02206909	5.02906227	1.59762	1.16079	5.84523	2.97248
Chadl	0.573395	0.207965	0.807393	1.24385	0	0.10145807	0	0	0.150373	0.136875	0	0.140504
Chchd1	27.9398	11.4947	18.3659	50.8936	12.2537759	20.2428955	8.60493091	14.4002136	5.1503	6.19223	5.90616	15.7442
Chchd6	24.5572	16.5349	10.0253	4.61512	3.92348864	2.95022366	5.43802136	2.4249183	2.47845	5.62047	5.97692	5.34761
Chchd7	12.1322	7.80843	5.73765	9.30057	7.22475909	6.88420909	44.1270364	11.726785	14.7302	12.3263	11.6134	17.8812
Chd1l	4.10815	2.4213	0.419387	0.330256	0.43388343	0.50422082	0.01810425	0.951235	0.253297	0.922534	0.884417	0.35523
Chd6	7.69437	5.24867	2.44399	0.640317	3.56988	2.37028727	3.03310182	2.68121727	2.34347	2.70319	3.14486	3.17603
Chdh	13.5139	9.03945	1.07561	0.402106	0.14024975	0.90641341	0.87547164	1.44407877	1.21175	0.591736	1.88291	1.92283
Chek1	324.006	254.651	55.4501	17.3987	106.683473	68.5593773	162.789846	100.742518	68.4495	66.7693	106.659	72.0912
Chga	8.82931	7.15808	1.76004	0.295035	0.80081773	0.62084668	0	0.18150007	0.822763	0.748362	1.22921	1.72722
Chmp3	107.821	77.929	15.7466	3.00994	20.4927182	24.088695	24.8307318	21.9059909	25.4411	26.5085	41.0659	26.8001
Chmp7	16.5782	8.75846	11.7049	23.8909	0.66305905	4.92833364	2.32868409	2.75026136	2.11266	3.46188	2.66886	2.10613
Chn2	19.8217	11.1046	3.73026	0.790598	3.11848818	1.40310696	2.90471727	2.010495	2.16322	4.58107	6.20432	4.46417
Chordc1	28.2555	20.9647	11.8425	16.2817	9.29525	11.3722377	6.70044114	10.8027777	10.3668	5.59593	7.00453	5.7424
Chrnd	5.74729	2.81423	1.02771	0.222163	0.02137924	1.18553407	0.10638418	1.1832735	0.894184	0.232618	0.382295	0.238855
Chrng	9.68326	10.1648	1.51837	0.889809	1.56573909	1.00259736	0.23762672	0	0	1.85911	1.62862	0.57212
Chst7	10.0883	7.1347	4.10317	0.760271	15.1324864	4.94628273	1.99514932	9.24834227	9.88858	7.87311	9.32692	6.4303
Ciao1	17.0708	12.2063	7.78606	16.1739	3.63222546	6.69097318	0.10081859	2.32754	7.12733	5.81856	5.6396	5.51532
Ciapin1	47.1676	37.6272	10.0166	10.6881	8.58846305	5.91567909	3.45630864	4.95566455	9.09438	8.51963	8.56619	8.03007
Cirbp	39.0406	40.8915	12.7867	8.65706	4.30115	7.15997136	18.0665705	3.86205182	6.98022	11.0645	11.1237	12.2506
Cisd1	64.4469	38.6676	40.0649	97.9023	43.1132455	35.7522182	33.0550773	25.7417682	36.7465	31.6691	16.6343	22.2892
Cisd3	4.46275	4.98994	0.739213	0	1.10531714	3.02739227	3.04017273	5.80894546	7.35905	11.0961	7.29549	4.52921
Cit	8.27104	5.81881	2.32267	1.66218	1.28163314	2.50882364	2.90937864	0.88827077	2.595	3.81315	6.03195	3.52229
Cited2	7.9623	2.43716	0.338413	0.889432	2.06553091	3.33833909	2.351605	0.95256109	3.77916	1.80933	6.14217	4.64033
Cklf	12.5388	8.14487	5.08385	0.356237	3.76759091	5.10284768	6.12433864	5.55553682	7.14142	5.66835	7.59658	7.56558
Clasrp	5.67046	2.65701	1.73974	1.5977	0	0.20787814	0	0.13896242	0.177984	0.809851	0.177381	0.49861
Clcc1	69.8083	33.972	19.8784	20.14	25.6200405	21.0835182	20.8471455	14.8945393	16.0101	15.2807	21.1529	17.1518
Cldn15	10.0115	9.87096	2.34181	0.43779	1.5158965	0.94631909	0	0.33064968	3.83325	2.90523	2.5449	4.37044
Cldn4	1.56966	0.636276	0.640669	0.140369	0.04596751	0.09787956	0	0	0.654152	0.991502	1.30274	3.25408
Cldn8	24.8024	13.8458	0.548435	0.0411574	1.41826346	0.02381464	0	0.04812261	0	0.297341	1.79131	0.915518
Clec10a	11.8992	8.49837	8.20537	3.86693	4.53111546	6.53649727	5.50446031	4.40389591	11.0718	9.07352	9.65911	8.54257
Clec12a	8.39453	11.917	2.83206	0.308625	10.0854896	5.35467659	19.3220318	13.6108741	3.13642	3.96387	7.46737	5.69479
Clip4	21.8436	16.2498	6.01931	0.427855	2.85332682	1.95832318	6.27394439	3.65535636	4.28745	3.5801	6.9421	4.82449
Clk1	193.621	30.1792	42.3204	54.6114	72.6658136	61.9080546	42.4069955	63.4246318	65.5426	57.8039	31.0133	54.668
Clpb	9.1239	4.65397	1.37258	1.54079	0.80898309	1.176207	1.50651241	0.82703146	1.22962	0.565377	1.58312	1.75355
Cluap1	12.5435	6.32655	2.96335	3.47947	0.86769986	1.71361318	3.23321227	0.62408127	1.00607	1.60044	2.00222	2.81268
Cmc2	36.8485	20.3906	10.0062	20.0387	7.14275591	10.5530991	9.94757046	11.1304141	6.77964	7.70039	5.05648	6.83895
Cmpk2	31.8043	21.8099	6.38386	0.395088	4.59614409	4.22966409	8.20485364	14.0573455	6.38429	8.61289	13.5659	8.5132
Cmtm6	17.2191	7.50649	11.7939	12.1124	7.60927955	8.44484591	4.38020955	4.83320015	5.71965	6.02596	3.91701	4.30067
Cnot11	6.4553	12.2018	2.37457	1.69635	2.06898	1.78554046	5.52999091	4.16144773	2.99622	2.09888	4.13964	3.0177
Cnot3	69.0467	52.7349	16.2255	8.59893	5.01633727	4.25037473	11.5943621	3.88192864	7.79231	7.25235	14.5436	13.8804
Cnot4	68.5761	71.2905	17.8639	8.50429	13.6646244	14.1529409	26.3485318	27.17395	10.7572	13.8072	25.5709	20.9374
Cnpy2	4.73537	1.8427	1.58478	0.83679	1.91957909	0.45477921	0	1.22662014	5.53069	5.40182	2.95294	2.76274
Coa4	5.72762	6.50062	0.991461	1.29216	1.80962682	2.351605	4.47294136	9.23562909	4.3575	2.4661	1.07758	1.51124
Coasy	5.8817	4.92649	1.66179	1.46165	1.74584591	1.20786596	0.21277996	0.26610106	1.63553	1.32277	1.98206	2.42687
Cobll1	11.4967	7.59881	1.74621	0.738783	4.0764122	1.49661046	3.39660273	3.07066909	3.17776	3.29344	4.4802	3.78674
Cog1	3.56363	2.74857	1.92038	2.04715	0	0.89883182	1.55e-136	0.23798483	0.24974	0.684487	0.749382	0.702311
Cog3	9.81278	4.83912	2.60615	5.11389	2.56543	1.55427477	0.61766432	1.43308905	1.58408	1.76376	2.28443	1.81198
Cog6	12.7139	8.80801	1.62961	1.64655	1.15197573	1.62640396	1.43425255	2.09661455	1.81775	2.60077	2.5904	2.42766
Col6a6	11.4988	4.44841	0.751669	0.627293	0.55871236	0.18647338	0.06910414	0.27901823	0.745906	1.14715	0.846826	0.599872
Commd1	69.5501	31.5072	14.2367	6.91541	12.7199923	8.26711055	16.8488682	9.51899046	6.14226	4.04494	9.93909	4.64597
Commd10	27.8316	23.8886	6.0654	4.63036	9.18535426	10.6846896	21.0310227	16.2683909	3.37968	5.90741	9.57001	12.3531
Commd9	13.2642	8.74101	0.995292	6.68788	0.66843036	2.59235864	0	0.14195107	0.715609	1.94877	0.355273	0.997555
Copa	43.5834	34.7987	13.8253	21.851	3.84717182	3.74972977	5.11389258	3.92933513	6.31616	8.91808	7.85134	6.8401
Copb1	161.535	67.1353	17.5747	9.02106	15.2975227	12.7818891	27.1180273	20.3538136	8.85099	12.4007	15.6261	10.8252
Copb2	66.6755	34.8362	13.5617	36.0258	9.05432273	8.12072864	3.07455591	5.68221743	6.58573	6.22295	4.46283	7.31953
Copg1	16.5518	13.7346	9.26541	7.97969	13.861675	14.0112214	8.39138091	12.9097947	8.56731	8.44308	6.94844	6.5133
Coprs	52.0033	37.7117	18.0264	17.4669	47.5851955	47.3672625	46.9501773	44.8995364	36.9508	32.7022	48.8451	36.3549
Cops3	36.699	8.34649	35.3944	93.333	34.4801227	34.1861273	20.7410636	27.5636455	18.3419	18.579	13.066	14.2622
Cops5	31.0924	21.1503	14.0694	38.479	28.36255	38.6848955	19.0931546	26.4650182	26.157	16.8129	19.1936	20.6239
Cops8	295.218	154.711	60.1842	83.6334	34.6496546	31.2375227	28.5957682	32.0378	50.7141	42.2308	46.4539	46.3089
Coq6	6.87611	3.46298	6.48413	16.046	12.3709086	16.9446118	4.99949455	3.82241955	13.2647	15.2433	4.73196	11.1956
Coq9	11.0026	7.83457	8.92802	19.9891	7.53300773	2.71263773	3.75078909	5.2338224	2.34593	4.90584	3.26924	1.531
Coro1b	20.9923	12.1529	6.79605	20.7893	2.22769924	0.35482312	0.71362057	0.32983253	3.61596	4.64283	1.27093	1.78578
Coro2b	39.1427	12.9376	3.00396	0.140409	1.27873927	1.17978314	1.24151932	0.82044559	3.31877	3.96734	3.42529	2.71665
Cox10	117.527	95.3032	35.0872	9.16553	27.5753546	27.8423727	71.4359273	33.8472	33.7459	39.9428	50.7533	42.5899
Cox16	4.43477	3.15808	4.73058	8.98385	13.153325	10.6719873	4.49213682	4.122015	2.90133	3.48599	4.11696	2.35684
Cox17	4.92289	6.38274	95.7126	295.622	120.127914	195.84925	66.21112	130.779186	44.0429	51.7868	12.058	54.7138
Cox6a2	8.91257	15.2893	4.33621	0	10.4477582	3.73186364	3.915795	4.07860546	2.2319	4.70322	4.39771	2.05332
Cox7a2l	51.2661	62.7573	29.8492	85.0391	30.2645864	42.5823182	30.9747727	31.1990182	9.49488	11.4862	16.4858	18.365
Cox7c	1.12956	0.990146	10.9962	31.3807	6.677705	10.0854896	7.60315091	9.38517455	7.8769	7.06191	2.55868	3.56478
Cpa1	235.849	148.84	143.496	86.1098	159.808123	113.524182	219.397864	153.699477	181.633	156.097	182.751	164.756
Cpeb1	113.989	39.2335	14.6224	3.16868	8.21434136	6.93143173	14.7349955	12.1873868	9.83139	7.99849	11.9206	12.8905
Cpne9	30.1469	19.1489	9.3306	1.51884	12.4411459	11.2616632	11.4084236	10.6390864	7.93941	7.72653	9.32955	9.21222
Cpox	12.8065	6.36762	1.25665	0.586335	0.2682717	1.57531182	2.20077455	2.46637136	1.65794	1.29408	1.53609	1.32894
Cpsf3	32.181	6.43127	9.5126	34.0365	3.99524409	9.08585636	4.29017136	4.63850864	9.12068	7.62	5.36617	4.46981
Cpsf4l	242.239	89.8808	16.786	3.96295	3.07180818	8.60493091	11.9848105	15.3289773	15.8956	13.3237	14.3049	11.9653
Cpt2	8.5643	2.89526	9.92032	4.77235	6.20644591	3.55191409	2.8864997	5.15590091	7.54227	4.02888	3.10546	5.51329
Cr1l	12.9962	5.46993	1.51217	2.15246	0.97805775	1.86500944	0.16035013	4.85713227	1.0387	0.436645	1.89804	0.698217
Crabp2	177.439	224.324	35.242	2.65222	43.2285409	42.0798318	76.3246409	77.0536773	30.1754	49.3056	59.268	48.0994
Crb1	6.84917	6.12369	0.699192	0.182185	0.31059033	0.08478747	0.91234841	0.26912575	0.786604	1.29002	2.19937	0.957266
Crbn	21.1074	20.4142	6.21525	4.96016	7.74862182	5.80707591	4.78048114	3.67939409	4.07473	3.20654	8.41416	4.55892
Creld2	171.985	65.1742	95.8104	99.3902	92.3480773	82.2977091	48.8911085	76.7480091	58.3231	52.1632	43.6327	43.9293
Crmp1	4.0389	3.31562	0.241541	0.0754196	1.05322123	0.74823118	1.28301186	0.49749596	1.27603	1.16184	0.763746	0.357875
Crnkl1	177.541	93.273	63.8167	227.7	40.7237727	55.7768455	22.5216273	28.6675227	20.1483	16.0258	13.9262	27.0118
Cryl1	86.3085	23.0608	7.13963	2.2249	2.38291455	13.1156452	11.2757775	3.63482909	6.36639	6.83597	5.46693	2.42469
Crym	6.6724	5.98482	0.16936	0.044624	1.62702509	0.92971509	4.21626364	0.89201439	2.30517	1.19617	1.63584	1.22506
Csad	47.7	16.1682	3.30331	1.50914	2.354425	2.98228727	2.91480909	4.47123546	2.03614	2.6088	3.45639	2.39278
Csf1	9.50846	6.50702	1.65984	0.186363	0.5084375	0.39185419	0.43331268	1.33071882	0.343046	1.6077	2.46652	2.04422
Csrnp2	75.346	72.6789	19.0067	20.22	37.0847091	26.1043364	34.62745	58.4878818	19.1259	16.4239	17.6394	20.6687
Cst3	10.6183	3.92958	5.35929	28.5863	23.1573	45.5326409	51.6248854	45.8508818	17.9288	17.2745	10.8622	28.3239
Ctbp2	74.1358	49.103	6.86242	1.86852	8.12445409	6.47368864	10.9790014	6.08017273	6.01936	4.23934	10.3534	6.32681
Ctbs	4.44582	2.50963	2.01086	0.958495	0.84128305	5.68371016	3.2871203	2.93687227	2.29495	5.25124	2.20258	2.29225
Ctnna1	55.0967	35.7469	21.9988	18.7709	17.5860091	18.1230773	27.2040909	16.2759636	13.9402	16.6822	16.5544	17.2304
Ctnnb1	227.904	76.2714	49.6336	75.2863	46.5685046	45.1989364	11.5994153	16.9932909	12.2951	17.0902	12.3766	13.244
Ctnnbl1	49.5247	35.8637	36.2751	77.9804	11.7375236	14.44565	1.72687727	5.74429318	10.7387	7.87171	3.47732	6.77806
Ctns	7.99003	3.102	0.386405	0.140436	1.61524223	0.09858352	1.69124082	0.0364625	1.75531	2.40375	2.33599	3.28355
Ctps	258.926	194.088	70.7922	124.061	31.7167636	47.5514364	33.0766546	28.4358	40.9427	37.2915	53.0407	49.4918
Ctsd	17.5654	8.8069	8.68374	29.2049	8.60493091	10.2084682	5.60334023	7.75780192	17.4132	27.3917	9.79416	20.6435
Cux1	9.56344	5.73952	1.77965	0.706209	0.48863739	0.89201439	1.57665352	1.19357791	2.85997	2.74875	4.49707	3.43432
Cwc27	10.3592	5.45431	4.12703	22.2869	5.13749136	5.01501136	0.69349759	2.44213136	2.50596	1.5195	2.28779	3.50688
Cwf19l1	7.10469	2.68323	1.25149	1.53889	1.55180773	0.82703146	0.38726092	0.18528636	2.22962	2.08528	2.11756	0.586825
Cwf19l2	15.646	10.5906	3.23915	2.40483	4.07224	3.61466909	4.62808955	1.65730227	2.63985	2.40468	4.14113	3.17599
Cxcr3	35.9337	28.06	3.24255	0.0649915	0.05475836	0.04435407	1.11297068	0	1.24525	0.2264	0.991342	1.16053
Cxxc1	7.6205	5.7298	1.29704	3.36821	1.18701336	0.76878382	0.0257182	0.79228	1.05663	1.92356	0.752557	0.98727
Cyb561d2	9.74615	2.63379	2.83271	5.92993	1.3759735	2.65976136	0.71229064	3.67657136	3.57988	4.44412	1.01755	2.85538
Cyfip2	8.57975	7.09388	1.92193	0.43788	0.89322036	0.65260282	2.25773682	3.10310182	1.55191	2.09534	3.44531	1.45359
Cyp19a1	21.3365	12.4686	1.32224	0.224718	0.48744141	1.43565118	0.34705223	1.25622955	0.472068	0.859329	3.13777	1.02904
Cyp27a1	2.0896	0.864322	0.329926	0	0.21153162	0.33386256	0.50349018	0.06393828	2.22908	2.39624	2.42214	0.945426
Cyp2c53-ps	18.9921	22.434	9.54941	0.11172	3.79675725	3.77760273	7.09270409	3.23044091	3.66358	2.04857	9.2483	5.77315
Cyp2j12	8.78464	3.22657	0.564456	0.0258018	0.61417586	0.88133146	1.76825318	0.52775918	0	0	1.10516	0.792179
Cyp4f39	11.2868	14.8873	6.08405	0.0912879	3.37611546	4.05680773	5.57292167	6.17665318	3.79419	5.57924	6.40303	5.31837
D030018L15Rik	25.8649	9.33194	1.91066	0.217026	0.35696369	0.18159107	0.26397884	0.25455552	1.74036	1.88273	4.08849	1.313
D10Wsu102e	349.156	212.656	62.8714	47.3581	58.4878818	79.0904955	106.934536	53.2221091	68.1761	65.4013	98.6477	73.5702
D5Ertd577e	17.2821	18.8928	20.6987	21.8567	17.2165818	17.4108046	12.50219	16.3335455	21.2476	13.3541	10.7282	14.8046
D630033O11Rik	0.994486	0.201104	0.599338	0.640933	2.01724227	2.14952455	0.40082841	7.11977818	1.80771	0	5.32575	0
D6Ertd474e	137.632	121.472	46.406	7.28044	130.779186	98.8680364	204.965409	153.402318	87.6672	92.7367	116.468	83.8729
D6Ertd527e	1273.37	770.396	121.933	22.5061	67.456189	78.22085	164.536796	106.589023	71.7189	64.6272	212.16	129.872
D6Wsu163e	30.0825	15.2995	5.72121	31.0979	5.76849591	12.2647609	5.18091455	9.40725727	8.29873	10.5407	5.16941	7.42662
Daglb	15.7671	12.0452	2.91529	0.732774	2.24049864	0.87509248	1.45429718	2.17017182	2.32361	2.3276	3.0141	1.95574
Dap3	29.6126	24.4344	7.0543	5.47336	5.26816091	3.98449909	4.40389591	2.46203598	3.2988	3.80282	4.11947	2.70723
Dapk2	3.00053	1.47826	0.769436	0.606958	1.46220323	1.12428127	0.1404942	0.53389314	2.0156	2.2402	0.891907	1.46199
Dapp1	6.97633	5.35042	1.66116	0.106158	2.43024455	2.07389209	4.26781864	3.40069636	2.93906	4.18861	2.54952	2.38938
Dazl	413.784	310.029	66.5149	4.76318	53.8889864	52.0442096	152.632041	91.6336	51.1025	77.5658	141.3	80.9078
Dbndd1	61.6458	61.335	17.166	1.26378	8.39341	5.78059364	16.4841909	9.01020046	11.0673	12.8879	14.7425	11.3711
Dcaf17	8.3882	3.29785	5.07658	9.4375	3.36515182	2.26533697	2.00838818	2.764035	3.91156	5.14891	1.59755	1.35216
Dcaf7	115.366	86.077	35.1482	35.9341	15.7261227	14.0354773	17.8111818	10.2716782	15.9672	18.6248	26.6674	21.4128
Dcaf8	157.804	114.327	32.6801	9.1408	17.1101091	17.4265364	22.1012415	17.5476091	21.4569	19.5808	26.2209	22.4215
Dcbld2	6.50399	4.38527	3.75035	1.37012	10.6994473	9.12762909	15.1230106	13.5415205	8.80522	5.29821	8.74032	8.66291
Dclk2	219.082	138.967	17.4343	1.95139	14.0647636	18.2978727	27.81815	19.6488455	15.1841	16.5916	21.681	15.1622
Dclre1a	59.6397	34.8536	8.09367	2.22676	2.802145	3.22038477	5.89056591	4.78240114	6.12651	3.6657	7.94939	8.04428
Dcp1a	224.917	87.4289	20.2811	7.50753	9.57298955	9.29525	22.0221455	15.7614	10.4691	9.59973	25.6852	16.2375
Dcpp3	2.63653	0.978495	0.308837	0	3.44647318	0	0	0	1.65713	0.74744	1.62983	1.521
Dctn1	2.66412	1.22033	0.669847	1.20099	0	0.13225008	0	0.02469448	0.271194	0.576401	0.631732	0.169151
Dctn2	8.00404	5.91146	4.86286	7.10556	1.99099318	1.32470936	0.11901456	1.34511523	1.4332	1.30362	0.81476	2.48266
Dctn3	32.8888	18.276	25.5292	19.3997	32.8615864	28.3511273	18.1144909	37.8290182	29.8989	28.6854	13.9192	16.8009
Dctn5	37.7685	46.3271	13.7095	25.5344	20.5831046	24.8307318	30.4600636	23.1002932	17.6375	19.38	17.5464	20.3554
Dctn6	13.0596	14.7496	5.45753	6.73271	8.47707182	11.5060973	30.1838409	10.2511576	6.45942	12.1203	12.526	9.7213
Dcxr	0.439705	0.846605	0.855079	1.11279	0.92824955	1.02449009	0.28393932	0.07631304	1.38292	2.09576	0.688349	1.07455
Ddb2	66.0224	44.6143	12.726	4.31392	21.14155	20.0275136	23.0089182	20.2240636	15.7924	10.5742	14.6659	14.2883
Ddrgk1	2.11879	2.31891	6.68038	11.4276	9.12104546	5.49328591	1.27165291	3.45878477	7.73177	5.26186	3.83629	3.23099
Ddx1	6.15645	4.0474	6.20611	19.9389	4.37733818	5.22655182	3.74287864	5.00415591	2.33151	1.5562	2.6345	4.06598
Ddx11	7.85807	3.95586	1.22297	1.10778	1.14068968	0.64322141	0.85815573	0.37934613	1.34194	1.62997	0.963635	0.920953
Ddx25	11.5167	3.67874	1.85022	0	1.88264955	4.14294046	3.27176227	0.39063729	1.66633	1.08214	1.1847	1.99724
Ddx28	18.214	8.43296	12.4583	15.8283	4.05830591	1.59618277	3.25917591	3.98315682	3.99832	4.40212	3.77236	3.73005
Ddx39b	21.1837	4.93811	17.4304	61.9343	5.02403318	8.26194091	3.62344591	3.21930477	7.76113	3.73913	3.371	9.02062
Ddx55	12.2994	1.03342	6.19018	9.63224	6.07816546	5.17394606	1.94019727	1.79651046	4.23044	2.733	1.36079	3.30131
Dedd	138.061	107.719	27.7616	30.4752	45.7705546	49.3694591	53.6512409	44.8308682	25.2803	29.1732	31.31	29.3013
Def6	4.08038	3.96132	1.95768	1.62848	1.69945636	1.96319773	1.72790636	2.39163318	1.18771	2.00725	0.507355	0.792287
Defb41	4.80633	6.5735	2.15807	1.29427	11.5137241	12.8837936	18.7754864	58.7740909	12.2526	15.3951	19.1341	14.4538
Defb50	9.22591	6.10231	2.39082	0	0.8383915	4.66647046	1.04989841	5.19851341	1.7871	1.59392	3.45717	6.38667
Degs1	381.415	297.295	126.047	105.804	201.032046	216.169136	239.068773	268.376818	211.428	178.758	201.024	169.849
Depdc7	261.811	133.239	148.467	404.888	116.056691	113.092155	106.4935	100.525168	72.7297	57.0366	76.6215	73.4291
Deptor	39.0092	31.9867	14.6219	2.72359	11.5183846	11.0022086	23.6319182	20.5831046	11.7846	14.3975	20.9534	19.2153
Dera	2.785	0.930864	2.08008	3.489	1.24894282	1.43916218	0.0527131	0.76619523	1.41596	0.214568	0.234905	0.220013
Derl3	76.6687	88.9864	26.7864	8.67944	20.4718864	25.9418682	17.2823682	23.6483227	34.4154	33.8047	24.739	37.2567
Dgcr2	9.28794	3.45883	10.216	6.66853	3.16108455	2.97760747	0.50250948	6.70557167	3.47665	4.41684	3.37948	3.16787
Dgcr6	8.85857	11.2481	3.6155	2.981	2.27956182	0.70366436	3.37387864	4.10622136	3.02909	1.5531	2.10648	1.6916
Dgkh	15.0229	8.52977	3.46637	0.613163	0.62019341	0.24731631	0.58332359	0.85316664	0.849954	0.631552	1.68088	1.08648
Dguok	35.9206	27.4896	13.2692	9.54156	21.3461145	14.6948636	27.0898773	15.1769046	27.0199	19.0568	24.1754	16.4015
Dhrs1	99.4927	95.9583	33.4471	11.3744	12.6845445	12.830245	14.97465	7.78543136	21.2286	14.2804	33.7269	19.0003
Dhrs2	12.5881	10.0639	6.11441	0.920512	0.07787393	3.71827409	1.30133359	2.45495727	2.60552	1.47885	5.82474	3.93805
Dhrs3	14.1525	16.2137	5.27229	0.511004	0.80325341	0.62115541	0.23974384	0	3.89956	2.57049	2.68411	2.0923
Dhx35	3.86146	2.10456	0.668844	1.5538	0.13732978	0.20406795	0.15532143	0.38053504	0.468355	1.38625	1.51893	0.647673
Dicer1	35.164	18.4708	10.4445	12.0466	11.5652017	13.3097618	18.6330546	16.8279182	8.93644	8.85056	13.7463	12.4071
Diras2	40.3721	25.3589	4.94043	0.406767	1.66079591	2.44669636	1.32917853	2.14297364	2.90166	2.48798	7.49852	4.95242
Dis3l2	7.99623	5.80819	1.97866	0.0448329	0.09221842	0.0425607	0.05501631	0.03469226	0.241179	0.768942	2.16648	0.563939
Disc1	4.57375	4.0609	1.07009	1.06868	0	0.06298941	0	0.04673774	0.159671	0	0.159183	0.149156
Dkk1	0.419973	0.496534	0.0624455	0	0.03430611	0	0.28598797	0	0	0.314802	0.172397	0.646106
Dlat	15.3023	16.6684	5.03739	2.66279	3.64379318	3.21123318	5.42572885	4.33557773	3.9678	4.45499	8.01426	4.23112
Dld	96.7291	53.9643	23.4717	44.8153	6.7541	13.26812	13.9639473	16.0662773	9.16235	7.72018	9.63974	8.87361
Dlgap4	65.2451	54.197	16.9147	8.53358	21.0835182	17.4571773	51.1210591	15.2400591	14.3916	16.0453	19.5401	16.9734
Dlgap5	60.6236	25.2293	23.1246	21.8172	13.2052094	9.77385673	3.98624909	6.52292455	8.30612	6.3993	4.97162	11.4691
Dlst	42.9588	42.7884	11.8229	5.39625	3.915795	2.58147591	10.0706132	4.91625636	6.326	8.51352	10.4243	9.51189
Dmap1	11.4915	4.61283	9.97776	32.7185	3.22914864	2.57924318	0.19463077	0	4.00503	2.66927	2.12482	3.97952
Dnajb2	3.71421	1.80924	1.8016	3.87955	1.72616682	2.39765318	0.515602	1.80804455	2.53018	2.26045	0.839768	0.762827
Dnajb4	376.62	342.483	23.9954	1.43103	16.3735892	17.3225409	35.380454	29.9557364	10.8412	11.0495	28.7433	16.589
Dnajc1	2.65386	2.10046	2.27617	1.66872	2.04209455	3.01917273	2.47803791	1.73686909	2.25857	1.5471	1.27001	1.81732
Dnajc10	4.51239	2.12182	4.35253	4.14546	5.06222864	5.24015559	5.68030546	4.04317955	6.24388	4.09858	2.75001	3.17929
Dnajc11	77.6326	68.3849	8.30239	13.5108	6.75654773	6.08208409	5.39820818	2.86791227	6.43558	5.7424	7.57547	6.01661
Dnajc14	31.7779	41.8886	10.853	7.27867	17.5476091	16.36805	25.9942682	12.5747376	13.6307	10.9597	18.4339	15.2941
Dnajc3	38.4402	14.0968	14.0711	23.9203	11.3549777	20.6855341	15.6149136	17.0303964	12.7084	10.1566	10.6361	11.8326
Dnmt1	126.262	17.1175	8.86452	9.11385	3.81760273	4.53276364	5.09275132	3.96054273	6.5921	6.45532	7.34551	7.30633
Dnmt3l	71.1504	65.0758	35.3397	19.3213	32.8443773	29.4655182	37.5273182	43.7802753	26.0609	33.2005	31.9453	32.84
Dock3	7.93101	6.11604	1.40147	0.60122	1.058329	2.03069273	2.27154818	1.16570305	2.00191	1.4964	2.68087	2.58879
Dock5	14.3651	10.899	5.43151	1.09182	2.69343909	3.22397955	6.94615727	4.98083636	5.53356	5.52347	7.17582	7.0241
Dpcd	24.8708	18.5959	3.99488	8.51735	5.650595	7.86637318	3.29061136	2.16950364	3.84008	2.41525	1.46836	7.69892
Dpep3	2.33261	0.995308	1.75442	1.90723	0.66703017	0.74134996	2.71456364	2.35553591	1.18548	1.29339	3.77593	0.6631
Dpf3	38.3638	30.8827	10.6045	6.22217	3.21819818	2.57379227	0.99018564	0.67247673	8.52487	4.84235	8.48027	5.70779
Dpy19l1	13.5215	12.5562	1.86792	0.428078	1.628068	2.11570955	2.28131	2.53555182	2.27293	2.54799	5.64189	4.16227
Dpys	4.78544	3.06867	1.13948	0.351278	1.32349827	1.35348705	11.0236546	4.31261455	0.55309	1.00643	3.24604	2.37368
Drap1	6.84929	5.73558	2.49711	0.122678	3.40863273	5.25509773	2.37804909	4.35219046	2.17401	1.57697	4.31031	4.43593
Dse	3.17636	2.24277	0.748439	0.957448	0.91317577	1.25950309	1.18701336	0.98306159	2.0964	1.30201	0.760988	1.24831
Dstyk	29.2466	16.1887	8.36015	3.77047	6.04373	6.47802318	14.7578318	8.87741591	7.33712	7.6271	13.4	9.87892
Dtwd1	8.97705	4.77274	1.3962	1.22566	3.33284091	1.15812823	1.77340891	1.07984041	0.46642	1.66813	1.21688	2.57932
Dus1l	4.46691	3.86055	4.99049	11.1403	0.56062171	1.78610196	1.40393618	0.31642847	3.29296	2.62078	1.22992	1.15214
Dus3l	5.00633	2.39959	5.04929	8.66609	1.98308591	1.96380364	0.54154241	0.81537796	1.59079	1.52447	0.880737	1.25162
Dusp1	25.6428	71.6319	10.1604	14.2343	14.1827636	12.5549191	4.28502409	14.6161455	10.5015	15.0634	18.909	27.136
Dusp12	149.492	121.109	39.087	56.6501	30.0441591	31.6537046	33.7647068	36.7132864	37.196	29.3124	62.3024	44.2383
Dusp18	16.6099	15.8626	4.76924	3.76122	7.20038636	4.24495546	8.2195	6.31655773	8.30934	10.4823	10.5313	8.07749
Dvl2	5.76133	3.71165	1.14644	1.02722	0.22723585	0.08186702	1.16056905	0.24315935	0.892901	0.464571	0.254499	0.35777
Dydc2	1.16642	0.849657	1.26515	15.4661	1.00531359	0	0	0	0.666009	0	0	0.613971
Dync2li1	5.28532	0.723068	0	0	0	0	0	0	0	0	0	0
Dynlt1b	7.8973	3.17649	6.34586	4.099	0.59110368	1.31007391	0.80197805	6.34370227	1.20777	1.09279	0.59663	1.67291
E330011O21Rik	288.348	218.593	52.8416	6.36136	38.5512409	20.3538136	67.3576318	47.5058727	55.646	55.0657	100.619	51.1417
E330017A01Rik	99.8386	41.9932	13.3566	3.00313	32.1058455	8.84018121	12.2789164	21.6217909	7.8873	9.71688	18.3767	3.96081
E330021D16Rik	2101.45	2116.95	98.3814	13.0911	105.317632	156.756246	198.311727	96.8824364	79.8555	80.3608	335.226	121.492
E330034G19Rik	2786.78	3307.97	866.933	14.9909	705.237818	645.236546	860.128955	1240.29386	653.963	453.114	1476.73	908.634
Ebpl	41.6051	41.321	18.8159	4.79518	29.0536409	24.0126898	44.6465546	30.0268227	27.7607	27.8162	40.3684	35.5436
Ecd	63.1915	31.4079	14.5545	26.542	7.88733	18.87695	2.01664909	13.3800638	7.73106	4.19367	4.82092	9.95277
Echdc1	10.3122	10.5898	2.01997	0.0754106	1.36129573	0.41695514	1.43186346	1.07244573	1.15526	1.80517	3.90166	0.165451
Edc4	51.5213	19.6558	4.64376	6.96908	0.26547343	1.18504327	0.83877468	0.96402359	2.73489	2.77657	2.57498	2.77968
Edn1	5.95293	4.26826	0.0197216	0	0.18115166	0.2144922	0.30579817	0.84624621	0.181632	0.991563	1.08597	2.03488
Eed	87.7257	92.9271	30.3539	45.6722	48.1620136	56.4777091	57.0330727	54.4460091	37.0968	32.0276	42.2409	37.9836
Eef1d	28.4271	11.4049	33.7689	95.3813	30.1838409	44.9348727	17.0223419	16.1479409	13.504	13.3453	9.74206	20.1473
Eef2k	72.1853	52.0345	18.1866	1.15669	2.43538318	3.41739864	5.38368	5.25509773	4.25765	4.74493	12.0963	7.61611
Eefsec	20.2328	17.7621	5.32069	4.69574	0.65684075	1.74118727	2.37496318	0.82012141	3.27444	3.24004	1.4198	1.33079
Eepd1	4.37003	2.5626	2.10538	0.196153	0.94377052	1.13188663	0.72229364	0.85688041	3.42502	3.89738	2.41945	4.13446
Efcab11	11.3442	5.28204	2.25722	0.431375	7.83051355	2.433325	9.12762909	2.92250227	6.59285	6.34079	5.06735	7.20902
Efcab6	55.0088	58.8011	25.0161	2.85277	9.20234455	13.7815557	19.1011546	10.7198682	12.2176	13.6081	18.2724	15.4687
Efcab7	12.9011	3.35671	0.770557	0.447092	4.6074953	0.46357568	1.10865177	0.87625911	0.651357	0.394911	1.9458	0.810063
Efhc2	38.5116	13.4088	3.25383	0.507032	1.04957623	0.73661244	1.97416	2.56583046	3.05951	1.72408	2.90571	3.67594
Efna4	9.26298	5.19734	1.24676	0.426395	0.71362057	1.03289586	0.05773547	0.62385746	1.75937	1.37084	2.00081	2.10803
Efnb1	3.31048	1.30944	0.816756	0.771663	0.37069099	0.01211866	1.4898095	0.27605525	0.783568	0.917481	0.446814	0.418787
Eftud2	15.4055	5.29382	2.64176	13.1608	1.11416886	0.79672827	0.14497907	0.53823236	0.79016	1.13025	1.12641	1.16132
Egf	9.52665	6.60902	3.08337	1.41891	2.34733391	3.540435	5.62527913	4.70600091	2.24417	3.06471	4.552	2.45947
Egfl6	7.62498	9.93658	2.35022	0	2.02984591	1.3377233	1.33663162	1.33598735	0.705898	1.54227	2.67519	1.58335
Ehf	50.9463	49.272	8.47006	1.05367	10.8612727	12.2494655	21.9283864	10.6520241	11.3299	11.4774	15.0271	14.245
Eif1ax	140.53	83.4654	60.2826	60.6566	23.5843227	16.4151619	24.8996636	16.3963074	9.11076	9.54632	12.9651	14.0735
Eif1b	413.243	506.049	107.488	160.437	102.991232	80.5697364	93.08625	88.2262636	69.105	70.5089	72.2706	76.0988
Eif2ak1	50.1437	35.1734	22.6519	37.5421	9.21168046	10.2810568	18.4728318	10.0520455	14.056	10.6846	13.6112	12.6281
Eif2ak4	26.4169	20.2346	6.32501	1.80364	4.20768076	3.36821455	7.06949046	4.23572167	1.98064	2.31828	6.44274	3.97032
Eif2b1	420.132	298.185	105.408	159.228	147.136773	154.352273	142.920602	115.166942	47.0595	60.6062	68.4988	79.9427
Eif2b3	54.6227	29.6038	20.7128	74.6562	9.74001136	27.9625318	9.46218759	11.5331711	8.59482	9.42541	5.4075	6.59411
Eif3d	24.6791	13.7767	20.5761	85.1317	3.52546455	6.56087477	2.02008273	4.0764122	3.90812	3.18054	4.09736	4.98975
Eif3j2	22.2872	0.0341942	0.0458071	0.277444	30.2522	29.5701082	12.0983552	27.2471364	17.5394	14.0717	9.03623	14.4421
Eif4a2	93.1402	64.8831	38.3104	109.814	85.4939182	72.1523682	60.2736682	54.0121046	80.4902	68.6332	44.0809	47.7628
Eif4e3	186.638	135.076	47.7328	4.4953	57.4126364	83.51965	145.214909	74.9232409	64.508	71.7262	98.6842	83.0865
Eif4enif1	322.082	219.908	79.3151	52.4017	49.5451091	48.8529631	68.7609455	40.9373227	47.0614	43.1651	67.1163	59.5855
Elac2	34.6119	33.2985	6.77106	23.4121	5.68667289	4.53662318	8.90406818	1.93178182	4.10904	4.33645	4.29591	3.83996
Elof1	364.504	298.117	184.682	300.466	211.164082	204.043864	117.092759	120.43255	82.7732	99.7552	71.6249	89.4615
Elovl1	43.3577	28.9318	10.9059	3.65446	10.6641541	8.25744455	8.62304546	6.03159818	19.1298	15.2874	14.2689	10.1381
Elovl5	54.0759	15.3813	9.14174	4.73188	8.85377091	4.51259364	4.97434727	6.16856046	10.2586	10.8337	5.72986	6.52032
Elp2	129.366	52.0277	10.8926	21.6028	4.58851727	6.96587636	0.91317577	2.38291455	5.86355	4.22091	4.08046	3.62623
Elp3	33.5429	22.8682	2.71282	1.76934	1.25864464	0.90874746	1.36314346	0.5652763	2.09968	2.19674	3.40346	1.6289
Emc10	5.51614	3.76499	1.50527	4.06635	1.03606896	1.36270041	0.04905723	0.36319125	2.0258	0.614031	0.448183	0.83961
Emp2	24.9047	28.6591	4.61583	0.834419	7.71415955	11.7042005	17.4538909	9.74310046	7.66034	7.75172	10.6721	10.3091
Enkd1	3.05599	0.675684	2.77534	2.22625	1.13012031	0.58433486	3.540435	0.11068101	1.87845	0.568719	2.17799	1.74773
Enox1	21.5992	18.7166	6.02577	2.44909	3.47969591	8.47707182	8.51044273	8.90955864	6.86165	7.8809	7.91793	6.41851
Enox2	5.84623	3.53782	1.29331	0.186371	0.58433486	0.43241023	1.996565	2.33356955	0.390656	0.606247	1.2347	1.66565
Enpp2	6.93732	3.34183	2.62536	0.695167	5.20608614	8.58846305	6.43777546	5.5386877	5.93099	5.93055	5.56992	4.45611
Enpp5	31.9537	22.8359	9.30633	1.3055	3.17317667	3.81064955	8.55505909	8.19194909	11.774	11.845	15.4849	14.7883
Entpd1	12.1882	9.53949	2.26148	0.238379	1.38430209	0.58832996	1.74241455	0.80937817	2.0246	2.72637	2.54851	2.55375
Entpd6	71.3103	32.6969	13.1069	5.16664	7.10083682	4.54946682	6.43159046	6.33724046	8.58795	8.73506	9.45013	9.2789
Ep400	40.8434	27.0311	18.3663	6.71245	6.69240182	5.29793546	6.68264425	7.46100273	7.14878	7.46766	8.9573	9.48063
Epha4	16.011	11.8576	3.86607	0.482772	4.39918448	2.39254136	7.63067546	5.10095496	4.97534	4.63975	5.31717	6.01475
Ephb6	6.659	5.95427	0.349002	0	0.07051568	0.32573591	0.48997224	0	0.497102	0.271672	1.19085	0.372077
Eprs	47.4289	16.2371	15.3173	42.9336	13.9682518	15.2324	6.39270818	10.418195	8.05327	5.62327	3.68297	4.86193
Eps15l1	36.9264	28.096	8.11787	12.2253	4.60908394	3.69095364	4.40866818	2.00730182	5.27369	3.8175	6.20138	4.51977
Eps8	54.0078	31.2404	11.3634	2.65494	18.8545682	13.3887183	31.7167636	20.7889604	9.56764	9.75103	19.8359	17.6182
Eps8l3	33.422	23.5204	1.22875	0.356733	1.26e-05	0.02528159	0.50900556	0.47350855	0.170242	0.191476	1.3814	0.849308
Epsti1	83.5456	77.2863	10.6559	0.243947	10.4870536	6.11400364	15.5651318	10.9580827	6.95268	11.802	13.4579	5.89649
Ercc5	6.88543	1.01427	1.13903	2.70357	0.38863504	2.01333455	0.74400941	0.5579495	0.557261	0.592232	0.463591	1.4775
Ergic1	9.81971	9.446	3.65951	1.59988	2.10418636	2.47573836	1.85924364	4.14154046	5.71351	5.70887	6.25428	7.1635
Ergic2	128.184	68.8787	58.8303	47.031	61.36645	74.9232409	86.3277727	67.5589527	37.1761	36.3324	42.8566	39.1613
Ergic3	27.0872	23.9047	27.1587	43.5561	13.3887183	15.9312682	13.3800638	5.483855	14.9408	14.9049	7.28168	14.1811
Ern1	50.3951	35.1095	11.994	9.75425	3.96844136	6.25113136	7.0495475	9.44836864	11.9948	10.0727	11.6934	8.06735
Ero1lb	27.0997	13.5465	7.00653	4.52094	6.19282	6.84870409	4.22966409	7.70550864	5.34577	4.63046	7.69958	7.62771
Erp44	7.04646	5.81808	7.06444	9.34894	7.56781864	9.64940636	2.95452273	5.24284104	3.99428	3.33031	2.3744	3.35731
Esr2	42.7304	35.2267	10.8147	0.22103	5.56386727	8.64637091	17.89275	8.59156532	13.9252	16.2571	18.5253	13.801
Esrp1	53.9446	30.4879	14.5842	7.12392	22.9398273	14.3771511	25.4709773	25.3898768	20.5182	16.9915	17.9036	16.5583
Ets2	9.67751	6.78704	1.36003	0.415264	0.82798253	0.54033268	1.47231709	0.49223324	0.842968	1.24761	1.36713	1.77428
Exd1	11.9186	4.47866	2.97458	3.82921	1.36084021	2.33191273	0.30371857	0.99157755	1.20064	1.31197	0.718753	2.02091
Exo1	32.6639	27.454	11.3499	16.6743	7.59257546	5.77817818	11.3873599	8.99467591	9.14935	6.93762	11.2731	9.50564
Exo5	42.0286	24.2996	10.2628	9.246	8.35075818	6.99664955	25.0884046	8.33935364	22.9076	20.8628	12.0262	13.5016
Exoc1	72.4644	48.3863	18.501	9.49535	6.12941166	5.63408182	9.39797273	10.5944086	5.34445	3.94112	9.01278	9.3083
Exoc3	4.19518	0.856679	2.23839	9.88005	2.81519909	2.08844318	1.0784405	1.5893855	2.57757	0.807253	1.20648	0.829401
Exoc4	18.8818	9.43122	2.64811	0.247774	1.0829445	2.30661486	4.05680773	2.62862182	3.44475	3.67164	3.24319	3.28245
Exoc7	0.325808	0.169804	2.18485	2.17752	0.08782818	0.78002336	0.09481277	0.03334308	0.817984	0.63846	0.233129	0.65567
Ext2	5.4699	3.6278	2.20129	1.82616	0.46066046	0.04778461	0.06211093	0.5558245	1.57291	0.361097	0.659314	1.19649
Extl1	7.17725	8.19287	3.03885	0.808255	3.49364273	2.30880182	9.36168727	3.35317273	2.89347	2.05924	3.01114	1.777
Extl3	12.9813	5.19929	1.14039	1.22578	0.19078646	0.19714275	0.20832274	0.69716164	0.674804	0.966346	1.04177	0.976706
Ezh2	131.148	114.622	52.6878	21.2681	51.9031677	73.8027091	75.2311046	59.0697	39.7528	40.9247	54.7476	39.3399
Fa2h	16.3272	35.9939	10.8934	2.68454	5.15992909	7.31112955	12.6022046	11.1745564	8.61768	14.1468	13.9624	13.371
Fabp7	5.44637	3.52022	0.706732	0	2.08670136	0.71599544	21.5512864	0	1.2244	0	0.604743	2.26077
Fahd2a	3.15136	1.218	2.05497	0.368721	0	0	0.27684364	0.36796119	1.7017	0.927041	0.676104	0.949296
Fam110b	3.92001	1.81601	0.285599	0.125098	0.14784251	0.21334703	0.05538779	0.03500729	0.24206	0.881752	0.362276	0.452719
Fam110c	31.5727	19.725	3.04307	0.410661	2.25362227	0.58489123	7.46466773	2.36210091	1.57169	2.34124	5.98466	4.0059
Fam114a2	14.8476	4.85736	4.71181	5.15175	8.41914136	4.02477136	2.32446273	4.56572864	4.13723	6.86069	6.63125	5.24718
Fam118b	25.8067	25.437	16.84	45.2004	28.2360142	34.7953	38.8834046	23.6076273	16.2366	16.3631	9.60114	13.0419
Fam120b	5.6946	2.36797	0.87966	1.47199	0.87931136	0.44571567	0.21502903	0.42491991	0.491785	0.223982	0.754688	0.294731
Fam131a	32.7425	15.7611	10.5956	3.18097	2.86791227	2.14561	5.06987909	1.07683785	4.93465	5.57445	5.08806	5.24404
Fam13c	103.053	76.6579	23.839	2.1684	16.35915	16.4603682	27.9480773	22.4291727	14.4753	20.133	22.365	20.6336
Fam151a	35.5863	9.26699	3.80209	5.65193	0.83034798	0.45060283	2.38698364	0.00381486	2.153	4.48188	1.97968	1.48456
Fam155a	5.26988	3.2607	1.68619	0.0595039	0.9850089	0.5794265	0.66257914	0.08068575	1.13077	2.62481	3.11563	2.5383
Fam160a1	84.4772	94.0885	34.6392	2.75745	13.0021259	11.8205368	22.7289046	21.2035546	19.3577	23.2573	36.2927	30.6194
Fam161a	16.3536	12.3655	3.3027	5.43742	4.01985773	4.29781046	3.54926636	3.19708727	2.83353	2.3933	5.24179	4.34381
Fam162a	55.8983	37.0087	7.71051	4.43446	6.39270818	11.5331711	15.6317364	6.11689182	0.711301	2.57067	4.20739	5.23972
Fam162b	2.137	1.94297	0.965841	0.861874	0	0	4.18987091	0	0	0	0	0
Fam167a	4.68355	2.60351	1.33967	0.557981	1.20433259	1.45305646	1.81478636	0.88133146	3.07027	2.87691	3.32809	3.28397
Fam187b	14.1201	13.2453	2.95515	0.18599	3.77639636	1.90244546	10.6806646	2.25447773	4.1156	2.1797	3.40642	6.69588
Fam189b	6.53388	8.42868	2.86103	0.505745	2.59011455	1.72077636	0.90948941	1.77203073	3.842	3.17133	3.59376	3.36815
Fam193a	17.5543	11.955	5.49116	2.26203	4.01542546	4.6074953	8.78590046	4.49556023	3.31737	2.72067	4.04247	4.65971
Fam214a	50.2448	30.929	12.3629	20.9435	11.6786686	9.20141614	18.2514591	15.4045604	8.81717	8.48812	10.1995	11.5505
Fam217a	27.6966	12.495	5.61803	0.565964	2.78766046	2.63028773	4.88640591	8.84617409	3.37322	5.55527	10.0884	6.60207
Fam221a	20.6291	13.4429	3.45242	2.45603	5.58390364	5.07941909	8.73089682	7.74862182	9.78035	9.63587	4.33628	5.72397
Fam221b	3.05921	2.08558	0.358711	0.0290223	0.24774179	0	0.14134328	0.20406795	1.12403	1.43097	1.79055	1.4675
Fam229b	30.5327	47.5456	18.4023	0.201764	28.7693515	32.1211409	60.72415	38.4625	4.41494	13.2344	28.7993	15.9662
Fam25c	0.894615	0.340618	1.01317	0.557584	0	0	22.0010182	0	0	0	0	0
Fam3c	15.3116	12.0042	8.9858	9.97453	25.0751273	24.1248768	31.1808046	23.7033227	12.0954	10.3785	14.5592	14.4235
Fam47e	3.52812	2.62047	1.03966	0.0417052	0.07387174	1.26360823	0	1.10828541	1.07446	0.976504	2.47525	0.580024
Fam50a	58.6663	27.742	42.4194	116.274	15.54035	20.6368773	15.6471318	8.09714667	9.76411	21.7732	3.82406	10.4658
Fam53b	6.03901	2.33568	1.00401	1.00012	0.82234648	0.53049514	0.4564215	0.40368192	0.654865	0.861919	0.581342	0.749392
Fam83g	6.50847	0.563246	1.09211	1.88173	0.30294425	0.29454971	0.68980226	0.43743918	1.76032	2.03524	0.771183	1.30132
Fancd2	8.37832	3.31044	3.19701	5.75169	3.03517182	1.73782455	1.13377841	2.00136682	2.45626	2.32527	0.617745	1.39859
Fanci	11.8517	5.17027	3.03376	3.84916	1.226276	1.41430536	0.0801597	0.51611086	0.760804	1.35698	1.47089	0.939948
Fancl	1.98696	1.30233	0.695533	2.19842	1.91861546	1.32808208	0.13212078	0.71501205	0.259959	0.921755	0.557241	1.69552
Farsa	25.2785	24.985	11.8431	44.22	10.4222441	9.11723818	3.33833909	3.45003977	12.9829	13.4695	5.89341	9.55398
Farsb	222.635	234.266	66.3855	45.8967	51.4272091	43.7802753	58.3456818	43.6602068	48.0865	51.9855	74.6762	61.6665
Fat1	2.38272	2.49421	2.23836	2.50503	1.71309864	2.211725	3.32515485	2.10255455	4.87417	3.54626	3.22381	2.97696
Fbp1	42.7773	31.2984	3.85667	0.577448	1.31567056	4.94410455	2.65632923	1.70020682	4.65794	2.24095	4.36034	3.82784
Fbp2	5.25633	2.37971	0.732768	9.09389	2.76618727	1.02217505	0	0.82545432	1.55442	1.4119	1.85387	2.02487
Fbxl2	4.58587	4.99243	0.944208	0.322368	0.37008386	1.08424436	0.39750389	1.10475432	0.97607	0.566222	2.31598	1.54879
Fbxl6	29.1357	18.4689	26.5317	31.6643	8.30494091	10.6357632	12.2647609	11.0159223	20.8792	16.8751	24.0177	19.251
Fbxo10	2.64198	1.08364	1.6246	0.457761	0.27418713	0.23814534	0.08337135	0.78002336	1.19792	0.727611	0.478479	0.74758
Fbxo21	24.2199	4.94318	2.3531	6.38407	0.73619108	0.39539076	0.94111032	0.15947633	1.62806	2.17514	2.00221	0.806584
Fbxo25	14.6476	10.207	2.19647	1.26621	1.04334405	1.67647273	0.31670035	0.27428623	1.28256	1.85653	3.12858	1.71051
Fbxo3	7.11695	3.51419	1.52758	0.145254	2.41398697	1.74885364	1.89758091	1.605189	1.82792	3.11744	5.76897	4.45021
Fbxo30	38.0114	12.5957	9.51328	24.2457	13.5998073	8.41041046	10.0020768	8.127625	11.864	11.891	12.7369	11.7323
Fbxo34	101.745	93.6726	62.4651	55.0908	44.416573	42.6416636	36.4750773	54.0840091	35.2748	35.0555	35.1493	34.1014
Fbxo38	34.3653	12.6235	6.78983	7.95334	5.40479546	4.87151909	4.00433773	4.44562773	5.4674	7.92129	3.86756	5.46126
Fbxo40	11.3683	7.58135	0.454233	0.0763422	0.76541571	1.55383127	1.87271091	0.86372741	1.72354	2.09445	1.79306	0.941345
Fbxo43	81.2585	73.3781	15.7371	2.82675	6.20088046	7.48094864	11.2886077	7.24726955	8.54021	5.58099	21.9628	18.4157
Fbxo46	9.038	11.2954	4.19113	2.70075	10.7718096	8.32825	18.0302136	14.1669591	3.19696	3.0273	5.10275	3.58668
Fbxo7	29.3354	11.8625	5.07592	2.80908	6.25607909	3.23797318	10.3892427	9.083085	6.4662	5.33995	3.98535	4.14126
Fbxw13	24.2139	6.45069	5.86637	0.538586	5.95368909	5.37061273	20.7797445	3.91915091	4.18195	6.19632	6.78186	5.08046
Fbxw14	789.904	230.165	58.5475	16.6559	61.6577318	81.5106773	82.6434773	78.6226136	40.0176	32.7025	50.2785	43.7654
Fbxw15	469.535	164.407	33.3518	20.394	53.1507773	46.4465773	63.7442364	70.9296	24.3594	24.6793	34.1911	30.8827
Fbxw16	192.738	56.0244	32.4357	20.0221	60.5473046	67.614789	88.0857909	78.9187909	37.1691	29.406	43.3579	41.5983
Fbxw17	3.33347	4.32215	0.516464	0.228709	0	0.1582175	0.26253537	0	0.436614	0.449953	0.434752	0.407233
Fbxw18	286.832	78.7532	26.8513	13.2072	44.7150091	55.6696136	28.4176318	30.6558046	22.7263	21.9834	30.9368	28.8468
Fbxw19	412.71	57.9885	46.1613	16.2612	101.007964	79.5750773	134.467177	84.6004361	49.0023	53.7372	67.6489	60.8889
Fbxw20	234.388	102.899	14.7496	2.88038	16.34215	14.5380864	30.2107318	21.6288318	16.0442	14.8245	21.014	20.1764
Fbxw21	196.036	42.7403	21.8098	6.9239	19.0558	29.2858046	27.3218136	34.7502682	18.8043	18.5748	27.6489	17.0066
Fbxw22	288.937	102.511	15.6384	3.07751	22.0126318	20.6980977	36.2755409	41.5857136	11.7478	16.4656	28.8531	23.0661
Fbxw24	1658.89	579.687	165.964	70.6663	261.147227	288.395182	437.908955	325.475046	127.968	142.549	192.774	164.067
Fbxw26	72.058	37.2534	5.61447	3.34209	5.50888531	5.63619955	8.19780227	3.89077955	7.57603	10.5318	13.0405	7.87421
Fbxw28	826.795	256.864	45.4938	14.247	45.6754318	33.6423773	72.3093591	46.6666091	24.4835	38.579	43.1155	37.3762
Fcgbp	11.7902	4.32048	3.23536	0.359137	1.75649455	0.59933682	1.75649455	1.33340664	1.05552	0.962109	1.83432	1.28993
Fcho1	10.1179	6.45163	2.63301	0.221729	0.05249341	0.1559881	0.22902319	0.03427388	0.477473	0.978355	1.78661	1.89774
Fdft1	120.933	62.4563	95.6681	117.708	48.8196585	53.3810546	38.1311864	40.9722955	51.3787	43.1756	35.9259	59.6222
Fdx1	45.3927	51.6342	18.1633	18.4624	15.8172764	9.19590182	16.3886074	13.7654182	12.0675	8.95204	30.553	18.7961
Fetub	44.2385	23.1072	2.70522	0.562495	1.98685955	3.48927909	1.79477364	1.14246759	4.01407	3.57583	3.49573	2.27033
Fez2	5.45015	6.23111	1.5973	7.84719	2.06832364	6.07816546	3.53494818	1.69376409	1.99125	1.08678	0.504094	1.67316
Fgd6	48.7416	47.2232	16.172	2.96138	27.6233636	19.0641727	54.1243773	31.6688227	32.0207	39.081	48.6736	34.1544
Fgf8	23.8103	11.3663	2.21409	0.0606301	1.90858727	1.76898682	0.31855727	0.38091306	1.50385	0.951528	1.2806	0.384178
Fgfr2	5.79244	4.85845	1.45895	0.305701	2.34337546	2.00329591	1.09226746	2.12023864	2.51399	2.01692	1.18354	2.41293
Fh1	74.8731	28.6682	9.62721	16.0799	4.13343727	7.08916773	5.73894	8.65486864	6.12757	5.79338	3.41497	3.88366
Fibp	5.23089	1.58008	0.569649	4.92503	0	0.81571023	0	0.36937337	0.335841	0.310882	1.36126	0.955451
Figla	4.14862	1.56146	1.24499	1.69801	2.91979364	0.17032889	10.3725918	3.90641727	7.38452	8.90737	13.3725	12.4978
Fignl1	34.3431	17.2031	11.808	18.891	5.09455905	7.38156318	5.16559318	7.26693364	5.49446	4.30466	2.54918	2.37184
Fip1l1	109.747	65.2975	22.2491	12.7058	13.6770264	10.5419673	16.1819546	9.80388838	9.78563	9.42237	16.285	12.543
Fkbp15	15.0866	10.6173	4.0435	5.49605	0.95044936	1.12796341	0.57995575	0.84964418	3.2336	3.30992	2.95267	3.47965
Fkbp2	10.0944	4.64098	17.7534	27.433	7.17212068	13.8831136	0.32609925	0.45729782	3.92352	5.66671	0	7.21275
Fkbpl	34.5738	26.0317	20.1624	31.2721	6.18121136	8.86669682	6.154885	3.52790409	8.35714	5.48799	9.70575	14.2853
Flii	5.98286	3.15228	3.09236	4.28995	1.81551318	0.91704936	2.84420318	0.47902376	1.37743	2.59295	1.74188	0.859353
Flot2	11.9093	4.35105	3.224	2.50817	0.46161873	0.2863163	1.05273346	0.20737672	2.76946	3.03169	1.01737	1.83891
Fmo5	3.0455	1.05225	0.213361	0.284997	0.08888358	0.01853713	0	0.95457105	0.840055	0.832476	1.25965	0.39144
Fnbp1l	27.6338	18.6478	9.08232	2.47002	16.2463636	17.5217023	31.4054546	21.3461145	15.7913	16.7119	21.1016	17.1726
Focad	6.78786	6.10772	2.48447	0.867337	1.16376336	1.20316518	3.01529682	0.78390632	2.85004	3.75153	4.49176	2.78769
Foxred2	5.39093	2.05783	2.00138	1.30749	0.26135243	0.46572364	0.75244818	2.99954046	2.23611	1.1943	1.848	1.94898
Fpgs	239.491	197.488	43.206	69.2828	14.2096818	14.3555227	16.76375	12.3766568	25.7929	18.1864	19.7492	14.6757
Fra10ac1	37.4738	24.7075	6.92356	11.5772	3.69952682	5.86123409	9.77102218	2.970095	3.16261	2.65388	5.41388	4.81921
Frmd5	3.46891	2.9755	0.908022	0.162405	0.73403491	0.86429523	1.06607152	0.3445927	1.23786	0.597157	1.6726	1.02261
Fsd1l	8.04847	3.70693	0.387095	0.0588277	1.25904209	0.26978231	3.95163591	0.80637059	0.697896	1.5141	1.26785	1.2989
Fstl4	7.32948	1.31651	0.400281	0	0.09266479	0	0.05550825	0.03507926	0.121127	0.220594	0.241701	0.453056
Ftsj3	34.9176	10.0574	15.9477	79.8061	10.6610364	10.8433632	4.90293682	6.71984091	4.42741	4.68542	1.55207	4.92343
Furin	3.20733	1.60563	1.76959	0.950263	0.83531198	0.09997398	1.40682132	0.46028636	1.33692	1.54268	1.15679	1.08435
Fut8	37.5738	34.2541	10.3808	2.05392	15.1696227	10.3781023	21.7742818	23.0345909	12.3212	14.0524	14.1006	12.383
Fzr1	29.2808	32.1835	9.47073	10.0709	3.58531727	4.35670455	5.52301364	5.05738709	2.91645	3.12226	4.95866	4.1654
G3bp2	356.299	223.169	123.573	131.25	97.2168091	98.6249818	145.40295	111.075559	98.6229	104.758	141.212	110.122
G6pdx	450.318	441.668	101.489	14.235	41.2626273	44.8995364	114.722465	86.9513318	57.0466	62.2692	139.534	100.251
Gaa	3.86671	2.03465	4.00363	14.7071	0.48475696	1.03068714	1.13569296	0.26696372	1.86075	3.14452	0.630056	1.96876
Gab2	7.26459	4.81141	1.21189	0.399051	0.92936336	0.16416382	0.68003563	0.69412509	1.15987	1.16827	2.62151	2.11539
Gabrr3	9.91721	7.03301	3.53176	0.368166	6.82575273	3.14693455	7.66427591	9.41115773	3.90516	4.81593	8.3223	3.89639
Gadd45gip1	43.1523	20.8976	25.3721	73.3244	15.4948432	13.3701788	6.33047546	16.2330455	7.76212	6.63216	3.40681	7.68223
Galk2	5.09901	2.91572	0.814819	1.10842	1.01443505	0.21393056	0.42905873	0	2.73327	1.52036	0.724359	0.709359
Galm	73.8781	82.2195	22.1146	2.91882	8.41041046	8.33935364	12.3870264	12.3176441	8.44289	14.4249	24.7293	18.182
Galnt12	4.13966	2.53142	0.873334	0.221142	1.92382364	1.99563636	0.10241887	0.88245409	0.750269	0.682587	1.86889	1.22562
Galnt6	9.69113	2.42291	0.946285	0.586142	0.40998718	0.75404482	1.42749482	0.58511396	1.48319	0.70518	1.28828	1.38897
Galnt9	1.07626	0.159048	0.326472	0.0326485	0	0.12234736	0	0.64780068	0.131229	0.456303	0	0
Ganc	8.13058	8.55372	2.93391	0.80049	4.13764364	2.73075091	2.74233682	1.36699532	3.00007	4.81743	4.45547	3.74475
Gas6	1.80314	1.47382	0.246024	0.276866	0.12194931	0.27661664	0.07393069	0.20092652	0.294886	0.40264	1.02919	0.688883
Gas8	21.5739	12.4404	4.91595	6.58785	1.71655	1.58452938	3.51198227	2.11956773	3.0843	3.88276	2.59768	5.5295
Gata3	8.36929	5.14544	1.72674	0.290036	4.54781561	0.94547123	9.98210409	5.43994818	3.17538	2.66996	5.14924	4.16954
Gbe1	11.2449	6.19179	0.839087	0.330379	0.15983827	0.33311596	0.414011	0.73025236	1.26694	0.461431	1.89585	1.65833
Gbx2	19.3805	49.8756	10.6232	2.64615	7.09865364	8.25109591	17.6771272	8.82765409	5.66824	9.98174	4.73719	6.65734
Gcat	2.27072	1.68775	1.86942	1.50267	0.23161283	0.85171077	0.02877538	0.86971391	2.17525	2.88192	1.29389	2.12165
Gcc2	11.6979	10.1463	4.67357	2.60401	5.83891818	7.11586864	13.0189923	8.41041046	5.00004	5.58094	8.64346	7.05143
Gckr	11.7482	18.8886	4.96588	0.346362	7.97790182	5.96458182	6.97561273	9.12104546	6.14825	4.02017	8.61376	6.45577
Gcnt4	24.0624	5.85642	1.03191	0.0968076	0.43534709	0.26956351	0.30723903	1.18655241	1.15791	0.923181	0.650484	0.94861
Gdf9	891.013	278.382	112.922	41.4616	100.525168	91.2016046	138.6639	115.443659	123.806	86.6847	153.387	115.677
Gdi1	13.0697	11.6567	1.89749	1.09518	2.55671591	0.8545315	1.23918473	0.62124648	2.87263	4.05327	3.29447	2.68457
Gdpd1	71.528	41.3428	11.7362	5.82502	18.8624773	21.3768977	34.5206409	20.2029409	14.5156	17.0069	23.4026	20.3423
Gdpgp1	8.5757	2.84926	2.00039	3.03133	1.25622955	0.45172343	1.93704091	0.94398418	3.19521	2.42508	1.27555	2.59041
Gemin8	15.9367	13.2243	3.28443	3.64734	0.89112518	2.06119909	0	0.71436705	1.69249	2.16897	2.67569	1.04425
Gfm1	55.3478	35.1054	20.428	43.465	9.40054636	9.30088409	10.6994473	5.78317182	7.65117	8.03617	6.45586	6.59964
Gfra4	5.84404	4.03577	0.933546	0.264661	5.21868909	5.65829197	10.4396664	8.95742591	5.14177	9.57423	8.52156	7.44722
Ggct	200.088	263.968	89.5495	14.1206	165.645046	129.324055	220.005591	168.331864	96.9683	102.04	151.175	118.276
Ggt1	3.70099	4.25331	1.40551	0.418613	0.48339385	0.13620539	0.4302903	0.26871579	0.731013	0.498833	0.728429	0.341229
Ggta1	39.3857	23.0686	9.47919	2.88623	7.70796182	7.66211727	7.32962273	10.0287568	6.94792	6.53235	12.6284	9.12027
Ghdc	7.90072	3.52733	2.5122	2.00288	0.00192858	1.70753773	1.52313927	0.39405384	1.66059	1.63346	1.44747	1.35288
Gigyf2	12.6631	5.7879	3.7477	6.461	1.59110914	2.49124955	1.00372607	2.29322318	3.14312	1.75344	2.69088	2.51483
Ginm1	14.2993	6.91181	5.27124	5.78456	8.91240636	3.03746636	4.87343636	8.5830385	7.73704	11.9553	5.13193	5.52688
Gins1	33.0134	8.03058	15.8327	34.2026	27.3218136	35.3166136	2.49488682	11.9323596	9.92536	14.5679	6.63732	5.88507
Git2	21.778	9.1087	5.9699	12.2475	1.37694968	1.84174	2.052925	2.34263273	1.9051	2.52194	3.26173	2.70982
Gja4	133.629	38.7561	5.59378	0.490397	0.53100854	0.10678171	2.97531429	2.34511455	4.72615	2.14852	4.93953	4.18577
Gjb1	7.3665	2.2324	0.313378	0.140037	0.05990498	0.12948927	0	0	0	0.242136	0.530236	0.496506
Gkap1	84.2403	93.4612	21.25	2.20012	25.8371455	21.5650955	59.6894864	28.6120546	19.3892	15.9322	24.3083	17.8149
Glce	13.3314	11.8496	7.20034	6.84171	16.5592955	12.496045	10.4941986	12.9963355	15.7563	14.9515	11.6333	13.4467
Glmn	63.8219	28.9908	7.4467	10.6166	29.5030546	23.5418591	20.9220273	17.5544546	10.8344	10.4328	14.9316	8.91834
Glod4	14.4223	15.5364	5.48382	5.07479	19.5329555	8.72463818	9.61919	6.47802318	5.21853	11.4143	8.18945	9.07048
Glrx	280.639	118.043	12.0539	9.62797	13.7917968	9.05763773	39.0873818	28.8537926	11.1723	10.7118	22.5164	21.6575
Glyr1	42.8626	20.1533	13.6145	31.4523	5.14738682	4.38561591	5.54320952	8.86288227	4.76707	8.37343	5.62705	8.29347
Gm10012	0	0.16214	7.24063	36.0746	0	0.72739017	0	0	0	0	0	0
Gm10033	6.49115	3.62633	1.38902	1.55911	1.74118727	1.48731505	2.28242955	1.61408296	0.773512	1.66223	1.69187	1.02619
Gm10324	59.2417	24.7921	7.16154	5.03623	0.36339977	0.95092018	0.11882781	0.47394686	1.10434	0.465044	0.814778	1.31663
Gm10364	14.0997	6.70817	2.28922	0.540564	1.33071882	0.579124	0.94450518	3.915795	1.55442	8.47137	3.08979	1.44634
Gm10639	1.06543	0.527836	1.68346	0.806282	0.23272568	4.60359591	2.41127909	1.5743705	1.53973	0.597778	0.508007	1.42515
Gm11346	2.49877	1.50244	0.0497317	0	0.50280461	0	0	1.41596273	0	0.345558	0.377922	0
Gm11545	450.809	407.844	120.036	71.6751	62.2037636	62.9202227	125.404341	82.1939136	97.4872	87.8963	146.697	98.5944
Gm12633	73.2327	23.4161	3.8346	0.0305608	3.28099546	6.40349046	3.78444	4.49213682	12.0197	5.57138	9.61839	12.9637
Gm13084	833.159	541.967	71.6356	12.2706	58.7740909	57.9488023	103.117705	88.6476773	45.3492	68.528	119.23	90.1402
Gm13088	8.96384	11.1374	3.91478	0.0652009	0.23200424	0	0	0.07051568	0	0	0.2162	0.0506289
Gm13103	178.838	192.612	61.1513	1.29201	109.007773	118.305259	211.599855	209.142682	50.1599	43.0731	98.8271	80.675
Gm14085	3.81485	2.98633	0.737174	0	0	0.03281556	0.11399434	0.10323306	0.599539	0.455073	0.698167	0.373953
Gm14635	23.549	18.4608	6.87218	0.382905	6.89843	8.00338136	10.5577382	11.5137241	5.2004	5.24993	12.6398	8.87618
Gm15421	3.06573	1.89102	7.83095	44.7422	27.6843182	28.50125	17.8658273	21.8977727	17.5297	11.2619	4.47293	8.88572
Gm15941	45.9168	57.1328	15.2475	0.639721	13.4410558	9.64283364	18.1546773	5.22491591	15.3498	10.6173	20.452	16.536
Gm16497	12.7	9.40091	1.42621	0	1.71719046	2.27709091	2.46849227	0.78714732	2.53926	2.43352	2.79943	1.62407
Gm1673	5.68684	3.47976	4.898	2.99087	6.52849	10.4396664	8.31306046	7.21845727	6.0453	16.0211	3.54123	2.19524
Gm17830	42.0496	48.1872	11.456	0.471902	1.26162927	1.88348273	3.35317273	4.50543864	5.17923	2.94391	13.9681	8.05175
Gm20741	2.82723	3.89635	0.678398	0	0	0.96972859	0	0.30132651	0.592811	1.07291	1.17164	1.64271
Gm3259	139.699	149.908	35.552	1.52634	1.29647591	2.99954046	3.53186273	6.09225435	5.51986	6.61674	11.2499	10.4352
Gm364	18.4114	8.36207	3.1568	2.0678	9.77619523	7.41173409	5.79192273	5.69457818	3.76429	11.417	2.50083	5.02083
Gm4489	13.9213	10.6	2.42098	0.599953	9.62950841	3.69276046	2.37028727	0.67423702	2.09123	3.76213	7.16789	2.86131
Gm4907	3.82929	6.97137	1.48221	0.422074	9.18305971	4.24614455	4.71296455	2.35000773	2.20511	4.00562	6.88728	4.68927
Gm4981	37.7367	25.9974	1.8407	0.78554	0.47858697	1.79651046	4.98475227	2.12281682	3.26876	1.98179	5.42478	2.23582
Gm5065	105.838	57.1353	9.4307	0.0374723	10.9378432	9.99221864	5.79408955	10.2426182	6.80125	4.11992	14.3721	6.33286
Gm5434	146.871	162.694	31.5033	3.32806	47.5514364	51.9756812	88.9707091	53.7121864	22.403	30.7902	52.6358	33.1184
Gm5475	3.42295	3.74088	1.27723	1.00648	0.81194214	0.93659191	6.47802318	2.67331727	3.82403	4.38788	2.48595	3.41628
Gm5779	18.3557	21.5953	7.90386	0.425022	11.4420732	8.28572327	23.7928409	10.4306441	24.9854	26.1923	31.5342	18.6029
Gm5868	19.4633	17.5064	4.21886	0.828213	9.80670793	7.05696818	5.765665	19.5188418	8.29851	7.00054	7.66078	6.89677
Gm6150	21.0354	12.3881	1.7884	0.0788977	1.535259	1.04406373	2.29494136	4.89077273	4.44696	5.43729	4.18277	3.32611
Gm6367	162.882	178.207	44.0039	1.61729	1.67842864	1.66119046	2.43194364	5.6556728	4.410815	4.45964	11.0108	5.91485
Gm6367	162.882	178.207	44.0039	1.61729	1.67842864	1.66119046	2.43194364	5.6556728	4.410815	4.45964	11.0108	5.91485
Gm7550	2.10678	3.97859	0	0	0	0.67352786	0	0	0	3.12574	0	0.794646
Gm813	189.326	22.4323	3.56098	1.08119	1.45728191	7.12478955	3.47050318	1.57813814	2.73068	3.70221	3.36697	2.51633
Gm815	25.9144	19.0794	7.99803	0	11.6535214	6.81032116	23.0218091	20.0764409	4.88089	7.33983	20.8083	15.6863
Gm8801	347.499	355.469	114.263	10.3176	22.4486591	24.2060955	25.5460502	25.0751273	70.2421	61.1999	114.278	82.3334
Gm904	8.3886	7.8374	2.0549	0.541882	0.28537781	3.00618909	8.40188818	1.80292227	1.51963	2.74423	1.49665	2.09616
Gm9999	2.80651	7.37578	1.69138	0	0.36846735	0.72671969	1.99730273	2.31933864	0.920077	0.82897	0.903263	0.842309
Gmds	57.7311	41.8431	6.59051	0.77343	3.97236818	4.42782364	5.13328477	5.22829136	8.29575	7.05299	9.84935	5.23483
Gmpr	29.7308	19.8387	4.07571	0.305186	4.27365652	1.99730273	3.87694727	6.47580364	6.08374	6.6822	5.29682	8.03133
Gmps	31.4396	7.73357	13.822	25.1529	16.9298027	14.9287546	9.34943636	8.02531091	13.946	16.104	9.39167	9.25951
Gnai3	90.9945	51.5356	35.5117	51.8731	24.4599864	20.529479	26.60725	30.7810273	23.4632	25.6615	21.232	17.856
Gnat2	5.10312	5.43237	2.07993	0	2.36590046	0.88759946	5.14738682	1.51027614	1.7849	1.62312	3.33212	2.91303
Gnb1l	10.8651	5.05455	5.75882	6.36083	1.52083313	1.73374182	0.6286453	2.99727182	1.95591	3.63497	3.56393	3.36532
Gnb4	73.9292	52.8686	15.5904	3.69399	7.28190636	7.21407	9.86179727	4.41821864	6.05558	6.85596	12.209	10.1846
Gnb5	4.55656	6.15879	1.52902	0.110049	0.55410568	0.42745891	1.11714786	0.79951227	0.521951	2.53316	1.90731	1.13728
Gng3	152.301	112.367	45.0144	2.69924	41.7540409	63.5457591	64.6824455	72.6658136	52.2453	49.3764	80.5023	46.3687
Gnpda2	82.0045	77.7177	23.3415	2.89749	21.6881091	27.8854546	45.5326409	36.358025	16.7435	16.4116	42.9305	28.9069
Golga7	106.266	81.7556	27.3052	20.3619	28.3368318	28.4358	42.0452273	31.2939318	23.0607	24.4981	34.4183	26.7483
Golm1	32.3598	14.7787	5.13563	1.47892	2.77676791	2.96719636	4.44757818	4.92194909	4.95096	4.98895	7.77984	4.53292
Gorasp2	39.7104	58.009	39.7854	44.5848	27.0052318	28.3250682	22.7591886	19.8119546	23.2354	17.1352	23.698	21.9553
Gosr2	37.9429	29.7097	10.4813	19.1649	6.02320818	11.787915	8.16157591	5.12229727	5.88725	6.64294	7.96298	8.8041
Gpaa1	2.14799	1.25065	2.45134	6.28924	1.97361727	1.32308073	0.10594701	1.98368591	1.15031	1.39531	1.52805	2.50519
Gpatch1	35.0775	8.84333	3.6081	4.50134	0.6328825	0.65593296	0.40059973	0.70581705	1.73116	1.12595	2.09721	0.462477
Gpatch2l	13.8333	6.1173	3.89244	4.1431	2.37804909	2.05563818	1.80552046	1.41489732	3.4146	1.71451	1.46734	2.69205
Gpatch8	16.0617	8.12172	4.70847	4.03995	3.67234364	4.05080591	6.51309546	4.19629318	3.90498	3.8028	3.74111	4.30937
Gpm6a	21.4553	19.548	6.1035	2.55391	7.80225591	7.66841318	17.7133091	9.75948886	11.4925	17.4401	13.1208	11.8191
Gpr1	196.535	114.656	6.60159	0.510091	5.29449682	5.32165864	5.97267818	2.36666546	8.09554	5.34054	12.2637	9.84626
Gpr108	6.12204	3.76074	2.31556	2.52829	0.03781195	0.54228161	0.10014423	0.14980862	0.553349	2.01495	1.10308	1.19783
Gpr137	9.9017	11.9111	3.60504	1.77814	1.16922859	0.2593098	0.38200641	0.72030296	0.281118	1.11651	1.11834	1.57077
Gpr180	10.2568	11.6789	6.05699	3.87356	2.49788	2.80882727	1.59343796	3.10866591	3.03394	2.16179	2.6316	3.57606
Gpr35	26.7235	36.653	6.69683	0.162622	2.27709091	2.22499409	1.17666832	4.85831273	4.64921	4.92725	9.54868	6.11476
Gpr68	20.0627	16.4941	4.54443	0.130172	1.92936682	1.00531359	2.64029091	3.74421455	3.74116	5.21652	5.59917	5.85559
Gprc5c	12.7132	7.11021	6.03735	7.17024	16.698637	20.9220273	13.4006655	23.0814318	8.24423	7.26034	6.26603	8.25533
Gramd1c	27.963	18.5572	2.43626	0.539723	4.86073439	3.85236636	6.99136727	4.95221091	3.85041	4.08092	7.91236	5.58549
Grhl1	25.128	22.6179	5.15951	0.960403	7.94382318	4.56074864	9.18535426	9.92864148	4.65227	7.29165	5.72176	5.56617
Grhpr	3.00478	0.891217	4.2411	7.25919	2.03192546	1.76682017	0	0.87079686	0.323469	0.881281	0.321404	3.6089
Grid1	3.69732	1.94077	0.86236	0.216163	0.12019886	0.03772555	0.0475056	0.0309253	0.21905	0.0997478	0.874406	0.204892
Grina	60.9362	65.6006	13.0732	1.95164	6.87215409	8.96451409	15.1769046	8.81750727	15.0537	20.5306	18.9647	24.5605
Grm4	26.954	24.3342	6.84776	0.458188	3.77760273	2.06020409	1.15853323	5.12421591	2.8893	3.99169	6.32736	2.91322
Grn	15.1046	3.87238	4.50111	37.1772	0.90781564	1.04081505	0.56114694	0.84092114	3.43523	3.78364	3.24305	3.54482
Gspt2	84.8134	14.6215	3.49166	3.03079	4.14154046	3.79800816	9.69890682	6.97157364	4.46079	2.38012	5.67458	4.02394
Gsta2	0.795911	0.248167	0.586734	0.446382	1.40629068	0	0	0	1.05543	0.955913	0	0.488262
Gsta4	58.0637	37.9574	12.2229	14.5479	39.61785	21.6288318	33.93095	25.5223864	21.5141	29.4629	21.7722	22.4877
Gstk1	8.14087	2.66612	1.29015	0.136394	4.40125357	2.26029273	5.46405591	0.58080488	5.22349	7.31661	6.115	4.39965
Gstm6	4.06302	4.45646	0.998617	0.351083	1.37104323	0.53946455	1.17978314	0.41202344	0.366281	1.66226	2.18176	1.36128
Gstt2	0.443847	0.59115	0.151191	0	0.20623494	0.68861005	0.89591382	0	0	0.815199	0.59471	0.83521
Gstz1	7.4913	7.65856	3.19884	2.61071	1.11297068	2.41897273	3.52617455	0	1.86058	3.62925	2.38018	2.7252
Gtf2a1l	19.7193	6.38844	2.20482	2.06221	2.14759182	1.94865636	0.68215396	1.97143136	1.48391	3.14763	2.70733	2.76603
Gtf2b	547.409	271.409	98.8077	35.5152	128.061546	101.456196	159.008191	98.5212091	107.261	81.1153	113.156	88.9389
Gtf2h2	27.4011	8.93855	14.8029	34.0925	23.9565125	20.5018177	12.9502792	21.25375	10.1936	10.1573	3.24799	8.41655
Gtpbp1	22.3442	19.8839	9.42209	3.12392	1.51970514	3.20110546	0.41233858	2.37392773	5.19568	4.22842	4.85398	3.72235
Gtpbp10	13.7245	12.1706	4.20078	7.30324	4.24495546	3.95661091	4.85529046	3.97010136	2.77276	1.88368	2.89265	1.3092
Gtsf1	108.759	61.6267	29.878	18.7187	41.3687409	65.3924773	21.6131409	41.2056136	21.6959	18.4277	16.2213	25.4625
Gyg	973.344	635.927	218.926	38.1072	202.316455	147.707064	309.637636	264.183136	188.091	228.691	341.536	250.048
Gys1	18.2983	11.16	4.66708	2.12421	2.05460727	1.30440146	3.72316015	1.43070182	2.03215	3.23914	2.23115	3.42216
Gzf1	44.4148	28.2183	10.011	5.30738	6.15934818	8.61665409	17.1679727	9.52878283	9.53627	8.94887	13.0671	12.3179
H13	38.8861	56.5071	14.9074	17.6662	5.82122386	6.198615	2.61294182	3.84018955	6.20283	7.11276	6.03936	10.8687
H1foo	1003.76	469.879	54.8391	9.56113	70.4405636	75.0113046	65.0370818	36.3965909	63.5159	52.9356	206.64	65.6469
H2-Aa	5.5621	2.2546	0.632822	0	0	0	0.89665282	0.7234583	2.62895	1.02251	1.11832	2.44204
H2-Ke6	2.25036	5.99133	1.22335	0.258544	0	0.49470189	0	0	0.45424	1.23543	0.900288	2.10541
H2-Oa	5.62035	2.20472	3.35775	1.42931	0.78937493	3.01259727	0.11549803	1.96456955	3.27801	0.74339	3.25139	2.28168
H2-T10	16.0831	14.477	4.84083	0.889484	2.84277	1.89359773	7.33796364	1.89005	4.32099	2.81612	3.45041	4.28437
H2afx	14.0946	15.1273	34.1065	37.5386	6.23912517	12.7331573	4.26992591	6.95644364	10.4464	14.4252	6.86997	8.51974
Hadha	36.2953	17.4543	6.93411	7.24709	1.08895141	4.179255	3.76321227	3.76637955	3.08635	1.78798	6.15619	3.27789
Haus3	96.2277	22.6733	77.999	145.731	122.738477	114.129507	38.4133591	105.437909	26.1204	24.4856	19.4137	35.055
Haus8	43.8019	18.5395	8.00412	22.1611	6.16856046	4.48400318	3.867625	2.62920046	5.68022	2.98287	2.90403	2.45199
Hbq1a	2.12855	1.67798	0.269982	0	0	0	0	1.22476123	0	0.757857	0	0.770968
Hddc2	3.58075	2.37483	2.64034	6.23178	3.59242455	5.02583364	32.0245364	7.12297864	3.31173	5.38945	9.15062	7.32821
Heatr5b	13.677	8.8532	2.54902	0.927742	0.2549258	0.38941849	0.89920314	0.97409646	0.738983	1.24336	1.30616	0.958395
Heatr6	10.7197	4.93486	1.51961	2.10425	0.44889241	0.3443011	0.74052236	0.20537184	0.518022	1.06213	0.840831	1.03086
Helq	101.209	120.115	41.2455	16.0731	20.2339455	15.6742909	39.2030091	31.5834273	21.295	20.2274	36.5382	33.1099
Henmt1	30.8271	25.3269	8.13994	1.76221	6.95644364	5.49966592	15.1039713	10.5465446	4.21903	3.84015	6.86985	7.10079
Hes6	10.4888	10.7886	4.10394	2.18228	0.38448305	1.85995591	2.09930962	6.38928455	6.73838	6.15873	6.739	5.01059
Hexdc	3.70819	1.73465	0.596761	1.53039	0.37125419	1.07450218	0.11256377	1.29487823	0.558759	0	0.198577	0
Hexim2	11.6199	8.2657	7.23774	3.529	7.76647647	6.61955636	7.14034364	7.00532273	7.12501	3.9538	5.77266	7.59787
Hhat	6.73737	3.17541	0.619736	0	0	0.08775304	0.27504119	0.26001249	0.267996	0.121997	0.133657	0.501028
Hid1	5.97611	2.93224	0.904872	0.201498	0.0508445	0.54801882	1.13012031	0	0.581748	1.27158	0.348243	0.435319
Hif1a	124.266	61.5934	18.4312	4.98622	12.0624306	6.33949546	15.1466182	15.1466182	10.8974	12.4314	17.6048	15.7598
Hint1	131.308	33.4601	122.94	293.606	27.0209046	25.1445636	8.53331091	21.7206546	20.0976	27.9129	7.61095	23.4489
Hint2	3.97947	2.27348	0.423174	0.301368	0	1.10025077	0	3.06603364	1.73339	0.781436	1.70353	1.58929
Hint3	0.515528	0.139284	8.05794	13.5061	10.7235996	9.28038455	5.918335	4.43149485	6.21552	1.2483	3.4056	3.18134
Hip1r	5.62971	5.25549	2.17318	0.309522	0.94988855	0.83294236	1.47830036	0.18811594	1.01342	1.76957	0.927537	0.711404
Hivep1	40.2121	29.9992	13.8839	1.38124	4.93466727	4.34544636	13.5593048	9.59689909	12.7777	9.83237	20.2733	23.0134
Hmg20a	65.732	42.8595	8.82531	3.06376	5.385415	5.33201	10.2778009	8.49372409	13.5826	10.2045	15.6359	12.1516
Hmga1	23.1214	15.0507	5.8318	1.56006e-05	0.00097793	4.24e-05	5.57e-05	0.00523124	5.57027	12.1324	4.9291	2.81663
Hmga2-ps1	7.51187	6.93074	1.10213	2.3906	0.46437109	0.48012477	2.00896818	0.67708532	2.94365	2.43207	2.66199	1.74494
Hmgcr	11.2597	2.93084	4.62519	3.49257	11.3334135	12.6373586	18.87695	13.7050327	11.0568	7.35241	3.44957	5.56471
Hp	4.15529	1.47382	0.154834	0	0	0	1.63579773	0.12183238	0	1.49793	0.327734	0.306789
Hpse	16.0047	15.0984	6.40566	2.41653	7.48681955	7.87889318	12.6373586	7.47044091	7.87326	8.60318	9.66804	6.34278
Hs3st5	6.9149	4.12187	1.57505	0	0.8242084	0.23080088	1.68524409	2.74415546	1.37014	0.941929	2.48541	0.81521
Hsd17b4	25.8324	13.2285	2.33126	1.3129	0.93659191	1.96951682	1.21744127	0.97846825	0.284051	2.19795	0.708204	1.32733
Hsd3b7	74.3898	67.9526	11.6748	0.692714	3.56533591	3.63829	18.5457727	5.86999546	13.1967	15.4545	18.4838	12.0984
Hsdl1	14.5978	10.3124	4.14061	1.39986	3.66872682	3.45878477	5.20045114	4.06682818	5.23684	3.68494	5.93762	4.45195
Hsf2bp	56.6236	55.5347	19.7353	3.52622	18.2119136	27.1045136	39.5244864	17.5117273	27.4071	29.172	31.3003	20.9171
Hsf5	15.4025	12.7756	2.87895	0.492538	6.27669636	5.05900727	8.06204	8.96996955	3.75566	4.56174	6.33846	3.76583
Hsp90aa1	284.639	99.882	66.1891	144.33	51.6248854	46.4787091	63.2342273	54.3581136	24.2506	19.1673	27.7777	33.7546
Hspa8	39.0463	11.0444	61.4866	259.595	18.4555727	13.8979994	13.2246455	6.29580391	9.61735	8.07655	6.63396	11.0494
Hspbap1	13.7285	10.9674	4.82144	16.546	2.71918227	1.79900409	2.18337455	0.85629886	1.42936	2.25773	0.641958	2.85874
Htatip2	1.57161	0.743382	0.567076	2.92168	1.02413268	0.63688686	2.21584727	3.43790091	0	2.62364	0.31846	2.38872
Htr5a	19.6079	14.8192	3.37725	0.0239892	2.23735727	1.19554736	4.68020409	4.95050955	3.16402	2.82317	6.78159	3.20981
Htra1	55.2185	48.0169	11.6092	1.21909	9.89995991	9.65555273	10.2810568	7.81630091	7.84776	5.39812	9.53492	5.18099
Hus1	21.0336	16.7125	7.0489	4.78236	7.52789864	5.02906227	11.6619586	7.80225591	7.63013	8.00494	8.17339	7.36668
Hyal2	7.74817	2.00513	0.495024	0.136988	0.97772512	0.26417813	0.25392075	0.33137312	0.213214	0.193914	0.424656	1.39225
Hyou1	5.4522	2.35636	4.34317	5.20056	4.85529046	2.83511182	2.03901455	3.58452364	4.01552	3.12481	1.33647	3.52362
Ica1	100.439	139.377	35.7964	4.61363	19.8942955	24.1470541	72.2260182	46.5685046	24.2885	21.6061	62.9858	45.6609
Icosl	28.9509	22.1543	3.90033	0.345658	3.00231	3.61099227	4.552695	3.59453046	8.17384	11.4773	8.98132	10.2295
Idh1	26.2553	17.6842	3.24507	8.74038	3.78611591	5.52301364	16.0472591	8.69881864	10.4197	8.39373	8.00182	7.33782
Idi1	31.5241	36.5754	9.6035	5.25637	0.76916091	1.59110914	2.13773364	1.61126959	1.58882	1.20546	1.71689	2.84671
Ifitm6	476.16	480.18	91.5936	5.11004	87.8425773	89.2549864	119.092586	113.894757	55.196	47.0258	93.7389	54.0379
Ift122	13.7874	7.67488	1.4648	1.12196	0.28107713	0.65939082	0.25795255	0.02495635	0.823949	0.750575	1.27954	0.771355
Ift81	16.4188	9.5946	2.81944	4.21319	2.41784932	3.30488909	1.89515	2.17102182	2.29027	3.72997	3.68101	2.8414
Igbp1	24.0024	10.2261	1.45979	11.0704	5.78726136	3.81760273	2.88058682	3.00618909	0.79801	1.20878	1.05846	1.48678
Igf2bp2	92.0562	43.5508	15.6956	22.8946	11.1265186	7.81037546	7.11977818	7.98384318	9.56498	7.6672	10.2165	10.2925
Igfbp7	11.0102	12.4829	2.22416	0.312858	3.70119864	0.91234841	3.28099546	2.55567227	2.65131	3.43723	1.50366	8.29204
Igsf23	29.5239	23.5736	7.41261	0.611822	2.010495	3.58088682	6.81682864	5.696735	4.35754	6.38632	11.2022	7.29984
Ikbkb	9.96245	9.70864	1.29441	0.43882	0.96134823	0.2547549	1.55180773	0.48602386	0.936335	1.11646	2.28839	1.17119
Ikzf4	28.3758	19.4667	6.06912	0.92748	1.31225996	1.10475432	1.66315909	2.29494136	3.52086	3.3391	4.16224	4.17118
Il10rb	25.3512	11.4733	1.77051	0.520214	2.51604727	1.49810468	5.12601318	2.94423636	1.70469	2.51937	5.51723	5.16814
Il17f	56.2371	41.9757	14.3044	0.5858	11.6724586	9.13690046	34.8657727	18.9361546	5.36707	6.8207	15.2767	11.6381
Il17rb	6.39089	6.66379	1.16811	0.312974	0.83644414	0.14346321	1.07882041	0.05895932	0.945844	1.5489	1.5078	0.529723
Il17rd	8.31352	4.67884	3.04317	1.90547	2.08255546	2.50377409	2.10830859	3.40573	4.33521	3.87098	4.68574	4.1034
Il1r1	3.3884	2.16445	1.16012	0.0760677	1.13740018	1.26264436	2.26812652	0.56296854	2.02852	1.49277	1.79193	1.82593
Il1r2	5.26914	1.39754	0.504182	0.0408553	0.69671391	1.2658875	0.56847768	0.1519242	0.873819	0.980535	1.101	1.08477
Il1rap	2.10512	0.449366	3.07724	1.17836	4.65567636	8.48982455	4.04748818	12.4644877	7.29545	6.55955	4.98105	3.84626
Il23a	9.48184	2.62293	0.649284	0.321843	0.07060376	0	3.05674393	0.30633407	1.50955	1.3713	3.90149	1.40491
Il2rb	8.28834	8.1013	1.86651	0.33554	0.41988064	0.57603991	6.86913318	0.84549516	2.12106	1.80217	5.35887	3.83248
[truncated: 18,836 more rows]
